# Supplementary material for: Induced production of specialized steroids by transcriptional reprogramming in Petunia hybrida
Source: PNAS Nexus. 2023 Oct 31;2(10):pgad326. doi: 10.1093/pnasnexus/pgad326 (PMC10619512; doi:10.1093/pnasnexus/pgad326)
Supplement: pgad326_Supplementary_Data [file pgad326_supplementary_data.zip]

Archive with 8 entries (8 files):
- PNASNEXUS-PNASNEXUS-2023-00661RR-s06.xlsx
- PNASNEXUS-PNASNEXUS-2023-00661RR-s07.pdf
- PNASNEXUS-PNASNEXUS-2023-00661RR-s08.xls
- PNASNEXUS-PNASNEXUS-2023-00661RR-s01.xls
- PNASNEXUS-PNASNEXUS-2023-00661RR-s02.xls
- PNASNEXUS-PNASNEXUS-2023-00661RR-s03.xls
- PNASNEXUS-PNASNEXUS-2023-00661RR-s04.xlsx
- PNASNEXUS-PNASNEXUS-2023-00661RR-s05.xlsx
