# Supplementary material for: Induced production of specialized steroids by transcriptional reprogramming in Petunia hybrida
Source: PNAS Nexus. 2023 Oct 31;2(10):pgad326. doi: 10.1093/pnasnexus/pgad326 (PMC10619512; doi:10.1093/pnasnexus/pgad326)
Supplement: pgad326_Supplementary_Data [file pgad326_supplementary_data.zip › PNASNEXUS-PNASNEXUS-2023-00661RR-s06.xlsx]

## Sheet: Dataset_S7
Dataset S7. Summary of non-target GC-MS analysis
			Peak area relative to that of internal standard
final annotation	idetified (I) or annotated (A2)	known metabolites	control_1	control_2	control_3	control_4	control_5	control_6	control_7	control_8	Average	PhERF1 OX_1	PhERF1 OX_2	PhERF1 OX_3	PhERF1 OX_4	PhERF1 OX_5	PhERF1 OX_6	PhERF1 OX_7	PhERF1 OX_8	PhERF1 OX_9	PhERF1 OX_10	PhERF1 OX_11	PhERF1 OX_12	PhERF1 OX_13	PhERF1 OX_14	PhERF1 OX_15	PhERF1 OX_16	PhERF1 OX_17	PhERF1 OX_18	Average	fold change
		FALSE	0.747722	0.551469	0.517171	0.54126	0.660848	0.685551	0.534905	0.731129	0.621257	0.739887	0.55936	0.480786	0.512744	0.530472	0.665447	0.706091	0.736238	0.279668	0.771377	0.688466	0.546168	0.501561	0.552891	0.483838	0.544798	0.569994	0.528158	0.577664	0.92983
		FALSE	2.04387	1.98544	1.34843	2.23909	1.98968	1.9062	1.97265	1.94441	1.92872	1.88124	2.5299	0.995928	2.16833	2.38059	2.41764	1.85858	2.20955	0.289019	2.56447	2.29984	2.41743	2.09915	2.08849	0.309864	2.06491	2.00414	0.924462	1.86131	0.965047
		FALSE	1.75713	3.29732	2.55621	3.55286	3.18449	3.1503	3.30762	3.62346	3.05367	1.78763	3.68847	1.77442	3.33511	3.27526	3.68532	1.69553	3.09898	1.73072	3.82283	3.46419	3.33754	3.27433	3.19481	1.77068	3.12963	3.10934	2.16617	2.85228	0.934047
Methyltris(trimethylsiloxy)silane	A2	TRUE	13.1951	12.5559	13.265	12.7212	12.3138	12.5278	12.5331	16.3236	13.1795	14.2692	12.9888	11.4552	10.8708	12.2137	13.6329	15.129	12.6748	11.4496	15.7927	16.9727	13.2929	12.5932	12.8574	11.5609	12.28	13.4849	15.7513	13.2928	1.0086
		FALSE	4.29069	7.95826	6.44012	9.09161	8.38408	9.18574	7.95437	9.63194	7.8671	5.52355	8.76227	2.78942	12.4395	8.28538	9.93064	6.85067	8.33197	2.04045	10.9033	10.2023	9.16672	8.06417	8.2918	2.86505	7.79196	9.513	8.7419	7.80522	0.992134
		FALSE	1.67644	0.102026	0.159782	0.115122	0.150643	0.18842	0.10642	0.15664	0.331937	0.130786	0.11799	0.291039	0.155651	0.113227	0.140813	0.110166	0.103733	0.0224795	0.149406	0.358498	0.124892	0.080754	0.0900183	0.0267825	0.0779797	0.134295	4.26059	0.360506	1.08607
		FALSE	3.19559	2.97775	3.06793	2.70548	3.26437	3.3086	2.67187	3.26714	3.05734	3.18769	3.20181	3.1273	2.78048	3.04879	3.37673	3.63125	2.80519	1.74152	2.79632	3.59654	2.7891	2.76837	3.28251	2.81541	2.80501	2.85098	3.91502	3.02889	0.990694
		FALSE	6.97442	2.73157	2.43759	2.78211	1.71031	1.00306	2.65558	1.896	2.77383	3.87062	2.75679	7.59411	0	2.59695	1.01042	3.38831	2.47989	7.27914	1.73033	3.50019	2.00872	2.59452	2.4369	6.42856	2.81838	0.974662	1.57777	3.05813	1.10249
		FALSE	57.2463	50.8709	53.0371	55.4847	52.0456	54.768	51.256	62.5118	54.6525	60.1125	54.7975	53.651	60.1495	51.1976	59.5934	61.1388	51.9819	45.0979	67.5921	68.0426	58.5833	52.347	52.9611	52.2278	49.9496	58.4038	70.5914	57.1344	1.04541
		FALSE	5.89829	3.1973	5.67187	3.75545	3.65272	3.93653	3.23077	4.70176	4.25558	5.00665	4.11884	5.47355	5.10935	3.37164	4.48361	4.99208	3.26765	6.10609	6.09948	6.26615	4.77423	3.45549	3.49622	5.52574	3.18412	4.97063	4.97732	4.70438	1.10546
1,3-Propanediol, 2TMS derivative	A2	TRUE	99.2879	85.7731	84.9651	91.8147	88.9195	94.7755	86.6082	108.897	92.6301	98.1519	90.0295	95.2082	104.486	85.2372	102.574	101.475	88.1194	93.221	115.193	111.694	98.0296	87.5672	89.513	91.1136	84.0371	101.087	122.655	97.744	1.05521
Lactic acid, DL- (2TMS)	I	TRUE	10.1709	5.45359	5.26607	3.4353	5.01234	5.90302	3.78789	5.05361	5.51034	6.36431	3.838	6.23514	4.91724	6.24939	4.53615	5.91085	7.0371	5.80869	3.4009	6.3218	3.71719	4.11379	4.63544	3.72688	3.36844	3.74766	6.20294	5.00733	0.908715
		FALSE	3.55187	0.918043	1.26334	1.03869	1.02451	1.03822	1.1176	1.45509	1.42592	1.35295	0.974383	4.29751	1.00983	0.919238	1.14255	1.30469	1.01468	6.37014	1.23621	1.11144	1.18238	1.18655	1.14649	3.61608	1.00424	1.23442	1.61859	1.76235	1.23594
		FALSE	3.96894	2.08285	2.98762	1.9202	2.70878	2.84909	1.41857	3.18039	2.63956	3.61118	1.88965	4.12671	3.07776	1.93398	3.08861	3.38279	2.70725	3.5253	3.22143	4.06467	2.53168	1.93051	2.0583	3.18274	1.86706	3.05708	2.86606	2.89571	1.09704
		FALSE	1.89265	1.5722	1.38044	1.54809	1.38303	1.48542	1.67195	1.85314	1.59837	1.60402	1.58695	2.04129	1.29547	1.35611	1.59828	1.52517	1.5695	2.06316	1.93618	1.5872	1.63357	1.58771	1.47251	1.87905	1.55007	1.60639	2.03864	1.66285	1.04034
Glycolic acid (2TMS)	I	TRUE	0.987158	0.729397	0.924016	0.715389	0.845548	0.878473	0.607638	0.974295	0.832739	1.05091	0.755966	0.841483	0.853668	0.705094	1.14777	0.919528	0.830824	0.90781	1.87852	1.21968	1.06527	0.750289	0.814843	0.840357	0.667711	0.874547	1.05562	0.954438	1.14614
		FALSE	3.86504	3.28533	3.05977	3.09891	3.29516	3.48378	3.25834	3.93577	3.41026	3.73111	3.29301	3.74638	3.16856	3.05282	3.7281	3.84046	3.41658	3.39806	4.3358	4.16769	3.50854	3.27828	3.23521	3.34396	3.21094	3.57451	4.37393	3.578	1.04918
		FALSE	7.91256	7.09564	6.25433	6.08535	7.06286	7.32472	6.85101	8.0135	7.075	7.68955	7.44205	7.70861	6.8101	6.21295	8.04461	7.82506	7.08177	7.85315	8.94266	7.89204	7.55059	7.19712	6.9557	7.2599	6.66932	7.31988	9.45919	7.55079	1.06725
		FALSE	2.41986	1.7826	2.26964	2.10993	2.30182	2.49138	1.52452	2.84538	2.21814	2.29604	1.80597	1.65057	2.70677	1.96804	2.33487	2.28333	1.98311	1.36607	3.00775	3.29507	2.42031	1.7265	2.16072	1.8444	1.52136	2.1867	2.92807	2.19365	0.988957
Alanine, DL- (2TMS)	I	TRUE	11.0945	11.7599	13.0239	13.0839	9.79327	10.0066	9.15816	11.9425	11.2329	9.93577	14.5167	12.8688	11.9059	13.2679	11.9411	13.3086	12.115	15.3223	6.01969	13.0055	11.6344	8.66135	13.4472	10.5051	9.30484	11.0433	15.5121	11.9064	1.05996
		FALSE	2.93692	2.80606	2.48979	2.93666	2.75766	2.81628	2.88145	3.082	2.83835	2.95461	2.84975	2.74447	2.7596	2.73925	3.0675	2.98318	2.81787	2.8126	3.45346	3.18545	2.94051	2.88904	2.83438	2.66539	2.80529	2.82908	3.56654	2.93878	1.03538
		FALSE	13.3432	11.4408	11.2396	10.5549	11.9678	12.3923	11.1552	13.916	12.0012	13.0363	11.7342	11.6289	12.6278	10.6023	13.2131	13.4738	11.9447	12.5988	15.1896	14.4373	12.7021	11.6052	11.8863	11.38	10.8252	12.7401	16.5252	12.6751	1.05615
		FALSE	18.9882	17.1462	16.5562	17.6992	17.1391	17.5786	17.2205	20.1226	17.8063	18.8315	17.7498	17.5329	18.3755	16.7261	19.2918	19.3212	17.709	18.6412	21.1965	20.8094	18.405	17.0475	17.6938	16.9027	16.7127	18.2145	23.3011	18.5812	1.04352
		FALSE	2.54759	2.46231	2.07183	2.52781	2.55477	2.40003	2.56658	2.77683	2.48847	2.66408	2.65011	2.19348	2.57596	2.40448	3.10645	2.70299	2.5094	2.67083	3.10668	2.79404	2.92801	2.54419	2.723	2.36496	2.44455	2.64297	3.58681	2.70072	1.08529
Hydroxylamine (3TMS)	I	TRUE	20.9668	18.9711	14.8505	16.5069	15.3489	14.9996	17.639	22.061	17.668	19.8523	18.696	12.6192	12.8556	11.4377	17.6651	16.5438	17.5707	20.1741	24.389	23.2815	19.4729	17.0603	12.3567	15.4756	17.2178	19.3968	18.6051	17.4817	0.989457
Oxalic acid (2TMS)	I	TRUE	0.694582	1.1139	0.406635	0.923477	0.777267	0.63843	0.864888	0.939616	0.794849	0.969018	1.03146	0.633423	0.619772	1.11985	1.22748	1.23744	1.12033	0.903677	0.818547	1.10438	1.44245	1.21735	1.24708	0.91702	1.46014	1.03207	1.5951	1.09425	1.37668
	U	FALSE	0.0106786	0.0117422	0.00697782	0.0118608	0.00912783	0.00714176	0.0118446	0.0121293	0.0101879	0.00755515	0.015056	0	0.0101009	0.0126192	0.0103578	0.00972678	0.00772096	0.0121877	0.0184445	0.010462	0.0153004	0.0152778	0.0150374	0.0073221	0.00814055	0.00926149	0.0207174	0.0114049	1.11946
Dihydrouracil_2TMS	I	TRUE	4.23157	2.71318	3.66928	2.76689	3.2572	3.91171	3.21116	2.65978	3.30259	2.46501	3.09677	2.81598	2.34818	1.99525	2.97487	2.87088	1.74129	1.60217	3.19621	2.08837	1.68985	1.82379	1.99799	1.57456	1.19376	1.86749	2.08548	2.19044	0.663248
	U	FALSE	0.588991	0.573677	0.486757	0.484115	0.595728	0.596169	0.545148	0.628643	0.562403	0.613457	0.559893	0.586171	0.561649	0.553301	0.671746	0.646161	0.61775	0.581194	0.654294	0.657655	0.629683	0.564922	0.619312	0.571171	0.572562	0.594653	0.78591	0.613416	1.0907
	U	FALSE	0.906523	0.881224	0.786862	0.878568	0.871873	0.914009	0.853968	0.970858	0.882986	0.925382	0.87709	0.876756	0.869336	0.838021	0.992167	0.941401	0.926953	0.910478	1.05286	1.03088	0.924884	0.883186	0.902089	0.866204	0.884527	0.899741	1.1751	0.932059	1.05558
1,4-Butanediol, 2TMS derivative	A2	TRUE	14.1937	13.5156	12.3831	13.9601	13.0394	13.6469	13.4669	15.0628	13.6586	14.1909	14.0251	13.657	13.6284	13.1032	15.0262	14.6525	13.6548	14.1049	16.3051	15.7316	14.0992	13.6201	13.666	12.9606	13.1795	13.8995	17.7639	14.2927	1.04643
Trisiloxane, 1,1,1,5,5,5-hexamethyl-3,3-bis[(trimethylsilyl)oxy]-	A2	TRUE	5.46063	5.25528	5.57719	5.88042	6.6476	5.61706	6.06985	8.26108	6.09614	5.07176	4.77511	5.1283	6.41754	6.02607	5.16353	5.80832	5.20605	5.48427	5.7379	6.4678	6.9357	4.71753	5.96532	5.34888	5.29454	5.27013	7.42468	5.68019	0.931769
		FALSE	0.0467023	0.0168109	0.056155	0.00029978	0.0268771	0.0230652	0.000191822	0.0385179	0.0260775	0.0352363	0.000554135	0.0400224	0.0407122	0.00718789	0.0190926	0.0408376	0.0313059	0.051753	0.0521277	0.0852477	0.0448424	0.0181166	0.0223174	0.0390779	0.0154863	0.0295815	0.0276501	0.0333972	1.28069
		FALSE	0.00485002	0.00228513	0.00507574	0.00135388	0.00307249	0.00314263	0.0020132	0.00376873	0.00319523	0.00391877	0.00295438	0.00408719	0.00410772	0.00167144	0.00337687	0.00382941	0.00270292	0.00434896	0.00506844	0.0062456	0.00433658	0.00265769	0.00272713	0.00401505	0.00184434	0.00362411	0.0040349	0.00364175	1.13975
		FALSE	0.694547	0.595063	0.666199	0.593741	0.637182	0.599263	0.597573	0.733017	0.639573	0.685826	0.71407	0.633419	0.68724	0.567344	0.814024	0.705601	0.564362	0.764625	0.779645	0.850727	0.809742	0.611908	0.645534	0.677604	0.557583	0.715321	0.910336	0.705273	1.10272
Butanoic acid, 2-methyl-3-[(trimethylsilyl)oxy]-, trimethylsilyl ester	A2	TRUE	0.706079	0.541968	0.649473	0.818805	0.370557	0.312641	0.557507	0.747863	0.588112	0.575415	0.523182	1.00517	0.687762	0.725751	0.894868	0.817294	0.385069	0.771405	0.861609	0.695284	0.385382	0.430251	0.517536	0.640244	0.594374	0.711217	1.31494	0.696486	1.18428
		FALSE	1.18344	4.03203	1.57638	5.73332	2.14607	2.06475	4.22351	1.75428	2.83922	1.45836	4.32767	1.33869	1.69479	4.91249	1.95588	1.59237	3.13776	1.87574	2.14653	1.44414	2.85582	3.84374	3.09697	1.09706	4.3857	1.59783	1.9654	2.48483	0.87518
		FALSE	61.2023	49.8771	51.8872	47.5845	53.2857	55.003	49.4532	65.0496	54.1678	60.7515	50.6573	58.0934	56.038	46.0774	60.2254	62.8493	53.3806	58.0719	66.5329	67.6988	56.7305	50.4147	53.4419	55.8544	47.7152	57.4	74.8432	57.5987	1.06334
		FALSE	0.508754	0.31824	0.851567	0.713696	0.254686	0.332835	0	0.439806	0.427448	0.465393	0.576583	0.391777	0.65173	0.391056	0.346496	0.476073	0.284336	0.623874	0.895776	0.800959	0.501406	0.367348	0.303606	0.454619	0.288376	0.66716	0.373018	0.492199	1.15148
Valine, DL- (2TMS)	I	TRUE	2.19685	1.84461	1.8735	1.71484	1.77827	1.86756	1.20942	1.75433	1.77992	1.39583	1.81838	1.56263	1.716	1.82067	1.74807	1.89995	1.71088	1.84983	1.10985	2.31172	2.11861	1.53197	2.12054	1.85437	1.74043	1.72195	2.58459	1.81202	1.01803
		FALSE	2.23481	2.35196	2.10978	2.1769	2.45662	2.53966	2.08442	2.53238	2.31082	2.34142	2.31033	2.43557	2.25664	2.20691	2.56417	2.624	2.49839	2.36768	2.75512	2.62485	2.57468	2.42111	2.48117	2.28752	2.17786	2.42576	3.14559	2.47215	1.06982
		FALSE	1.0729	1.14171	1.03005	1.23292	1.13676	1.14565	1.18478	1.17168	1.13956	1.11756	1.17755	1.03377	0.971889	1.17305	1.26258	1.10184	0.996524	1.05503	1.17375	1.1675	1.13287	1.05279	1.01917	1.10494	0.952819	1.08261	1.34077	1.1065	0.970992
		FALSE	0.919599	0.880519	0.842802	0.898599	0.899596	0.940286	0.951831	0.985982	0.914902	0.946879	0.947754	0.873485	0.882189	0.866305	1.02948	0.908994	0.8815	0.900063	1.05106	1.01322	0.921849	0.838677	0.850461	0.896894	0.77609	0.907545	1.08951	0.92122	1.00691
		FALSE	2.37778	1.71343	1.64531	1.52095	2.02691	2.0382	1.73238	2.19359	1.90607	2.08083	1.72027	2.19506	1.52888	1.51993	2.03247	2.12593	2.14375	1.86277	2.34477	2.2114	1.75816	1.63619	1.75139	1.93866	1.5747	1.93237	2.12444	1.91567	1.00504
		FALSE	0.327494	0.364288	0.304774	0.315886	0.335936	0.348962	0.365382	0.386592	0.343664	0.350263	0.353723	0.380101	0.300508	0.292517	0.404172	0.400299	0.362038	0.350729	0.400773	0.360313	0.356917	0.348704	0.365361	0.334192	0.295352	0.339669	0.438124	0.357431	1.04006
Benzoic acid (1TMS)	A2	TRUE	0.138509	0.13141	0.162386	0.166887	0.151674	0.123415	0.138996	0.124864	0.142268	0.128866	0.194972	0.113532	0.120916	0.151316	0.174435	0.132817	0.131631	0.119309	0.215925	0.198718	0.198607	0.141112	0.135312	0.125337	0.126823	0.135483	0.160268	0.150299	1.05645
Phosphoric acid (3TMS)	A2	TRUE	230.666	120.429	83.092	69.4678	166.577	110.466	132.108	183.249	137.007	84.5186	126.894	99.7327	127.419	139.986	115.615	106.767	89.3664	126.061	97.4295	171.71	108.794	60.0695	159.422	108.448	136.399	67.1317	209.812	118.643	0.865965
Nicotinic acid (1TMS)	I	TRUE	0.424318	0.265844	0.349152	0.246352	0.252534	0.301671	0.217655	0.493155	0.318835	0.362516	0.239818	0.37026	0.517147	0.205858	0.327971	0.462565	0.329813	0.406216	0.542984	0.525924	0.349604	0.322241	0.339939	0.298047	0.283951	0.423278	0.54749	0.380868	1.19456
Glycine (3TMS)	I	TRUE	4.18527	1.61194	2.78037	1.46108	1.99582	2.98967	0.972903	3.20494	2.40025	2.85754	2.01546	3.10054	2.87213	2.05148	2.52682	3.33165	1.71867	3.07613	1.60294	4.71481	2.20069	1.58647	1.66714	3.14425	1.48766	2.53036	4.1631	2.59155	1.0797
Glyceric acid, DL- (3TMS)	A2	TRUE	9.54618	15.6513	31.9254	19.1497	24.5956	38.4928	11.3714	17.8682	21.0751	10.9827	12.5669	14.3924	16.9548	18.9063	12.7721	19.7663	8.04749	13.0367	4.02185	20.5747	34.6379	18.4189	27.2394	25.0328	15.5881	13.4976	22.4892	17.1626	0.814354
		FALSE	0.0382565	0.042693	0.0367127	0.0314399	0.047879	0.050403	0.0315287	0.0391452	0.0397573	0.0443084	0.0272912	0.0399302	0.0307911	0.0453204	0.0454472	0.0346242	0.00561057	0.0344284	0.0398669	0.0533311	0.0366112	0.0280314	0.0460776	0.0366611	0.0429418	0.0357215	0.0464232	0.0374121	0.941013
		FALSE	0.146773	0.160725	0.116383	0.134486	0.145084	0.160581	0.14243	0.156929	0.145424	0.153033	0.145588	0.148855	0.130928	0.130932	0.158241	0.148863	0.145883	0.138796	0.170061	0.160771	0.14325	0.159701	0.147489	0.136872	0.13762	0.148304	0.188958	0.149675	1.02923
		FALSE	0.0494711	0.0344163	0.0393573	0.0415741	0.0584256	0.0475853	0.0211833	0.0398355	0.0414811	0.0419392	0.0300387	0.0502378	0.0500193	0.0496401	0.0648991	0.0431354	0.0330186	0.0380246	0.037313	0.0518118	0.0439018	0.0292823	0.0483312	0.0423728	0.0166017	0.043254	0.060041	0.0429923	1.03643
Lumichrome (2MEOX)	A2	TRUE	13.8614	8.08329	8.06524	7.1301	9.86161	9.42222	7.06006	10.6997	9.27295	10.487	9.81806	10.6596	9.2752	8.58454	13.2513	11.0319	8.82846	10.9777	16.0835	12.2917	11.231	9.68613	9.25178	9.71807	7.76242	8.28209	14.9779	10.6777	1.15149
Fumaric acid (2TMS)	I	TRUE	8.15445	7.04093	8.19355	6.92828	6.46738	7.15357	5.92871	9.61174	7.43483	7.38304	5.9102	10.2736	11.8821	6.37888	7.405	13.1688	12.0987	10.9086	8.39676	12.5079	9.2697	8.71991	14.1615	5.91974	13.7907	8.06552	16.8342	10.1708	1.368
		FALSE	0.099466	0.394758	0.0783627	0.588595	0.161801	0.137461	0.406034	0.078133	0.243076	0.111797	0.417395	0.0971438	0.0621973	0.468485	0.167753	0.148071	0.335152	0.13381	0.241465	0.155596	0.239058	0.426272	0.380968	0.0306345	0.682369	0.116909	0.304008	0.25106	1.03284
Serine, DL- (3TMS)	I	TRUE	30.0003	20.8977	17.6101	19.889	16.425	16.7342	17.4841	23.5067	20.3184	24.2159	22.9473	19.7308	24.9394	20.273	24.5397	27.3322	22.7098	23.2407	16.8456	31.2128	18.2855	12.4872	20.771	21.7479	22.0618	20.0635	30.4709	22.4375	1.1043
Alanine, 3-cyano-, L- (2TMS)	I	TRUE	0.0841977	0.0753466	0.0991842	0.104707	0.0815553	0.0709745	0.0648052	0.0631298	0.0804875	0.092087	0.119384	0.0892611	0.0906362	0.0983211	0.127004	0.0985715	0.0760913	0.0798511	0.0260367	0.103504	0.0855929	0.0743819	0.0899849	0.0999418	0.0891749	0.0773436	0.0981762	0.0897414	1.11497
Threonine, DL- (3TMS)	I	TRUE	9.33001	7.83618	8.21843	8.00177	8.22477	7.55994	6.09686	8.34403	7.9515	6.70109	8.17927	8.19359	8.98524	8.78527	8.57676	9.36156	8.59358	9.64589	4.66369	11.9149	9.19802	6.7497	9.751	8.86642	7.97108	7.86078	11.8692	8.65928	1.08901
PR_MST_N-containing_1390.3		TRUE	0.252311	0.207011	0.158292	0.176144	0.252821	0.22987	0.208627	0.220728	0.213226	0.222913	0.216401	0.244522	0.162874	0.195434	0.228932	0.235009	0.27735	0.202241	0.249349	0.223533	0.207019	0.228143	0.220836	0.220309	0.212282	0.172214	0.277951	0.222073	1.04149
Glutaric acid (2TMS)	A2	TRUE	0.000566714	0.000188274	0.000409163	0.000435071	0.000507301	0.000233757	0.000111741	0.000875554	0.000415947	0.000788036	0.000666568	0.000116689	0.000820894	1.77e-06	0.000115169	0.00057945	0.000298521	0.000430581	0.000168717	0.000376959	3.03e-06	9.9e-05	7.26e-05	0.000718131	0.000139996	0.000598678	0.000295174	0.000349442	0.840113
		FALSE	0.000640299	0.00294409	0.000841254	0.0116506	0.00401987	0.000866434	0.00551443	0.0016901	0.00352088	0.00327244	0.00708831	0.00402066	0.00278108	0.0161155	0.00165251	0.00200288	0.00540945	0.0077635	0.00551912	0.00249549	0.00576053	0.00915397	0.000331343	0.00211286	0.00337255	0.000662751	0.00259882	0.00456188	1.29566
		FALSE	1.03319	1.29508	1.25501	1.24223	1.80217	1.70351	0.704828	1.50499	1.31763	0.997393	0.898946	1.21712	1.5656	1.58127	1.18423	1.3616	1.06054	1.16909	0.757292	1.88876	1.69757	1.0097	1.54705	1.26411	0.855435	1.14591	1.64531	1.26927	0.963302
Alanine, beta- (3TMS)	I	TRUE	0.195226	0.158118	0.0907205	0.102362	0.120424	0.112145	0.0905914	0.0853408	0.119366	0.162268	0.167671	0.184537	0.169014	0.149762	0.245805	0.173451	0.17896	0.165433	0.0574978	0.216365	0.161726	0.140364	0.201861	0.212974	0.152438	0.184595	0.229114	0.175213	1.46786
M000000_A147001-101-xxx_NA_1459.41_PRED_VAR5_ALK_NA		TRUE	4.81101	4.59958	4.10856	4.57412	4.27139	4.47108	4.49392	4.84845	4.52226	4.60178	4.65008	4.50812	4.40184	4.35783	4.80587	4.74182	4.4586	4.63705	5.23927	5.0726	4.57684	4.45239	4.45567	4.32086	4.32546	4.45497	5.76929	4.65724	1.02985
Homoserine, DL- (3TMS)	I	TRUE	0.02673	0.00928081	0.0167554	0.0043147	0.0287458	0.0153187	0.0113538	0.0328343	0.0181667	0.0404447	0.0383558	0.0386221	0.0278519	0.0138657	0.0457747	0.0379151	0.0128851	0.0285669	0.024598	0.0522128	0.03106	0.0183556	0.0177999	0.0208845	0.0128417	0.0222262	0.0421406	0.0292445	1.60979
		FALSE	5.69489	5.16577	4.81936	4.98761	5.09422	5.28552	5.13028	5.93139	5.26363	5.61227	5.2958	5.38978	5.22911	4.83131	5.78185	5.76126	5.3221	5.58081	6.35404	6.18964	5.52342	5.18686	5.26703	5.20146	4.97923	5.41822	7.05866	5.5546	1.05528
Piperidin-2-one, 3-amino- (2TMS)	A2	TRUE	0.00191101	0.00392976	0.00181654	0.00140644	0.00194226	0.000420581	0.00179996	0.000672185	0.00173734	0.00125392	0.00184009	0.00345154	0.00118369	0.00158716	0.000974178	0.000648732	0.000599747	0.000968556	0.000189518	0.00114348	0.00092031	0.00139746	0.00272904	0.00237621	0.00251722	0.000478542	0.0019058	0.00145362	0.836692
		FALSE	11.9096	11.3057	10.1708	11.4668	10.4788	10.8008	11.0757	11.9792	11.1484	11.1971	11.4876	11.1113	11.0335	10.8439	11.544	11.5772	10.9179	11.5205	12.7779	12.311	11.2502	10.963	10.812	10.6024	10.6884	10.7297	13.7408	11.3949	1.02211
		FALSE	9.39105	7.85526	7.73161	6.98869	8.18944	8.67226	7.70753	9.83488	8.29634	9.10356	7.83942	8.73718	8.43271	6.91148	9.19341	9.42694	8.24491	8.57469	10.3476	10.2022	8.64221	7.67393	8.25654	8.30334	7.0139	9.04725	11.5579	8.75051	1.05474
Malic acid, 2-methyl-, DL- (3TMS)	A2	TRUE	2.53777	2.74514	3.71167	3.26113	3.31982	3.1635	2.63218	3.8394	3.15133	2.18917	2.75233	2.92241	4.37692	3.96474	2.66838	3.98961	2.70528	3.22111	1.41897	3.74339	3.94728	2.47632	4.93493	2.97593	3.00276	2.7558	4.44351	3.24938	1.03111
Malic acid, DL- (3TMS)	I	TRUE	627.427	559.709	629.363	648.207	646.05	616.616	616.568	725.311	633.656	454.921	500.963	611.696	640.946	623.359	489.869	592.892	454.279	556.97	399.412	695.185	646.869	474.713	635.418	582.445	527.837	542.316	781.621	567.317	0.895307
		FALSE	0.234418	0.21762	0.244596	0.206989	0.282332	0.263292	0.189847	0.268094	0.238398	0.125567	0.151711	0.18229	0.274803	0.236749	0.149434	0.176698	0.143214	0.18141	0.16756	0.245557	0.221759	0.153386	0.22631	0.170318	0.170828	0.202497	0.273494	0.191866	0.804812
Methionine, DL- (2TMS)	I	TRUE	0.115571	0.068482	0.0674688	0.0670282	0.0729922	0.0426881	0.093222	0.123193	0.0813307	0.0121315	0.0506923	1.28855	1.39199	0.363846	0.0145366	1.40984	0.0234912	0.0122951	0.0127739	1.61696	0.0329228	0.719593	0.0668701	1.45996	0.050143	1.22221	1.65508	0.633549	7.7898
Butyric acid, 4-amino- (3TMS)	I	TRUE	46.5727	55.4538	49.3199	54.8059	51.1623	50.267	44.2415	60.2977	51.5151	44.4822	52.2659	48.025	60.2407	57.5876	49.0993	57.9398	51.6427	59.1436	30.0899	67.5954	67.7536	51.1181	70.0395	61.929	63.8056	49.745	77.4916	56.6664	1.09999
		FALSE	2.50972	6.11739	10.9068	5.30035	5.47784	4.80846	1.96523	4.07269	5.14481	6.35473	13.6891	18.7705	8.84688	9.95682	4.55115	9.83749	11.8305	10.1839	1.62963	3.95817	5.69698	5.17198	8.87871	4.91063	3.02982	8.07017	16.6809	8.44711	1.64187
		FALSE	0.00911026	0.000275951	1.5e-05	0.000773784	0.000138029	8.48e-05	0.000469313	0.860948	0.108977	0.000492395	0.000663557	0.000232355	0.000348717	9.58e-05	0.00121614	1.36e-05	0.000332792	0.00274407	5.32e-05	0.000524764	0.000458132	0.00243179	0.00162425	3.95e-05	2.98e-05	0.000424481	3.85e-05	0.000653547	0.00599711
Threonic acid (4TMS)	A2	TRUE	4.36376	6.28517	11.8271	8.98689	14.1565	11.2111	5.61383	13.4562	9.48756	3.52754	3.74017	6.27958	10.8457	10.8562	4.57818	7.40284	6.18218	6.36383	2.96294	9.62841	11.3776	5.7683	12.6734	4.76397	6.02492	6.15859	11.039	7.23186	0.762246
		FALSE	0.00333	0.0181491	0.0110333	0.00251017	0.00915203	0.00976633	0.0103221	0.0101128	0.00929697	0.00967357	0.0122713	0.0043738	0.00548201	0.00412181	0.0285872	0.0127773	0.00255952	0.0105969	0.00772515	0.013299	0.0134618	0.0080543	0.00489661	0.0124007	0.0237117	0.015901	0.00998202	0.0111042	1.19439
Glutaric acid, 2-oxo- (1MEOX) (2TMS)	I	TRUE	0.265965	0.559541	0.524195	0.643371	0.224234	0.467298	0.248217	0.348918	0.410217	0.353206	0.949892	0.331918	0.554056	0.434654	0.386389	0.444916	0.664173	0.411357	0.209855	0.0750985	1.23151	0.456085	1.4652	0.695556	0.8769	0.430604	1.0155	0.610381	1.48795
		FALSE	0.158338	0.386899	0.563893	0.518847	0.551115	0.540059	0.30799	0.508503	0.441955	0.289181	0.317757	0.258423	0.560454	0.492841	0.344895	0.480693	0.330082	0.440917	0.156458	0.622155	0.584316	0.330454	0.632271	0.411583	0.393976	0.345479	0.593881	0.421434	0.953567
M000000_A159001-111_IS (QUAN)_1594.8_EITTMS_		TRUE	0.18054	0.310227	0.259396	0.315229	0.29387	0.287029	0.297081	0.247077	0.273806	0.217362	0.340673	0.11404	0.227005	0.308214	0.304339	0.268521	0.244351	0.267492	0.26219	0.267405	0.278096	0.300481	0.323099	0.213401	0.315467	0.257845	0.416427	0.273689	0.999573
		FALSE	50.4856	52.8496	54.9608	51.8111	54.9431	54.5811	47.1924	69.3205	54.518	50.078	48.4688	32.8096	62.959	53.4372	54.4827	61.9158	50.8194	59.7146	32.6368	66.9704	63.784	47.0287	62.7092	54.8302	54.5425	54.4596	77.5404	54.9548	1.00801
Phenylalanine, DL- (2TMS)	I	TRUE	1.60644	1.45301	1.34991	1.50187	1.54563	1.48	1.0511	1.49557	1.43544	1.1933	1.46309	0.858759	1.47214	1.63052	1.70385	1.32159	1.26026	1.41856	0.868397	1.75751	1.87451	1.44571	1.69065	1.538	1.53098	1.39542	1.85501	1.4599	1.01704
Xylose, D- (1MEOX) (4TMS)	A2	TRUE	5.15862	4.52755	7.57843	6.45364	6.46791	6.6895	3.96479	3.58066	5.55264	2.66428	3.50915	3.0308	4.17037	5.41453	3.62538	3.6256	3.01816	3.81494	1.05422	5.65462	5.63171	4.0718	5.68298	5.41207	4.17511	4.28954	5.80233	4.14709	0.746869
Propane, 1,3-diamino- (4TMS)	I	TRUE	0.346168	0.328719	0.296886	0.284212	0.26714	0.309104	0.250528	0.385034	0.308474	0.393623	0.336024	0.274946	0.346103	0.271567	0.340645	0.422811	0.372769	0.395198	0.327508	0.462353	0.393478	0.399752	0.382851	0.414818	0.373624	0.354151	0.516566	0.376599	1.22085
Ribose, D- (1MEOX) (4TMS)	I	TRUE	1.3541	1.37524	1.53922	1.36999	1.41849	1.37499	1.07312	1.37332	1.35981	1.67221	1.24477	1.31327	1.36424	1.37946	1.31247	0.258573	1.13346	1.48302	0.772599	1.78944	1.68454	1.32053	1.70769	0.47806	1.3953	1.41975	2.05871	1.32156	0.971873
M000000_A170001-101_MST_1700.2_EITTMS_		TRUE	0.353131	0.466459	0.283797	0.532565	0.381585	0.330968	0.249635	0.290662	0.3611	0.222809	0.554758	0.273532	0.367661	0.517964	0.283808	0.301331	0.411411	0.392834	0.176398	0.522243	0.591789	0.576565	0.631656	0.467116	0.554987	0.391876	0.748573	0.44374	1.22885
		FALSE	0.205635	0.652928	0.352411	0.87259	0.529261	0.536928	0.57619	0.453884	0.522478	0.329355	0.571661	0.366637	0.489938	0.748595	0.531809	0.303121	0.553322	0.420186	0.297447	0.450755	0.642001	0.590933	0.750944	0.370235	0.642247	0.479842	0.300237	0.49107	0.939886
Suberic acid (2TMS)	A2	TRUE	0.368901	0.12299	0.0879887	0.0678078	0.139694	0.0875315	0.0844102	0.000326459	0.119956	0.0916966	0.169851	0.0654667	0.0992848	0.121456	0.119937	0.0970935	0.0925189	0.11107	0.0563329	0.148522	0.167592	0.0992766	0.0958879	0.0868452	0.11035	0.119997	0.00913757	0.103462	0.862498
Glucose, 1,6-anhydro, beta-D- (3TMS)	A2	TRUE	0.859802	2.23509	2.135	2.87931	2.21895	2.5391	2.03373	2.41121	2.16402	1.14741	2.10114	1.74479	2.3789	2.77337	2.92613	1.17489	2.29034	2.32071	1.60307	2.73217	2.71449	2.29742	3.16333	1.39378	2.28445	2.2483	0.68057	2.10974	0.974913
Ribitol, D- (5TMS)	I	TRUE	0.561838	0.660422	0.7437	0.749851	0.682311	0.648379	0.57014	0.771468	0.673513	0.397125	0.59153	0.579261	0.72649	0.703653	0.592415	0.451255	0.490191	0.669894	0.289226	0.792574	0.679454	0.502121	0.758191	0.55928	0.625454	0.57352	0.499214	0.582269	0.864525
		FALSE	1.12742	1.74447	2.36791	2.3378	2.01316	2.27013	1.64648	1.7603	1.90846	0.953846	1.64019	1.5381	1.97672	2.28847	1.78127	1.20578	1.5165	1.98585	0.690675	2.51118	2.35996	1.68753	2.37902	1.84835	1.72306	1.70767	1.0969	1.71617	0.899245
		FALSE	0.511799	1.16899	2.37262	2.79562	2.40145	2.15153	0.966566	1.9361	1.78808	0.383316	0.971223	1.50448	2.56605	2.75861	1.18025	0.82511	1.75366	1.85516	0.715071	1.9784	2.84042	1.54846	3.32247	1.48823	1.40556	1.73125	1.13013	1.66432	0.930787
Aconitic acid, cis- (3TMS)	I	TRUE	0.723204	1.24778	1.61503	1.63413	1.33399	1.42886	1.35995	1.58246	1.36568	0.743404	1.05856	1.36432	1.60967	1.53619	1.63593	0.807646	1.03605	1.73223	0.610316	1.84873	1.60267	1.06228	1.23567	1.26086	1.03963	1.34878	0.732789	1.23698	0.905767
		FALSE	37.4232	26.0324	33.5972	27.3741	27.7532	32.7268	24.8022	36.5052	30.7768	40.7512	26.2119	36.7042	30.9652	21.9792	35.9678	36.5982	29.4348	37.3683	19.4271	42.8147	25.8424	27.7784	22.4299	32.4728	22.6441	37.3235	33.0363	31.0972	1.01041
M000000_A177004-101_MST_1770.9_EITTMS_	M1	TRUE	1.31512	1.85394	1.93487	2.36235	1.84777	1.89519	1.9165	1.77074	1.86206	1.03236	1.57415	1.35396	1.58254	2.10916	2.06487	1.18952	1.55473	1.63964	1.16496	1.73818	2.08328	2.06905	2.41776	1.4406	2.08012	1.37474	1.49766	1.66485	0.894091
M000605_A177001-101_MST_1767_EITTMS_	M1	TRUE	0.886716	0.487881	0.691455	1.6244	1.61782	0.709433	0.810533	0.566656	0.924362	0.276107	0.511252	1.27361	0.667781	0.675337	0.443714	1.18532	0.422348	0.442762	0.339974	0.580387	0.659026	0.314426	0.772086	0.488398	0.433677	0.422897	0.469532	0.576591	0.623771
Glutamine, DL- (3TMS)	I	TRUE	9.07127	15.5185	19.2096	18.0757	14.9061	15.6189	10.219	12.5984	14.4022	7.51598	16.2157	14.6514	19.0489	19.4019	13.4928	13.0085	13.6129	18.8817	6.24324	23.2467	26.5079	21.8467	24.1548	22.3062	21.5194	15.8126	15.8813	17.4083	1.20872
		FALSE	0.0898857	1.92082	3.9247	2.82131	3.62326	2.77812	3.1414	5.67042	2.99624	0.0102383	0.362059	1.01862	2.84533	3.51815	0.150346	0.00891534	1.0638	1.234	1.12131	1.36135	2.65317	0.756521	3.80097	0.101512	1.7251	1.14512	0.772656	1.31384	0.438497
Shikimic acid (4TMS)	I	TRUE	0.330003	0.352196	0.251346	0.472001	0.46832	0.36928	3.41954	0.254074	0.739595	0.498584	1.03271	0.313012	1.35054	1.42145	3.82501	0.433656	0.510351	0.35325	0.306495	0.604265	0.585025	0.510623	0.459589	0.470282	0.457416	0.320465	0.236678	0.760522	1.0283
Ornithine, DL- (4TMS)	I	TRUE	0.49836	0.510485	0.383958	0.258187	0.337283	0.63409	1.49553	0.153193	0.533886	0.285888	1.09932	0.279338	0.706208	1.0782	1.73002	0.231756	0.307524	0.569564	0.397348	0.504093	0.44577	0.420057	0.25417	0.247899	0.260154	0.288939	0.253288	0.519975	0.973943
Arginine, DL-, -NH3 (3TMS)	A2	TRUE	0.0929104	0.175312	0.79718	0.253885	0.220328	0.138237	2.93838	0.0591213	0.58442	0.0855197	0.863824	0.103538	0.222259	0.454636	3.18175	0.069872	0.193487	0.0738441	0.207552	0.0182315	0.25927	0.173173	0.286868	0.0535013	0.188927	0.167422	0.0686164	0.370683	0.634275
Quinic acid, D(-)- (5TMS)	I	TRUE	2.8373	1.74243	0.179615	1.71996	1.94249	1.37466	1.85682	0.902672	1.56949	3.58013	3.18602	2.25946	2.13378	1.14972	3.58244	4.05904	1.53393	1.96594	1.42312	3.14875	3.05315	2.27453	1.59432	4.18624	2.9749	2.6254	2.86505	2.64422	1.68476
Mannose, D- (1MEOX) (5TMS)	I	TRUE	3.92653	3.39883	5.94178	4.63528	5.63599	6.01542	4.70038	1.14231	4.42457	1.9221	1.9964	3.7777	3.28631	6.04627	3.84912	2.4783	1.60571	2.2548	0	6.01899	7.0275	5.81514	5.69717	7.09577	3.9081	4.06664	6.77614	4.09012	0.924412
		FALSE	6.75637	9.92756	15.3973	12.0028	9.52396	11.2269	6.82389	4.07917	9.46725	9.57421	6.11061	10.8674	14.886	10.8484	9.69071	7.28995	5.95529	7.92386	2.39381	13.9414	12.2179	12.6545	8.99942	13.2531	8.74455	11.8471	12.2518	9.96945	1.05305
Lysine (4TMS)	I	TRUE	0.884429	0.725975	0.654444	0.667072	0.811983	0.745325	0.543068	0.402867	0.679395	0.365341	0.982108	0.444893	0.878325	0.834453	0.710101	0.514008	0.775286	0.556678	0.439014	0.584534	0.84291	0.640087	1.02891	0.650849	0.809356	0.846016	0.499895	0.689042	1.0142
Tyrosine, DL- (3TMS)	I	TRUE	0.40344	0.316433	0.276372	0.327154	0.295716	0.298058	0.236138	0.250824	0.300517	0.21907	0.448573	0.314394	0.310433	0.371708	0.28664	0.262446	0.308471	0.292031	0.149621	0.435515	0.373901	0.233262	0.367416	0.295422	0.327425	0.272354	0.500425	0.320506	1.06652
Galacturonic acid, D- (1MEOX) (5TMS)	I	TRUE	1.73002	0.362814	0.59506	0.770386	2.68161	0.308961	24.3552	0.810259	3.95179	2.29081	6.29664	0.319496	9.80125	10.0762	20.6021	1.69531	1.56741	0.330025	3.23623	1.45816	0.514766	0.499749	0.472578	0.497043	0.465372	0.347204	0.242163	3.37292	0.853515
Gluconic acid (6TMS)	A2	TRUE	1.11369	1.81994	3.19797	2.92142	2.6398	2.88938	2.68758	0.90704	2.2721	0.748216	1.33584	1.1531	1.85058	2.15597	2.00617	0.88556	1.34186	1.03791	0.783674	1.48536	2.40879	2.09312	1.99028	1.29121	1.66083	1.98457	1.39445	1.53375	0.675035
Saccharic acid (6TMS)	A2	TRUE	0.747009	1.8028	2.21509	1.85493	1.88365	2.78324	1.11804	0.511835	1.61457	0.516912	0.919966	1.48602	1.25491	1.87784	1.31855	0.522772	1.11418	0.876634	0.491336	1.86024	2.918	3.46459	2.17301	1.87076	1.91205	2.28398	1.14716	1.55605	0.963752
M000000_A206002-101_MST_2066.3_EITTMS_		TRUE	1.0937	1.2712	2.03875	1.76753	3.47432	2.45136	2.35961	0.959658	1.92702	1.43956	3.75488	2.09963	0.966965	2.2322	4.82883	1.17458	3.02925	2.51902	2.87289	3.30506	5.17774	4.19238	3.86033	5.94762	4.35509	6.70499	2.37531	3.3798	1.7539
Inositol, myo- (6TMS)	I	TRUE	18.0272	16.4801	24.0476	23.0704	23.1758	18.1232	14.3359	12.5479	18.726	13.3321	18.2521	21.627	28.442	27.7963	20.5721	16.4296	17.2132	16.8033	8.24537	18.7219	24.2131	16.5261	24.9394	21.3777	19.1233	22.6518	16.1941	19.5811	1.04566
M000000_A211001-101_MST_2105.7_EITTMS_		TRUE	5.84258	12.7494	13.9598	13.5496	12.5583	14.6403	10.8717	5.70982	11.2352	6.09281	10.4777	8.34388	14.4151	13.5332	12.743	5.68317	9.85997	9.3676	5.35629	6.65864	14.6942	10.4966	13.3945	6.58788	10.3121	14.954	4.72945	9.87223	0.878688
		FALSE	0	0	0	0	0	0	0	0	0	0	0	0	0	0	0	0	4.51e-06	0	0.000462238	0	0	0	0	0	0	0	0	2.59304e-05	#DIV/0!
M000000_A197003-101_MST_1967.6_EITTMS_		TRUE	1.73751	2.94177	2.5176	2.66977	2.64621	2.84948	2.17477	1.52464	2.38272	1.8955	2.74394	2.31993	2.57098	2.60785	3.28325	1.53097	2.08867	2.10698	1.21513	1.94725	2.71328	2.03743	2.60106	1.84196	2.23307	1.57937	1.34526	2.14788	0.901442
		FALSE	0.00877748	0.007339	0.121246	0.00786729	0.00254905	0.00316068	0.046908	0.00470744	0.0253193	0.0110977	0.0518357	0.00186498	0.0802007	0.00334287	0.143471	0.00833064	0.00641685	0.120064	5.89e-05	0.0102489	0.00700346	0.0122401	0.000414417	0.208439	0.00127713	0.0134823	0.0132508	0.0385022	1.52067
Phytol (1TMS)	I	TRUE	0.445329	0.723536	0.705476	0.804468	0.715627	0.672609	0.643297	0.41552	0.640733	0.485813	0.742316	0.58813	0.70613	0.775877	0.260576	0.472137	0.688436	0.606183	0.587677	0.581634	0.694185	0.531772	0.744935	0.637125	0.697815	0.397945	0.370141	0.587157	0.916384
M000000_A221004-101_MST_2214.3_EITTMS_		TRUE	0.142716	0.272137	0.243196	0.268776	0.377334	0.369398	0.256597	0.170521	0.262584	0.133477	0.277615	0.254236	0.425008	0.457473	0.137142	0.16813	0.212977	0.238546	0.570431	0.214711	0.437113	0.220978	0.410686	0.258197	0.309981	0.110999	0.155635	0.277408	1.05645
Tryptophan, L- (3TMS)	A2	TRUE	3.13458	4.54618	1.44602	2.09075	4.36979	4.7661	3.94238	2.61569	3.36394	3.13979	3.13896	4.02871	4.33172	3.87086	1.70937	3.04951	4.42412	3.80875	0.632673	2.1499	2.56815	3.86543	4.19489	3.07373	3.91579	1.68701	2.36483	3.10857	0.924086
Tryptamine (3TMS)	I	TRUE	0.068031	0.192346	0.127299	0.44261	0.271713	0.200858	0.148119	0.0789796	0.191245	0.0915865	0.208755	0.104209	0.116306	0.276204	0.0312529	0.082664	0.150771	0.128946	0.138604	0.104096	0.429511	0.175507	0.182783	0.0851365	0.185612	0.115052	0.0633931	0.148355	0.775734
Spermidine (5TMS)	I	TRUE	0.528984	0.977388	0.573365	1.37487	0.992853	0.858793	0.563778	0.51696	0.798374	0.66249	1.00735	0.631748	1.05553	0.96263	0.454566	0.61839	0.810243	0.575932	0.228071	0.506714	1.40024	0.890441	1.18622	0.660533	0.911991	0.487099	0.362206	0.745134	0.933314
Cystine, L- (4TMS)	A2	TRUE	1.16199	2.21741	1.10786	2.31459	2.61391	2.13367	1.80002	1.0289	1.79729	1.09859	1.92921	1.60893	2.06752	2.79784	0.655715	1.04673	1.74111	1.45938	0.497154	1.45704	3.31332	2.34398	3.00942	1.54941	2.55146	0.931643	1.21714	1.73753	0.96675
M000000_A237001-101_MST_2373.4_EITTMS_		TRUE	1.15004	0.998614	1.14071	1.26878	1.18459	0.786389	0.967267	0.881916	1.04729	0.641678	1.13384	0.90682	1.38731	1.4211	0.707825	0.962448	1.1668	1.18018	0.394206	1.18709	1.66116	1.09576	1.74319	1.19584	1.32008	0.725183	1.0285	1.10328	1.05346
M000000_A237002-101_MST_2370.2_EITTMS_		TRUE	0.743166	1.61977	0.875044	1.99335	1.62095	0.680935	1.77329	0.733988	1.25506	1.08646	1.6009	1.60477	2.39183	2.12219	0.85815	0.947528	1.38817	1.43238	0.297327	1.10393	1.80015	1.54988	1.83195	1.14206	1.4808	0.658145	0.654168	1.3306	1.06019
		FALSE	0.661562	0.742397	0.570668	0.761974	0.847181	0.364311	0.82877	0.582861	0.669966	0.471013	0.831299	0.558545	0.943913	0.949232	0.615919	0.507372	0.721274	0.649257	0.260016	0.617743	0.978015	0.611492	1.07476	0.608645	0.804273	0.432927	0.519233	0.675274	1.00792
Inositol-1-phosphate, myo- (7TMS)	A2	TRUE	0.220043	0.205885	0.09012	0.238277	0.257683	0.126337	0.191067	0.232868	0.195285	0.22861	0.252608	0.201369	0.288318	0.292445	0.257164	0.270796	0.405142	0.287758	0.194111	0.159646	0.219616	0.258726	0.407329	0.250704	0.417947	0.130603	0.264937	0.265991	1.36206
		FALSE	0.00603177	0.042059	0.0120386	0.0557913	0.032115	0.0132808	0.0230904	0.015258	0.0249581	0.00826265	0.0175968	0.0153528	0.0330491	0.0324129	0.0118254	0.00379686	0.00919733	0.0081449	0.000538507	0.0121475	0.0474324	0.0265396	0.0260854	0.0196671	0.0278394	0.0121347	0.00428388	0.0175726	0.704085
M000000_A245002-101_MST_2446.7_EITTMS_		TRUE	1.57065	1.88524	1.43406	2.06835	2.54089	0.653803	1.36692	1.37447	1.6118	0.554964	1.93984	1.09097	2.65864	2.52563	0.478493	1.08089	2.29277	1.67918	0.42739	1.67364	3.21967	1.59104	3.47206	1.59262	2.80174	0.664213	1.16393	1.71709	1.06533
		FALSE	0.0622781	0.109838	0.0631329	0.153162	0.114429	0.0281438	0.0988444	0.0921879	0.090252	0.0768493	0.159054	0.0737517	0.133276	0.128059	0.0479196	0.0768978	0.101888	0.0899251	0.0778779	0.0765169	0.123701	0.115214	0.136756	0.0892255	0.135048	0.0444283	0.0802425	0.0981462	1.08747
Tryptamine, 5-hydroxy- (4TMS)	I	TRUE	1.00242	0.120304	0.0543535	0.220498	2.00771	0.0432071	0.141652	0.0363697	0.453314	0.0390297	0.099152	0.06092	0.104122	0.149989	0.0436383	0.03424	0.0528617	0.0797417	0.00974629	0.0395486	0.128606	1.54372	0.0861883	1.25241	1.58822	0.0191227	0.0141619	0.296968	0.655104
Tryptamine, 5-hydroxy- (3TMS)	I	TRUE	0.428139	0.888701	0.597761	1.08411	0.860444	0.352067	0.800718	0.366449	0.672299	0.480958	0.838306	0.668682	0.785268	0.974724	0.422689	0.450485	0.628972	0.687289	0.195626	0.607305	1.05445	0.809142	0.835065	0.649474	0.71108	0.337833	0.356574	0.638551	0.949803
		FALSE	0.0103491	0.022041	0.0102247	0.0270659	0.017259	0.00650186	0.000121053	0.00661054	0.0125216	0.0209477	0.0188546	0.029332	0.0236186	0.0180682	0.0316555	0.0159527	0.0184479	0.0111369	0.00909453	0.00505744	0.031331	0.0250208	0.0281909	0.0238108	0.0201585	0.00143162	0.0127143	0.0191569	1.5299
		FALSE	0.00123996	0.0511072	8.82e-06	0.0656217	0.132617	0.000227439	0.060059	2.46e-05	0.0388632	0.00122946	4.42e-05	0.000890523	0.19493	0.139484	2.43e-05	0.0215793	4.33e-05	0.0100389	0.000149072	6.87e-05	0.104023	0.0011006	0.241659	0.00601346	0	0	0	0.040071	1.03108
M000000_A258003-101_MST_2581.2_EITTMS_		TRUE	0.430278	0.395337	0.284966	0.349029	0.561325	0.151383	0.311312	0.284377	0.346001	0.228085	0.483793	0.253531	0.781754	0.573793	0.324232	0.481569	0.354956	0.371602	0.122825	0.354712	0.532558	0.292264	0.908026	0.255242	0.519437	0.182829	0.411138	0.412908	1.19337
Nicotianamine (4TMS)	I	TRUE	0.00402191	0.00100413	0.00107935	0.000785463	0.00109706	0.000691342	0.000940488	0.000926931	0.00131833	0.00317457	0.000276064	0.000993906	0.000436438	0.00114091	0.00107772	9.97e-05	0.000215548	0.000397459	0.00229386	0.00281745	0.000371158	0.000586243	0.00287132	0.000669513	0.000560888	5.31e-05	0.00205082	0.00111593	0.846467
		FALSE	0.000113123	0.0203115	0.00300259	0.000126531	6.27e-06	0.000728346	0.0169511	0.00442914	0.00570858	0.00540003	0.0203745	0.00204104	3.25e-06	0.0200457	0.00580597	0.00786141	0.00471861	1.51e-05	0.000140983	0.000805478	0.0120813	0.0106476	0.0328975	0.00600738	0.023317	0.00127044	5.13e-06	0.00852436	1.49325
2-(Hydroxymethyl)phenyl-beta-D-glucopyranoside (5TMS)	A2	TRUE	0.000438215	0.000187351	0.000152554	0.126447	5.65e-05	0.000491882	0.124969	0.000249394	0.0316239	0.000394528	0.0001556	2.97e-05	3.14e-05	0.0421417	9.61e-05	0.00242592	1.62e-05	0.0466151	0.00195642	0.000147805	0.0112834	0.000132558	9.84e-05	0.100133	0.000243864	0.0237009	0.023587	0.0140661	0.444793
		FALSE	0.0287552	0.0306933	0.0187095	0.0287341	0.00435777	0.00468777	0.0261791	0.00652598	0.0185804	0.0156476	0.0451219	0.0159854	0.0234626	0.0328157	0.0112707	0.0144978	0.00981421	0.0215059	0.00623675	0.00955803	0.021419	0.0154505	0.0256929	0.00262842	0.0311216	0.0111837	0.00486524	0.0176821	0.951656
Trehalose, alpha,alpha'-, D- (8TMS)	I	TRUE	0.181587	1.01297	0.797314	1.18292	0.00552115	0.0442567	0.344666	0.280795	0.481253	0.00113669	1.20801	0.768115	0.922558	1.60902	0.227593	0.622692	0.605829	0.706409	0.0453814	0.348931	2.39435	1.60638	1.3936	0.54155	0.80782	0.43537	0.525656	0.820578	1.70509
		FALSE	0.129717	0.699692	0.361857	0.840289	0.0866346	0.188273	0.608098	0.142965	0.382191	0.51162	0.725779	0.60277	0.442701	0.845863	0.450235	0.261344	0.477826	0.545964	0.152983	0.591499	0.841185	1.01445	0.584619	0.683906	0.600453	0.265446	0.258469	0.547617	1.43284
		FALSE	0.0288124	0.0535576	0.037696	0.0746249	0.0263115	0.0258306	0.0572478	0.0203871	0.0405585	0.0357318	0.0380546	0.0542359	0.0359742	0.0374033	0.0277556	0.0165301	0.0189259	0.0402678	0.00759804	0.03166	0.0376498	0.0337892	0.0316313	0.0330675	0.0260149	0.0182036	0.00756031	0.0295585	0.728788
		FALSE	2.31e-05	0.0144528	0.000546727	0.000533375	0.00690055	0.000339353	0.00190519	0.00172863	0.00330372	0.000333361	0.0172133	0.00302675	5.41e-05	0.00149489	0.000214488	0.000868125	0.00801136	0.000325194	0.00303113	0.000359772	0.0063825	0.000118555	0.0188455	0.00604587	0.00269244	8.11e-05	0.000568531	0.00387039	1.17153
		FALSE	0.0336657	0.120388	0.0505811	0.239756	0.0733937	0.0711514	0.137644	0.0555174	0.0977621	0.0949058	0.13947	0.123209	0.131935	0.251157	0.053715	0.0635978	0.164752	0.105004	0.0390822	0.0504816	0.192203	0.187922	0.193909	0.0902009	0.122227	0.0511389	0.0764783	0.118411	1.21121
		FALSE	7.69e-06	0.034049	0.000539673	0.020352	9.59e-05	0.000482856	0.00625378	0.000281504	0.0077578	1.84e-05	0.00498922	0.000365422	0.000760247	0.00100694	0	0.00227581	0.00425325	0.00383106	0.000659845	0.00131764	0.0882679	0.128003	0.124065	0.000819419	0.103348	0.000336381	0.000338809	0.0258142	3.32752
Quinic acid, 3-caffeoyl-, cis- (6TMS)	A2	TRUE	0.000182315	0	1.85e-05	0.000324113	2.87e-05	9.57e-05	2.89e-05	0.000253675	0.000116488	0.000128451	0	9.21e-06	0	1.51e-05	3.06e-05	6.72e-05	7.22e-05	3.51e-05	3.47e-06	6.76e-05	5.46e-05	4.67e-06	0	5.87e-05	0.000148125	2e-05	2.57e-06	3.98664e-05	0.342237
		FALSE	0.00104007	0.000148589	0.00248937	0.000376672	0.000657878	0.00069766	0.000136883	0.000825247	0.000796547	0.000528076	0.0017648	0.000310148	0.000811147	0.000866769	0.000646634	0.00034746	0.000435606	0.00208164	0.000833184	0.00149523	0.00033475	0.000760808	0.000953923	0.000755608	0.000902298	0.000222252	0.000657083	0.000817079	1.02578
		FALSE	0.000322895	0.000431	0.000701927	0.00140546	0.00701706	0.00197565	0.000183442	0.0016901	0.00171594	0.0003721	0.0065392	0.000636673	0.000467844	0.00125003	0.000323317	0.000479726	0.00192641	0.00284645	0.000333967	0.00107473	0.000677591	0.00162057	0.00222105	0.000441615	0.00360468	0.000347394	0.000601899	0.0014314	0.834178
		FALSE	0.000342664	0.000152281	1.32e-05	0.000406845	2.06e-05	9.84e-05	0.000125709	4.28e-06	0.000145497	5.71e-05	0.000138534	1.02e-06	2.17e-05	0.000106461	2.11e-05	0.000298123	0.000231782	4.12e-05	0.000172184	0.000396437	0.000279127	0.000691729	6.88e-05	0.000233975	0.000382957	9.01e-05	0.000296458	0.000196044	1.3474
		FALSE	3.51e-05	0.00013936	3.09e-05	2.24e-05	5.56e-05	9.03e-07	8.38e-06	5.99e-05	4.40679e-05	0.000803327	0.021532	0.00227953	1.19e-05	2.48e-05	1.48e-05	6.93e-05	0.00866973	0.00252627	1.04e-05	8.71e-05	1.42e-05	5.6e-06	9.55e-07	7.09e-06	1.26e-05	0.00126243	0.000201488	0.00208519	47.3178
		FALSE	0.129839	0.199117	0.174368	0.169104	0.184832	0.143212	0.159611	0.122835	0.160365	0.108489	0.1931	0.138893	0.209647	0.209903	0.107134	0.163509	0.173081	0.144491	0.0761768	0.140558	0.195855	0.159536	0.264705	0.110388	0.207845	0.0699052	0.132565	0.155877	0.972012
Quinic acid, 3-caffeoyl-, trans- (6TMS)	A2	TRUE	0.000778683	0.000203964	7.94e-05	0.000460377	0.000293087	2.89e-05	0.000203928	7.49e-05	0.000265405	0.000116217	0.000553131	8.6e-05	0.0144772	0.000422295	0.00325642	0.000188951	0.00037969	0.000505857	4.04e-05	0.00011114	5.56e-05	0.00030339	0.000142277	0.000111417	0.000305282	0.000113128	9.75e-05	0.00118144	4.45145
Quinic acid, 4-caffeoyl-, trans- (6TMS)	A2	TRUE	2.31e-05	0.000164278	0.0002231	0	9.86e-06	1.99e-05	0	0.000751392	0.000148954	2.96e-05	0	0.00107579	0.000148367	0	0	0.000571052	9.02e-07	9.03e-06	1.5e-05	0.000483516	0.000818166	6.44e-05	0.0012423	2.03e-06	0	0	0.000291324	0.000263971	1.77217
		FALSE	1.00734	1.20924	1.19721	1.94592	0.943296	0.405585	1.8319	1.01228	1.1941	0.41563	1.19911	0.656564	1.29511	1.18304	0.580221	0.61522	0.990245	0.78295	0.355833	0.688661	1.27206	0.634289	1.58404	0.741667	0.999487	0.356511	0.35306	0.816872	0.684092
		FALSE	0.00909269	0.00470224	0.0165244	0.0127514	0.0238593	0.00542875	0.00905756	0.00163872	0.0103819	0.00573951	0.00629927	0.00454883	0.00242694	0.0048005	0.0174771	0.0013552	0.0110119	0.00856745	0.00175997	0.0246902	0.00549152	0.00202198	0.00515921	0.0118183	0.00544088	0.0041487	0.00581878	0.00714313	0.688038
Quinic acid, 5-caffeoyl-, trans- (6TMS)	A2	TRUE	0.0224236	0.000581435	0	0.00419692	0.00435329	0.00100452	0.00221993	0.00176288	0.00456783	0.00087265	0.0229002	0.00629815	0.00197968	0.000864995	0.00382909	0.0015515	0.00450938	0.00303715	0.00253306	0.0117648	0.00279936	4.57e-05	0.00110575	0.00268717	0.000372119	0.000500567	4.75e-05	0.00376105	0.823377
		FALSE	1.1e-06	9.23e-07	8.82e-07	2.34e-05	8.96e-07	9.03e-07	0	1.07e-06	3.64675e-06	1.94e-05	1e-06	0	3.25e-06	8.87e-07	0	0	9.02e-07	7.03e-06	3.24e-05	1.15e-06	1.01e-06	9.34e-07	9.55e-07	4.86e-05	9.03e-07	5.01e-06	0.00011422	1.32028e-05	3.62044
		FALSE	5.49e-06	9.23e-07	8.82e-07	0	8.96e-07	2.71e-06	0.000406924	1.07e-06	5.23619e-05	0.00016719	1.31e-05	0.000141255	1.08e-06	1.77e-06	3.91e-05	2.1e-06	1.8e-06	1e-06	5.78e-06	5.73e-06	3.03e-06	2.33e-05	0	1.01e-06	1.17e-05	6.21e-05	1.28e-06	2.67958e-05	0.511743
		FALSE	0.000713884	2.77e-05	0.0022116	0.000823423	0.000181947	0.00315256	0.00193498	0.00366491	0.00158888	0.00207152	0.000352358	0.00409231	0.000381207	0.000213809	0.000993197	0.00069492	0.00170725	0.000243895	0.000261164	7.91e-05	0.000647251	0.00243645	0.0061666	0.000237014	0.00404092	0.000310352	0.000139887	0.00139273	0.876554
		FALSE	0.000160349	5.72e-05	6.08e-05	3.8e-05	0.000141614	0.000250002	9.5e-05	2.14e-06	0.000100638	0.000387391	0.000123476	0.000494394	0.000366045	1.77e-05	0.0001363	0.000247736	0.000196609	0.000626299	5.08e-05	1.49e-05	4.45e-05	4.11e-05	0.000126044	0.000900449	1.08e-05	4.61e-05	1.93e-05	0.000213886	2.1253
		FALSE	1.76e-05	6.46e-05	8.82e-07	0.00223765	1.88e-05	1.08e-05	1.68e-05	3.96e-05	0.000300841	5.1e-06	6.02e-06	4.09e-06	0	2.04e-05	0.000187017	4.2e-06	6.31e-06	8.03e-06	6.93e-06	1.37e-05	2.12e-05	1.87e-05	5.73e-06	7.09e-06	9.03e-06	2e-06	3.85e-06	1.82998e-05	0.0608289
		FALSE	0.0527483	0.0899988	0.0443431	0.10302	0.0547974	0.0273847	0.0871377	0.0251909	0.0605777	0.0433012	0.148615	0.039789	0.0834734	0.114993	0.0689141	0.0698961	0.100372	0.00170727	0.0363446	0.0695426	0.0873567	0.0642972	0.115321	0.0576601	0.109832	0.0239852	0.0510099	0.0714672	1.17976
		FALSE	0.0218734	4.61e-06	0.000172836	2.34e-05	0.0150801	0.00648201	0.0259938	0.0107357	0.0100457	0.0130928	0.000294133	0.0145544	0.0176102	1.77e-05	1.48e-05	0.000260332	0.0311156	0.000195718	4.62e-06	0.000185615	5.46e-05	0.0254474	0.0127677	7.6e-05	0.0337057	0.00191517	3.59e-05	0.00840825	0.836997
		FALSE	0.0871817	0.0320565	0.107359	0.0964981	0.10303	0.0146888	0.0589472	0.105703	0.0756831	0.0019339	0.0210059	0.0061876	0.0468397	0.0224047	0.0101855	0.00919981	0.0388934	0.0173758	0.0153255	0.0134009	0.0404583	0.00820833	0.0624796	0.0155912	0.0313059	0.00448208	0.00650153	0.0206544	0.272907
		FALSE	2.31e-05	1.85e-06	0.000516745	9.25e-05	0.00010397	2.08e-05	3.35e-05	6.74e-05	0.000107483	3.26e-05	0.000361392	8.19e-06	0.000145118	0.000355757	3.38e-05	7.35e-06	2.44e-05	1.91e-05	0.000105159	7.68e-05	0.000108212	0.00010642	7.16e-05	4.05e-06	3.79e-05	0.000489555	0.000188655	0.000120892	1.12475
		FALSE	6.81e-05	9.23e-07	2.29e-05	1.46e-05	7.08e-05	4.33e-05	2.89e-05	3.1e-05	3.50654e-05	0.000618807	3.01e-05	0.000108501	4.12e-05	0.00106993	0.00182262	2.41e-05	7.58e-05	9.84e-05	5.78e-06	0.000137493	5.06e-06	5.97e-05	2.77e-05	1.22e-05	4.61e-05	8.01e-06	8.34e-05	0.000237495	6.77291
Campesterol (1TMS)	I	TRUE	0.0468901	0.0618029	0.0339456	0.0468329	0.0373986	0.0117781	0.0670177	0.0187313	0.0405496	0.0487807	0.194568	0.103662	0.140948	0.257588	0.0778867	0.067001	0.129321	0.0738933	0.073534	0.143907	0.160352	0.132162	0.223387	0.0956168	0.181074	0.0663211	0.067849	0.124325	3.066
		FALSE	0.000313011	3.51e-05	1.06e-05	7.79e-06	3.5e-05	1.81e-06	0.000121984	3e-05	6.94119e-05	0.000179423	0.000171661	0.000207789	1.08e-06	0.000112671	5.28e-06	2.83e-05	0.000241703	3.31e-05	7.51e-05	0.000816935	0.000798951	6.35e-05	0.000220577	5.06e-05	9.03e-07	0.000528599	0.000177104	0.000206293	2.97201
		FALSE	0.000114221	0.00018366	0.000165782	9.73e-07	0.000137133	0.000167872	0.000190891	8.46e-05	0.000130642	9.68e-05	0.0001817	0.000782022	0.000288071	0.000205824	5.28e-06	0.000353758	5.68e-05	0.000158582	0.000887497	0.00222853	0.00125809	0.000755207	0.000730482	0.000161048	9.03e-07	0.000735834	0.00104081	0.000551513	4.22158
		FALSE	0.00730468	0.0185118	0.00190825	0.00740107	0.00110513	0.00097203	0.00641115	0.00206472	0.00570985	0.00528687	0.0206516	0.00802597	0.0181041	0.01645	0.00489519	0.00432068	0.0228571	0.00722452	0.00398796	0.0145891	0.0152893	0.011807	0.0152475	0.00481523	0.0222892	0.000976106	0.00295431	0.0110984	1.94373
		FALSE	0.00846007	0.0103588	0.00878996	0.00172276	0.000886432	0.00268775	0.00316973	0.00193093	0.0047508	0.000679974	0.0193706	0.00202261	0.00161038	0.000202276	0.00013947	0.0101068	0.0279518	0.00659521	0.000979945	0.00142076	0.0046774	0.00413357	0.00792167	0.000296773	0.00178382	0.00431389	0.00167351	0.0053267	1.12122
Stigmasterol (1TMS)	A2	TRUE	0.0573205	0.303842	0.151679	0.380659	0.129253	0.0387269	0.453802	0.169423	0.210588	0.0525313	0.22391	0.0653828	0.085596	0.168183	0.0826794	0.0310877	0.246475	0.106105	0.0248811	0.15848	0.165428	0.201218	0.210055	0.0720187	0.00261386	0.0608309	0.0649794	0.112359	0.533547
Raffinose (11TMS)	I	TRUE	0.00781758	0.0240594	0.0160623	0.0118257	0.00985472	0.00313811	0.0230774	0.0140592	0.0137368	0.0102924	0.00492698	0.00183837	0.0249495	0.00213277	0.00642831	0.00241647	0.00491613	0.0028886	0.0021575	0.00278423	0.0187834	0.00945456	0.005608	0.00262133	0.00794094	0.00247581	0.00247176	0.00639373	0.465445
		FALSE	2.2e-06	9.88e-05	0.000238973	4.87e-06	0	7.31e-05	7.17e-05	2.14e-06	6.14729e-05	5.1e-05	0	0.000179128	0.000308647	7.98e-06	0.000122565	2.31e-05	0.000507756	5.92e-05	2.77e-05	7.22e-05	3.14e-05	0.000285653	2.86e-06	0.000237014	0	6.91e-05	1.28e-06	0.000110366	1.79536
Sitosterol, beta- (1TMS)	A2	TRUE	0.0416074	0.105838	0.0223744	0.0582187	0.0499628	0.0139857	0.0596009	0.0176995	0.0461609	0.0110641	0.0642014	0.0477658	0.0612562	0.0689068	0.0240787	0.0266683	0.0563916	0.0570374	0.0445771	0.0475587	0.0767205	0.0449502	0.0926031	0.0578394	0.0922123	0.01857	0.0514951	0.0524387	1.136
Fucosterol (1TMS)	A2	TRUE	0.76387	2.87472	1.12271	2.98936	1.00388	0.593003	2.42484	0.715257	1.56095	1.16791	3.34196	1.63697	2.07031	3.12247	0.660496	1.26679	2.37416	1.37103	0.74711	0	2.66944	2.27276	3.34436	1.08628	3.00341	0.624769	0.759035	1.75107	1.12179
		FALSE	2.42e-05	9.23e-07	0	0	2.69e-06	0	4.47e-05	0	9.06413e-06	0	0	1.02e-06	4.01e-05	8.87e-07	0.00160602	0	0	2.21e-05	1.62e-05	0	8.5e-05	6.53e-06	3.06e-05	0	0	9.81e-05	0	0.00010592	11.6856
		FALSE	0.000725965	0.000591587	0.000404754	0.0010064	0.000315494	0.00107041	0.000195547	0.000185172	0.000561916	3.87e-05	0.000203785	0.00109729	1.84e-05	0.00064675	0.000475466	0.000314918	0.000537518	0.000176648	0.000288899	8.02e-05	0.000360033	0.00025298	2.29e-05	0.000360585	0.000450697	7.31e-05	0.000349076	0.00031933	0.568288
		FALSE	0.000457984	1.02e-05	0.000265427	0.00092562	0.000200769	0.000397115	2.89e-05	8.03e-05	0.000295789	4.49e-05	0.000307184	0.00189876	0.000107214	0.000212922	0.00037192	0.000360057	0.000153319	9.64e-05	0.000226497	0.00034144	0.000343852	0.000235244	9.84e-05	0.000758646	0.000126448	5.01e-06	0.000356776	0.000335833	1.13538
		FALSE	0.00217899	0.00450751	0.000463836	0.00981683	0.00344355	0.000892607	0.00475924	0.00011881	0.00327267	0.00195531	0.00240828	0.000196529	0.00859556	0.00363387	0.00269537	0.00323316	0.000964105	0.00450755	0.000574331	0.00115952	0.000409589	0.0039254	0.000269276	0.00206121	0.00362816	0.000383434	0.000884239	0.00230472	0.70423
Proline	I	TRUE	0.374154	0.376416	0.346084	0.346112	0.330263	0.336959	0.28217	0.370634	0.345349	0.297304	0.365078	0.293127	0.421535	0.380159	0.319879	0.39593	0.3225	0.34968	0.2101	0.401118	0.407155	0.278969	0.467172	0.35888	0.378074	0.318223	0.491986	0.358715	1.0387
Pyroglutamate	I	TRUE	7.8674	9.3841	8.14123	9.29163	8.23061	8.09487	6.91546	9.67207	8.44967	7.02224	8.95127	7.48372	10.2217	9.88675	8.14459	9.6128	8.43552	9.92851	4.92965	11.4734	11.9558	8.38973	12.3386	10.7796	11.1951	8.11602	13.0057	9.54837	1.13003
Glutamate	I	TRUE	2.18352	2.31625	2.1202	2.36225	2.08321	1.962	1.86769	2.56444	2.18244	1.81201	2.11503	1.50245	2.65421	2.48872	2.18481	2.4344	2.02276	2.40133	1.19637	2.55724	2.84351	1.8443	2.92752	2.44691	2.58764	1.98859	2.95757	2.27585	1.0428
Sucrose	I	TRUE	1.24483	1.39891	1.59558	1.51136	1.48383	1.54587	1.06755	1.20368	1.38145	1.06875	1.23935	1.46228	1.78468	1.59552	1.20518	1.30464	1.05493	1.40473	0.557149	1.652	1.88461	1.59072	1.65818	1.78469	1.37952	1.28209	1.71983	1.42382	1.03067
Putrescine	I	TRUE	0.00192968	0.00274197	0.00204758	0.00320609	0.00208925	0.00244948	0.00204393	0.00235158	0.00235745	0.0020389	0.0022577	0.0019264	0.00168727	0.00195888	0.00218081	0.00244902	0.00215007	0.00208064	0.0024175	0.00300994	0.00330401	0.00203971	0.00180472	0.00219288	0.00126358	0.00251285	0.00282084	0.00222754	0.944895
Hexadecanoate	I	TRUE	0.359166	0.281531	0.370023	0.211864	0.313863	0.303717	0.280982	0.316087	0.304654	0.344767	0.311638	0.342262	0.373881	0.246776	0.365616	0.332453	0.291645	0.394808	0.391698	0.382406	0.36431	0.287699	0.288394	0.34999	0.272387	0.333124	0.336377	0.333902	1.096
Aspartate	I	TRUE	6.11043	5.77707	6.05484	6.24051	6.02856	5.37689	4.94372	7.12005	5.95651	4.53218	5.67514	5.24107	7.20862	6.46681	5.34746	6.15919	5.39259	7.08136	3.513	8.11774	7.6951	5.22943	7.86608	7.39279	7.16297	5.73399	9.13887	6.38635	1.07216
Histidine	I	TRUE	0.00870939	0.00892733	0.0100942	0.0120311	0.00905881	0.0113422	0.00994497	0.0104328	0.0100676	0.00830751	0.0116148	0.0112441	0.00997635	0.00942889	0.00973755	0.00903186	0.00702561	0.00771633	0.00528569	0.0146785	0.014458	0.00946483	0.0114986	0.0126944	0.0113975	0.0102316	0.0128157	0.0103671	1.02975
Isocitrate	I	TRUE	0.0682649	0.099095	0.0734316	0.0899818	0.0615797	0.0730232	0.0678697	0.193029	0.0907843	0.0831434	0.0866438	0.0445333	0.198592	0.10306	0.12124	0.138339	0.0975054	0.0805547	0.0462862	0.0470798	0.167539	0.0818107	0.189625	0.0863601	0.151162	0.0773296	0.143496	0.108017	1.18982
Glycerol	I	TRUE	0.635601	0.370642	0.285176	0.252942	0.477264	0.34822	0.421702	0.519878	0.413928	0.309431	0.402149	0.333964	0.395492	0.441722	0.387627	0.350527	0.293134	0.399544	0.297488	0.507552	0.32588	0.212331	0.453605	0.344824	0.410022	0.22652	0.588283	0.371116	0.896572
Leucine	I	TRUE	0.382729	0.281141	0.234183	0.234389	0.285511	0.259848	0.187563	0.270152	0.26694	0.199358	0.266936	0.198632	0.250106	0.270004	0.229826	0.240414	0.235924	0.245155	0.150611	0.292434	0.269684	0.184402	0.326933	0.22561	0.264725	0.226129	0.376497	0.24741	0.926839
Cysteine	I	TRUE	0.0119526	0.0144491	0.0176901	0.00933796	0.0149905	0.0146129	0.0117561	0.0144948	0.0136605	0.0118307	0.0152186	0.0102768	0.00911322	0.0112822	0.0170597	0.012982	0.0088465	0.0147391	0.00703295	0.0162528	0.0169994	0.0136833	0.0101351	0.0166011	0.0155613	0.0133261	0.0190015	0.0133301	0.975815
Fructose-6-phosphate	I	TRUE	0.0182205	0.0138945	0.0138587	0.0122686	0.0186626	0.0142709	0.0103808	0.0118243	0.0141726	0.0111885	0.0128134	0.0161574	0.01642	0.0198656	0.00898737	0.0138071	0.00964917	0.015534	0.00571904	0.0197382	0.0197088	0.0127321	0.0252814	0.0195597	0.0180387	0.0154195	0.022962	0.0157545	1.11162
Glucose-6-phosphate	I	TRUE	0.0511053	0.052367	0.0457002	0.0435042	0.0703633	0.0521954	0.0324813	0.0463144	0.0492539	0.0345726	0.0496322	0.0559463	0.0606086	0.0852273	0.0305514	0.0421749	0.0405988	0.0576536	0.0208677	0.0682009	0.0821766	0.052732	0.0842317	0.0655241	0.0624103	0.0454525	0.0743351	0.056272	1.14249
Succinate	I	TRUE	0.0899164	0.140071	0.161598	0.126391	0.175219	0.212107	0.0980427	0.144457	0.143475	0.137483	0.140877	0.142252	0.164733	0.170421	0.136446	0.150737	0.0914096	0.143533	0.0666697	0.189496	0.223375	0.132762	0.165081	0.175103	0.123657	0.148634	0.203475	0.150341	1.04786
Citric acid (4TMS)	I	TRUE	60.7402	77.0646	60.6828	70.4842	57.01	61.4274	62.223	163.528	76.645	80.3654	82.2873	36.9007	173.268	86.9174	126.187	134.484	85.329	71.6434	48.7967	35.9652	140.057	67.3274	152.49	75.874	125.804	74.6187	121.853	95.5649	1.24685
Fructose, D- (1MEOX) (5TMS)	I	TRUE	360.545	354.13	446.298	439.602	394.127	465.336	313.241	236.775	376.257	266.664	272.389	392.104	304.552	389.445	317.12	302.621	242.25	321.746	87.9156	455.356	468.801	429.275	375.564	486.379	323.884	405.915	466.485	350.47	0.931466
Caffeic acid, trans- (3TMS)	I	TRUE	6.95406	14.1507	13.6807	11.2733	12.5418	15.2715	11.8347	6.53419	11.5301	7.36927	13.0895	9.82473	13.2924	13.664	12.9611	7.93519	10.7058	10.4365	5.77268	8.50489	14.6203	11.6461	14.3923	9.31155	12.5959	5.15314	6.52603	10.4334	0.904884
Isomaltose (1MEOX) (8TMS)	A2	TRUE	0.150958	0.19335	0.174437	0.161373	0.0891648	0.0759311	0.198593	0.0223291	0.133267	0.180757	1.24444	0.186602	0.246561	0.148015	0.168964	0.14583	0.263695	0.18419	0.10274	1.4203	0.214451	1.15791	0.20215	1.25558	0.137128	0.0674279	0.13221	0.414387	3.10944
Galactinol (9TMS)	I	TRUE	0.31958	0.356022	0.302281	0.263391	0.287414	0.179009	0.222775	0.254044	0.273064	0.294399	0.490275	0.33908	0.498917	0.497986	0.374841	0.357695	0.431364	0.29107	0.116974	0.201503	0.473256	0.509697	0.749838	0.279505	0.579607	0.170373	0.34332	0.388872	1.4241
Glucose1	I	TRUE	5.18336	7.05424	8.504	8.71358	7.23772	8.44143	4.98478	2.95769	6.6346	4.26986	4.2569	7.90577	5.41599	7.96961	5.50187	4.37437	3.49243	5.60983	1.693	9.2065	9.1752	8.90026	7.02077	9.51977	6.23692	8.1264	8.93289	6.5338	0.984806
Isoleucine (2TMS)	I	TRUE	1.10239	0.770189	0.644875	0.60644	0.742416	0.714497	0.453448	0.691259	0.715689	0.51508	0.750766	0.584346	0.65882	0.70532	0.65049	0.758857	0.845299	0.716774	0.475652	0.829003	0.826019	0.565376	0.900058	0.554194	0.711696	0.653004	1.13751	0.713237	0.996574
asparagine	A2	TRUE	0.558733	0.546255	0.544465	0.543595	0.452774	0.43513	0.407786	0.533027	0.502721	0.473711	0.597259	0.541322	0.560461	0.600291	0.517181	0.663768	0.638405	0.680515	0.272638	0.86174	0.585556	0.575177	0.688709	0.668239	0.685654	0.532487	0.870203	0.611851	1.21708
