# Supplementary material for: Induced production of specialized steroids by transcriptional reprogramming in Petunia hybrida
Source: PNAS Nexus. 2023 Oct 31;2(10):pgad326. doi: 10.1093/pnasnexus/pgad326 (PMC10619512; doi:10.1093/pnasnexus/pgad326)
Supplement: pgad326_Supplementary_Data [file pgad326_supplementary_data.zip › PNASNEXUS-PNASNEXUS-2023-00661RR-s08.xls]

Dataset S1 Expression dataset of P. axillaris genes in the PhERF1 overexpression experiment
	Normalized expression value
GeneID	Control	PhERF1 OX	log2FoldChange	Up/Down	P-value	Description
Peaxi162Scf00351g00411	0.182193586	199.7063707	10.09819247	*	0.009751859	Elongation factor 1-alpha
Peaxi162Scf00003g04123	0.182150108	99.52691045	9.093814998	Up	3.97E-12	2-oxoglutarate (2OG) and Fe(II)-dependent oxygenase superfamily protein
Peaxi162Scf00695g00039	4.315837245	1585.382886	8.520975132	Up	1.51E-65	Cytochrome P450 superfamily protein
Peaxi162Scf00175g01030	0.355073079	101.6903045	8.161850435	Up	1.25E-06	2-oxoglutarate (2OG) and Fe(II)-dependent oxygenase superfamily protein
Peaxi162Scf00038g00043	1.316221109	334.4176957	7.989105515	Up	4.65E-24	S-adenosylmethionine decarboxylase proenzyme
Peaxi162Scf00672g00031	65.48590268	14950.33527	7.834777755	Up	9.85E-284	Ethylene-responsive transcription factor 13
Peaxi162Scf00538g00615	0.354477445	77.84332512	7.778735694	Up	4.42E-10	2-oxoglutarate (2OG) and Fe(II)-dependent oxygenase superfamily protein
Peaxi162Scf00258g00617	0.180764762	23.64945948	7.031549933	Up	6.99E-08	2-oxoglutarate (2OG) and Fe(II)-dependent oxygenase superfamily protein
Peaxi162Scf00128g00116	0.180822604	21.26824409	6.877982086	*	0.078633757	Leucine-rich repeat protein kinase family protein
Peaxi162Scf00535g00312	0.180601654	19.03292622	6.719542466	*	0.085806553	Protein of unknown function (DUF1644)
Peaxi162Scf00695g00008	60.10699413	6196.114284	6.687687069	Up	1.23E-19	Cytochrome P450 superfamily protein
Peaxi162Scf00695g00213	52.2531776	4971.660243	6.572065125	Up	1.64E-12	Cytochrome P450 superfamily protein
Peaxi162Scf00188g00718	11.56624275	1014.717323	6.455013785	Up	3.95E-22	Cytochrome P450 superfamily protein
Peaxi162Scf00475g00071	0.65843084	56.89523986	6.433132233	Up	2.59E-09	Ethylene-responsive transcription factor 13
Peaxi162Scf00586g00077	5.646103317	436.8764321	6.273825941	Up	1.42E-39	Cytochrome P450 superfamily protein
Peaxi162Scf01218g00211	564.0447751	42996.07145	6.252251345	Up	7.77E-131	Cytochrome P450 superfamily protein
Peaxi162Scf00175g01035	0.180018267	12.27367036	6.091279619	Up	1.94E-05	HXXXD-type acyl-transferase family protein
Peaxi162Scf00444g00722	0.179676782	12.20919171	6.086419886	*	0.119930094	tripeptidyl peptidase ii
Peaxi162Scf00017g00817	3.9647734	250.7333298	5.982771562	Up	5.54E-31	AMP-dependent synthetase and ligase family protein
Peaxi162Scf00188g00719	2.98764955	163.3700874	5.772989114	Up	5.72E-22	cytochrome P450, family 718
Peaxi162Scf03271g00014	25.43296713	1360.085701	5.740853967	Up	2.30E-73	2-oxoglutarate (2OG) and Fe(II)-dependent oxygenase superfamily protein
Peaxi162Scf00408g00522	0.178806648	9.129656403	5.674088287	Up	0.000343717	NA
Peaxi162Scf00982g00214	0.179277235	8.684017705	5.598098456	Up	0.000291081	limit dextrinase
Peaxi162Scf00017g00818	8.224329657	369.3169478	5.488817565	Up	5.44E-41	AMP-dependent synthetase and ligase family protein
Peaxi162Scf00188g00119	189.4973092	8361.495976	5.463511814	Up	3.47E-262	HXXXD-type acyl-transferase family protein
Peaxi162Scf00003g05024	0.177631546	7.373417324	5.375373691	Up	0.000572528	2-oxoglutarate (2OG) and Fe(II)-dependent oxygenase superfamily protein
Peaxi162Scf00299g01147	21.27045214	877.3193069	5.366179413	Up	2.51E-79	cytochrome P450, family 718
Peaxi162Scf00498g00218	49.85567388	2040.011333	5.354675655	Up	2.21E-91	2-oxoglutarate (2OG) and Fe(II)-dependent oxygenase superfamily protein
Peaxi162Scf00529g00012	1.328125399	54.00323996	5.345582691	Up	5.98E-11	acylsugar acetyltransferase [Solanum habrochaites]
Peaxi162Scf00038g02137	4.954051253	200.830627	5.341226695	Up	4.94E-33	alpha/beta-Hydrolases superfamily protein
Peaxi162Scf00258g00621	26.1514773	1050.284567	5.327744012	Up	3.75E-104	2-oxoglutarate (2OG) and Fe(II)-dependent oxygenase superfamily protein
Peaxi162Scf00039g01626	0.354388153	13.09936111	5.208022265	Up	0.000351176	NAD(P)-binding Rossmann-fold superfamily protein
Peaxi162Scf00695g00009	207.3456278	6672.480108	5.008113568	Up	1.65E-15	cytochrome P450, family 88, subfamily A, polypeptide 3
Peaxi162Scf00449g00313	96.74006637	3042.610186	4.975052172	Up	1.74E-47	Adenylyl-sulfate kinase 3
Peaxi162Scf00366g00817	0.175980844	5.299048823	4.912243122	*	0.018818086	Mannan endo-1,4-beta-mannosidase 7
Peaxi162Scf00002g00534	0.17705106	5.300405204	4.903865268	*	0.0073751	Stress responsive A/B Barrel Domain
Peaxi162Scf00150g00917	0.176779212	5.046086008	4.835144258	*	0.026285832	Coiled-coil domain-containing protein 132
Peaxi162Scf00299g00724	0.656721835	18.59048787	4.823138398	Up	8.00E-05	Unknown protein
Peaxi162Scf00299g01129	8.750642946	232.3994966	4.731074112	Up	3.56E-24	Unknown protein
Peaxi162Scf01828g00001	1.641330998	42.63848297	4.699217996	Up	1.65E-09	HXXXD-type acyl-transferase family protein
Peaxi162Scf01217g00112	0.175670729	4.510567786	4.682363322	*	0.006167546	Unknown protein
Peaxi162Scf00160g00837	32.40539157	790.269721	4.608039361	Up	1.09E-102	Branched-chain-amino-acid aminotransferase 6
Peaxi162Scf00498g00219	14.5310844	353.4680971	4.604365733	Up	1.17E-26	cinnamyl alcohol dehydrogenase 9
Peaxi162Scf00344g00015	0.670982685	15.97128555	4.573061094	*	0.008952075	Unknown protein
Peaxi162Scf01181g00022	0.173947614	3.715553113	4.416852197	*	0.131937148	SKU5 similar 12
Peaxi162Scf01060g00110	64.16370869	1314.439883	4.356546817	Up	8.63E-46	HXXXD-type acyl-transferase family protein
Peaxi162Scf00077g00061	0.172949064	3.409645429	4.301202608	*	0.027692176	acylsugar acetyltransferase [Solanum habrochaites]
Peaxi162Scf00175g01023	0.172839394	3.357439908	4.279857592	*	0.07321255	HXXXD-type acyl-transferase family protein
Peaxi162Scf00362g01182	0.172839394	3.357439908	4.279857592	*	0.07321255	tRNA-dihydrouridine(47) synthase [NAD(P)(+)]-like
Peaxi162Scf00188g00713	82.17105832	1517.90199	4.207304482	Up	3.08E-35	HXXXD-type acyl-transferase family protein
Peaxi162Scf00380g00411	0.173025537	3.176096333	4.198197782	*	0.074113296	methionine aminopeptidase 1B
Peaxi162Scf83467g00004	0.171995602	3.045857428	4.146404834	*	0.079201212	NA
Peaxi162Scf00196g00119	1.97991826	34.10602281	4.106513753	Up	2.39E-07	Unknown protein
Peaxi162Scf00830g00048	0.173086772	2.973759243	4.10272047	*	0.094770508	Chalcone synthase G
Peaxi162Scf01142g00021	157.0647838	2626.853632	4.063904167	Up	6.14E-94	2-oxoglutarate (2OG) and Fe(II)-dependent oxygenase superfamily protein
Peaxi162Scf00299g01130	101.1333767	1680.272536	4.054364144	Up	3.18E-32	acylsugar acetyltransferase [Solanum habrochaites]
Peaxi162Scf01442g00002	57.04276416	945.8335059	4.051470452	Up	2.96E-83	HXXXD-type acyl-transferase family protein
Peaxi162Scf00003g04425	0.171464571	2.791797415	4.025211847	*	0.043674576	2-oxoglutarate (2OG) and Fe(II)-dependent oxygenase superfamily protein
Peaxi162Scf00007g01310	0.353094465	5.648903622	3.999844775	*	0.010320649	Unknown protein
Peaxi162Scf00188g01335	1620.587305	24467.65333	3.916287091	Up	3.46E-08	Ent-kaurenoic acid oxidase 2
Peaxi162Scf45515g00001	117.575152	1768.212667	3.910636699	Up	2.86E-81	Cytosolic sulfotransferase 16
Peaxi162Scf00842g00021	0.171779731	2.577507612	3.907344964	*	0.065340991	Mediator of RNA polymerase II transcription subunit 15a
Peaxi162Scf00120g00019	1371.36734	20220.26082	3.882114632	Up	8.63E-162	AMP-dependent synthetase and ligase family protein
Peaxi162Scf00565g00036	0.17089789	2.508855437	3.875822853	*	0.054954027	Unknown protein
Peaxi162Scf00038g00118	0.170326392	2.468810533	3.857442224	*	0.069732534	NAD(P)-binding Rossmann-fold superfamily protein
Peaxi162Scf00299g01113	47.23046466	679.5455218	3.846780564	Up	4.66E-25	HXXXD-type acyl-transferase family protein
Peaxi162Scf00188g01334	12.02449211	171.3563382	3.832951692	Up	6.84E-24	NA
Peaxi162Scf00036g00035	0.170101129	2.422899356	3.832269861	*	0.234923074	SKU5 similar 12
Peaxi162Scf03375g00003	0.170101129	2.422899356	3.832269861	*	0.234923074	Plant invertase/pectin methylesterase inhibitor superfamily
Peaxi162Scf00544g00915	0.169720177	2.407681924	3.826414817	*	0.125633291	DNA polymerase epsilon catalytic subunit
Peaxi162Scf00160g01642	0.169665516	2.399937393	3.822231496	*	0.133790227	HSP20-like chaperones superfamily protein
Peaxi162Scf00588g00051	72.44364762	1007.45282	3.797709278	Up	1.16E-50	HXXXD-type acyl-transferase family protein
Peaxi162Scf00238g00125	35.09838376	478.8258755	3.770024614	Up	8.88E-63	NAD(P)-binding Rossmann-fold superfamily protein
Peaxi162Scf00387g00111	0.17024046	2.254921822	3.727431556	*	0.151231663	purple acid phosphatase 18
Peaxi162Scf00207g00234	0.352976472	4.672746837	3.726626949	*	0.026055678	40S ribosomal protein S27-2
Peaxi162Scf01099g00035	0.663764225	8.773070579	3.724339096	*	0.008464641	Photosystem II reaction center W protein, chloroplastic
Peaxi162Scf03271g00015	118.8485499	1567.4382	3.721212357	Up	3.21E-65	2-oxoglutarate (2OG) and Fe(II)-dependent oxygenase superfamily protein
Peaxi162Scf00695g00218	306.5943517	4039.945929	3.71993296	Up	3.22E-86	Delta(24)-sterol reductase
Peaxi162Scf00695g00215	404.8257307	5311.632662	3.713782481	Up	1.79E-06	cytochrome P450, family 88, subfamily A, polypeptide 3
Peaxi162Scf00089g00843	0.170098459	2.222246613	3.707576948	*	0.088557963	18.2 kDa class I heat shock protein
Peaxi162Scf00188g00072	90.98637864	1186.397413	3.704792968	Up	7.64E-82	HXXXD-type acyl-transferase family protein
Peaxi162Scf00515g00313	0.351060441	4.543394028	3.693979086	*	0.027026007	ovate family protein 7
Peaxi162Scf00135g01012	0.169036852	2.1576738	3.674067059	*	0.08168325	GRF1-INTERACTING FACTOR 1 family protein
Peaxi162Scf00062g00220	0.168919235	2.149992225	3.669925916	*	0.092833837	early nodulin-like protein 14
Peaxi162Scf00131g00007	0.168361223	2.117733027	3.652888923	*	0.094838506	Bifunctional inhibitor/lipid-transfer protein/seed storage 2S albumin superfamily protein
Peaxi162Scf00474g00214	0.168508517	2.100366907	3.639747955	*	0.27610521	CemA-like proton extrusion protein-related
Peaxi162Scf00528g00014	0.168508517	2.100366907	3.639747955	*	0.27610521	SWIM zinc finger family protein
Peaxi162Scf01221g00034	0.168095409	2.085181631	3.632820826	*	0.162156956	beta-galactosidase 11
Peaxi162Scf00312g00017	891.6695315	10927.65342	3.615330701	Up	3.72E-72	ent-kaurenoic acid hydroxylase 2
Peaxi162Scf01217g00110	1.950945346	23.83476382	3.610822062	Up	0.000128687	Unknown protein
Peaxi162Scf00241g00628	3.316575777	40.32382467	3.603866089	Up	7.90E-05	18.2 kDa class I heat shock protein
Peaxi162Scf01276g00039	477.2366641	5767.711812	3.595222293	Up	1.30E-73	2-oxoglutarate (2OG) and Fe(II)-dependent oxygenase superfamily protein
Peaxi162Scf00003g04533	264.0235669	3111.36401	3.558808575	Up	2.29E-44	2-oxoglutarate (2OG) and Fe(II)-dependent oxygenase superfamily protein
Peaxi162Scf00445g00092	120.2930682	1413.750347	3.554901962	*	0.003114259	Polyphenol oxidase F, chloroplastic
Peaxi162Scf00175g01131	1.316841311	15.23111115	3.531867789	Up	0.000173288	2-oxoglutarate (2OG) and Fe(II)-dependent oxygenase superfamily protein
Peaxi162Scf00711g00412	0.168263991	1.907755212	3.503077691	*	0.19435774	U-box domain-containing protein 15
Peaxi162Scf00991g00335	0.1681568	1.900063212	3.498168394	*	0.195297503	Unknown protein
Peaxi162Scf00549g00015	0.35180845	3.956130722	3.491228056	*	0.051574836	HXXXD-type acyl-transferase family protein
Peaxi162Scf01217g00013	4.55585587	51.11110663	3.487842817	Up	1.34E-08	Unknown protein
Peaxi162Scf00047g00166	0.16778724	1.875414754	3.48250478	*	0.194995442	Aconitate hydratase, cytoplasmic
Peaxi162Scf00299g00084	1.301776947	14.47854269	3.475362223	Up	0.000461184	Unknown protein
Peaxi162Scf00038g00833	0.167618885	1.86388432	3.475055716	*	0.196439137	Integrase-type DNA-binding superfamily protein
Peaxi162Scf00192g00414	0.167280805	1.843103979	3.461793651	*	0.202419723	Unknown protein
Peaxi162Scf00000g00744	0.167112272	1.831573724	3.454194185	*	0.126746787	B-box zinc finger family protein
Peaxi162Scf00045g00325	1.63135962	17.85015098	3.451789524	Up	0.000558575	BZIP domain class transcription factor [Malus domestica]
Peaxi162Scf00540g00313	0.353856462	3.868762959	3.450636168	*	0.086448328	Arabidopsis thaliana protein of unknown function (DUF821)
Peaxi162Scf00646g00325	0.166775946	1.810791628	3.440637413	*	0.219860579	Plant invertase/pectin methylesterase inhibitor superfamily
Peaxi162Scf03271g00006	57.17149727	620.4523691	3.439952483	Up	4.94E-60	Unknown protein
Peaxi162Scf00016g00136	0.166433522	1.778316842	3.417494445	*	0.327190108	Leucine-rich repeat (LRR) family protein
Peaxi162Scf00042g02513	0.166433522	1.778316842	3.417494445	*	0.327190108	beta-galactosidase 11
Peaxi162Scf00750g00057	0.166433522	1.778316842	3.417494445	*	0.327190108	Plant invertase/pectin methylesterase inhibitor superfamily
Peaxi162Scf00003g04424	140.3826265	1492.862425	3.410644913	Up	5.59E-51	2-oxoglutarate (2OG) and Fe(II)-dependent oxygenase superfamily protein
Peaxi162Scf00299g00117	0.166144821	1.755207966	3.401128747	*	0.331016923	30S ribosomal protein S19, chloroplastic
Peaxi162Scf00402g00513	3.277474679	34.10709734	3.379415441	Up	6.48E-07	Bifunctional inhibitor/lipid-transfer protein/seed storage 2S albumin superfamily protein
Peaxi162Scf00074g01825	0.352394791	3.642653558	3.369725288	*	0.062495001	Unknown protein
Peaxi162Scf00175g00112	84.3237025	831.3799595	3.301497852	Up	1.39E-35	HXXXD-type acyl-transferase family protein
Peaxi162Scf47032g00004	3.541842894	34.59787026	3.288111108	*	0.094612671	Nuclear factor Y isoform 1
Peaxi162Scf01176g00132	0.357531515	3.466056235	3.27715274	*	0.081821092	R1 [Solanum tuberosum]
Peaxi162Scf00038g02224	0.165912199	1.582082348	3.253332821	*	0.262067317	17.4 kDa class III heat shock protein
Peaxi162Scf00569g00008	1.004775429	9.49856059	3.240835815	*	0.007619156	Unknown protein
Peaxi162Scf00372g00127	69.25256363	649.2232011	3.228775174	Up	4.28E-47	S-norcoclaurine synthase [Morus notabilis]
Peaxi162Scf00070g00013	0.165573264	1.549604073	3.226358013	*	0.182385163	Unknown protein
Peaxi162Scf00129g00107	0.1652658	1.546011941	3.225691351	*	0.256779789	Unknown protein
Peaxi162Scf01018g00012	0.355044431	3.317776499	3.224145221	*	0.080379221	ROX1 homologue [Nicotiana tabacum]
Peaxi162Scf00096g00189	0.991722507	9.226207212	3.217729292	*	0.006177597	Dehydrogenase/reductase SDR family member 7B
Peaxi162Scf00007g02414	0.351167567	3.265820089	3.217213805	*	0.069634724	myb domain protein 74
Peaxi162Scf00549g00436	0.164767388	1.521492335	3.206984438	*	0.261048891	NA
Peaxi162Scf00815g00116	4.592441051	42.263779	3.202088663	Up	7.67E-09	UP-9A [Nicotiana tabacum]
Peaxi162Scf01294g00125	0.164695045	1.513765486	3.200272667	*	0.178203426	exocyst complex component sec5
Peaxi162Scf00791g00316	0.164544628	1.510016307	3.1980133	*	0.263098188	ARM repeat superfamily protein isoform 2
Peaxi162Scf00140g01342	0.164108597	1.489333916	3.181944525	*	0.278341255	Plant invertase/pectin methylesterase inhibitor superfamily
Peaxi162Scf00344g00049	0.164108597	1.489333916	3.181944525	*	0.278341255	SKU5 similar 12
Peaxi162Scf00102g01437	0.647972709	5.880381805	3.181904874	*	0.043744572	Dehydration-responsive element-binding protein 1F
Peaxi162Scf00064g00139	0.16394693	1.485595987	3.179741029	*	0.191401961	RING/U-box superfamily protein
Peaxi162Scf00759g00216	0.163836218	1.481807103	3.177031434	*	0.182676947	Phototropic-responsive NPH3 family protein
Peaxi162Scf00060g02811	0.163755984	1.477987741	3.174014773	*	0.192525079	Mitochondrial outer membrane protein porin 2
Peaxi162Scf00164g01218	0.163807089	1.47403704	3.169703083	*	0.281176906	glycerol-3-phosphate acyltransferase 5
Peaxi162Scf00937g00334	93.40186794	837.7133805	3.16493341	Up	8.53E-53	conserved hypothetical protein
Peaxi162Scf00003g05023	0.163616198	1.457009105	3.154622409	*	0.391263623	2-oxoglutarate (2OG) and Fe(II)-dependent oxygenase superfamily protein
Peaxi162Scf00059g00069	0.163616198	1.457009105	3.154622409	*	0.391263623	Pectate lyase family protein
Peaxi162Scf00235g00052	0.163616198	1.457009105	3.154622409	*	0.391263623	Unknown protein
Peaxi162Scf00660g00119	0.163616198	1.457009105	3.154622409	*	0.391263623	esophageal cancer associated protein, putative
Peaxi162Scf00265g00313	0.163249827	1.449576284	3.150477886	*	0.274218045	Protein of unknown function (DUF604)
Peaxi162Scf00265g00412	693.9325473	6139.290503	3.145204598	Up	3.07E-31	sterol 4-alpha-methyl-oxidase 2-2
Peaxi162Scf00390g00137	0.163121872	1.441905047	3.143954018	*	0.287235128	LOB domain-containing protein 1
Peaxi162Scf01286g00127	0.163121872	1.441905047	3.143954018	*	0.287235128	Leucine-rich repeat receptor-like protein kinase family protein
Peaxi162Scf00273g00512	0.163296956	1.437830367	3.138323677	*	0.395294121	RING/U-box superfamily protein
Peaxi162Scf00379g00086	0.163296956	1.437830367	3.138323677	*	0.395294121	Unknown protein
Peaxi162Scf00299g00083	39.37117483	341.1449009	3.115172985	Up	1.99E-17	Unknown protein
Peaxi162Scf00471g01110	0.651666877	5.635415822	3.112315495	*	0.025692904	Nodulin MtN3 family protein
Peaxi162Scf00993g00016	0.98441234	8.472146344	3.105392862	*	0.013044335	GDSL esterase/lipase
Peaxi162Scf00641g00018	0.352431594	3.03154799	3.104639493	*	0.096993957	Ran BP2/NZF zinc finger-like superfamily protein
Peaxi162Scf01276g00003	205.2455739	1764.312892	3.103683422	Up	9.48E-57	HXXXD-type acyl-transferase family protein
Peaxi162Scf01187g00001	0.352138065	2.998559759	3.090056633	*	0.144462808	Cytochrome P450 superfamily protein
Peaxi162Scf00408g00226	0.351559137	2.96242188	3.074937815	*	0.150011561	lectin protein kinase family protein
Peaxi162Scf00420g00013	0.354658487	2.972918961	3.067377762	*	0.087937485	GDSL esterase/lipase
Peaxi162Scf00883g00019	0.349365132	2.899446016	3.052969745	*	0.100691667	MATE efflux family protein
Peaxi162Scf00767g00214	0.349301687	2.895609865	3.051321721	*	0.102815271	Ubiquitin-specific protease family C19-related protein
Peaxi162Scf00111g01112	0.653463548	5.312929136	3.023328804	*	0.043006378	Unknown protein
Peaxi162Scf00078g01331	1.579654148	12.74871629	3.012671353	*	0.290370695	NA
Peaxi162Scf01276g00047	526.819664	4225.128206	3.003614017	Up	8.32E-54	Cytochrome P450 superfamily protein
Peaxi162Scf00559g00009	0.663552348	5.31300172	3.00124499	*	0.040140657	LOB domain-containing protein 4
Peaxi162Scf00299g00848	25.90123049	204.0146153	2.977579966	Up	1.89E-19	Unknown protein
Peaxi162Scf00276g00413	0.16240172	1.265367362	2.961917472	*	0.439906315	Sulfite exporter TauE/SafE family protein
Peaxi162Scf00442g00073	0.352879756	2.726008198	2.94954133	*	0.173946584	Pollen Ole e 1 allergen and extensin family protein
Peaxi162Scf00118g01313	0.356869364	2.756733441	2.949491815	*	0.172822108	conserved hypothetical protein
Peaxi162Scf00234g00510	36.06022284	277.9785866	2.946493535	Up	8.09E-30	tonoplast intrinsic protein 1
Peaxi162Scf01090g00121	0.643848062	4.90641707	2.929877696	*	0.07248286	receptor like protein 1
Peaxi162Scf00133g00128	0.356699878	2.716286525	2.928853042	*	0.114617051	cytochrome P450, family 96, subfamily A, polypeptide 10
Peaxi162Scf00366g00123	0.162036169	1.232915704	2.927686381	*	0.34241071	GATA transcription factor 19
Peaxi162Scf00519g00512	0.162036169	1.232915704	2.927686381	*	0.34241071	Serine/threonine-protein phosphatase PP1
Peaxi162Scf00993g00038	0.162036169	1.232915704	2.927686381	*	0.34241071	LOB domain-containing protein 10
Peaxi162Scf00472g00079	0.352067033	2.678405326	2.927452257	*	0.175483896	Unknown protein
Peaxi162Scf00207g01367	0.161942318	1.229109958	2.924062048	*	0.343323813	nucleosome assembly protein1
Peaxi162Scf00198g00024	0.35073576	2.618001775	2.900009639	*	0.115290248	Unknown protein
Peaxi162Scf00284g00315	1.967877663	14.6631888	2.89748644	*	0.008667553	laccase 5
Peaxi162Scf00406g00136	0.161204564	1.200930098	2.897187684	*	0.342535204	Histone superfamily protein
Peaxi162Scf00571g00054	0.161204564	1.200930098	2.897187684	*	0.342535204	Unknown protein
Peaxi162Scf00189g00055	16.63574654	123.8935873	2.896743001	Up	2.46E-13	UDP-Glycosyltransferase superfamily protein
Peaxi162Scf00092g00339	0.350608996	2.610329347	2.896296924	*	0.133347089	Bifunctional inhibitor/lipid-transfer protein/seed storage 2S albumin superfamily protein
Peaxi162Scf00858g00312	0.354838699	2.6369149	2.893615747	*	0.189506632	Iron-sulphur cluster biosynthesis family protein
Peaxi162Scf00089g01422	0.161267638	1.196967429	2.891855032	*	0.260310605	Unknown protein
Peaxi162Scf00608g00318	0.161267638	1.196967429	2.891855032	*	0.260310605	Pentatricopeptide repeat-containing protein
Peaxi162Scf00891g00123	0.161267638	1.196967429	2.891855032	*	0.260310605	Protein LURP-one-related 12
Peaxi162Scf00011g01726	0.161004614	1.193330856	2.889820149	*	0.344251434	dynamin-like protein 6
Peaxi162Scf00212g00105	0.161004614	1.193330856	2.889820149	*	0.344251434	conserved hypothetical protein
Peaxi162Scf00783g00133	2.631923052	19.49979716	2.889269901	Up	0.000162464	Bifunctional inhibitor/lipid-transfer protein/seed storage 2S albumin superfamily protein
Peaxi162Scf00459g00081	0.354007103	2.616628074	2.885858661	*	0.128099658	glutamine dumper 1
Peaxi162Scf00312g00220	7611.313339	56159.8243	2.883321104	Up	5.75E-151	Cytochrome P450 superfamily protein
Peaxi162Scf00311g00092	0.160308075	1.169009378	2.866367504	*	0.358118188	SAUR-like auxin-responsive protein family, putative
Peaxi162Scf00816g00014	0.160308075	1.169009378	2.866367504	*	0.358118188	NA
Peaxi162Scf00089g01628	0.160158732	1.165259124	2.863076447	*	0.267193705	Transitional endoplasmic reticulum ATPase
Peaxi162Scf00334g00416	0.160158732	1.165259124	2.863076447	*	0.267193705	Cytochrome P450 superfamily protein
Peaxi162Scf00384g00069	0.160158732	1.165259124	2.863076447	*	0.267193705	Basic-leucine zipper (bZIP) transcription factor family protein
Peaxi162Scf00772g00016	0.160158732	1.165259124	2.863076447	*	0.267193705	E3 ubiquitin-protein ligase ATL23
Peaxi162Scf01096g00011	0.160158732	1.165259124	2.863076447	*	0.267193705	RING/U-box superfamily protein
Peaxi162Scf01324g00245	0.160158732	1.165259124	2.863076447	*	0.267193705	Unknown protein
Peaxi162Scf16636g00001	0.160158732	1.165259124	2.863076447	*	0.267193705	Unknown protein
Peaxi162Scf01158g00313	3.934433315	28.57554593	2.8605533	Up	2.57E-05	Bifunctional inhibitor/lipid-transfer protein/seed storage 2S albumin superfamily protein
Peaxi162Scf00004g02629	0.160030428	1.161487833	2.859555896	*	0.26803738	Myosin-related, putative
Peaxi162Scf00304g00134	0.160030428	1.161487833	2.859555896	*	0.26803738	germin-like protein 2
Peaxi162Scf01586g00004	0.160030428	1.161487833	2.859555896	*	0.26803738	Protein phosphatase PTC7 homolog fig
Peaxi162Scf00318g00024	0.159997789	1.157620875	2.85503897	*	0.361041142	Protein of unknown function, DUF617
Peaxi162Scf00872g00026	0.159997789	1.157620875	2.85503897	*	0.361041142	Replication protein A 70 kDa DNA-binding subunit B
Peaxi162Scf01313g00126	0.159997789	1.157620875	2.85503897	*	0.361041142	Unknown protein
Peaxi162Scf00188g01224	47.70265237	344.5967097	2.852767536	Up	2.30E-19	2-oxoglutarate (2OG) and Fe(II)-dependent oxygenase superfamily protein
Peaxi162Scf00061g00228	15.44958191	111.3836597	2.849897898	*	0.027403242	multidrug resistance-associated protein 2
Peaxi162Scf00041g00431	0.159569817	1.136930425	2.832884273	*	0.472632946	beta-xylosidase 2
Peaxi162Scf00268g01123	0.159569817	1.136930425	2.832884273	*	0.472632946	Erythroid differentiation-related factor 1
Peaxi162Scf00297g01122	0.159569817	1.136930425	2.832884273	*	0.472632946	tryptophan aminotransferase related 1
Peaxi162Scf00451g00932	0.159569817	1.136930425	2.832884273	*	0.472632946	Pectin lyase-like superfamily protein
Peaxi162Scf00901g00417	0.159569817	1.136930425	2.832884273	*	0.472632946	Plant invertase/pectin methylesterase inhibitor superfamily
Peaxi162Scf00016g00034	0.159276492	1.133324154	2.830955301	*	0.367341968	NA
Peaxi162Scf00137g00510	0.159276492	1.133324154	2.830955301	*	0.367341968	conserved hypothetical protein
Peaxi162Scf00578g00068	0.159276492	1.133324154	2.830955301	*	0.367341968	3-ketoacyl-CoA synthase 2
Peaxi162Scf00883g01012	0.159276492	1.133324154	2.830955301	*	0.367341968	Pectinacetylesterase family protein
Peaxi162Scf01052g00315	0.159276492	1.133324154	2.830955301	*	0.367341968	Leucine-rich repeat (LRR) family protein
Peaxi162Scf00191g01421	0.159147607	1.129553443	2.827315158	*	0.360615795	GATA type zinc finger transcription factor family protein
Peaxi162Scf00335g00116	0.159147607	1.129553443	2.827315158	*	0.360615795	Unknown protein
Peaxi162Scf00175g01139	21.62861695	153.3477758	2.825793922	Up	6.50E-16	HXXXD-type acyl-transferase family protein
Peaxi162Scf00384g00126	0.649033582	4.596139919	2.824057687	*	0.055622257	NA
Peaxi162Scf00009g00374	0.159059162	1.125742292	2.82324122	*	0.369355445	HXXXD-type acyl-transferase family protein
Peaxi162Scf00909g00216	0.159059162	1.125742292	2.82324122	*	0.369355445	3-oxoacyl-[acyl-carrier-protein] synthase 3
Peaxi162Scf00073g00219	0.159210939	1.121690919	2.816663827	*	0.476761828	Unknown protein
Peaxi162Scf00296g00815	0.159210939	1.121690919	2.816663827	*	0.476761828	Unknown protein
Peaxi162Scf00401g00830	0.159210939	1.121690919	2.816663827	*	0.476761828	Eukaryotic translation initiation factor 5A-3
Peaxi162Scf00491g00051	0.159210939	1.121690919	2.816663827	*	0.476761828	Transposon MuDR mudrA-like protein, putative [Solanum demissum]
Peaxi162Scf00802g00125	0.159210939	1.121690919	2.816663827	*	0.476761828	Unknown protein
Peaxi162Scf00020g00001	30.91976295	213.2762878	2.786122411	Up	7.06E-12	Unknown protein
Peaxi162Scf00028g00422	0.35232041	2.427925051	2.784763929	*	0.230586847	Unknown protein
Peaxi162Scf00058g00010	2.276962295	15.64973883	2.780956274	Up	0.00137542	Protein NRT1/ PTR FAMILY 1.2
Peaxi162Scf00023g02529	0.351750393	2.387878666	2.763105592	*	0.218968525	ribonuclease 1
Peaxi162Scf00376g00010	0.352694872	2.394268828	2.76309264	*	0.218695752	Unknown protein
Peaxi162Scf00306g00091	0.647237917	4.384425493	2.760019782	*	0.086219219	F-box family protein with a domain of unknown function (DUF295)
Peaxi162Scf00295g01131	0.351276498	2.363334543	2.750144906	*	0.215366439	Mitochondrial substrate carrier family protein
Peaxi162Scf01969g00031	0.653225443	4.377508865	2.74445721	*	0.10294175	actin depolymerizing factor 7
Peaxi162Scf00723g00517	0.352562626	2.361583865	2.743803318	*	0.161885575	Glucan endo-1,3-beta-glucosidase 3
Peaxi162Scf00685g00610	0.651428093	4.34305396	2.737032036	*	0.064735121	P-loop containing nucleoside triphosphate hydrolases superfamily protein
Peaxi162Scf00364g00073	0.349626919	2.29155051	2.712435915	*	0.154298871	AMP-dependent synthetase and ligase family protein
Peaxi162Scf00421g00525	188.3705656	1233.540456	2.711159577	Up	1.81E-44	Protein NRT1/ PTR FAMILY 1.2
Peaxi162Scf00348g00817	0.355075594	2.324251732	2.710568226	*	0.153291071	Guanine nucleotide-binding protein subunit gamma 3
Peaxi162Scf00420g00042	0.350476917	2.294135558	2.710559308	*	0.154365886	conserved hypothetical protein
Peaxi162Scf00165g01848	0.349436568	2.280042073	2.70595795	*	0.230260775	NA
Peaxi162Scf00842g00011	0.349436568	2.280042073	2.70595795	*	0.230260775	Unknown protein
Peaxi162Scf00175g10117	397.1102726	2584.858829	2.702473904	Up	2.01E-58	sulfotransferase 17
Peaxi162Scf00428g00822	0.647143732	4.210084892	2.701691246	*	0.273479078	Unknown protein
Peaxi162Scf00573g00615	0.664599681	4.320081226	2.700500933	*	0.089714974	Unknown protein
Peaxi162Scf00689g00332	0.35421044	2.296199273	2.696569211	*	0.168581057	ribosomal protein L29 family protein
Peaxi162Scf00229g01010	0.349579015	2.266115845	2.696531124	*	0.169711354	WRKY DNA-binding protein 65
Peaxi162Scf00105g00113	0.354066929	2.292443187	2.694791976	*	0.164842482	rib [Arabidopsis thaliana]
Peaxi162Scf01060g00012	0.349431747	2.262363518	2.69474817	*	0.165976488	UDP-Glycosyltransferase superfamily protein
Peaxi162Scf00546g10017	0.354007541	2.284703383	2.690154877	*	0.184541729	Unknown protein
Peaxi162Scf00062g00069	0.348377263	2.248284168	2.690102019	*	0.185940825	Unknown protein
Peaxi162Scf00331g00314	0.349016502	2.229961552	2.67565168	*	0.229825859	Unknown protein
Peaxi162Scf01284g00019	0.348449478	2.207595551	2.663454483	*	0.336596688	tRNA(Ile)-lysidine synthase
Peaxi162Scf00984g00215	0.685347276	4.308565914	2.652300641	*	0.106133074	Unknown protein
Peaxi162Scf00003g05025	17.44936543	107.9054512	2.628521272	Up	1.69E-13	2-oxoglutarate (2OG) and Fe(II)-dependent oxygenase superfamily protein
Peaxi162Scf00053g00315	2.327150251	14.31426359	2.620817186	*	0.005843432	Abscisic acid 8'-hydroxylase 1
Peaxi162Scf00016g00932	1.312893336	8.066899646	2.619264597	*	0.020330615	PPPDE putative thiol peptidase family protein
Peaxi162Scf00196g00007	0.643313788	3.925156528	2.609155672	*	0.109711428	Unknown protein
Peaxi162Scf01039g00236	17.90801497	107.0134019	2.57911415	Up	3.40E-13	Protein kinase superfamily protein
Peaxi162Scf00003g05026	1009.074726	6014.643896	2.575446307	Up	1.85E-23	2-oxoglutarate (2OG) and Fe(II)-dependent oxygenase superfamily protein
Peaxi162Scf00052g01011	2.960585828	17.61219941	2.572620501	Up	0.000458837	Pectin lyase-like superfamily protein
Peaxi162Scf01310g00029	0.351645798	2.071657393	2.55859055	*	0.281160276	Pentatricopeptide repeat-containing protein
Peaxi162Scf00080g00811	0.156609413	0.914217399	2.545366353	*	0.523451421	Cysteine-rich receptor-like protein kinase 2
Peaxi162Scf00363g00073	0.156609413	0.914217399	2.545366353	*	0.523451421	Thioredoxin fold, putative isoform 2
Peaxi162Scf00444g00839	0.156609413	0.914217399	2.545366353	*	0.523451421	Heavy metal transport/detoxification superfamily protein
Peaxi162Scf00744g00337	13.07957725	75.63901173	2.531814602	Up	4.45E-05	receptor-like kinase 1
Peaxi162Scf00541g00623	0.652861297	3.770703843	2.529985421	*	0.115234974	HVA22 homologue A
Peaxi162Scf00003g04427	56.8273322	327.2000908	2.525516255	Up	9.22E-19	2-oxoglutarate (2OG) and Fe(II)-dependent oxygenase superfamily protein
Peaxi162Scf00060g02315	1.931222438	11.04129504	2.515323148	*	0.03695738	HXXXD-type acyl-transferase family protein
Peaxi162Scf00074g01820	0.350401883	1.999467696	2.512533541	*	0.211439775	myb domain protein 103
Peaxi162Scf00264g00045	0.351497821	2.005706399	2.512522784	*	0.211150787	ARM-repeat/Tetratricopeptide repeat (TPR)-like protein
Peaxi162Scf00655g00120	0.356685031	2.03523404	2.512472128	*	0.209799623	DYNAMIN-like 1C
Peaxi162Scf00328g00059	0.989782129	5.628798822	2.507644187	*	0.044937938	Unknown protein
Peaxi162Scf00088g00109	0.155744105	0.882265497	2.502035309	*	0.457859049	Transposon MuDR mudrA-like protein, putative [Solanum demissum]
Peaxi162Scf00128g00022	0.155744105	0.882265497	2.502035309	*	0.457859049	ERF61 [Populus angustifolia]
Peaxi162Scf00128g01042	0.155744105	0.882265497	2.502035309	*	0.457859049	NA
Peaxi162Scf00340g00059	0.155744105	0.882265497	2.502035309	*	0.457859049	Unknown protein
Peaxi162Scf01141g00031	0.155744105	0.882265497	2.502035309	*	0.457859049	Stromelysin-1
Peaxi162Scf01343g00014	0.155744105	0.882265497	2.502035309	*	0.457859049	Unknown protein
Peaxi162Scf01350g00125	0.155744105	0.882265497	2.502035309	*	0.457859049	ADP-ribosylation factor-like A1A
Peaxi162Scf00015g00238	0.15559963	0.878510376	2.497220693	*	0.459172486	Histone superfamily protein
Peaxi162Scf00017g03253	0.15559963	0.878510376	2.497220693	*	0.459172486	Elongation factor 1-beta
Peaxi162Scf00038g02414	0.15559963	0.878510376	2.497220693	*	0.459172486	Glucose-methanol-choline (GMC) oxidoreductase family protein
Peaxi162Scf00226g00919	0.15559963	0.878510376	2.497220693	*	0.459172486	laccase 14
Peaxi162Scf00262g00149	0.15559963	0.878510376	2.497220693	*	0.459172486	Cysteine proteinases superfamily protein
Peaxi162Scf00363g00726	0.15559963	0.878510376	2.497220693	*	0.459172486	Peroxidase superfamily protein
Peaxi162Scf00416g00417	0.15559963	0.878510376	2.497220693	*	0.459172486	Quinone oxidoreductase-like protein
Peaxi162Scf00545g00611	0.15559963	0.878510376	2.497220693	*	0.459172486	ABC transporter family protein
Peaxi162Scf00773g00062	0.15559963	0.878510376	2.497220693	*	0.459172486	receptor lectin kinase
Peaxi162Scf01265g00124	0.15559963	0.878510376	2.497220693	*	0.459172486	11S globulin seed storage protein 2
Peaxi162Scf00020g00162	0.349196364	1.967856004	2.494514215	*	0.205404746	S-adenosyl-L-methionine-dependent methyltransferases superfamily protein
Peaxi162Scf01569g00002	0.3555353	2.003566561	2.494505724	*	0.203734696	RING-H2 zinc finger protein ATL4 [Arabidopsis thaliana]
Peaxi162Scf00034g00049	0.355295187	1.996007483	2.490027081	*	0.279178088	Transducin/WD40 repeat-like superfamily protein
Peaxi162Scf00002g00542	0.354319162	1.97196549	2.47651291	*	0.217029007	Plant protein of unknown function (DUF868)
Peaxi162Scf00665g00142	0.349040087	1.942529713	2.476472023	*	0.21846266	xyloglucan endotransglucosylase/hydrolase 26
Peaxi162Scf00171g00047	0.347924688	1.936310471	2.476463338	*	0.218769363	myb domain protein 52
Peaxi162Scf00045g02255	0.347782917	1.932552645	2.474248742	*	0.219221329	Unknown protein
Peaxi162Scf00003g00239	0.154446013	0.850746378	2.461626472	*	0.468978539	Protein of unknown function (DUF679)
Peaxi162Scf00007g01619	0.154446013	0.850746378	2.461626472	*	0.468978539	Protein with RNI-like/FBD-like domains
Peaxi162Scf00064g00722	0.154446013	0.850746378	2.461626472	*	0.468978539	GDSL esterase/lipase
Peaxi162Scf00102g01420	0.154446013	0.850746378	2.461626472	*	0.468978539	Ethylene-responsive transcription factor ERF025
Peaxi162Scf00109g00088	0.154446013	0.850746378	2.461626472	*	0.468978539	terpene synthase 02
Peaxi162Scf00449g00610	0.154446013	0.850746378	2.461626472	*	0.468978539	Homeobox-leucine zipper protein family
Peaxi162Scf00452g00037	0.154446013	0.850746378	2.461626472	*	0.468978539	GRAS family transcription factor family protein
Peaxi162Scf00472g00082	0.154446013	0.850746378	2.461626472	*	0.468978539	Nuclear factor related to kappa-B-binding protein
Peaxi162Scf00546g00224	0.154446013	0.850746378	2.461626472	*	0.468978539	Aldehyde dehydrogenase family 2 member C4
Peaxi162Scf00607g00057	0.154446013	0.850746378	2.461626472	*	0.468978539	Unknown protein
Peaxi162Scf00836g00220	0.154446013	0.850746378	2.461626472	*	0.468978539	respiratory burst oxidase protein F
Peaxi162Scf00175g01133	0.15431164	0.846981156	2.456482981	*	0.385320244	2-oxoglutarate (2OG) and Fe(II)-dependent oxygenase superfamily protein
Peaxi162Scf00188g01348	0.15431164	0.846981156	2.456482981	*	0.385320244	Cytochrome P450 superfamily protein
Peaxi162Scf00284g00082	0.15431164	0.846981156	2.456482981	*	0.385320244	Adenine/guanine permease AZG1
Peaxi162Scf00331g01112	0.15431164	0.846981156	2.456482981	*	0.385320244	Unknown protein
Peaxi162Scf00439g00064	0.15431164	0.846981156	2.456482981	*	0.385320244	Chaperone DnaJ-domain superfamily protein
Peaxi162Scf00578g00526	0.15431164	0.846981156	2.456482981	*	0.385320244	NA
Peaxi162Scf00711g00013	0.15431164	0.846981156	2.456482981	*	0.385320244	Domain of unknown function (DUF23)
Peaxi162Scf00756g00015	0.15431164	0.846981156	2.456482981	*	0.385320244	Mitochondrial transcription termination factor family protein
Peaxi162Scf00848g00319	0.15431164	0.846981156	2.456482981	*	0.385320244	MADS-box transcription factor 3
Peaxi162Scf01257g00006	0.15431164	0.846981156	2.456482981	*	0.385320244	Lung seven transmembrane receptor family protein
Peaxi162Scf26351g00003	0.15431164	0.846981156	2.456482981	*	0.385320244	Subtilisin-like serine endopeptidase family protein
Peaxi162Scf00358g01213	0.347136206	1.900382147	2.45271581	*	0.285871665	basic helix-loop-helix (bHLH) DNA-binding superfamily protein
Peaxi162Scf00001g03411	0.154139442	0.843253758	2.451730767	*	0.471696578	Unknown protein
Peaxi162Scf00040g10021	0.154139442	0.843253758	2.451730767	*	0.471696578	germin-like protein 10
Peaxi162Scf00046g00528	0.154139442	0.843253758	2.451730767	*	0.471696578	Unknown protein
Peaxi162Scf00102g01546	0.154139442	0.843253758	2.451730767	*	0.471696578	Protein of unknown function (DUF567)
Peaxi162Scf00385g00619	0.154139442	0.843253758	2.451730767	*	0.471696578	NA
Peaxi162Scf00915g00235	0.154139442	0.843253758	2.451730767	*	0.471696578	cytochrome P450, family 76, subfamily C, polypeptide 2
Peaxi162Scf01012g00022	0.154139442	0.843253758	2.451730767	*	0.471696578	NA
Peaxi162Scf05942g00001	0.154139442	0.843253758	2.451730767	*	0.471696578	NA
Peaxi162Scf01123g00025	91.08443883	497.2864834	2.448800713	Up	1.59E-10	multidrug resistance-associated protein 10
Peaxi162Scf00987g00216	1.67664222	9.139114133	2.446479466	*	0.033415657	Ycf68
Peaxi162Scf00132g00081	0.968673908	5.239216491	2.435268091	*	0.06315352	transferases
Peaxi162Scf00140g01345	0.986193862	5.289228599	2.423114151	*	0.061097508	Plant invertase/pectin methylesterase inhibitor superfamily
Peaxi162Scf00803g00051	0.686201875	3.678959174	2.422592693	*	0.136663949	conserved hypothetical protein
Peaxi162Scf00516g00216	4.968621106	26.58673838	2.419789366	Up	0.000224268	HXXXD-type acyl-transferase family protein
Peaxi162Scf00084g00817	0.153205593	0.819169589	2.418693191	*	0.545082923	Secoisolariciresinol dehydrogenase
Peaxi162Scf00099g00191	0.153205593	0.819169589	2.418693191	*	0.545082923	Late embryogenesis abundant hydroxyproline-rich glycoprotein family, putative
Peaxi162Scf00160g00179	0.153205593	0.819169589	2.418693191	*	0.545082923	P18 protein [Nicotiana alata]
Peaxi162Scf00241g00220	0.153205593	0.819169589	2.418693191	*	0.545082923	Unknown protein
Peaxi162Scf00750g00056	0.153205593	0.819169589	2.418693191	*	0.545082923	Plant invertase/pectin methylesterase inhibitor superfamily
Peaxi162Scf00994g00002	0.153205593	0.819169589	2.418693191	*	0.545082923	conserved hypothetical protein
Peaxi162Scf00241g00066	1.009090112	5.38571505	2.416082888	*	0.061547362	18.1 kDa class I heat shock protein
Peaxi162Scf00672g00612	0.646041746	3.446063691	2.415250069	*	0.182465618	Subtilisin-like serine endopeptidase family protein
Peaxi162Scf00003g00812	0.15291331	0.815562276	2.415081061	*	0.481862961	Unknown protein
Peaxi162Scf00105g01427	0.15291331	0.815562276	2.415081061	*	0.481862961	DnaJ homolog subfamily B member 13
Peaxi162Scf00128g00626	0.15291331	0.815562276	2.415081061	*	0.481862961	NA
Peaxi162Scf00147g01916	0.15291331	0.815562276	2.415081061	*	0.481862961	F-box protein SNE
Peaxi162Scf00163g00419	0.15291331	0.815562276	2.415081061	*	0.481862961	growth-regulating factor 4
Peaxi162Scf00229g00123	0.15291331	0.815562276	2.415081061	*	0.481862961	RNase H family protein [Solanum demissum]
Peaxi162Scf00271g00025	0.15291331	0.815562276	2.415081061	*	0.481862961	YELLOW STRIPE like 7
Peaxi162Scf00479g00093	0.15291331	0.815562276	2.415081061	*	0.481862961	Unknown protein
Peaxi162Scf00583g00121	0.15291331	0.815562276	2.415081061	*	0.481862961	F-box protein [Morus notabilis]
Peaxi162Scf00630g00613	0.15291331	0.815562276	2.415081061	*	0.481862961	LisH dimerization motif,WD40/YVTN repeat-like-containing domain isoform 2
Peaxi162Scf00823g00010	0.15291331	0.815562276	2.415081061	*	0.481862961	Transposon MuDR mudrA-like protein, putative [Solanum demissum]
Peaxi162Scf02014g00001	0.15291331	0.815562276	2.415081061	*	0.481862961	conserved hypothetical protein
Peaxi162Scf00064g01822	0.152750559	0.811825431	2.409991873	*	0.483269417	U-box domain-containing protein kinase family protein
Peaxi162Scf00067g02428	0.152750559	0.811825431	2.409991873	*	0.483269417	Unknown protein
Peaxi162Scf00074g00039	0.152750559	0.811825431	2.409991873	*	0.483269417	Unknown protein
Peaxi162Scf00166g00910	0.152750559	0.811825431	2.409991873	*	0.483269417	SPFH/Band 7/PHB domain-containing membrane-associated protein family
Peaxi162Scf00269g00088	0.152750559	0.811825431	2.409991873	*	0.483269417	myb domain protein 74
Peaxi162Scf00314g00224	0.152750559	0.811825431	2.409991873	*	0.483269417	AdoMet-dependent rRNA methyltransferase spb1
Peaxi162Scf00330g00710	0.152750559	0.811825431	2.409991873	*	0.483269417	DHHC-type zinc finger family protein
Peaxi162Scf00516g00673	0.152750559	0.811825431	2.409991873	*	0.483269417	myb domain protein 9
Peaxi162Scf00305g00099	630.2672439	3345.858995	2.408341056	Up	3.84E-23	Plant basic secretory protein (BSP) family protein
Peaxi162Scf00111g01452	0.152767054	0.80790934	2.40285997	*	0.547816418	Adip , putative [Theobroma cacao]
Peaxi162Scf00175g00218	0.152767054	0.80790934	2.40285997	*	0.547816418	Ninja-family protein 2
Peaxi162Scf00391g00432	0.152767054	0.80790934	2.40285997	*	0.547816418	Plant regulator RWP-RK family protein
Peaxi162Scf00763g00332	0.152767054	0.80790934	2.40285997	*	0.547816418	HXXXD-type acyl-transferase family protein
Peaxi162Scf00789g00012	0.152767054	0.80790934	2.40285997	*	0.547816418	Protein kinase superfamily protein
Peaxi162Scf01084g00113	0.152767054	0.80790934	2.40285997	*	0.547816418	Leucine-rich repeat (LRR) family protein
Peaxi162Scf01366g00023	0.152767054	0.80790934	2.40285997	*	0.547816418	organic cation/carnitine transporter 3
Peaxi162Scf13660g00002	0.152767054	0.80790934	2.40285997	*	0.547816418	Cytochrome P450 superfamily protein
Peaxi162Scf00071g00073	1.316223916	6.958995944	2.402474226	*	0.033126661	Eukaryotic aspartyl protease family protein
Peaxi162Scf00188g01221	1925.796746	10155.36219	2.398714344	Up	2.44E-30	2-oxoglutarate (2OG) and Fe(II)-dependent oxygenase superfamily protein
Peaxi162Scf00188g00081	245.9903653	1297.172166	2.398696257	Up	1.80E-14	HXXXD-type acyl-transferase family protein
Peaxi162Scf00064g00423	3.618602315	19.01238306	2.393434905	*	0.003023137	DNA binding protein, putative
Peaxi162Scf00047g00218	1.296363111	6.713412979	2.37257652	*	0.057442096	Cytosolic sulfotransferase 6
Peaxi162Scf00038g02537	0.963217866	4.961628425	2.364879639	*	0.108987581	calcium-transporting ATPase, putative
Peaxi162Scf00089g00092	167.3137797	858.3308588	2.358977598	Up	1.08E-41	alpha/beta-Hydrolases superfamily protein
Peaxi162Scf00299g00854	18.44459705	94.35383531	2.354882891	Up	1.67E-09	2-oxoglutarate (2OG) and Fe(II)-dependent oxygenase superfamily protein
Peaxi162Scf01064g00114	1.317003043	6.645790544	2.335182145	*	0.033184565	CASP-like protein
Peaxi162Scf00324g00722	7.026251226	35.37833918	2.332039256	Up	0.000121994	Defensin-like protein 19
Peaxi162Scf00016g00149	0.664649111	3.326538191	2.323356794	*	0.140667016	Endoglucanase 24
Peaxi162Scf00003g04349	328.2963017	1639.85687	2.320499496	Up	6.31E-79	2-oxoglutarate (2OG) and Fe(II)-dependent oxygenase superfamily protein
Peaxi162Scf00398g10011	0.663204947	3.295165145	2.312824097	*	0.142239041	Dehydration-responsive element-binding protein 2F
Peaxi162Scf01116g00014	0.357849476	1.750560937	2.290392512	*	0.345784214	Arabidopsis protein of unknown function (DUF241)
Peaxi162Scf00090g00168	0.35057924	1.711882084	2.28777086	*	0.348830093	myb domain protein 4
Peaxi162Scf00776g00005	110.7484582	540.7542337	2.287686441	Up	3.54E-18	F-box protein
Peaxi162Scf00569g00021	1.01038626	4.916861663	2.282830839	*	0.100452534	Protein of unknown function, DUF617
Peaxi162Scf00659g00003	0.349803978	1.683739732	2.267050547	*	0.340992857	TRICHOME BIREFRINGENCE-LIKE 45
Peaxi162Scf00216g00118	0.357058287	1.718534916	2.266947656	*	0.338494991	succinate dehydrogenase subunit 3 (mitochondrion) [Utricularia gibba]
Peaxi162Scf00745g00054	0.351454245	1.68552451	2.261788822	*	0.286738177	Unknown protein
Peaxi162Scf00112g00919	0.35746248	1.714231127	2.261697913	*	0.285065674	conserved hypothetical protein
Peaxi162Scf00013g00912	47.92787468	228.5972793	2.253871362	Up	9.88E-26	Unknown protein
Peaxi162Scf00008g04910	0.64926906	3.089329152	2.250405225	*	0.227988595	Cytochrome P450 CYP82D47
Peaxi162Scf00188g00624	0.348714747	1.652011753	2.244104669	*	0.346840863	Peroxidase superfamily protein
Peaxi162Scf00052g00121	0.356052209	1.686723784	2.244063028	*	0.344278164	Leucine-rich repeat receptor-like protein kinase family protein
Peaxi162Scf00013g00941	0.350087451	1.654074094	2.240236606	*	0.282192277	Eukaryotic aspartyl protease family protein
Peaxi162Scf00193g00134	0.350087451	1.654074094	2.240236606	*	0.282192277	Unknown protein
Peaxi162Scf00038g01229	0.34863746	1.644289848	2.237665138	*	0.283183008	Mannose-binding lectin superfamily protein
Peaxi162Scf00597g00047	0.349921737	1.650340212	2.237659269	*	0.282811424	ABC-2 type transporter family protein
Peaxi162Scf00040g01210	0.356000303	1.678976498	2.23763166	*	0.281076256	Unknown protein
Peaxi162Scf00000g03914	0.355715134	1.675362071	2.235678655	*	0.346400513	Core-2/I-branching beta-1,6-N-acetylglucosaminyltransferase family protein
Peaxi162Scf00003g01323	0.355715134	1.675362071	2.235678655	*	0.346400513	Unknown protein
Peaxi162Scf00331g01020	0.651688162	3.057992437	2.230331146	*	0.17122015	NA
Peaxi162Scf00038g01732	0.354514101	1.64764549	2.216490948	*	0.286201798	ATPase E1-E2 type family protein / haloacid dehalogenase-like hydrolase family protein
Peaxi162Scf00104g01210	0.348375363	1.619069376	2.216450301	*	0.287992016	alpha/beta-Hydrolases superfamily protein
Peaxi162Scf00392g00027	0.348375363	1.619069376	2.216450301	*	0.287992016	Unknown protein
Peaxi162Scf00479g00435	0.354399866	1.643860128	2.213637584	*	0.296707197	TRICHOME BIREFRINGENCE-LIKE 19
Peaxi162Scf00105g00313	0.348252061	1.615293082	2.213592157	*	0.298495161	BURP domain-containing protein
Peaxi162Scf00003g04129	238.6002643	1106.674622	2.213563565	Up	1.86E-32	2-oxoglutarate-dependent dioxygenase AOP3
Peaxi162Scf00348g00129	0.347113842	1.605197063	2.209269618	*	0.368930972	NA
Peaxi162Scf00502g00011	16.36604425	75.56389122	2.206991338	Up	1.92E-05	UDP-Glycosyltransferase superfamily protein
Peaxi162Scf03648g00022	0.66865444	3.071841414	2.199771013	*	0.185108881	Leucine-rich repeat protein kinase family protein
Peaxi162Scf00876g00023	0.354457232	1.622684341	2.194698911	*	0.452710382	tyrosine aminotransferase 3
Peaxi162Scf00121g01110	0.35387276	1.619369217	2.194129342	*	0.370295648	2-oxoglutarate (2OG) and Fe(II)-dependent oxygenase superfamily protein
Peaxi162Scf00010g00077	0.347431926	1.587195603	2.191677699	*	0.35997099	SHI-related sequence 4
Peaxi162Scf01276g00036	4432.927471	20227.86961	2.190012721	Up	3.98E-39	2-oxoglutarate (2OG) and Fe(II)-dependent oxygenase superfamily protein
Peaxi162Scf01002g00114	0.353522492	1.611920293	2.188906497	*	0.358476319	Pollen Ole e 1 allergen and extensin family protein
Peaxi162Scf00073g00212	6.149108166	28.03706315	2.188886147	*	0.001682753	Unknown protein
Peaxi162Scf00359g01225	0.345983317	1.577409974	2.188783291	*	0.361201262	Pectin lyase-like superfamily protein
Peaxi162Scf00223g01210	0.667157172	3.040521472	2.188220195	*	0.171221892	Nucleic acid-binding, OB-fold-like protein
Peaxi162Scf00039g01217	0.64988788	2.956976942	2.185860246	*	0.210948363	DNA-directed RNA polymerase subunit beta''
Peaxi162Scf00069g01929	0.34596712	1.573526575	2.185294706	*	0.375179111	Protein of unknown function, DUF599
Peaxi162Scf00073g02324	0.63450266	2.876460074	2.180596328	*	0.400843734	Zinc ion binding,DNA binding,helicases,ATP binding,nucleic acid binding isoform 2
Peaxi162Scf00118g00127	0.644071324	2.914842454	2.178125542	*	0.216445467	conserved hypothetical protein
Peaxi162Scf00171g10044	1.290317452	5.813726324	2.17173711	*	0.114685277	Ornithine decarboxylase
Peaxi162Scf00135g01433	13.90440235	62.63713765	2.171476552	Up	4.40E-06	Integrase-type DNA-binding superfamily protein
Peaxi162Scf01560g00012	1.668327819	7.500035015	2.168494531	*	0.047610848	TPX2 (targeting protein for Xklp2) protein family
Peaxi162Scf00538g00032	1.641133989	7.34611132	2.162287727	*	0.034816532	Pentatricopeptide repeat-containing protein
Peaxi162Scf00909g00026	10.96609887	48.71109305	2.15119997	Up	0.001156588	Unknown protein
Peaxi162Scf00271g00218	543.72123	2400.874396	2.142620864	Up	1.42E-53	sterol C4-methyl oxidase 1-2
Peaxi162Scf00449g00320	8.918321123	39.22664181	2.136989778	*	0.012764424	ARM repeat superfamily protein
Peaxi162Scf00133g00171	0.642037182	2.80571773	2.127641118	*	0.337297813	Mad3/BUB1 region 1, putative isoform 3
Peaxi162Scf00069g01724	0.6907124	3.018399335	2.127626659	*	0.233461097	Protein phosphatase 2C family protein
Peaxi162Scf00003g05133	137.4791436	598.4831549	2.122097871	Up	1.26E-19	2-oxoglutarate (2OG) and Fe(II)-dependent oxygenase superfamily protein
Peaxi162Scf00102g01717	1.644427354	7.092126506	2.108632995	*	0.046449019	cytokinin response factor 2
Peaxi162Scf00003g04426	2476.327065	10675.07749	2.107972763	Up	4.59E-124	2-oxoglutarate (2OG) and Fe(II)-dependent oxygenase superfamily protein
Peaxi162Scf00069g00091	123.4957397	531.8126774	2.106456895	Up	1.92E-09	UDP-Glycosyltransferase superfamily protein
Peaxi162Scf00452g00233	1.642264194	6.970355468	2.085545997	*	0.044902446	Zinc transporter 1
Peaxi162Scf01503g00003	0.644899148	2.733321748	2.083509826	*	0.260067787	UDP-Glycosyltransferase superfamily protein
Peaxi162Scf00515g00131	57.90222012	243.1151138	2.069949014	Up	1.40E-10	Cysteine-rich receptor-like protein kinase 2
Peaxi162Scf00089g00933	1097.993417	4540.138841	2.047867012	Up	4.37E-34	alpha/beta-Hydrolases superfamily protein
Peaxi162Scf00739g00014	3.222313064	13.30248976	2.045527722	*	0.523588552	alpha-galactosidase 2
Peaxi162Scf00904g00476	2.674057729	11.01536692	2.042415035	*	0.023615995	G-type lectin S-receptor-like serine/threonine-protein kinase
Peaxi162Scf00763g00434	0.648928874	2.667092648	2.039135676	*	0.211783887	Pectin lyase-like superfamily protein
Peaxi162Scf00815g00117	0.641855013	2.634014657	2.036944021	*	0.246247196	SPFH/Band 7/PHB domain-containing membrane-associated protein family
Peaxi162Scf00319g00027	0.64147599	2.630494084	2.035866634	*	0.251867575	Unknown protein
Peaxi162Scf00175g00117	1.287735385	5.279137789	2.035466156	*	0.106065236	sulfotransferase 17
Peaxi162Scf00801g00736	0.647123209	2.639980699	2.028415058	*	0.218767182	cytochrome P450, family 71, subfamily A, polypeptide 24
Peaxi162Scf00316g00065	1506.814244	6111.37889	2.019996351	Up	3.33E-32	1,2-dihydroxy-3-keto-5-methylthiopentene dioxygenase 2
Peaxi162Scf00362g00048	0.649469228	2.633270533	2.01952267	*	0.274653072	Amino acid permease family protein
Peaxi162Scf03271g00016	802.6151958	3252.533548	2.018783562	Up	4.98E-25	Plant basic secretory protein (BSP) family protein
Peaxi162Scf00635g00021	0.647678838	2.621741693	2.017175039	*	0.364594394	armadillo repeat only 2
Peaxi162Scf00003g05134	9.40645328	38.04585065	2.01601636	*	0.017452288	Unknown protein
Peaxi162Scf00209g00845	240.478079	967.9833273	2.009076808	Up	4.34E-23	glutathione S-transferase TAU 18
Peaxi162Scf00038g02140	0.989548608	3.967790637	2.003493421	*	0.130510532	AP2-like ethylene-responsive transcription factor
Peaxi162Scf00045g00322	1.686126721	6.756929984	2.00265494	*	0.08312349	cellulose-synthase like D2
Peaxi162Scf01725g00008	273.903126	1094.287201	1.998253793	*	0.513797165	Subtilase family protein
Peaxi162Scf00071g00066	0.350829258	1.398741242	1.995288123	*	0.508621893	Soybean gene regulated by cold-2, putative
Peaxi162Scf00391g00530	0.357820818	1.426464534	1.995134647	*	0.506231086	ATP-dependent DNA helicase MPH1
Peaxi162Scf01421g00011	35.38194369	140.9922527	1.994530682	Up	8.41E-07	polyribonucleotide nucleotidyltransferase, putative
Peaxi162Scf00099g00076	1.31866203	5.240915942	1.990744117	*	0.171667206	NAC domain containing protein 73
Peaxi162Scf01142g00002	9.235238582	36.60927746	1.986988163	Up	1.50E-05	HXXXD-type acyl-transferase family protein
Peaxi162Scf00375g00013	46.81480332	185.4573116	1.986050445	Up	2.03E-05	HXXXD-type acyl-transferase family protein
Peaxi162Scf00224g01110	0.664174521	2.628726624	1.984729832	*	0.263014052	sulfotransferase 16
Peaxi162Scf01012g00026	1.355934725	5.354770305	1.981536963	*	0.108319841	Protein of unknown function (DUF1191)
Peaxi162Scf00725g00022	3.591416714	14.03792968	1.966705218	*	0.053667708	F-box family protein
Peaxi162Scf00424g00009	0.35073457	1.366018721	1.961525716	*	0.438765229	glutamate decarboxylase
Peaxi162Scf00915g00036	0.35073457	1.366018721	1.961525716	*	0.438765229	Oxysterol-binding protein-related protein 4C
Peaxi162Scf00668g00002	0.357855783	1.39361236	1.961379126	*	0.436451578	LEA protein 4 [Capsicum annuum]
Peaxi162Scf01286g00133	1.675983847	6.516039804	1.958987172	*	0.12521507	ammonium transporter 2
Peaxi162Scf00006g00528	0.349085855	1.356433198	1.958164196	*	0.440198846	conserved hypothetical protein
Peaxi162Scf01372g00039	0.349085855	1.356433198	1.958164196	*	0.440198846	Protein of unknown function (DUF1442)
Peaxi162Scf00013g00053	0.350592816	1.362260879	1.958134672	*	0.43970209	Protein kinase superfamily protein
Peaxi162Scf00000g00062	0.146243649	0.567640892	1.956604546	*	0.627346991	22.0 kDa class IV heat shock protein
Peaxi162Scf00002g02412	0.146243649	0.567640892	1.956604546	*	0.627346991	Lactoylglutathione lyase / glyoxalase I family protein
Peaxi162Scf00005g02517	0.146243649	0.567640892	1.956604546	*	0.627346991	Replication factor A 51 kDa subunit
Peaxi162Scf00013g00269	0.146243649	0.567640892	1.956604546	*	0.627346991	NA
Peaxi162Scf00038g01124	0.146243649	0.567640892	1.956604546	*	0.627346991	Unknown protein
Peaxi162Scf00057g02414	0.146243649	0.567640892	1.956604546	*	0.627346991	Exostosin family protein
Peaxi162Scf00060g00082	0.146243649	0.567640892	1.956604546	*	0.627346991	Unknown protein
Peaxi162Scf00062g01319	0.146243649	0.567640892	1.956604546	*	0.627346991	Nse4, component of Smc5/6 DNA repair complex
Peaxi162Scf00073g02336	0.146243649	0.567640892	1.956604546	*	0.627346991	C2 and GRAM domain-containing protein
Peaxi162Scf00103g01011	0.146243649	0.567640892	1.956604546	*	0.627346991	Nucleoside diphosphate kinase family protein
Peaxi162Scf00115g00028	0.146243649	0.567640892	1.956604546	*	0.627346991	high affinity nitrate transporter 2.6
Peaxi162Scf00129g00230	0.146243649	0.567640892	1.956604546	*	0.627346991	NAC domain protein,
Peaxi162Scf00139g00713	0.146243649	0.567640892	1.956604546	*	0.627346991	Unknown protein
Peaxi162Scf00160g01644	0.146243649	0.567640892	1.956604546	*	0.627346991	cytochrome P450, family 78, subfamily A, polypeptide 7
Peaxi162Scf00165g00815	0.146243649	0.567640892	1.956604546	*	0.627346991	WRKY DNA-binding protein 49
Peaxi162Scf00202g00313	0.146243649	0.567640892	1.956604546	*	0.627346991	Enoyl-[acyl-carrier-protein] reductase [NADH] 1
Peaxi162Scf00207g01154	0.146243649	0.567640892	1.956604546	*	0.627346991	Leucine-rich repeat protein kinase family protein
Peaxi162Scf00284g00073	0.146243649	0.567640892	1.956604546	*	0.627346991	LOB domain-containing protein 21
Peaxi162Scf00328g00053	0.146243649	0.567640892	1.956604546	*	0.627346991	Heavy metal transport/detoxification superfamily protein
Peaxi162Scf00421g00827	0.146243649	0.567640892	1.956604546	*	0.627346991	NA
Peaxi162Scf00484g00012	0.146243649	0.567640892	1.956604546	*	0.627346991	bZIP transcription factor [Tamarix hispida]
Peaxi162Scf00560g00002	0.146243649	0.567640892	1.956604546	*	0.627346991	conserved hypothetical protein
Peaxi162Scf00679g00213	0.146243649	0.567640892	1.956604546	*	0.627346991	P-hydroxybenzoic acid efflux pump subunit aaeB
Peaxi162Scf00700g00153	0.146243649	0.567640892	1.956604546	*	0.627346991	lysine histidine transporter 1
Peaxi162Scf00855g00014	0.146243649	0.567640892	1.956604546	*	0.627346991	Glutelin type-A 1
Peaxi162Scf00922g00318	0.146243649	0.567640892	1.956604546	*	0.627346991	NA
Peaxi162Scf00928g00026	0.146243649	0.567640892	1.956604546	*	0.627346991	17.6 kDa class I heat shock protein 3
Peaxi162Scf00961g00415	0.146243649	0.567640892	1.956604546	*	0.627346991	Protein kinase superfamily protein
Peaxi162Scf01091g00019	0.146243649	0.567640892	1.956604546	*	0.627346991	Unknown protein
Peaxi162Scf01097g00112	0.146243649	0.567640892	1.956604546	*	0.627346991	Unknown protein
Peaxi162Scf01221g00040	0.146243649	0.567640892	1.956604546	*	0.627346991	Disease resistance-responsive (dirigent-like protein) family protein
Peaxi162Scf01350g00004	0.146243649	0.567640892	1.956604546	*	0.627346991	Unknown protein
Peaxi162Scf00700g00061	0.689560558	2.670408098	1.953311073	*	0.264738552	Protein of unknown function (DUF1645)
Peaxi162Scf00004g04012	0.667680562	2.584139631	1.952454082	*	0.301142406	Ribosome production factor 1
Peaxi162Scf00007g02412	1.294227105	4.992572455	1.947692568	*	0.118786494	HXXXD-type acyl-transferase family protein
Peaxi162Scf00695g00038	65.16523603	250.3615328	1.94183848	*	0.013788371	Cytochrome P450 superfamily protein
Peaxi162Scf00284g00022	35.86434043	136.5209195	1.928500032	Up	2.94E-07	Peroxidase superfamily protein
Peaxi162Scf00712g00419	0.961428923	3.659117933	1.928243804	*	0.222889074	2-oxoglutarate (2OG) and Fe(II)-dependent oxygenase superfamily protein
Peaxi162Scf00323g00925	0.348120132	1.324581711	1.927879688	*	0.383322073	nine-cis-epoxycarotenoid dioxygenase 5
Peaxi162Scf01363g00023	0.348120132	1.324581711	1.927879688	*	0.383322073	Unknown protein
Peaxi162Scf00189g00141	0.349649831	1.330386654	1.927862889	*	0.38287902	Dehydration-responsive element-binding protein 2D
Peaxi162Scf00961g00312	0.347609857	1.32119239	1.926299669	*	0.440504648	11-beta-hydroxysteroid dehydrogenase-like 5
Peaxi162Scf00460g00032	0.349140105	1.326996783	1.926286881	*	0.439978571	pollen-specific small CDPK-interacting protein 1 [Petunia integrifolia subsp. inflata]
Peaxi162Scf00476g00632	0.356382991	1.354468749	1.926226719	*	0.437521755	Unknown protein
Peaxi162Scf00019g00016	2275.995207	8637.686527	1.924147441	Up	4.39E-49	sterol methyltransferase 1
Peaxi162Scf01217g00015	2.264790834	8.582862153	1.922081012	*	0.090655757	Unknown protein
Peaxi162Scf00007g00923	1.613182901	6.108946284	1.921013536	*	0.142661387	conserved hypothetical protein
Peaxi162Scf00110g00133	0.96979502	3.665885671	1.918410043	*	0.170925692	cytochrome P450, family 76, subfamily G, polypeptide 1
Peaxi162Scf00299g00637	1.679462253	6.329318973	1.914050905	*	0.077771396	terpene synthase 10
Peaxi162Scf00174g00314	0.347997886	1.303120984	1.904820584	*	0.454651362	Nodulin MtN21 /EamA-like transporter family protein
Peaxi162Scf00314g00087	0.347997886	1.303120984	1.904820584	*	0.454651362	RING/U-box superfamily protein
Peaxi162Scf00944g00154	0.347997886	1.303120984	1.904820584	*	0.454651362	NAC domain containing protein 75
Peaxi162Scf00351g00525	0.346452317	1.297331912	1.904818919	*	0.455172506	Unknown protein
Peaxi162Scf00980g00015	0.346452317	1.297331912	1.904818919	*	0.455172506	Protein of unknown function DUF2359, transmembrane
Peaxi162Scf00216g00012	0.355061232	1.326872894	1.901890424	*	0.388143632	basic helix-loop-helix (bHLH) DNA-binding superfamily protein
Peaxi162Scf00248g00116	0.355061232	1.326872894	1.901890424	*	0.388143632	RAB GTPase homolog A1F
Peaxi162Scf00013g00052	0.347736781	1.299482494	1.901869622	*	0.390278062	Plant calmodulin-binding protein-related, putative isoform 1
Peaxi162Scf00160g00526	0.346189238	1.293695395	1.901865191	*	0.390735809	H0515C11.11 [Oryza sativa Indica Group]
Peaxi162Scf00364g00232	0.965439337	3.600707337	1.899022827	*	0.183282462	Mitotic checkpoint protein BUB3.3
Peaxi162Scf00011g00033	0.354855288	1.323179242	1.898705796	*	0.389045808	WRKY DNA-binding protein 9
Peaxi162Scf00417g01333	0.354855288	1.323179242	1.898705796	*	0.389045808	NA
Peaxi162Scf01132g00315	0.354855288	1.323179242	1.898705796	*	0.389045808	Ferritin, chloroplastic
Peaxi162Scf00129g00143	0.347520307	1.295799372	1.898673177	*	0.391188426	UDP-Glycosyltransferase superfamily protein
Peaxi162Scf00007g00237	0.34597053	1.290014507	1.89866623	*	0.391647937	indole-3-butyric acid response 10
Peaxi162Scf00066g01416	0.34597053	1.290014507	1.89866623	*	0.391647937	Unknown protein
Peaxi162Scf00353g00617	0.34597053	1.290014507	1.89866623	*	0.391647937	Unknown protein
Peaxi162Scf00593g00324	0.34597053	1.290014507	1.89866623	*	0.391647937	PIF-like protein
Peaxi162Scf00999g00317	0.34597053	1.290014507	1.89866623	*	0.391647937	NA
Peaxi162Scf00003g00134	0.144190004	0.536877327	1.896621329	*	0.626134501	Leucine-rich repeat protein kinase family protein
Peaxi162Scf00013g00231	0.144190004	0.536877327	1.896621329	*	0.626134501	DNA polymerase zeta catalytic subunit, putative
Peaxi162Scf00038g01323	0.144190004	0.536877327	1.896621329	*	0.626134501	NADH dehydrogenase [ubiquinone] iron-sulfur protein 7, mitochondrial
Peaxi162Scf00069g01431	0.144190004	0.536877327	1.896621329	*	0.626134501	NA
Peaxi162Scf00095g00061	0.144190004	0.536877327	1.896621329	*	0.626134501	transferase, transferring glycosyl groups, putative
Peaxi162Scf00152g00095	0.144190004	0.536877327	1.896621329	*	0.626134501	60S ribosomal export protein NMD3
Peaxi162Scf00152g01233	0.144190004	0.536877327	1.896621329	*	0.626134501	NA
Peaxi162Scf00156g00065	0.144190004	0.536877327	1.896621329	*	0.626134501	Transposon MuDR mudrA-like protein, putative [Solanum demissum]
Peaxi162Scf00164g00124	0.144190004	0.536877327	1.896621329	*	0.626134501	Pathogenesis-related thaumatin superfamily protein
Peaxi162Scf00184g00511	0.144190004	0.536877327	1.896621329	*	0.626134501	Calcium-dependent phosphotriesterase superfamily protein
Peaxi162Scf00210g00153	0.144190004	0.536877327	1.896621329	*	0.626134501	Unknown protein
Peaxi162Scf00259g00026	0.144190004	0.536877327	1.896621329	*	0.626134501	tetratricopeptide repeat-containing family protein
Peaxi162Scf00274g00838	0.144190004	0.536877327	1.896621329	*	0.626134501	Unknown protein
Peaxi162Scf00332g00123	0.144190004	0.536877327	1.896621329	*	0.626134501	Major pollen allergen Bet v 1-B
Peaxi162Scf00334g00098	0.144190004	0.536877327	1.896621329	*	0.626134501	F-box/FBD/LRR-repeat protein
Peaxi162Scf00384g00019	0.144190004	0.536877327	1.896621329	*	0.626134501	Unknown protein
Peaxi162Scf00394g00022	0.144190004	0.536877327	1.896621329	*	0.626134501	Agamous-like MADS-box protein AGL62
Peaxi162Scf00406g00712	0.144190004	0.536877327	1.896621329	*	0.626134501	dual specificity protein phosphatase-related
Peaxi162Scf00515g00013	0.144190004	0.536877327	1.896621329	*	0.626134501	high affinity nitrate transporter 2.6
Peaxi162Scf00660g00083	0.144190004	0.536877327	1.896621329	*	0.626134501	Translation initiation factor SUI1 family protein
Peaxi162Scf00700g00238	0.144190004	0.536877327	1.896621329	*	0.626134501	Unknown protein
Peaxi162Scf00797g00111	0.144190004	0.536877327	1.896621329	*	0.626134501	lysine histidine transporter 1
Peaxi162Scf00815g00020	0.144190004	0.536877327	1.896621329	*	0.626134501	Heavy metal transport/detoxification superfamily protein
Peaxi162Scf00821g00039	0.144190004	0.536877327	1.896621329	*	0.626134501	Rhamnogalacturonate lyase family protein
Peaxi162Scf01171g00006	0.144190004	0.536877327	1.896621329	*	0.626134501	Eukaryotic protein of unknown function (DUF914)
Peaxi162Scf01194g00133	0.144190004	0.536877327	1.896621329	*	0.626134501	inositol transporter 4
Peaxi162Scf01248g00421	0.144190004	0.536877327	1.896621329	*	0.626134501	Cyclopropane-fatty-acyl-phospholipid synthase
Peaxi162Scf56759g00003	0.144190004	0.536877327	1.896621329	*	0.626134501	Peroxidase superfamily protein
Peaxi162Scf00498g00438	0.347520087	1.291899996	1.894326125	*	0.457606659	Heat stress transcription factor A-2
Peaxi162Scf00003g01526	0.143931702	0.533236033	1.889389883	*	0.628046519	redox responsive transcription factor 1
Peaxi162Scf00007g01627	0.143931702	0.533236033	1.889389883	*	0.628046519	purple acid phosphatase 6
Peaxi162Scf00032g01511	0.143931702	0.533236033	1.889389883	*	0.628046519	Cytochrome P450 superfamily protein
Peaxi162Scf00038g01613	0.143931702	0.533236033	1.889389883	*	0.628046519	NA
Peaxi162Scf00047g01535	0.143931702	0.533236033	1.889389883	*	0.628046519	NA
Peaxi162Scf00048g00193	0.143931702	0.533236033	1.889389883	*	0.628046519	RCD one 5, putative isoform 2
Peaxi162Scf00062g00133	0.143931702	0.533236033	1.889389883	*	0.628046519	UDP-Glycosyltransferase superfamily protein
Peaxi162Scf00088g00162	0.143931702	0.533236033	1.889389883	*	0.628046519	DNA-directed RNA polymerases I, II, and III subunit RPABC1
Peaxi162Scf00102g00721	0.143931702	0.533236033	1.889389883	*	0.628046519	Haloacid dehalogenase-like hydrolase (HAD) superfamily protein
Peaxi162Scf00114g00029	0.143931702	0.533236033	1.889389883	*	0.628046519	Unknown protein
Peaxi162Scf00117g00055	0.143931702	0.533236033	1.889389883	*	0.628046519	Unknown protein
Peaxi162Scf00134g00615	0.143931702	0.533236033	1.889389883	*	0.628046519	NA
Peaxi162Scf00141g01433	0.143931702	0.533236033	1.889389883	*	0.628046519	2-oxoglutarate (2OG) and Fe(II)-dependent oxygenase superfamily protein
Peaxi162Scf00185g01625	0.143931702	0.533236033	1.889389883	*	0.628046519	Homeodomain-like superfamily protein
Peaxi162Scf00257g00217	0.143931702	0.533236033	1.889389883	*	0.628046519	Histidine kinase-, DNA gyrase B-, and HSP90-like ATPase family protein
Peaxi162Scf00428g00416	0.143931702	0.533236033	1.889389883	*	0.628046519	ADP/ATP carrier 2
Peaxi162Scf00444g00121	0.143931702	0.533236033	1.889389883	*	0.628046519	Protein kinase superfamily protein
Peaxi162Scf00447g00212	0.143931702	0.533236033	1.889389883	*	0.628046519	[Oryza sativa Japonica Group] dbj|BAF10101.1| [Oryza sativa Japonica Group]
Peaxi162Scf00585g00097	0.143931702	0.533236033	1.889389883	*	0.628046519	Unknown protein
Peaxi162Scf00611g00069	0.143931702	0.533236033	1.889389883	*	0.628046519	Unknown protein
Peaxi162Scf00781g00211	0.143931702	0.533236033	1.889389883	*	0.628046519	NAD(P)-binding Rossmann-fold superfamily protein
Peaxi162Scf00814g00018	0.143931702	0.533236033	1.889389883	*	0.628046519	cytochrome P450, family 735, subfamily A, polypeptide 1
Peaxi162Scf00952g00014	0.143931702	0.533236033	1.889389883	*	0.628046519	DC1 domain-containing protein
Peaxi162Scf01024g00124	0.143931702	0.533236033	1.889389883	*	0.628046519	AMP-dependent synthetase and ligase family protein
Peaxi162Scf00430g00116	3.030111082	11.21501225	1.887988608	*	0.028432788	conserved hypothetical protein
Peaxi162Scf00078g00039	0.986638195	3.650940136	1.887674969	*	0.180824799	late embryogenesis abundant protein, putative / LEA protein, putative
Peaxi162Scf00877g00009	7.23307117	26.67676411	1.882903426	Up	0.001614578	Unknown protein
Peaxi162Scf00573g00058	0.984604598	3.616256928	1.8768808	*	0.188400183	Unknown protein
Peaxi162Scf00123g01726	0.353779506	1.29533741	1.872405559	*	0.461380488	NA
Peaxi162Scf00072g00022	0.650586427	2.381926436	1.872316228	*	0.280430128	respiratory burst oxidase protein F
Peaxi162Scf00016g00259	0.344783309	1.262284114	1.872274826	*	0.464422122	Unknown protein
Peaxi162Scf00273g00041	0.346106523	1.264395946	1.869160278	*	0.456294894	RING/U-box superfamily protein
Peaxi162Scf00066g01221	0.344535332	1.258632495	1.86913325	*	0.456850138	P-loop containing nucleoside triphosphate hydrolases superfamily protein
Peaxi162Scf00423g00097	1.337642843	4.88638848	1.869075605	*	0.168044196	Unknown protein
Peaxi162Scf00062g00126	0.653051196	2.382896712	1.867448417	*	0.320263976	Family of unknown function (DUF566)
Peaxi162Scf00071g00062	0.653051196	2.382896712	1.867448417	*	0.320263976	conserved hypothetical protein
Peaxi162Scf00128g00826	0.643192079	2.345269337	1.866432071	*	0.304482399	multidrug resistance-associated protein 3
Peaxi162Scf00595g00426	0.353466697	1.287851027	1.865319519	*	0.463385497	aspartate aminotransferase 1
Peaxi162Scf00052g01815	0.34444047	1.254827761	1.865162784	*	0.466445686	Unknown protein
Peaxi162Scf01010g00117	3.047292131	11.06462481	1.860354815	*	0.071604303	17.6 kDa class I heat shock protein 3
Peaxi162Scf00152g01332	0.35401922	1.283398908	1.858070066	*	0.542669877	Transmembrane emp24 domain-containing protein 10
Peaxi162Scf00572g00612	0.35401922	1.283398908	1.858070066	*	0.542669877	DREB2A-interacting protein 2 isoform 1
Peaxi162Scf00245g00710	0.346532982	1.256170295	1.857967484	*	0.545259019	Major facilitator superfamily protein
Peaxi162Scf00122g02122	6.850904059	24.79885355	1.85590714	*	0.00632647	subtilisin-like serine protease 2
Peaxi162Scf00094g00073	0.640993427	2.318550375	1.854841605	*	0.323995127	Avr9/Cf-9 rapidly elicited protein 137 [Nicotiana tabacum]
Peaxi162Scf00000g02515	5.984224077	21.61106043	1.852533763	Up	0.001525657	Actin cyt pan1, putative isoform 1 [Theobroma cacao]
Peaxi162Scf00434g00624	0.641279203	2.310465406	1.849158962	*	0.308977086	Sugar transporter ERD6-like 5
Peaxi162Scf00038g02435	1.318229967	4.740894209	1.846557128	*	0.127823839	NA
Peaxi162Scf00002g02012	11.0493021	39.7374669	1.846544661	Up	0.000687064	NA
Peaxi162Scf00003g00203	0.646812385	2.312266866	1.837888706	*	0.274500636	leucine-rich repeat/extensin 1
Peaxi162Scf00651g00636	0.639181419	2.283645577	1.837041386	*	0.328707233	ATP synthase protein MI25
Peaxi162Scf00001g02216	0.141890159	0.506359963	1.835388809	*	0.64969321	DnaJ homolog subfamily B member 11
Peaxi162Scf00004g00431	0.141890159	0.506359963	1.835388809	*	0.64969321	Heat stress transcription factor B-4
Peaxi162Scf00012g00141	0.141890159	0.506359963	1.835388809	*	0.64969321	lipid phosphate phosphatase 3
Peaxi162Scf00024g02012	0.141890159	0.506359963	1.835388809	*	0.64969321	Unknown protein
Peaxi162Scf00030g01015	0.141890159	0.506359963	1.835388809	*	0.64969321	UDP-Glycosyltransferase superfamily protein
Peaxi162Scf00034g00159	0.141890159	0.506359963	1.835388809	*	0.64969321	Unknown protein
Peaxi162Scf00045g00167	0.141890159	0.506359963	1.835388809	*	0.64969321	FASCICLIN-like arabinogalactan protein 8
Peaxi162Scf00059g00068	0.141890159	0.506359963	1.835388809	*	0.64969321	Pectate lyase family protein
Peaxi162Scf00067g01414	0.141890159	0.506359963	1.835388809	*	0.64969321	Potassium transporter family protein
Peaxi162Scf00069g02233	0.141890159	0.506359963	1.835388809	*	0.64969321	Pollen-specific protein C13
Peaxi162Scf00074g01320	0.141890159	0.506359963	1.835388809	*	0.64969321	ubiquitin-conjugating enzyme 11
Peaxi162Scf00088g00146	0.141890159	0.506359963	1.835388809	*	0.64969321	Haloacid dehalogenase-like hydrolase (HAD) superfamily protein
Peaxi162Scf00117g00005	0.141890159	0.506359963	1.835388809	*	0.64969321	Unknown protein
Peaxi162Scf00140g01310	0.141890159	0.506359963	1.835388809	*	0.64969321	Unknown protein
Peaxi162Scf00152g00239	0.141890159	0.506359963	1.835388809	*	0.64969321	late embryogenesis abundant protein-related / LEA protein-related
Peaxi162Scf00154g01147	0.141890159	0.506359963	1.835388809	*	0.64969321	cytochrome P450, family 72, subfamily A, polypeptide 15
Peaxi162Scf00186g00024	0.141890159	0.506359963	1.835388809	*	0.64969321	Transposon MuDR mudrA-like protein, putative [Solanum demissum]
Peaxi162Scf00188g00544	0.141890159	0.506359963	1.835388809	*	0.64969321	F-box/RNI-like superfamily protein
Peaxi162Scf00211g00220	0.141890159	0.506359963	1.835388809	*	0.64969321	Protein Ycf2
Peaxi162Scf00222g00814	0.141890159	0.506359963	1.835388809	*	0.64969321	Unknown protein
Peaxi162Scf00231g00121	0.141890159	0.506359963	1.835388809	*	0.64969321	F-box protein [Morus notabilis]
Peaxi162Scf00253g01313	0.141890159	0.506359963	1.835388809	*	0.64969321	NHL domain-containing protein
Peaxi162Scf00258g00720	0.141890159	0.506359963	1.835388809	*	0.64969321	Unknown protein
Peaxi162Scf00288g01010	0.141890159	0.506359963	1.835388809	*	0.64969321	histidine kinase 5
Peaxi162Scf00289g01310	0.141890159	0.506359963	1.835388809	*	0.64969321	Peroxidase superfamily protein
Peaxi162Scf00324g00083	0.141890159	0.506359963	1.835388809	*	0.64969321	Unknown protein
Peaxi162Scf00364g00023	0.141890159	0.506359963	1.835388809	*	0.64969321	Unknown protein
Peaxi162Scf00374g00728	0.141890159	0.506359963	1.835388809	*	0.64969321	cellulose synthase like D4
Peaxi162Scf00439g00524	0.141890159	0.506359963	1.835388809	*	0.64969321	Unknown protein
Peaxi162Scf00486g00082	0.141890159	0.506359963	1.835388809	*	0.64969321	Transposon MuDR mudrA-like protein, putative [Solanum demissum]
Peaxi162Scf00684g00568	0.141890159	0.506359963	1.835388809	*	0.64969321	Protein of unknown function (DUF677)
Peaxi162Scf00727g00003	0.141890159	0.506359963	1.835388809	*	0.64969321	Unknown protein
Peaxi162Scf00783g00413	0.141890159	0.506359963	1.835388809	*	0.64969321	P18 protein [Nicotiana alata]
Peaxi162Scf00815g00356	0.141890159	0.506359963	1.835388809	*	0.64969321	RNA-binding (RRM/RBD/RNP motifs) family protein
Peaxi162Scf00886g00018	0.141890159	0.506359963	1.835388809	*	0.64969321	Glucan endo-1,3-beta-glucosidase
Peaxi162Scf00895g00039	0.141890159	0.506359963	1.835388809	*	0.64969321	2-oxoglutarate (2OG) and Fe(II)-dependent oxygenase superfamily protein
Peaxi162Scf00920g00026	0.141890159	0.506359963	1.835388809	*	0.64969321	Concanavalin A-like lectin protein kinase family protein
Peaxi162Scf01294g00021	0.141890159	0.506359963	1.835388809	*	0.64969321	P18 protein [Nicotiana alata]
Peaxi162Scf01398g00013	0.141890159	0.506359963	1.835388809	*	0.64969321	1-acyl-sn-glycerol-3-phosphate acyltransferase 2
Peaxi162Scf01547g00007	0.141890159	0.506359963	1.835388809	*	0.64969321	Protein of unknown function (DUF674)
Peaxi162Scf30831g00001	0.141890159	0.506359963	1.835388809	*	0.64969321	NA
Peaxi162Scf00347g00714	0.650281006	2.320032482	1.835009813	*	0.31235587	HXXXD-type acyl-transferase family protein
Peaxi162Scf00132g00074	0.635691073	2.258218308	1.828787227	*	0.419231258	Unknown protein
Peaxi162Scf00047g01235	0.141592354	0.502758171	1.828121261	*	0.644275972	Protein kinase superfamily protein
Peaxi162Scf00075g00214	0.141592354	0.502758171	1.828121261	*	0.644275972	Glyc function (DUF1680), putative isoform 1 [Theobroma cacao]
Peaxi162Scf00089g00130	0.141592354	0.502758171	1.828121261	*	0.644275972	Unknown protein
Peaxi162Scf00111g00009	0.141592354	0.502758171	1.828121261	*	0.644275972	Unknown protein
Peaxi162Scf00117g00416	0.141592354	0.502758171	1.828121261	*	0.644275972	NC domain-containing protein-related
Peaxi162Scf00160g01416	0.141592354	0.502758171	1.828121261	*	0.644275972	tetratricopetide-repeat thioredoxin-like 3
Peaxi162Scf00263g00922	0.141592354	0.502758171	1.828121261	*	0.644275972	Transposon MuDR mudrA-like protein, putative [Solanum demissum]
Peaxi162Scf00270g00516	0.141592354	0.502758171	1.828121261	*	0.644275972	NA
Peaxi162Scf00274g00853	0.141592354	0.502758171	1.828121261	*	0.644275972	PHD finger protein
Peaxi162Scf00286g00941	0.141592354	0.502758171	1.828121261	*	0.644275972	cytochrome P450, family 83, subfamily B, polypeptide 1
Peaxi162Scf00314g00840	0.141592354	0.502758171	1.828121261	*	0.644275972	FRIGIDA-like protein
Peaxi162Scf00319g00009	0.141592354	0.502758171	1.828121261	*	0.644275972	B3 domain-containing protein
Peaxi162Scf00351g00119	0.141592354	0.502758171	1.828121261	*	0.644275972	syntaxin of plants 71
Peaxi162Scf00373g00122	0.141592354	0.502758171	1.828121261	*	0.644275972	Calcium-dependent lipid-binding (CaLB domain) family protein
Peaxi162Scf00611g00126	0.141592354	0.502758171	1.828121261	*	0.644275972	UDP-Glycosyltransferase superfamily protein
Peaxi162Scf00725g00023	0.141592354	0.502758171	1.828121261	*	0.644275972	Germin-like protein 9-3
Peaxi162Scf00757g00036	0.141592354	0.502758171	1.828121261	*	0.644275972	UDP-Glycosyltransferase superfamily protein
Peaxi162Scf00780g01019	0.141592354	0.502758171	1.828121261	*	0.644275972	Glutamine synthetase
Peaxi162Scf00829g00216	0.141592354	0.502758171	1.828121261	*	0.644275972	11S globulin seed storage protein 2
Peaxi162Scf00833g00056	0.141592354	0.502758171	1.828121261	*	0.644275972	O-methyltransferase family protein
Peaxi162Scf01066g00017	0.141592354	0.502758171	1.828121261	*	0.644275972	Transposon MuDR mudrA-like protein, putative [Solanum demissum]
Peaxi162Scf01147g00014	0.141592354	0.502758171	1.828121261	*	0.644275972	Homeobox protein knotted-1-like 6
Peaxi162Scf01494g00010	0.141592354	0.502758171	1.828121261	*	0.644275972	Pectinacetylesterase family protein
Peaxi162Scf51469g00003	0.141592354	0.502758171	1.828121261	*	0.644275972	Cytochrome P450 superfamily protein
Peaxi162Scf00040g03017	0.962638444	3.415016156	1.826826459	*	0.284004629	early nodulin-like protein 1
Peaxi162Scf00000g00682	107.6209449	381.4654886	1.825593663	Up	2.83E-08	EF1 protein [Nicotiana tabacum]
Peaxi162Scf00025g00337	0.635940916	2.250169273	1.823068895	*	0.397005243	Unknown protein
Peaxi162Scf00012g03216	0.141335067	0.499115862	1.820255291	*	0.652502513	Protein of unknown function (DUF604)
Peaxi162Scf00014g02020	0.141335067	0.499115862	1.820255291	*	0.652502513	AC transp product [Oryza sativa Japonica Group]
Peaxi162Scf00016g01128	0.141335067	0.499115862	1.820255291	*	0.652502513	RING/U-box superfamily protein
Peaxi162Scf00044g01312	0.141335067	0.499115862	1.820255291	*	0.652502513	Beta-glucosidase-like SFR2, chloroplastic
Peaxi162Scf00045g01023	0.141335067	0.499115862	1.820255291	*	0.652502513	Long-chain-alcohol oxidase FAO1
Peaxi162Scf00047g01123	0.141335067	0.499115862	1.820255291	*	0.652502513	S-adenosyl-L-methionine:salicylic acid carboxyl methyltransferase [Nicotiana alata]
Peaxi162Scf00052g01911	0.141335067	0.499115862	1.820255291	*	0.652502513	Unknown protein
Peaxi162Scf00053g00812	0.141335067	0.499115862	1.820255291	*	0.652502513	DNA-directed RNA polymerase D subunit 2b
Peaxi162Scf00057g00055	0.141335067	0.499115862	1.820255291	*	0.652502513	Unknown protein
Peaxi162Scf00060g00436	0.141335067	0.499115862	1.820255291	*	0.652502513	cytochrome P450, family 87, subfamily A, polypeptide 6
Peaxi162Scf00069g01710	0.141335067	0.499115862	1.820255291	*	0.652502513	Unknown protein
Peaxi162Scf00078g00244	0.141335067	0.499115862	1.820255291	*	0.652502513	NA
Peaxi162Scf00114g00127	0.141335067	0.499115862	1.820255291	*	0.652502513	myb domain protein 36
Peaxi162Scf00118g00042	0.141335067	0.499115862	1.820255291	*	0.652502513	Pectinacetylesterase family protein
Peaxi162Scf00162g00029	0.141335067	0.499115862	1.820255291	*	0.652502513	Origin recognition complex subunit 2
Peaxi162Scf00171g00215	0.141335067	0.499115862	1.820255291	*	0.652502513	Unknown protein
Peaxi162Scf00175g00017	0.141335067	0.499115862	1.820255291	*	0.652502513	general regulatory factor 12
Peaxi162Scf00177g00112	0.141335067	0.499115862	1.820255291	*	0.652502513	Class I glutamine amidotransferase-like superfamily protein
Peaxi162Scf00272g00824	0.141335067	0.499115862	1.820255291	*	0.652502513	Unknown protein
Peaxi162Scf00308g00076	0.141335067	0.499115862	1.820255291	*	0.652502513	Unknown protein
Peaxi162Scf00338g00013	0.141335067	0.499115862	1.820255291	*	0.652502513	Protein kinase superfamily protein
Peaxi162Scf00372g00055	0.141335067	0.499115862	1.820255291	*	0.652502513	Transposon MuDR mudrA-like protein, putative [Solanum demissum]
Peaxi162Scf00465g00071	0.141335067	0.499115862	1.820255291	*	0.652502513	Transposon MuDR mudrA-like protein, putative [Solanum demissum]
Peaxi162Scf00515g00317	0.141335067	0.499115862	1.820255291	*	0.652502513	NA
Peaxi162Scf00556g00517	0.141335067	0.499115862	1.820255291	*	0.652502513	Unknown protein
Peaxi162Scf00559g00043	0.141335067	0.499115862	1.820255291	*	0.652502513	C2 calcium/lipid-binding plant phosphoribosyltransferase family protein
Peaxi162Scf00658g00067	0.141335067	0.499115862	1.820255291	*	0.652502513	Unknown protein
Peaxi162Scf00664g00001	0.141335067	0.499115862	1.820255291	*	0.652502513	Sugar transport protein 10
Peaxi162Scf00714g00019	0.141335067	0.499115862	1.820255291	*	0.652502513	Remorin family protein
Peaxi162Scf00725g00521	0.141335067	0.499115862	1.820255291	*	0.652502513	Inositol oxygenase 4
Peaxi162Scf00990g00121	0.141335067	0.499115862	1.820255291	*	0.652502513	Protein of unknown function (DUF506)
Peaxi162Scf01260g00018	0.141335067	0.499115862	1.820255291	*	0.652502513	annexin 4
Peaxi162Scf01698g00005	0.141335067	0.499115862	1.820255291	*	0.652502513	Chalcone synthase G
Peaxi162Scf00015g00067	0.671784034	2.366061517	1.816418171	*	0.279039904	AP2/ERF domain-containing transcription factor, putative
Peaxi162Scf00575g00001	0.671784034	2.366061517	1.816418171	*	0.279039904	Serine/threonine-protein phosphatase 6 regulatory ankyrin repeat subunit C
Peaxi162Scf00252g00112	0.647941627	2.28175546	1.816208432	*	0.333900272	Calcium-binding EF-hand family protein, putative
Peaxi162Scf00362g00337	1.968185378	6.925154749	1.814980199	*	0.122355037	Unknown protein
Peaxi162Scf00451g00815	0.671743534	2.36220242	1.814150161	*	0.289647427	NOD26-like intrinsic protein 4
Peaxi162Scf00019g00159	0.641804192	2.255540235	1.813267905	*	0.352997068	transferase, transferring glycosyl groups, putative
Peaxi162Scf00194g00512	0.641536008	2.248009227	1.809045808	*	0.347033143	Unknown protein
Peaxi162Scf00299g01145	41.58885827	145.5972069	1.807713695	Up	2.33E-05	HXXXD-type acyl-transferase family protein
Peaxi162Scf00188g01337	31.69199959	110.4644172	1.80139113	Up	6.88E-08	Plant basic secretory protein (BSP) family protein
Peaxi162Scf02777g00001	3.241311599	11.2245226	1.792004461	*	0.030812469	Unknown protein
Peaxi162Scf00165g01520	1.98074223	6.821949151	1.784142859	*	0.128453265	conserved hypothetical protein
Peaxi162Scf00188g00134	20.00155668	68.82789761	1.782881156	Up	0.000278974	HXXXD-type acyl-transferase family protein
Peaxi162Scf00515g00224	3.272887262	11.25013026	1.781305892	*	0.021036495	Splicing factor U2af large subunit A
Peaxi162Scf01176g00145	0.97210497	3.338986109	1.780226079	*	0.239796159	Unknown protein
Peaxi162Scf00263g00924	1411.932306	4845.271686	1.778906642	Up	2.00E-34	cycloartenol synthase 1
Peaxi162Scf00767g00022	1278.723765	4385.944694	1.778182979	Up	8.28E-35	Unknown protein
Peaxi162Scf00312g00310	1614.208799	5536.274136	1.778088178	Up	3.12E-10	cytochrome P450, family 88, subfamily A, polypeptide 3
Peaxi162Scf00690g00031	8.568474446	29.34578208	1.776042886	Up	0.000350009	RING/U-box superfamily protein
Peaxi162Scf00016g01638	0.957245898	3.269641882	1.772171151	*	0.285721114	serine carboxypeptidase-like 40
Peaxi162Scf00618g00531	5.99070412	20.39139794	1.767163197	*	0.004851967	G-type lectin S-receptor-like serine/threonine-protein kinase
Peaxi162Scf00166g00053	5.788737245	19.68002376	1.765411385	*	0.021662475	exocyst subunit exo70 family protein E1
Peaxi162Scf00376g00324	22.99728375	77.98001927	1.76164104	Up	5.77E-07	mediator of RNA polymerase II transcription subunit 23
Peaxi162Scf00294g00411	1.648597599	5.560198145	1.753896997	*	0.155087545	AMP-dependent synthetase and ligase family protein
Peaxi162Scf00258g00728	1.648133503	5.552863049	1.752398706	*	0.15280737	DNA polymerase delta small subunit
Peaxi162Scf00299g00058	1.663346451	5.592471235	1.749397239	*	0.140113249	UDP-Glycosyltransferase superfamily protein
Peaxi162Scf00495g00120	9.391359845	31.52435626	1.747060934	*	0.450643213	aminophospholipid ATPase 2
Peaxi162Scf00386g00219	3.283266892	10.93177154	1.73532328	*	0.037728263	conserved hypothetical protein
Peaxi162Scf00169g00621	2.297552847	7.623530295	1.730361188	*	0.073489238	UDP-Glycosyltransferase superfamily protein
Peaxi162Scf00689g00547	1.622839848	5.382855253	1.729850998	*	0.165710261	Dynein light chain type 1 family protein
Peaxi162Scf00007g01333	1.016668692	3.35006831	1.720340898	*	0.238961065	AGAMOUS-like 66 isoform 4
Peaxi162Scf00174g00025	456.1232104	1499.337061	1.716829257	Up	2.14E-09	Family of unknown function (DUF572)
Peaxi162Scf00415g00912	1.317045447	4.326836679	1.716007536	*	0.152594005	HAD superfamily, subfamily IIIB acid phosphatase
Peaxi162Scf00035g01816	3.246547509	10.65226937	1.71418259	*	0.038253934	glutathione S-transferase TAU 19
Peaxi162Scf00003g02813	1.635197358	5.361625698	1.713205736	*	0.145128591	Transmembrane amino acid transporter family protein
Peaxi162Scf00002g01923	40.15568137	131.3422081	1.70965459	Up	3.20E-08	Ent-kaurenoic acid oxidase 2
Peaxi162Scf00295g00097	239.6765665	780.897365	1.704044083	Up	2.65E-22	UDP-Glycosyltransferase superfamily protein
Peaxi162Scf00498g10029	113.4855983	369.7038211	1.703860728	Up	1.03E-12	cinnamyl alcohol dehydrogenase 9
Peaxi162Scf01149g00114	20.80909441	67.63098318	1.700470145	Up	0.000290035	laccase 12
Peaxi162Scf00296g00719	1.318268833	4.271213111	1.696001276	*	0.22014535	cytochrome b
Peaxi162Scf00203g01425	1.363314812	4.415631438	1.695501016	*	0.199646499	Protein kinase superfamily protein
Peaxi162Scf00450g00069	1.330447082	4.300198853	1.692492247	*	0.186335262	PLANT CADMIUM RESISTANCE 2
Peaxi162Scf00801g00216	1.289378669	4.160758043	1.690170374	*	0.483126555	Pachytene checkpoint protein 2 homolog
Peaxi162Scf00366g00216	15.42805054	49.74878483	1.689105509	Up	3.32E-05	alpha/beta-Hydrolases superfamily protein
Peaxi162Scf00159g00038	0.649216751	2.091988261	1.688102626	*	0.410426974	Unknown protein
Peaxi162Scf00420g00451	4.299189488	13.82525081	1.685169049	*	0.036920908	lipase 1
Peaxi162Scf00116g00915	1.045270316	3.360081134	1.684619985	*	0.323610393	neurochondrin family protein
Peaxi162Scf01010g00218	17.18730193	55.24341063	1.684459304	*	0.380695763	cyclic nucleotide gated channel 1
Peaxi162Scf00155g00044	1.042449074	3.347303992	1.683022672	*	0.300277412	WRKY DNA-binding protein 35
Peaxi162Scf00079g00089	38.06068148	121.507021	1.67466638	Up	0.001152922	Valine--tRNA ligase
Peaxi162Scf01333g00114	0.648664008	2.06362339	1.669636407	*	0.399833293	Xyloglucan galactosyltransferase KATAMARI1 homolog
Peaxi162Scf00311g01311	15.78162031	50.15909484	1.668265978	Up	1.68E-05	Major facilitator superfamily protein
Peaxi162Scf00080g00104	1.975039189	6.27334211	1.667352961	*	0.11086407	Unknown protein
Peaxi162Scf00064g00081	135.1646919	429.2855667	1.667219332	Up	3.36E-16	conserved hypothetical protein
Peaxi162Scf00211g00222	209.6420749	663.0495816	1.661188464	*	0.017299611	Photosystem Q(B) protein
Peaxi162Scf00211g00218	1.294657061	4.081502142	1.656530219	*	0.240727558	Protein Ycf2 A
Peaxi162Scf00566g00051	4.971357967	15.64905522	1.654363665	*	0.025126988	tuber-specific and sucrose-responsive element binding factor [Solanum tuberosum]
Peaxi162Scf00110g00226	0.961409496	3.022586027	1.652560442	*	0.316254794	cytochrome P450, family 76, subfamily G, polypeptide 1
Peaxi162Scf00375g00003	3.290224218	10.31119591	1.647953861	*	0.046906231	HXXXD-type acyl-transferase family protein
Peaxi162Scf00171g00086	0.959732008	2.991446305	1.640139654	*	0.319655593	zinc finger homeodomain protein SZF-HD1
Peaxi162Scf00168g00086	0.648955012	2.022715985	1.640103388	*	0.353858132	Unknown protein
Peaxi162Scf00003g05036	161.2534127	502.0393972	1.638470889	Up	9.23E-16	Transcription elongation factor (TFIIS) family protein
Peaxi162Scf00682g00009	0.641034048	1.990485097	1.634647179	*	0.38467301	myb domain protein 36
Peaxi162Scf00047g00439	0.670807298	2.068395761	1.624541964	*	0.411944244	ubiquitin-associated (UBA)/TS-N domain-containing protein
Peaxi162Scf00002g01919	41.78476273	128.8315187	1.624436744	Up	6.61E-05	Ent-kaurenoic acid oxidase 1
Peaxi162Scf00732g00140	0.646952847	1.991900939	1.622413431	*	0.349245808	HAD superfamily, subfamily IIIB acid phosphatase
Peaxi162Scf00018g00194	9.277334351	28.55627047	1.62202533	Up	0.001368187	Unknown protein
Peaxi162Scf00003g05029	0.6463468	1.98860739	1.621378112	*	0.359440262	NAD(P)-binding Rossmann-fold superfamily protein
Peaxi162Scf00207g00116	0.6463468	1.98860739	1.621378112	*	0.359440262	Unknown protein
Peaxi162Scf00217g00112	27.43118686	84.16237854	1.617358433	*	0.012841097	Unknown protein
Peaxi162Scf00166g01050	1.316009778	4.033129452	1.615729504	*	0.188979889	Protein of unknown function (DUF1997)
Peaxi162Scf00185g01622	0.675817543	2.070720157	1.61542689	*	0.414421339	pinoresinol reductase 1
Peaxi162Scf00052g00119	0.994936422	3.042342832	1.612506491	*	0.263848139	alpha/beta-Hydrolases superfamily protein
Peaxi162Scf00913g00110	0.969020927	2.956210268	1.609149161	*	0.277104517	Protein Ycf2
Peaxi162Scf00357g00064	1.324170427	4.039638086	1.609137231	*	0.227214052	nodulin MtN21 /EamA-like transporter family protein
Peaxi162Scf00725g00025	41.7209072	127.2178606	1.608458797	Up	0.000135702	F-box family protein
Peaxi162Scf00332g00334	0.987805006	3.009322397	1.607140489	*	0.298620612	PPPDE putative thiol peptidase family protein
Peaxi162Scf00135g00128	65.0947089	198.2530294	1.606730725	Up	3.29E-14	conserved hypothetical protein
Peaxi162Scf00083g00516	0.668990555	2.037395294	1.606668171	*	0.362706762	Protein WUSCHEL
Peaxi162Scf00430g00059	1.311875843	3.988847793	1.604340885	*	0.225588869	binding
Peaxi162Scf00664g00032	0.987585463	3.001742748	1.603822836	*	0.273097443	copper transporter 1
Peaxi162Scf00030g00410	1.646339921	4.996046808	1.601524753	*	0.205211028	Ethylene-responsive transcription factor 2
Peaxi162Scf00019g00153	0.673470709	2.040249781	1.599058681	*	0.364774154	Protein kinase superfamily protein
Peaxi162Scf00451g00046	0.958130343	2.890232193	1.592891562	*	0.360652678	NADH dehydrogenase subunit 5C
Peaxi162Scf00132g00525	0.666905448	2.010562786	1.592045249	*	0.367134361	Regulator of Vps4 activity in the MVB pathway protein
Peaxi162Scf01079g00216	0.990329729	2.981315105	1.589968012	*	0.283171253	SHI-related sequence 5
Peaxi162Scf00557g00051	1.307976812	3.934911597	1.58899426	*	0.20367894	AP2 domain class transcription factor [Malus domestica]
Peaxi162Scf00519g00066	0.703296895	2.114672462	1.588228471	*	0.487629657	calcium/calmodulin protein kinase 1
Peaxi162Scf00412g00063	1.651955022	4.966425828	1.588033558	*	0.196350852	Unknown protein
Peaxi162Scf00193g00122	0.640316431	1.921204147	1.585153892	*	0.441175893	Cation/H(+) antiporter 15
Peaxi162Scf00288g00108	0.670881777	2.010021503	1.583080473	*	0.359755713	Zinc knuckle family protein [Solanum bulbocastanum]
Peaxi162Scf00062g01423	0.670859996	2.006143688	1.580341319	*	0.370461583	LOB domain-containing protein 4
Peaxi162Scf00533g00021	0.347506386	1.037787203	1.578399256	*	0.621687776	SAUR37-auxin-responsive SAUR family member
Peaxi162Scf01178g00019	0.347506386	1.037787203	1.578399256	*	0.621687776	MADS-box transcription factor FBP22 [Petunia x hybrida]
Peaxi162Scf00061g00092	0.349355074	1.043273156	1.578350944	*	0.621137544	tonoplast monosaccharide transporter2
Peaxi162Scf00133g01414	0.349355074	1.043273156	1.578350944	*	0.621137544	Defence response isoform 1
Peaxi162Scf00434g00424	0.349355074	1.043273156	1.578350944	*	0.621137544	receptor like protein 33
Peaxi162Scf00799g00518	0.349355074	1.043273156	1.578350944	*	0.621137544	BURP domain-containing protein
Peaxi162Scf00054g00214	0.358105904	1.069237178	1.578123699	*	0.618568881	GDSL esterase/lipase
Peaxi162Scf00249g00719	0.358105904	1.069237178	1.578123699	*	0.618568881	Adenylyl-sulfate kinase 3
Peaxi162Scf00928g00133	0.982766368	2.93312823	1.577519752	*	0.306863891	Leucine-rich repeat protein kinase family protein
Peaxi162Scf00912g00139	0.986687586	2.936541654	1.57345284	*	0.277596382	Peroxidase superfamily protein
Peaxi162Scf00310g00044	0.66624573	1.98230489	1.573052587	*	0.443352367	Metal transporter Nramp1
Peaxi162Scf00987g00417	1.342578865	3.994209676	1.572903233	*	0.246716534	Protein kinase family protein
Peaxi162Scf00136g01810	0.701700562	2.087351181	1.57274592	*	0.477881424	NA
Peaxi162Scf00236g00216	12.42241389	36.92168791	1.571522967	Up	0.000389288	Tetraspanin family protein
Peaxi162Scf00163g00215	0.663936888	1.972914944	1.571210745	*	0.373509077	Threonine dehydratase biosynthetic
Peaxi162Scf00009g01923	1.017415951	3.021296394	1.570258103	*	0.283281115	8-amino-7-oxononanoate synthase
Peaxi162Scf00249g00619	9.635915535	28.58092235	1.568558823	*	0.058515715	patatin-like protein 6
Peaxi162Scf01979g00003	3.247965585	9.620176332	1.566526992	*	0.059715851	conserved hypothetical protein
Peaxi162Scf00008g01717	1.013035525	2.99332416	1.563063755	*	0.322547911	Calcium-dependent lipid-binding (CaLB domain) family protein
Peaxi162Scf00049g00042	0.964401962	2.841871175	1.559134667	*	0.478206103	cytochrome P450, family 76, subfamily C, polypeptide 4
Peaxi162Scf00875g00227	3.061141251	8.981562173	1.552896779	*	0.117331356	NAD(P)-binding Rossmann-fold superfamily protein
Peaxi162Scf00102g01537	2.256091907	6.614922607	1.551898437	*	0.153836417	Protein of unknown function (DUF567)
Peaxi162Scf22755g00002	586.4062807	1718.991594	1.551590029	Up	3.98E-50	NA
Peaxi162Scf00062g00615	8.211163417	24.01706066	1.548401044	*	0.003352762	Ribosome biogenesis GTPase A
Peaxi162Scf00094g00912	77.69969191	227.177645	1.547840093	Up	2.19E-07	UDP-Glycosyltransferase superfamily protein
Peaxi162Scf00047g00224	0.663532209	1.932703221	1.542381717	*	0.452777552	glycine rich protein-interacting protein [Nicotiana tabacum]
Peaxi162Scf00016g03448	0.668250684	1.943118579	1.53991263	*	0.433250624	oligopeptide transporter 4
Peaxi162Scf00452g00412	1.366883228	3.969988352	1.538244775	*	0.36247671	myb domain protein 58
Peaxi162Scf00023g02811	0.668224384	1.939245283	1.537090758	*	0.438508923	MADS-box protein 15 [Petunia x hybrida]
Peaxi162Scf00171g00248	0.346854903	1.005621475	1.53568318	*	0.566577171	ARF-GAP domain 15
Peaxi162Scf00404g00022	0.346854903	1.005621475	1.53568318	*	0.566577171	cysteine synthase D1
Peaxi162Scf00033g00069	0.34874267	1.01106835	1.535645732	*	0.566027069	alcohol dehydrogenase 1
Peaxi162Scf00451g00816	0.34874267	1.01106835	1.535645732	*	0.566027069	Unknown protein
Peaxi162Scf00079g02330	0.357678194	1.036847678	1.535469893	*	0.563463453	wall-associated kinase 2
Peaxi162Scf00836g00039	0.357678194	1.036847678	1.535469893	*	0.563463453	Chitinase 2
Peaxi162Scf00132g00116	2.279470416	6.597341336	1.533186064	*	0.114844124	gibberellin 20 oxidase 2
Peaxi162Scf00057g02413	2.015860133	5.827123395	1.531388318	*	0.168911624	Unknown protein
Peaxi162Scf00000g58015	0.346641681	1.001935101	1.531272021	*	0.567880262	Unknown protein
Peaxi162Scf00016g00047	0.346641681	1.001935101	1.531272021	*	0.567880262	Unknown protein
Peaxi162Scf00928g00141	0.346641681	1.001935101	1.531272021	*	0.567880262	Small nuclear ribonucleoprotein family protein
Peaxi162Scf00007g01617	0.357486009	1.033140266	1.531077451	*	0.56475759	Auxin-responsive GH3 family protein
Peaxi162Scf00047g02458	0.357486009	1.033140266	1.531077451	*	0.56475759	NA
Peaxi162Scf00096g00126	0.357486009	1.033140266	1.531077451	*	0.56475759	basic helix-loop-helix (bHLH) DNA-binding superfamily protein
Peaxi162Scf00213g00018	0.357486009	1.033140266	1.531077451	*	0.56475759	Protein of Unknown Function (DUF239)
Peaxi162Scf00740g00034	0.357486009	1.033140266	1.531077451	*	0.56475759	Unknown protein
Peaxi162Scf00027g00214	9.934231674	28.7003861	1.530589848	*	0.004102458	tetratricopetide-repeat thioredoxin-like 1
Peaxi162Scf00378g00519	324.0847023	936.1406232	1.530354339	Up	1.66E-16	cyclopropyl isomerase
Peaxi162Scf00080g01217	0.692701781	1.99009914	1.522534014	*	0.427199653	ARM repeat superfamily protein
Peaxi162Scf00007g00418	64.85452651	185.7185181	1.517838498	*	0.003712567	Photosystem Q(B) protein
Peaxi162Scf00444g00533	4.94446383	14.14237537	1.516138466	*	0.026793393	HXXXD-type acyl-transferase family protein
Peaxi162Scf00379g00087	10.46209312	29.85917072	1.513002582	*	0.009720746	ATP synthase subunit b, chloroplastic
Peaxi162Scf00162g00092	2.325305778	6.628270319	1.511211998	*	0.113837051	CBL-interacting protein kinase 20
Peaxi162Scf00408g00418	0.970698879	2.766040242	1.510726415	*	0.364945876	Bifunctional pinoresinol-lariciresinol reductase
Peaxi162Scf00585g01018	7.292636023	20.73603688	1.507627894	*	0.015481376	Eukaryotic translation initiation factor 1A
Peaxi162Scf00395g00715	0.344856094	0.974803074	1.499116338	*	0.577458482	Photosystem I assembly protein Ycf3
Peaxi162Scf00000g60665	0.346773883	0.980219927	1.499110229	*	0.576894072	NA
Peaxi162Scf00003g00461	0.346773883	0.980219927	1.499110229	*	0.576894072	Protein kinase superfamily protein
Peaxi162Scf00021g00015	0.346773883	0.980219927	1.499110229	*	0.576894072	MADS-box transcription factor 6
Peaxi162Scf00757g00313	0.346773883	0.980219927	1.499110229	*	0.576894072	alpha/beta-Hydrolases superfamily protein
Peaxi162Scf00765g00212	0.355850895	1.005857766	1.499081544	*	0.574264034	tospovirus resistance protein E [Solanum lycopersicum]
Peaxi162Scf00412g00029	0.344671374	0.971088199	1.494380851	*	0.527614219	Unknown protein
Peaxi162Scf00876g00116	0.344671374	0.971088199	1.494380851	*	0.527614219	HXXXD-type acyl-transferase family protein
Peaxi162Scf01026g00007	0.344671374	0.971088199	1.494380851	*	0.527614219	NA
Peaxi162Scf00015g00535	0.346593207	0.976501007	1.494378153	*	0.527110368	Unknown protein
Peaxi162Scf00150g00811	0.346593207	0.976501007	1.494378153	*	0.527110368	phospholipid:diacylglycerol acyltransferase
Peaxi162Scf00195g00102	0.346593207	0.976501007	1.494378153	*	0.527110368	ferredoxin 3
Peaxi162Scf00304g00517	0.346593207	0.976501007	1.494378153	*	0.527110368	expansin A8
Peaxi162Scf00700g00051	0.346593207	0.976501007	1.494378153	*	0.527110368	Cell division control protein 48 homolog C
Peaxi162Scf01160g00124	0.346593207	0.976501007	1.494378153	*	0.527110368	GRAS family transcription factor family protein
Peaxi162Scf01176g00023	0.346593207	0.976501007	1.494378153	*	0.527110368	R1 [Solanum tuberosum]
Peaxi162Scf00074g00355	0.355689289	1.002119777	1.494365518	*	0.524766581	R2R3-MYB transcription factor [Prunus avium]
Peaxi162Scf00108g00056	0.355689289	1.002119777	1.494365518	*	0.524766581	Unknown protein
Peaxi162Scf00456g00017	0.355689289	1.002119777	1.494365518	*	0.524766581	AP2-like ethylene-responsive transcription factor
Peaxi162Scf00465g00043	0.355689289	1.002119777	1.494365518	*	0.524766581	DNA-directed RNA polymerase subunit beta
Peaxi162Scf00390g00527	1.625740975	4.568165543	1.490517517	*	0.215850526	Major facilitator superfamily protein
Peaxi162Scf00241g00023	0.346324572	0.972870046	1.490122356	*	0.579563368	RNI-like superfamily protein
Peaxi162Scf00720g00025	0.346324572	0.972870046	1.490122356	*	0.579563368	MATE efflux family protein
Peaxi162Scf00915g00125	0.346324572	0.972870046	1.490122356	*	0.579563368	PEBP (phosphatidylethanolamine-binding protein) family protein
Peaxi162Scf00105g01011	0.344399277	0.9674607	1.490120945	*	0.580131121	Subtilase family protein
Peaxi162Scf00486g00089	0.344399277	0.9674607	1.490120945	*	0.580131121	Glycosyl hydrolase family protein
Peaxi162Scf00608g00016	4626.216957	12991.4216	1.489654476	*	0.056539641	ATP synthase epsilon chain, chloroplastic
Peaxi162Scf00328g00830	1.318358126	3.677273879	1.479894306	*	0.235158164	Rhodanese/Cell cycle control phosphatase superfamily protein
Peaxi162Scf00620g00039	101.7334388	283.6975261	1.479559613	*	0.410751545	serine protease [Solanum lycopersicum]
Peaxi162Scf00299g00715	1.265473421	3.522672988	1.476993349	*	0.459873297	Unknown protein
Peaxi162Scf00773g00125	1.65206104	4.591694163	1.47475956	*	0.203118995	NA
Peaxi162Scf00175g00930	12.29498762	34.12970626	1.472957715	*	0.00939964	Cytochrome P450 superfamily protein
Peaxi162Scf00071g01115	1.335115322	3.69179649	1.467358665	*	0.265737987	Unknown protein
Peaxi162Scf00015g00254	1.308661472	3.617901068	1.467061013	*	0.253767237	conserved hypothetical protein
Peaxi162Scf00166g00337	21.84492925	60.38809031	1.466965617	Up	0.000365773	PLC-like phosphodiesterases superfamily protein
Peaxi162Scf00017g02019	6.300617426	17.38762583	1.464495839	*	0.012986594	wall associated kinase 5
Peaxi162Scf00714g00013	2.656111176	7.3136529	1.461276625	*	0.181261858	Protein LURP-one-related 11
Peaxi162Scf00723g00036	0.354424841	0.97446661	1.459133028	*	0.650387951	Unknown protein
Peaxi162Scf00653g00015	0.345184389	0.948992211	1.459029028	*	0.653073312	conserved hypothetical protein
Peaxi162Scf00942g00123	0.345184389	0.948992211	1.459029028	*	0.653073312	CBL-interacting protein kinase 21
Peaxi162Scf00378g00010	0.343231945	0.943610013	1.459006896	*	0.653648712	Ectonucleoside triphosphate diphosphohydrolase 5
Peaxi162Scf01313g00234	0.343231945	0.943610013	1.459006896	*	0.653648712	Leucine-rich receptor-like protein kinase family protein
Peaxi162Scf00732g00235	2.330674534	6.405491875	1.458561805	*	0.139451018	conserved hypothetical protein
Peaxi162Scf00064g00829	0.353679651	0.971312205	1.457491873	*	0.586675722	High mobility group B protein 9
Peaxi162Scf01216g00007	0.353679651	0.971312205	1.457491873	*	0.586675722	Unknown protein
Peaxi162Scf01110g00001	0.344440695	0.945836309	1.45733492	*	0.589383669	AT-hook motif nuclear-localized protein 20
Peaxi162Scf00192g01414	0.342488527	0.940453835	1.457301464	*	0.589964857	Unknown protein
Peaxi162Scf00305g01119	36.89922597	101.1835757	1.45531267	Up	1.93E-05	NA
Peaxi162Scf00039g00233	186.8789156	512.3227678	1.454949199	Up	3.02E-09	zinc finger DNA-binding protein [Catharanthus roseus]
Peaxi162Scf00251g00101	2.716252044	7.444326392	1.454523956	*	0.174894732	sulfotransferase 2A
Peaxi162Scf00525g00018	581.7673527	1593.688232	1.453855184	Up	3.72E-22	3'(2'),5'-bisphosphate nucleotidase
Peaxi162Scf00188g00934	0.353456957	0.967635303	1.452928869	*	0.588036047	Unknown protein
Peaxi162Scf00422g00711	0.353456957	0.967635303	1.452928869	*	0.588036047	Domain of unknown function (DUF966)
Peaxi162Scf00274g00855	0.344199975	0.942177433	1.452751786	*	0.590752176	racemase and epimerase, acting on amino acids and derivatives, putative
Peaxi162Scf00485g00132	0.344199975	0.942177433	1.452751786	*	0.590752176	F-box family protein
Peaxi162Scf00039g00007	0.342243981	0.936798786	1.452714039	*	0.591335126	purple acid phosphatase 22
Peaxi162Scf00073g00810	0.342243981	0.936798786	1.452714039	*	0.591335126	Protein NRT1/ PTR FAMILY 6.2
Peaxi162Scf00467g00811	0.342243981	0.936798786	1.452714039	*	0.591335126	calmodulin-like 11
Peaxi162Scf00564g00214	0.342243981	0.936798786	1.452714039	*	0.591335126	Plant protein of unknown function (DUF639)
Peaxi162Scf00394g00712	3.903379716	10.68410358	1.45267015	*	0.08502016	conserved hypothetical protein
Peaxi162Scf00154g00718	0.964474258	2.637096426	1.451135686	*	0.34300738	Alcohol-forming fatty acyl-CoA reductase
Peaxi162Scf00916g00131	3.170238234	8.646964647	1.447602532	*	0.303122932	KRR1 family protein, putative isoform 3
Peaxi162Scf00270g00109	7.584862391	20.67156805	1.446452917	*	0.007405494	Late embryogenesis abundant (LEA) protein-related
Peaxi162Scf00378g00011	0.344673732	0.937804079	1.4440552	*	0.657063872	apyrase 2
Peaxi162Scf00450g00419	0.344673732	0.937804079	1.4440552	*	0.657063872	Calcium-binding protein CML19
Peaxi162Scf00013g00538	0.342708019	0.932435151	1.444023442	*	0.657642149	Remorin family protein
Peaxi162Scf00120g00020	785.2556891	2134.426733	1.442614246	Up	1.31E-21	aldehyde dehydrogenase 22A1
Peaxi162Scf00098g00116	3942.261276	10688.09733	1.43890975	Up	6.97E-36	7-dehydrocholesterol reductase
Peaxi162Scf00688g00432	0.961010591	2.599943691	1.435856142	*	0.359189513	protodermal factor 1
Peaxi162Scf00008g03316	2.27445551	6.134719656	1.431476203	*	0.23839103	NA
Peaxi162Scf00047g02233	9.410866205	25.36979226	1.430712282	*	0.022442446	Reticulon family protein
Peaxi162Scf00185g00038	2.951121236	7.954444079	1.430497917	*	0.108288309	2-oxoglutarate (2OG) and Fe(II)-dependent oxygenase superfamily protein
Peaxi162Scf01114g00012	136.9416759	368.9588614	1.429898393	Up	1.07E-05	Glucan endo-1,3-beta-glucosidase 12
Peaxi162Scf00102g01633	1.97888286	5.329940468	1.429433205	*	0.171399981	WRKY DNA-binding protein 27
Peaxi162Scf00642g00006	0.964719281	2.59577045	1.427981702	*	0.391034288	Sec14p-like phosphatidylinositol transfer family protein
Peaxi162Scf00286g00539	1.332895056	3.583401787	1.426766618	*	0.304198581	UDP-Glycosyltransferase superfamily protein
Peaxi162Scf00188g01311	182.7594167	490.9556464	1.425646953	Up	3.94E-07	acylsugar acetyltransferase [Solanum habrochaites]
Peaxi162Scf00467g00610	2621.213967	7038.173573	1.42496597	Up	6.30E-06	Sulfate adenylyltransferase
Peaxi162Scf00895g00019	273.9192763	733.9709069	1.421972083	Up	2.68E-07	lipoxygenase 2
Peaxi162Scf00445g00118	1.017588612	2.726380837	1.421832671	*	0.35323166	F-box/RNI-like superfamily protein
Peaxi162Scf00386g00927	0.956830717	2.563507163	1.421783319	*	0.434546044	Replication factor A 51 kDa subunit
Peaxi162Scf01445g00127	3613.454095	9654.857486	1.417876397	Up	3.58E-23	Delta(7)-sterol-C5(6)-desaturase
Peaxi162Scf00351g00530	1.984875308	5.294101304	1.415337423	*	0.186937957	Unknown protein
Peaxi162Scf00418g01014	37.67248844	100.2323293	1.411764678	*	0.023855319	Peroxidase superfamily protein
Peaxi162Scf01013g00228	1.664246363	4.402251004	1.40337239	*	0.233818782	Plastid transcriptionally active 5 isoform 1
Peaxi162Scf00109g00131	1.017359609	2.682093842	1.398529993	*	0.433004281	Protein of unknown function, DUF617
Peaxi162Scf00421g00330	1.636582767	4.313966944	1.398328556	*	0.223451156	nodulin MtN21 /EamA-like transporter family protein
Peaxi162Scf00218g00126	64.86690945	170.6461074	1.395452896	Up	2.92E-05	Eukaryotic aspartyl protease family protein
Peaxi162Scf00174g00026	1.620972629	4.260972168	1.394322898	*	0.306723871	Pectin lyase-like superfamily protein
Peaxi162Scf00559g00110	0.638213064	1.676980212	1.39375562	*	0.542947893	NA
Peaxi162Scf00231g00916	0.647141875	1.700404061	1.393723671	*	0.492845689	Unknown protein
Peaxi162Scf00244g00019	5.557602323	14.59889135	1.393324303	*	0.032104664	conserved hypothetical protein
Peaxi162Scf00168g01712	1.022849979	2.683938113	1.391756845	*	0.435272703	F-box/RNI-like superfamily protein
Peaxi162Scf00003g03636	201.707772	525.884594	1.38247956	Up	1.58E-07	beta-D-xylosidase 4
Peaxi162Scf01732g00002	209.7019408	546.0308146	1.380642157	Up	1.23E-11	HXXXD-type acyl-transferase family protein
Peaxi162Scf00376g00831	0.640333519	1.667060565	1.380411082	*	0.488054359	calcium ion binding protein, putative
Peaxi162Scf00175g00089	2.040536478	5.311304883	1.380117845	*	0.25673445	Cytochrome P450 superfamily protein
Peaxi162Scf00417g01349	1.635703082	4.256546851	1.37977262	*	0.24916755	Mannose-binding lectin superfamily protein
Peaxi162Scf00045g00539	3.324522919	8.64735626	1.379111804	*	0.101437494	BREVIS RADIX-like 1
Peaxi162Scf00005g02513	0.672856133	1.750021056	1.379002307	*	0.508554296	MLP-like protein 28
Peaxi162Scf00136g00045	7.520962981	19.53798402	1.377292313	*	0.022673343	BEL1-like homeodomain 6
Peaxi162Scf00188g00068	4.615029035	11.96680962	1.374626948	*	0.054068534	Unknown protein
Peaxi162Scf00017g00209	1.292027777	3.345228867	1.372467831	*	0.315244605	Wall-associated receptor kinase-like 22
Peaxi162Scf01159g00023	0.649151893	1.680710666	1.372443391	*	0.548830421	Auxin-induced protein-like protein
Peaxi162Scf01629g00003	19.44637997	50.33196495	1.371973305	*	0.008196368	Pectin lyase-like superfamily protein
Peaxi162Scf00870g00212	2.903098627	7.505952394	1.370441555	*	0.173952608	Ribulose bisphosphate carboxylase large chain
Peaxi162Scf00071g01054	0.644689949	1.666139181	1.369831524	*	0.500673478	NAD(P)-binding Rossmann-fold superfamily protein
Peaxi162Scf00880g00320	0.647047829	1.671580492	1.369268563	*	0.45281515	conserved hypothetical protein
Peaxi162Scf00273g00103	1.046591335	2.702710801	1.368708927	*	0.417887744	GTP-binding nuclear protein Ran-3
Peaxi162Scf00070g00025	1.600684076	4.131022856	1.367810448	*	0.405528525	NA
Peaxi162Scf00517g00315	6.619644652	17.07890286	1.367389621	*	0.029188562	Unknown protein
Peaxi162Scf00628g00006	9.251391687	23.83651213	1.365430838	*	0.050129024	Branched-chain-amino-acid aminotransferase 6
Peaxi162Scf00207g00838	0.650240548	1.671822819	1.36237653	*	0.493365123	Katanin p60 ATPase-containing subunit A1
Peaxi162Scf00477g00822	1.317468007	3.383421103	1.360714819	*	0.295429262	P-loop containing nucleoside triphosphate hydrolases superfamily protein
Peaxi162Scf00476g00629	2.041966915	5.232541238	1.357552285	*	0.31469081	Transposon MuDR mudrA-like protein, putative [Solanum demissum]
Peaxi162Scf00058g00612	36.16703831	92.38694564	1.35301355	Up	2.21E-05	Protein NRT1/ PTR FAMILY 1.2
Peaxi162Scf00393g01011	1.314465295	3.349707008	1.349558859	*	0.295153127	Unknown protein
Peaxi162Scf00222g00073	1.285897174	3.274026261	1.34829061	*	0.326605116	SET domain protein 35
Peaxi162Scf00877g00131	0.643748753	1.638162763	1.347509069	*	0.46027454	MATE efflux family protein
Peaxi162Scf00258g00432	15.76054644	40.1045036	1.3474467	*	0.11002631	SNF2 domain-containing protein / helicase domain-containing protein isoform 3
Peaxi162Scf01003g00012	2.638489473	6.712323608	1.347100044	*	0.146906294	DWNN domain, a CCHC-type zinc finger
Peaxi162Scf00390g00337	4.314854862	10.96872024	1.346011274	*	0.065270317	ovate family protein 3
Peaxi162Scf00860g00043	0.675783937	1.717711088	1.345853437	*	0.467995015	GDSL esterase/lipase
Peaxi162Scf00760g00127	0.643217969	1.63479395	1.345729194	*	0.469825564	CASP-like protein
Peaxi162Scf00003g01818	2.354034193	5.978207443	1.344577683	*	0.227510517	CUB and sushi domain-containing protein 3
Peaxi162Scf01302g00045	3.21903349	8.144935238	1.339275641	*	0.179480663	DNA double-strand break repair rad50 ATPase, putative isoform 1
Peaxi162Scf00993g00210	0.634029317	1.603830751	1.338900448	*	0.56030248	cytochrome P450, family 76, subfamily C, polypeptide 3
Peaxi162Scf00095g00217	176.4103961	445.3030856	1.335852025	Up	4.74E-06	inosine-uridine preferring nucleoside hydrolase family protein
Peaxi162Scf00135g00013	1.303533496	3.287669746	1.334637729	*	0.340391122	cytochrome P450, family 96, subfamily A, polypeptide 10
Peaxi162Scf00059g00192	0.668206053	1.68513712	1.334501032	*	0.463291549	GDSL esterase/lipase
Peaxi162Scf00049g00088	1.950072916	4.914778099	1.333598211	*	0.255663651	cytochrome P450, family 76, subfamily C, polypeptide 4
Peaxi162Scf00258g00045	15.86205398	39.95893898	1.332938678	*	0.002445364	phosphatidylinositol-4-phosphate 5-kinase family protein
Peaxi162Scf00222g00121	79.84327704	200.8959437	1.331205595	Up	1.25E-07	Protein of unknown function (DUF1336)
Peaxi162Scf00128g01137	18.65959247	46.92266176	1.330367377	Up	0.000426159	Leucine-rich repeat protein kinase family protein
Peaxi162Scf00542g00510	24.08985241	60.52902108	1.329201464	*	0.457307967	RNA-binding (RRM/RBD/RNP motifs) family protein
Peaxi162Scf00038g01819	0.639960947	1.605233763	1.326727631	*	0.514994729	Nuclear transcription factor Y subunit A-3
Peaxi162Scf00156g00017	0.673996084	1.690581327	1.326707306	*	0.513129932	SKU5 similar 13
Peaxi162Scf00002g00037	0.672915124	1.687762691	1.326615617	*	0.465722352	myb domain protein 42
Peaxi162Scf01242g00142	0.672915124	1.687762691	1.326615617	*	0.465722352	RS21-C6, EAR, NTP pyrophosphohydrolase MazG catalytic core, putative
Peaxi162Scf00386g00921	9.483201824	23.63917715	1.317733673	*	0.039749115	CASP-like protein
Peaxi162Scf00582g00085	92.54553326	230.5574569	1.316891063	Up	1.90E-10	U-box domain-containing protein 25
Peaxi162Scf00678g00016	6.056741064	15.0859637	1.316593219	*	0.182295993	Translation initiation factor SUI1 family protein
Peaxi162Scf00255g00006	0.955990726	2.37585508	1.313378311	*	0.528987009	Bidirectional sugar transporter N3
Peaxi162Scf00778g00006	2.988357012	7.425057689	1.313049721	*	0.151842236	Unknown protein
Peaxi162Scf00357g00317	0.66490982	1.651716547	1.312735535	*	0.470845771	S-adenosylmethionine synthase 1
Peaxi162Scf00655g00215	3.618851375	8.970688569	1.309686869	*	0.093850925	nudix hydrolase homolog 17
Peaxi162Scf00241g00135	6.080736385	15.03675932	1.306175723	*	0.146582317	O-methyltransferase family protein
Peaxi162Scf00526g00518	5.667935058	14.00909766	1.3054689	*	0.153868953	Transducin/WD40 repeat-like superfamily protein
Peaxi162Scf00037g01115	10.75915207	26.57150131	1.304315359	*	0.012718605	formin homolog 6
Peaxi162Scf00098g00096	1.613564572	3.982044823	1.303258147	*	0.299052764	D-aminoacyl-tRNA deacylases
Peaxi162Scf01096g00317	0.665815612	1.643011564	1.303148031	*	0.533338834	expansin A1
Peaxi162Scf00001g10028	28.95278048	71.37952643	1.301808426	Up	0.000398073	Bifunctional inhibitor/lipid-transfer protein/seed storage 2S albumin superfamily protein
Peaxi162Scf01525g00001	2.94194856	7.246297168	1.30047195	*	0.148586198	C2H2-like zinc finger protein
Peaxi162Scf00122g02417	20.18606145	49.62011074	1.297565504	*	0.00738329	RB1-inducible coiled-coil protein 1, putative isoform 2
Peaxi162Scf00073g00239	2.590362482	6.36447293	1.296887048	*	0.231736466	2-oxoglutarate (2OG) and Fe(II)-dependent oxygenase superfamily protein
Peaxi162Scf00125g00089	1.645439139	4.032836151	1.293322127	*	0.276755568	myosin XI A
Peaxi162Scf00137g00173	6.915865105	16.93185683	1.29175856	*	0.031036426	Sugar transport protein 1
Peaxi162Scf00174g00056	6.245197971	15.28670006	1.291457795	*	0.096766634	E3 ubiquitin-protein ligase ATL23
Peaxi162Scf00003g05397	11.39186419	27.8465932	1.289496984	*	0.196861226	RNA-binding protein 47
Peaxi162Scf00013g01119	1.623486858	3.967150087	1.289007273	*	0.331859826	conserved hypothetical protein
Peaxi162Scf00984g00249	2.298999683	5.611234124	1.287311842	*	0.195388273	D6 protein kinase like 2
Peaxi162Scf00133g00521	5.011968353	12.2278122	1.28671709	*	0.160442706	NAD(P)H-quinone oxidoreductase subunit H, chloroplastic
Peaxi162Scf01003g00017	58.43290964	142.5151264	1.286262019	Up	0.000349647	Protein kinase superfamily protein
Peaxi162Scf41243g00005	8.371279503	20.40646701	1.285506377	*	0.561924881	NA
Peaxi162Scf00483g00061	0.697290214	1.698102453	1.284092366	*	0.517007797	Unknown protein
Peaxi162Scf01133g00002	2.269756144	5.524530008	1.283314427	*	0.261968205	Protein of unknown function (DUF506)
Peaxi162Scf00912g00015	6.006342675	14.61620892	1.283010469	*	0.068435527	NA
Peaxi162Scf00392g00231	0.663554369	1.612455597	1.280972849	*	0.540742299	Unknown protein
Peaxi162Scf00011g00323	3.484749806	8.46351858	1.280202488	*	0.378047695	RING/U-box superfamily protein
Peaxi162Scf00234g01011	1.667821098	4.04906864	1.279625556	*	0.281885002	RING finger protein
Peaxi162Scf00375g00710	2345.990854	5695.430029	1.279607387	Up	2.21E-32	glutathione peroxidase 2
Peaxi162Scf01099g00011	7.623499365	18.49285798	1.278442918	*	0.037954831	Ethylene-responsive transcription factor 4
Peaxi162Scf00977g00002	3.664688717	8.884194919	1.277550387	*	0.15212454	RING/U-box superfamily protein
Peaxi162Scf00591g00027	1.626905086	3.942148887	1.276852179	*	0.318268602	beta glucosidase 11
Peaxi162Scf00188g00541	1.000026713	2.42181963	1.276052882	*	0.416089736	F-box/FBD/LRR-repeat protein
Peaxi162Scf00760g00015	37.46180832	90.7071457	1.275795666	*	0.018922939	Heat shock 70 kDa protein 3
Peaxi162Scf00196g00325	0.66855895	1.618685253	1.275695806	*	0.530265637	Rhamnogalacturonate lyase family protein
Peaxi162Scf00922g00016	0.66855895	1.618685253	1.275695806	*	0.530265637	Hydroxyproline-rich glycoprotein family protein
Peaxi162Scf00195g00124	47.61710432	115.2463847	1.275169698	Up	0.000122315	Peroxidase superfamily protein
Peaxi162Scf00003g00267	130.4748468	315.7319108	1.274928373	Up	2.22E-11	zinc-finger protein 2
Peaxi162Scf00721g00044	17.66523685	42.69119162	1.27302534	*	0.012120747	Unknown protein
Peaxi162Scf00007g00635	4.019594799	9.713210706	1.272898182	*	0.104234547	SNF2 domain-containing protein / helicase domain-containing protein / zinc finger protein-related
Peaxi162Scf00286g00087	78.38346117	189.1976095	1.271272676	*	0.009769543	Unknown protein
Peaxi162Scf00182g00057	13.56558485	32.66403447	1.267751747	*	0.002488559	Unknown protein
Peaxi162Scf00219g00048	214.2615082	515.7967105	1.267429877	*	0.04232775	maturase K
Peaxi162Scf00015g00232	1.967725621	4.731101795	1.265647137	*	0.26523197	Disease resistance-responsive (dirigent-like protein) family protein
Peaxi162Scf00245g00411	6.588058803	15.83765274	1.265433195	*	0.046626293	Unknown protein
Peaxi162Scf01058g00011	4.963450268	11.92634531	1.264736771	*	0.108054178	cytochrome P450, family 86, subfamily A, polypeptide 1
Peaxi162Scf00312g00221	2014.937777	4841.230892	1.264638615	Up	2.59E-12	Delta(24)-sterol reductase
Peaxi162Scf00129g01528	1.94067237	4.661240819	1.264157472	*	0.319167795	Oleosin family protein
Peaxi162Scf00522g00110	1.641678599	3.93768051	1.262174351	*	0.346014623	conserved hypothetical protein
Peaxi162Scf00076g00117	5.317465176	12.71240898	1.257426859	*	0.100321029	alpha/beta-Hydrolases superfamily protein
Peaxi162Scf01350g00122	1.277614597	3.053664913	1.257089059	*	0.448727224	Cysteine-rich repeat secretory protein 60
Peaxi162Scf00613g00031	0.969088732	2.315691533	1.256742416	*	0.420995542	Unknown protein
Peaxi162Scf00760g00325	6.067636597	14.49705849	1.256553614	*	0.089553918	Elicitor-responsive protein 1
Peaxi162Scf00129g00941	5.783177972	13.81253015	1.256043208	*	0.160957978	TRICHOME BIREFRINGENCE-LIKE 22
Peaxi162Scf00903g00023	0.967883301	2.309097772	1.254424246	*	0.437889825	P-loop containing nucleoside triphosphate hydrolases superfamily protein
Peaxi162Scf00445g00020	0.972506927	2.319607979	1.254100575	*	0.472787448	F-box/FBD/LRR-repeat protein
Peaxi162Scf01082g00313	1.660213079	3.958225029	1.253485218	*	0.31719772	Glutathione S-transferase family protein
Peaxi162Scf00190g00029	7.299300106	17.38516266	1.252026523	*	0.029581426	SBP (S-ribonuclease binding protein) family protein
Peaxi162Scf02065g00021	509.6854423	1212.824798	1.250692105	Up	1.85E-08	Nucleotide-diphospho-sugar transferases superfamily protein
Peaxi162Scf00258g00013	7.926643818	18.82917224	1.248187522	*	0.116565137	STRUBBELIG-receptor family 2
Peaxi162Scf00493g00120	24.20870973	57.40063063	1.245540398	Up	0.00151867	Protein of unknown function, DUF642
Peaxi162Scf00338g00628	1.310351458	3.103593947	1.243985999	*	0.470125511	NAD(P)H-quinone oxidoreductase subunit 6, chloroplastic
Peaxi162Scf00011g01119	1.683603468	3.986768318	1.243667382	*	0.302131616	Unknown protein
Peaxi162Scf00993g00332	95.45423896	225.860525	1.242550973	Up	1.38E-08	SKU5 similar 17
Peaxi162Scf00016g03021	41.52672497	98.24570376	1.242354223	Up	9.75E-06	Unknown protein
Peaxi162Scf00036g00182	0.999503741	2.364042823	1.241972298	*	0.437369929	Unknown protein
Peaxi162Scf00825g00027	2.308135781	5.458121951	1.241676533	*	0.266330205	Protein yippee-like
Peaxi162Scf00179g00630	0.965524163	2.282539296	1.241255428	*	0.437416524	Fatty acyl-CoA reductase 3
Peaxi162Scf00031g00085	1.324949083	3.128683623	1.23961886	*	0.43196663	DNA-binding bromodomain-containing family protein
Peaxi162Scf00103g00212	372.1545266	877.5519432	1.237582739	Up	6.68E-06	glutathione S-transferase tau 9
Peaxi162Scf00451g00430	0.969781146	2.285616954	1.236852532	*	0.489970019	Pentatricopeptide repeat-containing protein
Peaxi162Scf00047g01613	0.961589998	2.265355039	1.236243381	*	0.58062143	Unknown protein
Peaxi162Scf01106g00006	1.063492248	2.504652456	1.235800912	*	0.633948349	Mitogen activated protein kinase kinase kinase-related
Peaxi162Scf01735g00011	0.96904684	2.278552068	1.233479032	*	0.512806871	Peroxidase superfamily protein
Peaxi162Scf00765g00217	6.233366105	14.65133754	1.232949022	*	0.057047051	tospovirus resistance protein A [Solanum lycopersicum]
Peaxi162Scf03294g00015	0.990817782	2.324777739	1.230401127	*	0.401327339	Major pollen allergen Bet v 1-D/H
Peaxi162Scf01481g00033	15.70604075	36.80733837	1.228673883	*	0.078981229	conserved hypothetical protein
Peaxi162Scf00304g00619	10.14469723	23.73222034	1.226121274	*	0.017403038	response regulator 17
Peaxi162Scf00089g00833	986.2283732	2306.108709	1.225466859	Up	1.34E-06	alpha/beta-Hydrolases superfamily protein
Peaxi162Scf01173g00013	0.69809362	1.631664627	1.224852124	*	0.602960978	Photosystem I P700 chlorophyll a apoprotein A1
Peaxi162Scf00102g00850	2.007537327	4.691185776	1.224525822	*	0.264970587	vesicle associated protein
Peaxi162Scf00795g00310	51.18823879	119.5291183	1.223477839	Up	0.000906097	Leucine-rich repeat protein kinase family protein
Peaxi162Scf00074g01220	2.262749064	5.2798335	1.222415834	*	0.389364099	Protein kinase family protein
Peaxi162Scf00094g00101	1.316602588	3.071860249	1.222292645	*	0.421413414	Pathogenesis-related thaumatin superfamily protein
Peaxi162Scf00964g00164	1.717729588	3.994691691	1.217581222	*	0.362248187	PATATIN-like protein 4
Peaxi162Scf00364g00015	8.669980968	20.11939607	1.214486269	*	0.057636857	Unknown protein
Peaxi162Scf00010g01615	157.7206484	365.9817788	1.214400276	Up	1.24E-09	NAD(P)-binding Rossmann-fold superfamily protein
Peaxi162Scf00019g00012	347.9055391	807.1606716	1.214160233	Up	5.94E-09	Protein of unknown function, DUF642
Peaxi162Scf00324g00715	2.048099954	4.744523282	1.211977011	*	0.319289507	Defensin-like protein 19
Peaxi162Scf00362g00535	2.615542298	6.052305811	1.210374785	*	0.232360356	Protein of unknown function (DUF630 and DUF632)
Peaxi162Scf00156g00918	5.65716526	13.08709654	1.209993839	*	0.075552852	LOB domain-containing protein 1
Peaxi162Scf00428g00116	16.59450101	38.37791067	1.209570923	*	0.022204188	Group 2, putative
Peaxi162Scf00006g00534	3.347174797	7.738009189	1.209018548	*	0.177206862	Nucleotide/sugar transporter family protein
Peaxi162Scf00120g00111	110.5539586	255.563199	1.208929419	Up	0.000202173	Short-chain dehydrogenase reductase 2a
Peaxi162Scf00105g01225	5.388242828	12.44161335	1.207286803	*	0.106101734	ArfGap/RecO-like zinc finger domain-containing protein
Peaxi162Scf00699g10015	293.4638608	677.4673112	1.206968485	Up	0.001009782	Histidine-containing ph , putative [Ricinus communis]
Peaxi162Scf00575g00006	1.015176466	2.342933098	1.206585229	*	0.455356547	30S ribosomal protein S14, chloroplastic
Peaxi162Scf00408g00710	2.643161203	6.100018159	1.206549121	*	0.219941785	Growth-regulating factor 3
Peaxi162Scf00382g00518	1.269202163	2.926908911	1.205455963	*	0.478195499	3-ketoacyl-CoA synthase 6
Peaxi162Scf00401g00622	2.341992204	5.395851904	1.204114479	*	0.267020687	Arabidopsis thaliana protein of unknown function (DUF794)
Peaxi162Scf00156g00119	0.987219747	2.270540546	1.201592642	*	0.492293628	Unknown protein
Peaxi162Scf00059g00015	2.59909001	5.976755607	1.201355954	*	0.235895368	B12D protein
Peaxi162Scf00304g00620	36.43090712	83.74827976	1.200896639	Up	0.000130251	WRKY family transcription factor
Peaxi162Scf00520g00036	3.637245181	8.354966181	1.19978781	*	0.1931568	sulfate transporter 3
Peaxi162Scf00245g01313	16.11479207	36.93302508	1.196525861	*	0.004141327	Kinase interacting (KIP1-like) family protein
Peaxi162Scf00804g00007	1.346485883	3.080126851	1.193790663	*	0.384665681	alpha/beta-Hydrolases superfamily protein
Peaxi162Scf00673g00223	16.51161936	37.72473141	1.192029011	*	0.017851282	Adenine nucleotide alpha hydrolases-like superfamily protein
Peaxi162Scf00152g00326	16.77222423	38.31525623	1.19184493	*	0.020940924	NA
Peaxi162Scf00189g00521	59.23428551	135.0498555	1.188987725	Up	5.89E-05	Unknown protein
Peaxi162Scf00402g00910	12.54488304	28.59540464	1.188684301	*	0.111974734	Plant protein of unknown function (DUF946)
Peaxi162Scf00071g00649	15.5766581	35.49113356	1.18807291	*	0.011238545	Linoleate 9S-lipoxygenase 6
Peaxi162Scf00282g00014	7.9479758	18.08111967	1.185824634	*	0.042927691	annexin 4
Peaxi162Scf00174g00141	125.3917981	285.1929996	1.185495585	*	0.001881655	Prolyl oligopeptidase family protein
Peaxi162Scf00861g00321	2905.374073	6599.285035	1.183585806	Up	2.71E-14	3-hydroxy-3-methylglutaryl-coenzyme A reductase 1
Peaxi162Scf00479g00422	7.273524816	16.51345075	1.182915044	*	0.075696434	transposon protein, putative, CACTA, En/Spm sub-class [Oryza sativa Japonica Group]
Peaxi162Scf00047g00852	1.605402275	3.637628996	1.180063562	*	0.372852039	Unknown protein
Peaxi162Scf01306g00016	72.15872854	163.2069837	1.177456969	*	0.001813853	Auxin-responsive GH3 family protein
Peaxi162Scf00716g00017	2.678110465	6.053730347	1.176608945	*	0.227959919	O-acyltransferase (WSD1-like) family protein
Peaxi162Scf00007g02727	14.69868502	33.21113045	1.175979737	*	0.020854258	External alternative NAD(P)H-ubiquinone oxidoreductase B3, mitochondrial
Peaxi162Scf00911g00042	5.87864714	13.2703305	1.174648213	*	0.079974476	Unknown protein
Peaxi162Scf00193g00094	2.911906334	6.568820953	1.173670492	*	0.219126902	Pentatricopeptide repeat-containing protein
Peaxi162Scf00740g00247	3.052198441	6.87876248	1.172300278	*	0.275739736	Histone-lysine N-methyltransferase ATXR6
Peaxi162Scf00207g00057	3.287907184	7.408694487	1.172049769	*	0.223307737	Sterile alpha motif (SAM) domain-containing protein
Peaxi162Scf00205g00812	1.318848455	2.966334055	1.169402278	*	0.42371155	NA
Peaxi162Scf00207g00108	3.984739745	8.959314515	1.168902854	*	0.134105682	Pentatricopeptide repeat-containing protein
Peaxi162Scf00235g00217	6.824626531	15.33799204	1.168287622	*	0.127771809	3-beta-hydroxysteroid-Delta(8),Delta(7)-isomerase
Peaxi162Scf01060g00146	1.633246783	3.669517358	1.167847523	*	0.332310893	ABC transporter G family member 11
Peaxi162Scf00319g00521	1.666416468	3.744031586	1.167843604	*	0.357078692	Tetratricopeptide repeat (TPR)-like superfamily protein
Peaxi162Scf00408g00417	2.948515337	6.610513699	1.164773689	*	0.193472275	NA
Peaxi162Scf00698g00124	3.067397805	6.874268397	1.164190902	*	0.316842079	Translocase of chloroplast 159, chloroplastic
Peaxi162Scf00643g00651	28.14055265	63.02849262	1.163353498	*	0.016636144	inositol polyphosphate 5-phosphatase I
Peaxi162Scf00045g00826	1.345153739	3.011460429	1.162692233	*	0.40572489	terpene synthase 04
Peaxi162Scf00016g03455	563.5467528	1261.463451	1.162491198	Up	0.000445829	oligopeptide transporter 4
Peaxi162Scf00167g00069	1.643362217	3.677970802	1.162259524	*	0.33495002	Family of unknown function (DUF566)
Peaxi162Scf00365g00310	1.598745872	3.574751383	1.160902275	*	0.40690668	squamosa promoter binding protein-like 2
Peaxi162Scf00016g00824	6.722343468	15.02236931	1.160076209	*	0.157560395	Erythronate-4-phosphate dehydrogenase family protein
Peaxi162Scf00013g01026	2.67473755	5.96988587	1.158306012	*	0.236469649	kinesin-like protein 1
Peaxi162Scf00103g01013	1.620763215	3.616831056	1.158052875	*	0.4148724	WRKY DNA-binding protein 13
Peaxi162Scf00020g01929	5.717448518	12.7055544	1.152015953	*	0.134383952	CONSTANS-like 2
Peaxi162Scf00928g00125	5.621803044	12.48312427	1.150874241	*	0.159443893	Protein LURP-one-related 6
Peaxi162Scf00977g00049	175.6218457	389.4513579	1.148970835	*	0.138527095	cysteine-rich extensin-like protein-2 [Nicotiana tabacum]
Peaxi162Scf00421g00322	3.271884077	7.254373447	1.148729381	*	0.352559516	nodulin MtN21 /EamA-like transporter family protein
Peaxi162Scf00232g01110	8.229497983	18.24490846	1.148617581	*	0.035896311	conserved hypothetical protein
Peaxi162Scf01347g00015	7.501877659	16.62058385	1.147647422	*	0.215895085	F-box/kelch-repeat protein
Peaxi162Scf00314g00419	1.338792451	2.965971077	1.147572208	*	0.465881188	glutamine synthetase 1.3
Peaxi162Scf01563g00005	72.15530958	159.7937836	1.14703382	*	0.010537332	Cytochrome P450 superfamily protein
Peaxi162Scf00042g02619	3.296692232	7.296020809	1.146090636	*	0.175220725	amino acid permease 2
Peaxi162Scf00618g00025	72.31580994	159.8087108	1.143963055	Up	0.001593739	P-loop containing nucleoside triphosphate hydrolases superfamily protein
Peaxi162Scf01176g00018	3.025912392	6.677413051	1.141919067	*	0.215305711	2-oxoglutarate (2OG) and Fe(II)-dependent oxygenase superfamily protein
Peaxi162Scf00532g00068	5.568295866	12.28153272	1.141182844	*	0.087165948	Unknown protein
Peaxi162Scf00241g00025	4.28863264	9.452702415	1.140209096	*	0.22690244	F-box/RNI-like superfamily protein
Peaxi162Scf00939g00118	3.006428053	6.625001181	1.139870278	*	0.246807839	Glycogen synthase
Peaxi162Scf00739g00036	22.17569691	48.85758311	1.139603053	*	0.002745211	conserved hypothetical protein
Peaxi162Scf00183g00720	2.996154668	6.599022311	1.139140195	*	0.219724632	PATATIN-like protein 4
Peaxi162Scf00495g00016	3.306257362	7.28194778	1.139125365	*	0.28491477	GRAS family transcription factor
Peaxi162Scf00525g00820	1.994919022	4.392915213	1.138848469	*	0.308635154	Double-strand-break repair protein rad21
Peaxi162Scf00751g00410	9.973507915	21.95844328	1.138602851	*	0.108889719	ovate family protein 7
Peaxi162Scf00241g00914	1.982211465	4.362035873	1.137890755	*	0.304940946	Unknown protein
Peaxi162Scf64274g00001	6.526387596	14.35308263	1.137004044	*	0.092047838	Myricetin O-methyltransferase
Peaxi162Scf00200g00121	85.65347476	188.324493	1.136636966	Up	0.000675339	conserved hypothetical protein
Peaxi162Scf00074g00155	2.318740531	5.097445022	1.13643292	*	0.280772562	growth-regulating factor 8
Peaxi162Scf00016g02820	7.154853261	15.6932167	1.133147014	*	0.079717857	Unknown protein
Peaxi162Scf00001g00373	32.06628452	70.26825066	1.131815783	Up	0.000853821	Plant invertase/pectin methylesterase inhibitor superfamily
Peaxi162Scf00959g00123	0.646982923	1.417054354	1.131095558	*	0.648835746	Unknown protein
Peaxi162Scf00366g00711	52.90299203	115.7724686	1.129870989	Up	6.16E-05	Unknown protein
Peaxi162Scf00129g00003	98.61333948	215.2393618	1.126087215	*	0.008524292	expansin A1
Peaxi162Scf00767g00212	2.647531824	5.774957523	1.125162309	*	0.290224873	Homeobox-leucine zipper protein family
Peaxi162Scf01029g00212	400.3013914	872.6621651	1.124336619	Up	4.90E-08	response regulator 9
Peaxi162Scf00108g00313	4.526588755	9.867751495	1.124297142	*	0.19386414	Haemolysin-III related integral membrane protein
Peaxi162Scf00007g01728	11.22385656	24.45281984	1.123432367	*	0.130781819	G-type lectin S-receptor-like serine/threonine-protein kinase
Peaxi162Scf01514g00025	134.4568304	292.7437968	1.122495554	Up	5.54E-05	Lysine histidine transporter-like 8
Peaxi162Scf00039g00159	229.5721595	499.7637413	1.12229854	Up	3.13E-06	NAD(P)-binding Rossmann-fold superfamily protein
Peaxi162Scf00969g00001	23.00773419	50.07424018	1.121949711	*	0.003776684	U-box domain-containing protein 25
Peaxi162Scf01078g00001	2.278097968	4.956970059	1.121628754	*	0.275511317	LOB domain-containing protein 13
Peaxi162Scf00253g00314	1.631738	3.546627391	1.120038338	*	0.437430079	Unknown protein
Peaxi162Scf00156g00012	13.6517403	29.64292218	1.118602799	*	0.023639819	WRKY DNA-binding protein 2
Peaxi162Scf00643g00055	2734.959676	5936.402703	1.1180694	Up	2.69E-14	kunitz trypsin inhibitor 1
Peaxi162Scf00102g01226	2.344582728	5.084734704	1.116841318	*	0.293146449	myb domain protein 42
Peaxi162Scf00003g03341	39.35952886	85.3157456	1.116099074	Up	0.000227864	Phototropic-responsive NPH3 family protein
Peaxi162Scf00185g00115	4.305432136	9.331614144	1.115968606	*	0.159874829	cytochrome P450, family 76, subfamily C, polypeptide 7
Peaxi162Scf00663g00319	5.235783355	11.33653987	1.114503062	*	0.113020082	Ubiquitin-like superfamily protein
Peaxi162Scf00274g00029	0.63990278	1.383982645	1.112901212	*	0.646490586	conserved hypothetical protein
Peaxi162Scf00047g00221	10.50936518	22.70564009	1.111375183	*	0.025508226	LOB domain-containing protein 1
Peaxi162Scf00340g00061	6.562212919	14.17229141	1.110818726	*	0.118868266	NA
Peaxi162Scf00039g00163	3.306782943	7.141425066	1.110783641	*	0.279916927	serpin 3
Peaxi162Scf00000g00814	2.278110627	4.919776043	1.110754836	*	0.31717265	Organic cation/carnitine transporter 4
Peaxi162Scf00864g00009	0.639687604	1.380298226	1.109540576	*	0.64756046	NADH dehydrogenase subunit 7
Peaxi162Scf00575g00016	6.216535126	13.41234539	1.109378938	*	0.113788812	myb domain protein 60
Peaxi162Scf00102g01516	1.651588107	3.55805709	1.107235724	*	0.431449639	selenium binding
Peaxi162Scf00015g00042	2.600024397	5.601195574	1.107209642	*	0.261640166	Unknown protein
Peaxi162Scf00074g01528	11.81605536	25.44926244	1.106875355	*	0.075091449	P-loop containing nucleoside triphosphate hydrolases superfamily protein
Peaxi162Scf00074g00435	453.6385751	976.8929637	1.106657173	Up	0.000444377	trehalase 1
Peaxi162Scf00069g01833	30.84040053	66.34110883	1.105081624	*	0.012059324	ATPase family AAA domain-containing protein 2B
Peaxi162Scf00423g00611	28.75213043	61.83981522	1.10486715	Up	0.000356485	UDP-Glycosyltransferase superfamily protein
Peaxi162Scf00173g00093	8.120890312	17.45819742	1.1041948	*	0.071160142	Cytochrome P450 superfamily protein
Peaxi162Scf00461g00064	2.94920913	6.340095028	1.104176336	*	0.245705619	Unknown protein
Peaxi162Scf00536g00512	26.25117275	56.36058752	1.102304776	*	0.014510077	non-specific phospholipase C6
Peaxi162Scf00235g00819	63.00560569	135.1893398	1.101429297	Up	3.83E-05	MBOAT (membrane bound O-acyl transferase) family protein
Peaxi162Scf00362g00244	1.656853004	3.552327643	1.100319041	*	0.438386242	WRKY DNA-binding protein 13
Peaxi162Scf01141g00013	8.39927666	17.99179024	1.099001752	*	0.125438449	Zinc finger protein 5 [Morus notabilis]
Peaxi162Scf00027g00254	2.958068384	6.328686231	1.097250637	*	0.239353517	Ubiquitin-conjugating enzyme family protein
Peaxi162Scf00141g01428	17.01170321	36.30090975	1.093478114	*	0.010235369	Trihelix transcription factor GT-3a
Peaxi162Scf00220g00313	3.558646887	7.588579812	1.092501127	*	0.46503245	MATH and LRR domain-containing protein PFE0570w, putative isoform 2
Peaxi162Scf00732g00024	11.75116313	25.05541293	1.092318753	*	0.045242702	protein kinase family protein
Peaxi162Scf00460g00093	99.42283372	211.6975335	1.090355333	*	0.015773024	UDP-Glycosyltransferase superfamily protein
Peaxi162Scf00025g03219	5.681622002	12.09458516	1.089986529	*	0.141062185	Unknown protein
Peaxi162Scf01257g00004	7.516673448	15.99848086	1.089768686	*	0.113678786	AP2/B3-like transcriptional factor family protein
Peaxi162Scf00751g00317	0.955040271	2.031562052	1.088955958	*	0.610738457	like COV 3
Peaxi162Scf00157g00066	5.571298771	11.84513984	1.088209641	*	0.121497516	NA
Peaxi162Scf00121g00221	5.327819732	11.32116353	1.087405064	*	0.118432161	F-box/RNI-like superfamily protein
Peaxi162Scf01333g00131	37.08808501	78.72969813	1.085952168	*	0.00565888	laccase 7
Peaxi162Scf00599g00124	1.909107408	4.052398451	1.085877761	*	0.477035734	Sphingomyelin synthetase family protein
Peaxi162Scf00140g01214	8.458072188	17.92379359	1.083475239	*	0.172237357	Unknown protein
Peaxi162Scf00171g00093	16.28904476	34.42612294	1.079601712	*	0.019183933	Cysteine/Histidine-rich C1 domain family protein
Peaxi162Scf00836g00322	9.236903846	19.49049145	1.077289213	*	0.078179199	CCT motif family protein
Peaxi162Scf00667g00064	6.000822834	12.66178016	1.07724801	*	0.134688405	Leucine-rich receptor-like protein kinase family protein
Peaxi162Scf00348g00017	14.90906016	31.45746482	1.077213092	*	0.075648052	Leucine-rich repeat transmembrane protein kinase
Peaxi162Scf00196g00318	4.257565243	8.964807851	1.074244023	*	0.158444847	Protein kinase superfamily protein
Peaxi162Scf00299g01143	1758.361416	3701.112753	1.073727453	Up	0.000371403	HXXXD-type acyl-transferase family protein
Peaxi162Scf00207g01313	61.70067435	129.8283349	1.073247122	Up	1.34E-05	Unknown protein
Peaxi162Scf00097g00139	3048.653476	6404.966928	1.071018945	Up	7.10E-16	Lanosterol 14-alpha demethylase
Peaxi162Scf00304g00919	2.044943465	4.296185466	1.070995317	*	0.428303073	myb domain protein 63
Peaxi162Scf00041g00212	1.940536145	4.076676351	1.07093812	*	0.570498093	P-loop containing nucleoside triphosphate hydrolases superfamily protein
Peaxi162Scf00281g00211	1.285366727	2.70020475	1.070888776	*	0.481118362	serine carboxypeptidase-like 12
Peaxi162Scf00436g00514	27.36343374	57.42329405	1.069386812	*	0.007765822	Vacuolar-processing enzyme
Peaxi162Scf00131g00112	168.7976163	354.1310439	1.068988788	Up	0.00066221	F-box family protein with a domain of unknown function (DUF295)
Peaxi162Scf00946g00028	13.2173504	27.72729458	1.068873858	*	0.055311985	NA
Peaxi162Scf00103g02125	0.963372631	2.018865546	1.067378989	*	0.564365242	Fatty acid hydroxylase superfamily
Peaxi162Scf00328g00051	5.445504958	11.39636937	1.065436547	*	0.240011424	F-box family protein
Peaxi162Scf00366g00073	410.268998	858.1250236	1.064617714	Up	1.15E-13	Unknown protein
Peaxi162Scf00783g00338	4.862684805	10.16481028	1.063758303	*	0.179408438	oxidoreductase, 2OG-Fe(II) oxygenase family protein
Peaxi162Scf00029g01512	3.613571586	7.551634322	1.063363431	*	0.216724593	Pleckstrin homology (PH) and lipid-binding START domains-containing protein
Peaxi162Scf00323g00934	2.961331929	6.187431198	1.06309437	*	0.314963667	carotenoid cleavage dioxygenase 1
Peaxi162Scf00877g00126	18.20859559	38.00533433	1.061582273	*	0.023252273	Zinc finger CCCH domain-containing protein 14
Peaxi162Scf00008g03610	1.296037907	2.704202853	1.061095463	*	0.485254974	GATA transcription factor 19
Peaxi162Scf00007g00636	0.991990717	2.069478309	1.060868602	*	0.570481822	Unknown protein
Peaxi162Scf00196g00221	0.645230239	1.345373427	1.060120711	*	0.614837515	Kinase interacting (KIP1-like) family protein
Peaxi162Scf00190g01525	5.516374841	11.48948123	1.058521262	*	0.186639819	NA
Peaxi162Scf00033g03023	0.647270724	1.347232537	1.057557729	*	0.582039754	Histone-lysine N-methyltransferase SUVR4
Peaxi162Scf00438g00001	0.647270724	1.347232537	1.057557729	*	0.582039754	SAUR-like auxin-responsive protein family
Peaxi162Scf00680g00633	0.647270724	1.347232537	1.057557729	*	0.582039754	HSP20-like chaperones superfamily protein
Peaxi162Scf00267g00123	0.635723269	1.322527736	1.056827178	*	0.664452202	Unknown protein
Peaxi162Scf00230g00068	28.54233495	59.36555488	1.056522731	Up	0.001394894	Plant protein of unknown function (DUF828) with plant pleckstrin homology-like region
Peaxi162Scf00628g00517	159.177536	330.9233166	1.055860198	Up	2.48E-11	integral membrane family protein
Peaxi162Scf00015g02613	4.587870215	9.52178421	1.053407354	*	0.181144243	ABC-2 type transporter family protein
Peaxi162Scf00183g00021	62.84082014	130.3254514	1.052344942	Up	0.001637914	E3 ubiquitin ligase PUB14, putative
Peaxi162Scf00017g03265	5.585975313	11.58468359	1.052337538	*	0.124066031	MADS-box transcription factor 1
Peaxi162Scf00016g02216	27.94980236	57.87274336	1.050045953	*	0.052336674	Protein of unknown function (DUF579)
Peaxi162Scf00745g00052	9.026406122	18.6862167	1.049750908	*	0.069858499	Unknown protein
Peaxi162Scf00734g00029	0.673049605	1.392885314	1.049291732	*	0.624035486	conserved hypothetical protein
Peaxi162Scf00498g00537	102.0515924	211.1923754	1.049259057	Up	0.000276583	Cytokinin dehydrogenase 3
Peaxi162Scf01164g00024	13.25258241	27.42085055	1.04899981	*	0.066070395	FASCICLIN-like arabinogalactan 1
Peaxi162Scf00954g00115	1.613272259	3.33798661	1.048988236	*	0.429064253	cycloartenol synthase 1
Peaxi162Scf00548g00006	0.963859685	1.993360473	1.048307581	*	0.52523268	Unknown protein
Peaxi162Scf00226g00097	1.328644117	2.746463346	1.047620313	*	0.499463064	Oxidoreductase family protein
Peaxi162Scf01161g00325	2084.056576	4307.474779	1.047447906	Up	3.28E-13	squalene monooxygenase 2
Peaxi162Scf00226g00926	0.999565168	2.065338905	1.047006002	*	0.509656619	Ankyrin repeat family protein
Peaxi162Scf00103g00204	1.287701991	2.660688129	1.047000662	*	0.47957731	Unknown protein
Peaxi162Scf00017g02718	1.952340821	4.033531155	1.046838473	*	0.405140115	UDP-Glycosyltransferase superfamily protein
Peaxi162Scf00048g00136	9.153203738	18.90408542	1.046349355	*	0.059145706	Unknown protein
Peaxi162Scf00363g00412	0.963143713	1.986277254	1.044244028	*	0.526817984	glycosyl hydrolase 9C1
Peaxi162Scf00208g00131	16.21486807	33.42881826	1.04377507	*	0.011778645	conserved hypothetical protein
Peaxi162Scf00074g00097	19.06327389	39.30083786	1.043764164	*	0.008832889	Unknown protein
Peaxi162Scf01051g00142	2.930058692	6.035037367	1.04243314	*	0.319002846	Unknown protein
Peaxi162Scf00109g00087	0.953091954	1.960076758	1.040222836	*	0.574466064	terpene synthase 10
Peaxi162Scf00418g00055	1.941218135	3.990861961	1.039738136	*	0.490515664	TRNA--methyltransferase non-catalytic subunit trm6MTase subunit trm6, putative
Peaxi162Scf00152g10132	0.67853272	1.39473684	1.039502648	*	0.627110563	Unknown protein
Peaxi162Scf00152g01220	1588.891341	3264.605944	1.038888394	Up	2.66E-05	actin-11
Peaxi162Scf00411g00055	291.5499569	598.8725743	1.038505955	Up	1.09E-07	exocyst subunit exo70 family protein H1
Peaxi162Scf01184g00111	10.43511744	21.42276551	1.037697895	*	0.055584433	Unknown protein
Peaxi162Scf00059g00714	44.78582133	91.87115092	1.036569838	Up	0.000208049	WRKY DNA-binding protein 72
Peaxi162Scf00207g01342	1.927490006	3.953668551	1.036468551	*	0.394153846	5'-nucleotidase SurE
Peaxi162Scf00183g00121	38.12624513	78.18879442	1.036177409	*	0.01365853	Chaperone protein dnaJ 20 [Morus notabilis]
Peaxi162Scf00207g00145	1.964053998	4.020888877	1.033679872	*	0.369198242	Leucine-rich repeat protein kinase family protein
Peaxi162Scf00583g00111	2.610479138	5.339584833	1.032412944	*	0.324596069	Plant invertase/pectin methylesterase inhibitor superfamily
Peaxi162Scf00623g00056	1.326210024	2.712180633	1.032144002	*	0.486742852	Unknown protein
Peaxi162Scf00664g00009	2.628928206	5.375813148	1.03200825	*	0.407790224	Sugar transport protein 10
Peaxi162Scf00298g01210	11.26307848	23.03048197	1.031943397	*	0.038047178	Zinc finger CCCH domain-containing protein 14
Peaxi162Scf00003g05356	0.641747386	1.312139473	1.031843658	*	0.631780447	Unknown protein
Peaxi162Scf00366g00066	591.2064653	1208.737406	1.031766907	Up	9.83E-06	Unknown protein
Peaxi162Scf00105g01227	0.643221646	1.314564809	1.031197406	*	0.591920209	CYP71D51v2
Peaxi162Scf00393g00712	0.643221646	1.314564809	1.031197406	*	0.591920209	glucosyltransferase [Nicotiana tabacum]
Peaxi162Scf00060g00711	9.020246964	18.43099407	1.030895046	*	0.102604548	ABC-2 type transporter family protein
Peaxi162Scf00324g00528	0.960186329	1.960317024	1.029700686	*	0.532546382	Unknown protein
Peaxi162Scf00257g01610	38.2179094	78.02243823	1.029640222	*	0.345719106	Calcium-binding EF-hand family protein
Peaxi162Scf00006g04222	125.2624811	255.6019664	1.028944575	Up	4.33E-05	UDP-Glycosyltransferase superfamily protein
Peaxi162Scf00382g00132	1765.997965	3602.846512	1.028653511	Up	4.63E-08	Regulator of Vps4 activity in the MVB pathway protein
Peaxi162Scf00010g00116	0.64788669	1.321134003	1.027963382	*	0.625839588	TRNA--methyltransferase non-catalytic subunit trm6MTase subunit trm6, putative
Peaxi162Scf00016g00526	49.65959406	101.2525638	1.027814066	Up	0.000123137	Sec14p-like phosphatidylinositol transfer family protein
Peaxi162Scf00130g00422	5.884511055	11.99674021	1.027647994	*	0.14108976	Ribosome biogenesis GTPase A
Peaxi162Scf00246g00127	0.959017339	1.953686821	1.026570415	*	0.547247091	conserved hypothetical protein
Peaxi162Scf01320g00019	1.647869199	3.352773805	1.024753423	*	0.459084727	Serine/threonine-protein phosphatase 7 long form homolog
Peaxi162Scf00023g01712	2.300431899	4.67850768	1.024143674	*	0.334104977	Unknown protein
Peaxi162Scf00058g00102	1.630313404	3.315508466	1.02408081	*	0.405160865	GRAS family transcription factor
Peaxi162Scf00171g00619	4.220644611	8.581618298	1.023786377	*	0.228972297	NAC domain containing protein 57
Peaxi162Scf00059g00218	0.965297544	1.96254045	1.023676776	*	0.534895899	Protein of unknown function (DUF569)
Peaxi162Scf00167g01221	3.005529053	6.110312552	1.023627212	*	0.301750438	Chalcone-flavanone isomerase family protein
Peaxi162Scf00126g00107	2.63054264	5.346901541	1.023342675	*	0.299735339	Plant invertase/pectin methylesterase inhibitor superfamily
Peaxi162Scf00009g00342	382.9602318	777.9506516	1.022484058	Up	9.47E-07	WRKY family transcription factor
Peaxi162Scf00442g00052	29.18520723	59.22888925	1.021063718	*	0.003135505	Unknown protein
Peaxi162Scf00024g02011	0.633078292	1.284556312	1.020814304	*	0.669873952	2-oxoglutarate (2OG) and Fe(II)-dependent oxygenase superfamily protein
Peaxi162Scf00788g00004	0.633078292	1.284556312	1.020814304	*	0.669873952	ADP-ribosylation factor C1
Peaxi162Scf00928g00029	0.633078292	1.284556312	1.020814304	*	0.669873952	F-box associated ubiquitination effector family protein
Peaxi162Scf00657g00058	0.670081877	1.359136236	1.020280783	*	0.594418594	Unknown protein
Peaxi162Scf00254g00104	3.981211094	8.073238192	1.019940089	*	0.208090506	Protein FLOWERING LOCUS T
Peaxi162Scf00424g00042	26.538126	53.81184833	1.019857363	*	0.039634767	Ethylene-responsive transcription factor 1B
Peaxi162Scf00569g00002	3.902681254	7.91346718	1.019844293	*	0.228548055	Unknown protein
Peaxi162Scf59410g00001	3.902681254	7.91346718	1.019844293	*	0.228548055	Unknown protein
Peaxi162Scf00207g01552	2.363804272	4.790351282	1.019020872	*	0.413271596	Zinc finger CCCH domain-containing protein 62
Peaxi162Scf00196g00053	49.90232657	101.0743978	1.018238624	Up	0.000946437	xyloglucan-specific endoglucanase inhibitor protein 2 [Solanum tuberosum]
Peaxi162Scf00021g02113	0.639088567	1.29367987	1.017392873	*	0.684572341	classical AGP [Gunnera manicata]
Peaxi162Scf00047g00204	12.73269564	25.77319615	1.017333573	*	0.0423533	ENTH/ANTH/VHS superfamily protein
Peaxi162Scf00171g00618	20.38887668	41.26560923	1.017157647	*	0.034089336	Homeobox-leucine zipper protein HDG11
Peaxi162Scf00117g01128	2.280113224	4.613146366	1.016645601	*	0.349029651	Cysteine proteinases superfamily protein
Peaxi162Scf00452g00826	2.978387161	6.023321392	1.016027938	*	0.307520325	auxin-responsive family protein
Peaxi162Scf00328g00220	5.496387065	11.11136274	1.015480255	*	0.216376487	Peroxidase superfamily protein
Peaxi162Scf00191g01313	9.705796433	19.60526848	1.014322892	*	0.079228251	Remorin family protein
Peaxi162Scf00102g00734	30.27173633	61.14021282	1.014150146	*	0.085174862	expansin-like A2
Peaxi162Scf00078g00546	9.387752536	18.95798153	1.01395365	*	0.080575475	basic helix-loop-helix (bHLH) DNA-binding superfamily protein
Peaxi162Scf52871g00007	0.675813595	1.364638756	1.013821817	*	0.62927306	TRICHOME BIREFRINGENCE-LIKE 28
Peaxi162Scf00420g00936	0.675129443	1.361423312	1.011879677	*	0.597259196	NA
Peaxi162Scf00629g00015	0.675129443	1.361423312	1.011879677	*	0.597259196	Nucleus-like protein
Peaxi162Scf00753g00333	0.675129443	1.361423312	1.011879677	*	0.597259196	ubiquitin-associated (UBA)/TS-N domain-containing protein
Peaxi162Scf00795g00028	1.30867244	2.637715726	1.011185053	*	0.473580201	sequence-specific DNA binding transcription factors
Peaxi162Scf00570g00315	2.998866225	6.043541768	1.01097711	*	0.296906625	CBS domain-containing protein with a domain of unknown function (DUF21)
Peaxi162Scf00480g00058	2.306435853	4.646556606	1.010496815	*	0.325353797	Homeobox-leucine zipper protein family
Peaxi162Scf00081g00269	1.674216382	3.372840262	1.010477994	*	0.469832256	Unknown protein
Peaxi162Scf00226g00820	1.420472154	2.861131091	1.01021505	*	0.688650005	Ankyrin repeat family protein
Peaxi162Scf00038g00265	1.314500719	2.64702128	1.009854862	*	0.450935342	Unknown protein
Peaxi162Scf00081g01322	4.363432896	8.786247869	1.009783589	*	0.241851116	Unknown protein
Peaxi162Scf00763g00222	0.99792458	2.008679714	1.009244853	*	0.540482566	SUMO-activating enzyme subunit 1B-2
Peaxi162Scf00423g00051	3.630917173	7.308007002	1.009143996	*	0.266724446	UDP-Glycosyltransferase superfamily protein
Peaxi162Scf00065g00145	0.991696032	1.995874832	1.009051359	*	0.553830531	RNA polymerase Rpb7-like, N-terminal domain
Peaxi162Scf00235g00821	135.458095	272.5699764	1.008780046	Up	5.31E-07	MBOAT (membrane bound O-acyl transferase) family protein
Peaxi162Scf00753g00327	1.630889172	3.281650938	1.008763045	*	0.42294791	NA
Peaxi162Scf00268g00024	15.18193538	30.52983332	1.007863997	*	0.022373446	NA
Peaxi162Scf00668g00119	0.67518865	1.357464508	1.007551921	*	0.631491935	[Pyruvate dehydrogenase (acetyl-transferring)] kinase, mitochondrial
Peaxi162Scf00309g00027	2.598483765	5.224210962	1.007543111	*	0.352230933	TRICHOME BIREFRINGENCE-LIKE 38
Peaxi162Scf00078g00825	27.82444517	55.93922336	1.007507304	*	0.004250915	Endoglucanase 9
Peaxi162Scf00799g00412	70.47072704	141.6303334	1.007034281	*	0.358674858	BURP domain-containing protein
Peaxi162Scf00045g00235	43.92163155	88.25986937	1.006825965	*	0.010767216	alpha/beta-Hydrolases superfamily protein
Peaxi162Scf00296g00124	1.729231882	3.474471858	1.006662355	*	0.506673469	Unknown protein
Peaxi162Scf00299g10016	22.46522936	45.13488699	1.006549204	*	0.007181253	photosystem II reaction center protein H
Peaxi162Scf00691g00516	2.943222003	5.909721684	1.005693822	*	0.292596689	NA
Peaxi162Scf00231g00615	1.020048085	2.04675363	1.004700292	*	0.542264972	FCH domain only protein 1
Peaxi162Scf00723g00019	32.71932576	65.63637985	1.00435265	*	0.029120609	Kirola
Peaxi162Scf00763g00441	2.642517108	5.30057246	1.004235367	*	0.315073748	myb domain protein 86
Peaxi162Scf00464g00015	2.869166153	5.754352418	1.004022063	*	0.428711709	HMG-box (high mobility group) DNA-binding family protein
Peaxi162Scf00463g00110	11.94419923	23.94230191	1.003251731	*	0.037359422	calmodulin-binding family protein
Peaxi162Scf00202g00057	5.625314195	11.27013923	1.002499755	*	0.147056251	WRKY DNA-binding protein 69
Peaxi162Scf00180g00003	0.644707946	1.291495537	1.002324988	*	0.681172011	conserved hypothetical protein
Peaxi162Scf00932g00218	3.945426025	7.901958617	1.002029201	*	0.252650482	Unknown protein
Peaxi162Scf00684g00015	0.997539932	1.997365574	1.001651912	*	0.592309227	Disease resistance-responsive (dirigent-like protein) family protein
Peaxi162Scf00637g00114	1.319530582	2.641526867	1.001347295	*	0.517764464	polyamine oxidase 4
Peaxi162Scf00196g00118	2.65262038	5.309038067	1.001032262	*	0.301871672	basic helix-loop-helix (bHLH) DNA-binding superfamily protein
Peaxi162Scf00105g00812	3.542351186	7.089219786	1.000919611	*	0.57372552	Zinc finger FYVE domain-containing protein 26 isoform 3
Peaxi162Scf01294g00115	3.6355334	7.265744867	0.998943657	*	0.241537384	Cupredoxin superfamily protein
Peaxi162Scf00361g00312	75.42352855	150.7357504	0.998935074	*	1.32E-06	acyl acyl-carrier-protein thioesterase type B [Camellia oleifera]
Peaxi162Scf00152g00943	154.4998683	308.6169168	0.998211537	*	0.022067614	Calmodulin-binding transcription activator 2
Peaxi162Scf00046g00147	0.988433807	1.974119039	0.997992726	*	0.516956268	Zinc-binding dehydrogenase family protein
Peaxi162Scf01604g00119	1.027262226	2.050773726	0.997363819	*	0.590002903	NA
Peaxi162Scf00209g00330	0.667604076	1.332696423	0.997283516	*	0.642233714	Pectin lyase-like superfamily protein
Peaxi162Scf00387g00312	3.571324329	7.126349305	0.996704042	*	0.324928442	Protein kinase superfamily protein
Peaxi162Scf00340g00812	9.691947728	19.33623133	0.996448109	*	0.146736836	growth-regulating factor 1
Peaxi162Scf00128g00028	0.66604083	1.326460477	0.993899164	*	0.604395959	tryptophan aminotransferase related 2
Peaxi162Scf00207g00340	5.539899453	11.03062909	0.993583375	*	0.28400881	AP2-like ethylene-responsive transcription factor
Peaxi162Scf00020g00032	3.846972121	7.657318903	0.993115968	*	0.312702791	ROP guanine nucleotide exchange factor 5
Peaxi162Scf01343g00113	14.54861684	28.93699058	0.99203289	*	0.021622125	Glutathione S-transferase family protein
Peaxi162Scf00007g01016	3.644246224	7.246683308	0.991700409	*	0.256765048	conserved hypothetical protein
Peaxi162Scf00264g00010	53.31602911	106.0051244	0.991492768	*	0.00100072	Acyl-CoA N-acyltransferases (NAT) superfamily protein
Peaxi162Scf00003g02548	0.344315722	0.684035596	0.990339346	*	0.77555838	TIP41-like family protein
Peaxi162Scf00078g00059	0.344315722	0.684035596	0.990339346	*	0.77555838	flowering promoting factor 1
Peaxi162Scf00102g01645	0.344315722	0.684035596	0.990339346	*	0.77555838	Unknown protein
Peaxi162Scf00271g00110	0.344315722	0.684035596	0.990339346	*	0.77555838	Replication protein A 70 kDa DNA-binding subunit B
Peaxi162Scf00381g00220	0.344315722	0.684035596	0.990339346	*	0.77555838	receptor kinase 3
Peaxi162Scf00535g00026	0.344315722	0.684035596	0.990339346	*	0.77555838	Unknown protein
Peaxi162Scf00008g00075	0.346784371	0.688901588	0.990259024	*	0.775080472	NA
Peaxi162Scf00038g00011	0.346784371	0.688901588	0.990259024	*	0.775080472	Pectinacetylesterase family protein
Peaxi162Scf00124g00129	0.346784371	0.688901588	0.990259024	*	0.775080472	alpha/beta-Hydrolases superfamily protein
Peaxi162Scf00236g00061	0.346784371	0.688901588	0.990259024	*	0.775080472	Protein NRT1/ PTR FAMILY 1.2
Peaxi162Scf00332g00325	0.346784371	0.688901588	0.990259024	*	0.775080472	AP/ERF transcription factor [Ipomoea batatas]
Peaxi162Scf00390g00135	0.346784371	0.688901588	0.990259024	*	0.775080472	MLO-like protein 1
Peaxi162Scf00651g00635	0.346784371	0.688901588	0.990259024	*	0.775080472	orf106
Peaxi162Scf00684g00574	0.346784371	0.688901588	0.990259024	*	0.775080472	Major facilitator superfamily protein
Peaxi162Scf00003g00510	0.358470411	0.7119304	0.989882167	*	0.772857941	Unknown protein
Peaxi162Scf00013g01231	0.358470411	0.7119304	0.989882167	*	0.772857941	Unknown protein
Peaxi162Scf00140g00025	0.358470411	0.7119304	0.989882167	*	0.772857941	Ribosomal protein L31
Peaxi162Scf00171g00345	0.358470411	0.7119304	0.989882167	*	0.772857941	Leucine-rich repeat protein kinase family protein
Peaxi162Scf00306g00057	0.358470411	0.7119304	0.989882167	*	0.772857941	UDP-Glycosyltransferase superfamily protein
Peaxi162Scf00316g00087	0.358470411	0.7119304	0.989882167	*	0.772857941	Bax inhibitor-1 family protein
Peaxi162Scf00696g00315	8.132868279	16.12720714	0.987660466	*	0.119064871	nudix hydrolase homolog 16
Peaxi162Scf00042g00041	0.666657351	1.32194436	0.987644118	*	0.645617819	Ethylene-responsive transcription factor ERF091
Peaxi162Scf01211g00129	208.7592264	413.766875	0.986978191	*	7.17E-12	Katanin p60 ATPase-containing subunit A-like 2
Peaxi162Scf00018g00181	2.22195427	4.403161444	0.986710618	*	0.539493617	Transposon MuDR mudrA-like protein, putative [Solanum demissum]
Peaxi162Scf00464g00431	6.284799225	12.45338219	0.986599053	*	0.140914841	lysine histidine transporter 1
Peaxi162Scf00667g00619	90.95395463	180.2213912	0.986561988	*	0.391332953	ureide permease 1
Peaxi162Scf00703g00011	1.68712693	3.342793926	0.986485901	*	0.423836887	MADS-box transcription factor 27
Peaxi162Scf00710g00416	2.39822211	4.751381946	0.986381905	*	0.426725714	basic helix-loop-helix (bHLH) DNA-binding superfamily protein
Peaxi162Scf00407g00210	0.671088392	1.328747557	0.985492332	*	0.607258618	Unknown protein
Peaxi162Scf00982g00017	46.38631568	91.82042244	0.985115807	*	0.016771323	Unknown protein
Peaxi162Scf00393g00919	0.982225317	1.944075273	0.984958166	*	0.612345517	UDP-Glycosyltransferase superfamily protein
Peaxi162Scf00286g00028	7.227565381	14.3042147	0.984858636	*	0.109274877	Leucine-rich receptor-like protein kinase family protein
Peaxi162Scf01097g00415	12.55789091	24.84561752	0.984397214	*	0.110649871	RING/U-box superfamily protein
Peaxi162Scf00345g00041	9.216515379	18.21267307	0.982649384	*	0.104133778	Pentatricopeptide repeat (PPR) superfamily protein
Peaxi162Scf00290g00107	1.021260281	2.016159269	0.981259009	*	0.542261017	Unknown protein
Peaxi162Scf00799g00218	348.2074194	687.3661117	0.981131783	*	2.97E-05	cytochrome P450, family 71, subfamily B, polypeptide 34
Peaxi162Scf00164g01010	2.361469938	4.660487675	0.980795757	*	0.387483892	WRKY DNA-binding protein 23
Peaxi162Scf00112g01918	0.995127747	1.963060953	0.980151325	*	0.613945899	Leucine-rich repeat transmembrane protein kinase
Peaxi162Scf01181g00210	27.60748754	54.44865582	0.979836834	*	0.010752317	Alpha-ketoglutarate-dependent dioxygenase alkB homolog 6
Peaxi162Scf00078g01223	5.052786597	9.957280572	0.978672533	*	0.253835865	Group 2 isoform 1
Peaxi162Scf00158g00319	5.25459585	10.34771439	0.977660429	*	0.163203866	Unknown protein
Peaxi162Scf00519g00711	59.4200813	116.9909906	0.977374949	*	0.005832624	alpha/beta-Hydrolases superfamily protein
Peaxi162Scf00182g00038	6.937687866	13.65392683	0.976789087	*	0.114143429	Unknown protein
Peaxi162Scf00000g08425	0.120385707	0.236556564	0.974521081	*	0.811240875	Unknown protein
Peaxi162Scf00001g00065	0.108002251	0.212223213	0.974521081	*	0.811240875	Unknown protein
Peaxi162Scf00001g00282	0.109317466	0.214807595	0.974521081	*	0.811240875	Unknown protein
Peaxi162Scf00001g00292	0.109317466	0.214807595	0.974521081	*	0.811240875	conserved hypothetical protein
Peaxi162Scf00001g00403	0.109317466	0.214807595	0.974521081	*	0.811240875	Protein of unknown function, DUF538
Peaxi162Scf00001g00611	0.108002251	0.212223213	0.974521081	*	0.811240875	beta-galactosidase 7
Peaxi162Scf00002g00063	0.108002251	0.212223213	0.974521081	*	0.811240875	NA
Peaxi162Scf00002g00349	0.109317466	0.214807595	0.974521081	*	0.811240875	alpha carbonic anhydrase 4
Peaxi162Scf00002g00513	0.109317466	0.214807595	0.974521081	*	0.811240875	Unknown protein
Peaxi162Scf00002g00516	0.109317466	0.214807595	0.974521081	*	0.811240875	Vacuolar-processing enzyme
Peaxi162Scf00003g00181	0.120385707	0.236556564	0.974521081	*	0.811240875	Cytochrome P450 superfamily protein
Peaxi162Scf00003g00357	0.109317466	0.214807595	0.974521081	*	0.811240875	alpha/beta-Hydrolases superfamily protein
Peaxi162Scf00003g01934	0.120385707	0.236556564	0.974521081	*	0.811240875	RNA-binding protein
Peaxi162Scf00003g02445	0.108002251	0.212223213	0.974521081	*	0.811240875	D-3-phosphoglycerate dehydrogenase
Peaxi162Scf00003g03740	0.108002251	0.212223213	0.974521081	*	0.811240875	Unknown protein
Peaxi162Scf00003g04836	0.120385707	0.236556564	0.974521081	*	0.811240875	phosphatidylinositol- 4-phosphate 5-kinase 5
Peaxi162Scf00003g05031	0.120385707	0.236556564	0.974521081	*	0.811240875	NA
Peaxi162Scf00003g05349	0.108002251	0.212223213	0.974521081	*	0.811240875	Unknown protein
Peaxi162Scf00003g05374	0.120385707	0.236556564	0.974521081	*	0.811240875	Unknown protein
Peaxi162Scf00005g04915	0.108002251	0.212223213	0.974521081	*	0.811240875	NAD(P)H-quinone oxidoreductase subunit 2 A, chloroplastic
Peaxi162Scf00006g02616	0.108002251	0.212223213	0.974521081	*	0.811240875	Unknown protein
Peaxi162Scf00007g00829	0.120385707	0.236556564	0.974521081	*	0.811240875	DHHC-type zinc finger family protein
Peaxi162Scf00007g00935	0.108002251	0.212223213	0.974521081	*	0.811240875	Ras-related small GTP-binding family protein
Peaxi162Scf00007g02725	0.120385707	0.236556564	0.974521081	*	0.811240875	External alternative NAD(P)H-ubiquinone oxidoreductase B1, mitochondrial
Peaxi162Scf00008g00486	0.108002251	0.212223213	0.974521081	*	0.811240875	cytochrome P450, putative
Peaxi162Scf00008g01613	0.108002251	0.212223213	0.974521081	*	0.811240875	MADS-box transcription factor 50
Peaxi162Scf00008g01622	0.109317466	0.214807595	0.974521081	*	0.811240875	Fructokinase-1
Peaxi162Scf00009g00010	0.109317466	0.214807595	0.974521081	*	0.811240875	Unknown protein
Peaxi162Scf00011g01728	0.120385707	0.236556564	0.974521081	*	0.811240875	Unknown protein
Peaxi162Scf00011g03111	0.109317466	0.214807595	0.974521081	*	0.811240875	Unknown protein
Peaxi162Scf00012g00347	0.108002251	0.212223213	0.974521081	*	0.811240875	Peroxidase superfamily protein
Peaxi162Scf00012g01927	0.109317466	0.214807595	0.974521081	*	0.811240875	Unknown protein
Peaxi162Scf00013g00139	0.109317466	0.214807595	0.974521081	*	0.811240875	ATP-binding cassette sub-family A member 1
Peaxi162Scf00013g00637	0.109317466	0.214807595	0.974521081	*	0.811240875	Chaperone protein ClpB 2
Peaxi162Scf00013g00832	0.108002251	0.212223213	0.974521081	*	0.811240875	serine/threonine protein kinase 3
Peaxi162Scf00013g03324	0.108002251	0.212223213	0.974521081	*	0.811240875	Unknown protein
Peaxi162Scf00014g00174	0.109317466	0.214807595	0.974521081	*	0.811240875	HXXXD-type acyl-transferase family protein
Peaxi162Scf00015g00326	0.120385707	0.236556564	0.974521081	*	0.811240875	To encode a PR protein, Belongs to the plant thionin family with the following members:, putative
Peaxi162Scf00015g02617	0.108002251	0.212223213	0.974521081	*	0.811240875	Cu2+ plastocyanin-like [Arabidopsis arenosa]
Peaxi162Scf00016g00157	0.109317466	0.214807595	0.974521081	*	0.811240875	Unknown protein
Peaxi162Scf00016g01527	0.109317466	0.214807595	0.974521081	*	0.811240875	RNA-binding protein
Peaxi162Scf00016g03132	0.109317466	0.214807595	0.974521081	*	0.811240875	conserved hypothetical protein
Peaxi162Scf00017g00243	0.108002251	0.212223213	0.974521081	*	0.811240875	NAC transcription factor [Nicotiana tabacum]
Peaxi162Scf00020g01818	0.109317466	0.214807595	0.974521081	*	0.811240875	Pectin lyase-like superfamily protein
Peaxi162Scf00022g00175	0.109317466	0.214807595	0.974521081	*	0.811240875	GDSL esterase/lipase
Peaxi162Scf00023g00824	0.108002251	0.212223213	0.974521081	*	0.811240875	S-type anion channel SLAH3
Peaxi162Scf00023g01811	0.109317466	0.214807595	0.974521081	*	0.811240875	NA
Peaxi162Scf00024g00617	0.120385707	0.236556564	0.974521081	*	0.811240875	cellulose synthase like G1
Peaxi162Scf00024g02217	0.109317466	0.214807595	0.974521081	*	0.811240875	1-aminocyclopropane-1-carboxylate oxidase-1-like protein [Morus notabilis]
Peaxi162Scf00025g00138	0.109317466	0.214807595	0.974521081	*	0.811240875	Unknown protein
Peaxi162Scf00025g00263	0.120385707	0.236556564	0.974521081	*	0.811240875	Unknown protein
Peaxi162Scf00026g01914	0.109317466	0.214807595	0.974521081	*	0.811240875	F-box/FBD/LRR-repeat protein
Peaxi162Scf00028g00043	0.108002251	0.212223213	0.974521081	*	0.811240875	agenet domain-containing protein
Peaxi162Scf00028g00302	0.109317466	0.214807595	0.974521081	*	0.811240875	Transposon MuDR mudrA-like protein, putative [Solanum demissum]
Peaxi162Scf00029g01718	0.120385707	0.236556564	0.974521081	*	0.811240875	ABC transporter family protein
Peaxi162Scf00033g01724	0.109317466	0.214807595	0.974521081	*	0.811240875	Acyl carrier protein 1, chloroplastic
Peaxi162Scf00034g00158	0.108002251	0.212223213	0.974521081	*	0.811240875	Unknown protein
Peaxi162Scf00037g00136	0.109317466	0.214807595	0.974521081	*	0.811240875	Unknown protein
Peaxi162Scf00038g02248	0.109317466	0.214807595	0.974521081	*	0.811240875	Pectin lyase-like superfamily protein
Peaxi162Scf00038g02645	0.109317466	0.214807595	0.974521081	*	0.811240875	P-loop containing nucle , putative [Theobroma cacao]
Peaxi162Scf00039g00298	0.120385707	0.236556564	0.974521081	*	0.811240875	Unknown protein
Peaxi162Scf00039g03111	0.108002251	0.212223213	0.974521081	*	0.811240875	NA
Peaxi162Scf00040g02110	0.109317466	0.214807595	0.974521081	*	0.811240875	PEBP (phosphatidylethanolamine-binding protein) family protein
Peaxi162Scf00041g00017	0.109317466	0.214807595	0.974521081	*	0.811240875	cellulose synthase 6
Peaxi162Scf00041g00183	0.109317466	0.214807595	0.974521081	*	0.811240875	Unknown protein
Peaxi162Scf00041g01811	0.109317466	0.214807595	0.974521081	*	0.811240875	myb domain protein 93
Peaxi162Scf00043g01510	0.120385707	0.236556564	0.974521081	*	0.811240875	Unknown protein
Peaxi162Scf00045g00093	0.108002251	0.212223213	0.974521081	*	0.811240875	cytochrome P450, family 71, subfamily A, polypeptide 20
Peaxi162Scf00045g00165	0.109317466	0.214807595	0.974521081	*	0.811240875	FASCICLIN-like arabinogalactan protein 8
Peaxi162Scf00045g01928	0.108002251	0.212223213	0.974521081	*	0.811240875	2-oxoglutarate (2OG) and Fe(II)-dependent oxygenase superfamily protein
Peaxi162Scf00045g02436	0.120385707	0.236556564	0.974521081	*	0.811240875	glycosyl hydrolase 9B9
Peaxi162Scf00047g01034	0.108002251	0.212223213	0.974521081	*	0.811240875	Replication protein A 70 kDa DNA-binding subunit B
Peaxi162Scf00047g01323	0.120385707	0.236556564	0.974521081	*	0.811240875	Leucine-rich repeat receptor-like protein kinase family protein
Peaxi162Scf00047g01533	0.109317466	0.214807595	0.974521081	*	0.811240875	Disease resistance-responsive (dirigent-like protein) family protein
Peaxi162Scf00048g01726	0.109317466	0.214807595	0.974521081	*	0.811240875	Unknown protein
Peaxi162Scf00049g00149	0.109317466	0.214807595	0.974521081	*	0.811240875	NAD(P)-binding Rossmann-fold superfamily protein
Peaxi162Scf00049g01210	0.109317466	0.214807595	0.974521081	*	0.811240875	LOB domain-containing protein 10
Peaxi162Scf00050g00512	0.120385707	0.236556564	0.974521081	*	0.811240875	myb domain protein 36
Peaxi162Scf00050g02112	0.108002251	0.212223213	0.974521081	*	0.811240875	Dr1-associated corepressor [Morus notabilis]
Peaxi162Scf00052g02012	0.120385707	0.236556564	0.974521081	*	0.811240875	GTP-binding family protein isoform 3
Peaxi162Scf00053g00181	0.108002251	0.212223213	0.974521081	*	0.811240875	LOB domain-containing protein 1
Peaxi162Scf00057g00023	0.120385707	0.236556564	0.974521081	*	0.811240875	Calcium-dependent lipid-binding (CaLB domain) family protein
Peaxi162Scf00058g00236	0.108002251	0.212223213	0.974521081	*	0.811240875	Unknown protein
Peaxi162Scf00059g00123	0.108002251	0.212223213	0.974521081	*	0.811240875	NA
Peaxi162Scf00060g00021	0.120385707	0.236556564	0.974521081	*	0.811240875	pinoresinol reductase 1
Peaxi162Scf00063g02219	0.120385707	0.236556564	0.974521081	*	0.811240875	NA
Peaxi162Scf00064g00199	0.120385707	0.236556564	0.974521081	*	0.811240875	NA
Peaxi162Scf00064g00629	0.108002251	0.212223213	0.974521081	*	0.811240875	auxin-regulated dual specificity cytosolic kinase
Peaxi162Scf00065g01432	0.109317466	0.214807595	0.974521081	*	0.811240875	gamete expressed 2
Peaxi162Scf00066g00168	0.109317466	0.214807595	0.974521081	*	0.811240875	galacturonosyltransferase 10
Peaxi162Scf00069g01832	0.109317466	0.214807595	0.974521081	*	0.811240875	NAC domain protein,
Peaxi162Scf00069g02011	0.109317466	0.214807595	0.974521081	*	0.811240875	Unknown protein
Peaxi162Scf00069g02012	0.109317466	0.214807595	0.974521081	*	0.811240875	Unknown protein
Peaxi162Scf00070g00036	0.109317466	0.214807595	0.974521081	*	0.811240875	Unknown protein
Peaxi162Scf00071g00536	0.120385707	0.236556564	0.974521081	*	0.811240875	Plant invertase/pectin methylesterase inhibitor superfamily
Peaxi162Scf00071g00631	0.120385707	0.236556564	0.974521081	*	0.811240875	conserved hypothetical protein
Peaxi162Scf00071g01147	0.120385707	0.236556564	0.974521081	*	0.811240875	NA
Peaxi162Scf00073g01324	0.109317466	0.214807595	0.974521081	*	0.811240875	Major pollen allergen Bet v 1-M/N
Peaxi162Scf00073g01731	0.108002251	0.212223213	0.974521081	*	0.811240875	myb domain protein 17
Peaxi162Scf00074g00127	0.120385707	0.236556564	0.974521081	*	0.811240875	Unknown protein
Peaxi162Scf00074g01622	0.109317466	0.214807595	0.974521081	*	0.811240875	Protein LURP-one-related 17
Peaxi162Scf00074g01832	0.108002251	0.212223213	0.974521081	*	0.811240875	Unknown protein
Peaxi162Scf00074g01834	0.108002251	0.212223213	0.974521081	*	0.811240875	mitogen-activated protein kinase 12
Peaxi162Scf00077g00164	0.108002251	0.212223213	0.974521081	*	0.811240875	Unknown protein
Peaxi162Scf00078g00835	0.120385707	0.236556564	0.974521081	*	0.811240875	Cytochrome P450 superfamily protein
Peaxi162Scf00078g00911	0.120385707	0.236556564	0.974521081	*	0.811240875	O-methyltransferase family protein
Peaxi162Scf00078g01227	0.109317466	0.214807595	0.974521081	*	0.811240875	Protein kinase superfamily protein
Peaxi162Scf00080g00036	0.108002251	0.212223213	0.974521081	*	0.811240875	NAD(P)-binding Rossmann-fold superfamily protein
Peaxi162Scf00080g00522	0.108002251	0.212223213	0.974521081	*	0.811240875	Ycf1, partial (chloroplast) [Solanum radicans]
Peaxi162Scf00080g01322	0.109317466	0.214807595	0.974521081	*	0.811240875	uridine kinase-like 5
Peaxi162Scf00082g01316	0.109317466	0.214807595	0.974521081	*	0.811240875	Sulfite exporter TauE/SafE family protein
Peaxi162Scf00083g00194	0.109317466	0.214807595	0.974521081	*	0.811240875	R1 [Solanum tuberosum]
Peaxi162Scf00085g00201	0.109317466	0.214807595	0.974521081	*	0.811240875	UDP-Glycosyltransferase superfamily protein
Peaxi162Scf00089g00839	0.109317466	0.214807595	0.974521081	*	0.811240875	glucan synthase-like 8
Peaxi162Scf00091g00617	0.108002251	0.212223213	0.974521081	*	0.811240875	vesicle-associated membrane protein 714
Peaxi162Scf00092g00338	0.120385707	0.236556564	0.974521081	*	0.811240875	Bifunctional inhibitor/lipid-transfer protein/seed storage 2S albumin superfamily protein
Peaxi162Scf00092g01518	0.108002251	0.212223213	0.974521081	*	0.811240875	Wall-associated receptor kinase-like 14
Peaxi162Scf00095g00220	0.120385707	0.236556564	0.974521081	*	0.811240875	Protein kinase superfamily protein
Peaxi162Scf00096g01846	0.120385707	0.236556564	0.974521081	*	0.811240875	1-aminocyclopropane-1-carboxylate synthase 9
Peaxi162Scf00097g00032	0.109317466	0.214807595	0.974521081	*	0.811240875	Leucine-rich repeat receptor-like protein kinase family protein
Peaxi162Scf00098g00115	0.120385707	0.236556564	0.974521081	*	0.811240875	aluminum-activated malate transporter 1
Peaxi162Scf00102g00844	0.109317466	0.214807595	0.974521081	*	0.811240875	Peroxidase superfamily protein
Peaxi162Scf00102g01743	0.120385707	0.236556564	0.974521081	*	0.811240875	long-chain acyl-CoA synthetase 2
Peaxi162Scf00104g00332	0.109317466	0.214807595	0.974521081	*	0.811240875	Unknown protein
Peaxi162Scf00104g01624	0.109317466	0.214807595	0.974521081	*	0.811240875	MATE efflux family protein
Peaxi162Scf00106g00063	0.108002251	0.212223213	0.974521081	*	0.811240875	Cation/H(+) antiporter 4
Peaxi162Scf00106g02220	0.108002251	0.212223213	0.974521081	*	0.811240875	General transcription factor IIH subunit 2
Peaxi162Scf00108g00112	0.120385707	0.236556564	0.974521081	*	0.811240875	Unknown protein
Peaxi162Scf00109g00018	0.108002251	0.212223213	0.974521081	*	0.811240875	Glutathione S-transferase family protein
Peaxi162Scf00109g01011	0.108002251	0.212223213	0.974521081	*	0.811240875	NA
Peaxi162Scf00110g00149	0.109317466	0.214807595	0.974521081	*	0.811240875	cytochrome P450, family 76, subfamily G, polypeptide 1
Peaxi162Scf00110g00158	0.108002251	0.212223213	0.974521081	*	0.811240875	Unknown protein
Peaxi162Scf00110g00514	0.108002251	0.212223213	0.974521081	*	0.811240875	glutamate-ammonia ligases
Peaxi162Scf00111g00720	0.120385707	0.236556564	0.974521081	*	0.811240875	Unknown protein
Peaxi162Scf00111g01017	0.109317466	0.214807595	0.974521081	*	0.811240875	Unknown protein
Peaxi162Scf00114g01013	0.120385707	0.236556564	0.974521081	*	0.811240875	Rad21/Rec8-like family protein
Peaxi162Scf00115g00051	0.120385707	0.236556564	0.974521081	*	0.811240875	ARM repeat superfamily protein isoform 2
Peaxi162Scf00117g00121	0.108002251	0.212223213	0.974521081	*	0.811240875	Protein of unknown function (DUF707)
Peaxi162Scf00119g00413	0.109317466	0.214807595	0.974521081	*	0.811240875	Protein of Unknown Function (DUF239)
Peaxi162Scf00119g01110	0.120385707	0.236556564	0.974521081	*	0.811240875	Tetratricopeptide repeat (TPR)-like superfamily protein
Peaxi162Scf00119g01534	0.108002251	0.212223213	0.974521081	*	0.811240875	nodulin MtN21 /EamA-like transporter family protein
Peaxi162Scf00120g00054	0.108002251	0.212223213	0.974521081	*	0.811240875	Serine/threonine-protein phosphatase 7 long form homolog
Peaxi162Scf00120g01533	0.120385707	0.236556564	0.974521081	*	0.811240875	Unknown protein
Peaxi162Scf00122g00051	0.109317466	0.214807595	0.974521081	*	0.811240875	Transposon MuDR mudrA-like protein, putative [Solanum demissum]
Peaxi162Scf00122g00087	0.120385707	0.236556564	0.974521081	*	0.811240875	DNA-directed RNA polymerase subunit beta'
Peaxi162Scf00122g01722	0.108002251	0.212223213	0.974521081	*	0.811240875	Pollen Ole e 1 allergen and extensin family protein
Peaxi162Scf00122g01725	0.108002251	0.212223213	0.974521081	*	0.811240875	Unknown protein
Peaxi162Scf00123g00067	0.109317466	0.214807595	0.974521081	*	0.811240875	Glutelin type-A 1 [Morus notabilis]
Peaxi162Scf00124g01420	0.109317466	0.214807595	0.974521081	*	0.811240875	Unknown protein
Peaxi162Scf00125g00038	0.108002251	0.212223213	0.974521081	*	0.811240875	conserved hypothetical protein
Peaxi162Scf00126g00124	0.108002251	0.212223213	0.974521081	*	0.811240875	protein kinase family protein
Peaxi162Scf00126g00242	0.120385707	0.236556564	0.974521081	*	0.811240875	P-loop containing nucleoside triphosphate hydrolases superfamily protein
Peaxi162Scf00126g01028	0.108002251	0.212223213	0.974521081	*	0.811240875	Diacylglycerol O-acyltransferase 1
Peaxi162Scf00128g10022	0.109317466	0.214807595	0.974521081	*	0.811240875	ERF61 [Populus angustifolia]
Peaxi162Scf00129g01127	0.108002251	0.212223213	0.974521081	*	0.811240875	Exonuclease family protein
Peaxi162Scf00130g00423	0.108002251	0.212223213	0.974521081	*	0.811240875	MADS-box transcription factor 27
Peaxi162Scf00130g01333	0.108002251	0.212223213	0.974521081	*	0.811240875	cytochrome P450, family 79, subfamily B, polypeptide 2
Peaxi162Scf00131g00210	0.108002251	0.212223213	0.974521081	*	0.811240875	Transposon MuDR mudrA-like protein, putative [Solanum demissum]
Peaxi162Scf00132g00117	0.108002251	0.212223213	0.974521081	*	0.811240875	Two pore calcium channel protein 1B
Peaxi162Scf00134g00033	0.109317466	0.214807595	0.974521081	*	0.811240875	Unknown protein
Peaxi162Scf00135g00012	0.109317466	0.214807595	0.974521081	*	0.811240875	cytochrome P450, family 96, subfamily A, polypeptide 10
Peaxi162Scf00137g00151	0.108002251	0.212223213	0.974521081	*	0.811240875	Unknown protein
Peaxi162Scf00139g00049	0.120385707	0.236556564	0.974521081	*	0.811240875	basic helix-loop-helix (bHLH) DNA-binding superfamily protein
Peaxi162Scf00141g00717	0.120385707	0.236556564	0.974521081	*	0.811240875	Protein NRT1/ PTR FAMILY 8.1
Peaxi162Scf00141g00928	0.108002251	0.212223213	0.974521081	*	0.811240875	Protein of unknown function, DUF647
Peaxi162Scf00141g01024	0.120385707	0.236556564	0.974521081	*	0.811240875	Malectin/receptor-like protein kinase family protein
Peaxi162Scf00145g00168	0.109317466	0.214807595	0.974521081	*	0.811240875	NA
Peaxi162Scf00146g00131	0.108002251	0.212223213	0.974521081	*	0.811240875	Disease resistance protein (CC-NBS-LRR class) family
Peaxi162Scf00147g00038	0.120385707	0.236556564	0.974521081	*	0.811240875	Protein Ycf2
Peaxi162Scf00148g00157	0.120385707	0.236556564	0.974521081	*	0.811240875	Signal peptidase complex catalytic subunit sec11
Peaxi162Scf00151g00610	0.108002251	0.212223213	0.974521081	*	0.811240875	DNA topoisomerase 3
Peaxi162Scf00152g00009	0.120385707	0.236556564	0.974521081	*	0.811240875	AP2 domain class transcription factor [Malus domestica]
Peaxi162Scf00152g00932	0.109317466	0.214807595	0.974521081	*	0.811240875	Chaperone protein DnaJ
Peaxi162Scf00153g01016	0.108002251	0.212223213	0.974521081	*	0.811240875	Unknown protein
Peaxi162Scf00154g00520	0.120385707	0.236556564	0.974521081	*	0.811240875	GDSL esterase/lipase 5
Peaxi162Scf00157g01528	0.120385707	0.236556564	0.974521081	*	0.811240875	Pectin lyase-like superfamily protein
Peaxi162Scf00157g01644	0.108002251	0.212223213	0.974521081	*	0.811240875	Unknown protein
Peaxi162Scf00159g00105	0.120385707	0.236556564	0.974521081	*	0.811240875	WUSCHEL related homeobox 1
Peaxi162Scf00160g00916	0.120385707	0.236556564	0.974521081	*	0.811240875	mads box protein, putative
Peaxi162Scf00160g01335	0.120385707	0.236556564	0.974521081	*	0.811240875	NA
Peaxi162Scf00160g01638	0.109317466	0.214807595	0.974521081	*	0.811240875	Unknown protein
Peaxi162Scf00160g01753	0.120385707	0.236556564	0.974521081	*	0.811240875	NAD(P)-binding Rossmann-fold superfamily protein
Peaxi162Scf00165g00147	0.108002251	0.212223213	0.974521081	*	0.811240875	Unknown protein
Peaxi162Scf00165g01839	0.120385707	0.236556564	0.974521081	*	0.811240875	Xanthine/uracil permease family protein
Peaxi162Scf00166g00065	0.108002251	0.212223213	0.974521081	*	0.811240875	zinc finger protein, putative
Peaxi162Scf00166g00630	0.108002251	0.212223213	0.974521081	*	0.811240875	Unknown protein
Peaxi162Scf00167g00410	0.108002251	0.212223213	0.974521081	*	0.811240875	Monothiol glutaredoxin-S6
Peaxi162Scf00169g00036	0.120385707	0.236556564	0.974521081	*	0.811240875	Valine--tRNA ligase
Peaxi162Scf00169g00716	0.120385707	0.236556564	0.974521081	*	0.811240875	NA
Peaxi162Scf00171g00035	0.120385707	0.236556564	0.974521081	*	0.811240875	tonoplast intrinsic protein 2
Peaxi162Scf00171g00214	0.109317466	0.214807595	0.974521081	*	0.811240875	conserved hypothetical protein
Peaxi162Scf00171g00530	0.108002251	0.212223213	0.974521081	*	0.811240875	D-cysteine desulfhydrase isoform 1
Peaxi162Scf00174g00164	0.120385707	0.236556564	0.974521081	*	0.811240875	Neutral ceramidase
Peaxi162Scf00176g00104	0.120385707	0.236556564	0.974521081	*	0.811240875	HXXXD-type acyl-transferase family protein
Peaxi162Scf00176g00132	0.108002251	0.212223213	0.974521081	*	0.811240875	Unknown protein
Peaxi162Scf00177g00228	0.120385707	0.236556564	0.974521081	*	0.811240875	Transmembrane 9 superfamily member 4
Peaxi162Scf00177g00512	0.109317466	0.214807595	0.974521081	*	0.811240875	myb domain protein 3
Peaxi162Scf00177g00815	0.109317466	0.214807595	0.974521081	*	0.811240875	SPFH/Band 7/PHB domain-containing membrane-associated protein family
Peaxi162Scf00179g00914	0.108002251	0.212223213	0.974521081	*	0.811240875	Unknown protein
Peaxi162Scf00180g00310	0.120385707	0.236556564	0.974521081	*	0.811240875	GDSL esterase/lipase
Peaxi162Scf00183g00037	0.108002251	0.212223213	0.974521081	*	0.811240875	Unknown protein
Peaxi162Scf00184g00079	0.108002251	0.212223213	0.974521081	*	0.811240875	Pectin lyase-like superfamily protein
Peaxi162Scf00185g00112	0.108002251	0.212223213	0.974521081	*	0.811240875	P-loop containing nucleoside triphosphate hydrolases superfamily protein
Peaxi162Scf00186g00086	0.108002251	0.212223213	0.974521081	*	0.811240875	Plant protein of unknown function (DUF868)
Peaxi162Scf00189g00510	0.109317466	0.214807595	0.974521081	*	0.811240875	Unknown protein
Peaxi162Scf00189g00810	0.109317466	0.214807595	0.974521081	*	0.811240875	Peroxidase superfamily protein
Peaxi162Scf00191g00093	0.109317466	0.214807595	0.974521081	*	0.811240875	Peroxidase superfamily protein
Peaxi162Scf00192g00715	0.120385707	0.236556564	0.974521081	*	0.811240875	basic helix-loop-helix (bHLH) DNA-binding superfamily protein
Peaxi162Scf00193g00220	0.120385707	0.236556564	0.974521081	*	0.811240875	Leucine-rich receptor-like protein kinase family protein
Peaxi162Scf00194g00005	0.120385707	0.236556564	0.974521081	*	0.811240875	MADS-box transcription factor family protein
Peaxi162Scf00194g00319	0.109317466	0.214807595	0.974521081	*	0.811240875	germin-like protein 5
Peaxi162Scf00194g00322	0.108002251	0.212223213	0.974521081	*	0.811240875	Protein NRT1/ PTR FAMILY 4.3
Peaxi162Scf00195g00028	0.108002251	0.212223213	0.974521081	*	0.811240875	LOB domain-containing protein 4
Peaxi162Scf00195g00519	0.120385707	0.236556564	0.974521081	*	0.811240875	cytochrome P450, family 718
Peaxi162Scf00196g00120	0.108002251	0.212223213	0.974521081	*	0.811240875	Unknown protein
Peaxi162Scf00196g00322	0.120385707	0.236556564	0.974521081	*	0.811240875	AP2-like ethylene-responsive transcription factor AIL6
Peaxi162Scf00197g00004	0.109317466	0.214807595	0.974521081	*	0.811240875	Sec23/Sec24 protein transport family protein
Peaxi162Scf00197g00051	0.109317466	0.214807595	0.974521081	*	0.811240875	Unknown protein
Peaxi162Scf00198g01526	0.108002251	0.212223213	0.974521081	*	0.811240875	Unknown protein
Peaxi162Scf00203g00418	0.108002251	0.212223213	0.974521081	*	0.811240875	Unknown protein
Peaxi162Scf00205g00025	0.109317466	0.214807595	0.974521081	*	0.811240875	Unknown protein
Peaxi162Scf00205g00043	0.120385707	0.236556564	0.974521081	*	0.811240875	Auxin efflux carrier family protein
Peaxi162Scf00206g00125	0.109317466	0.214807595	0.974521081	*	0.811240875	Pectinacetylesterase family protein
Peaxi162Scf00206g01112	0.120385707	0.236556564	0.974521081	*	0.811240875	Pectinacetylesterase family protein
Peaxi162Scf00207g00018	0.108002251	0.212223213	0.974521081	*	0.811240875	Pollen Ole e 1 allergen and extensin family protein
Peaxi162Scf00208g00075	0.109317466	0.214807595	0.974521081	*	0.811240875	Protein of unknown function (DUF155)
Peaxi162Scf00209g00944	0.109317466	0.214807595	0.974521081	*	0.811240875	Unknown protein
Peaxi162Scf00211g00113	0.120385707	0.236556564	0.974521081	*	0.811240875	Unknown protein
Peaxi162Scf00211g01735	0.108002251	0.212223213	0.974521081	*	0.811240875	HVA22-like protein J
Peaxi162Scf00213g00940	0.109317466	0.214807595	0.974521081	*	0.811240875	Protein kinase protein with adenine nucleotide alpha hydrolases-like domain
Peaxi162Scf00214g00410	0.109317466	0.214807595	0.974521081	*	0.811240875	NA
Peaxi162Scf00216g00008	0.108002251	0.212223213	0.974521081	*	0.811240875	basic helix-loop-helix (bHLH) DNA-binding superfamily protein
Peaxi162Scf00219g00003	0.108002251	0.212223213	0.974521081	*	0.811240875	Chalcone and stilbene synthase family protein
Peaxi162Scf00222g00120	0.120385707	0.236556564	0.974521081	*	0.811240875	R1 [Solanum tuberosum]
Peaxi162Scf00222g00521	0.108002251	0.212223213	0.974521081	*	0.811240875	myb domain protein 105
Peaxi162Scf00222g00715	0.120385707	0.236556564	0.974521081	*	0.811240875	myb domain protein 16
Peaxi162Scf00225g00086	0.109317466	0.214807595	0.974521081	*	0.811240875	Unknown protein
Peaxi162Scf00225g00412	0.120385707	0.236556564	0.974521081	*	0.811240875	DNAJ heat shock N-terminal domain-containing protein
Peaxi162Scf00225g00417	0.120385707	0.236556564	0.974521081	*	0.811240875	NA
Peaxi162Scf00227g00108	0.120385707	0.236556564	0.974521081	*	0.811240875	GATA transcription factor 12
Peaxi162Scf00227g00212	0.108002251	0.212223213	0.974521081	*	0.811240875	Exostosin family protein
Peaxi162Scf00227g00718	0.108002251	0.212223213	0.974521081	*	0.811240875	late embryogenesis abundant protein-related / LEA protein-related
Peaxi162Scf00228g00619	0.108002251	0.212223213	0.974521081	*	0.811240875	Ras-related protein Rab-2-A
Peaxi162Scf00232g00227	0.109317466	0.214807595	0.974521081	*	0.811240875	Domain of unknown function (DUF2431)
Peaxi162Scf00234g00219	0.109317466	0.214807595	0.974521081	*	0.811240875	Unknown protein
Peaxi162Scf00234g00220	0.108002251	0.212223213	0.974521081	*	0.811240875	B3 domain-containing transcription factor VRN1 [Morus notabilis]
Peaxi162Scf00235g00616	0.108002251	0.212223213	0.974521081	*	0.811240875	Transposon MuDR mudrA-like protein, putative [Solanum demissum]
Peaxi162Scf00237g01220	0.109317466	0.214807595	0.974521081	*	0.811240875	NA
Peaxi162Scf00240g00028	0.120385707	0.236556564	0.974521081	*	0.811240875	O-methyltransferase family protein
Peaxi162Scf00240g00144	0.108002251	0.212223213	0.974521081	*	0.811240875	Transposon MuDR mudrA-like protein, putative [Solanum demissum]
Peaxi162Scf00242g00094	0.120385707	0.236556564	0.974521081	*	0.811240875	Unknown protein
Peaxi162Scf00243g00124	0.120385707	0.236556564	0.974521081	*	0.811240875	Unknown protein
Peaxi162Scf00253g00099	0.109317466	0.214807595	0.974521081	*	0.811240875	Unknown protein
Peaxi162Scf00256g00028	0.109317466	0.214807595	0.974521081	*	0.811240875	Protein NRT1/ PTR FAMILY 6.2
Peaxi162Scf00259g00213	0.120385707	0.236556564	0.974521081	*	0.811240875	tetratricopeptide repeat-containing family protein
Peaxi162Scf00260g00414	0.120385707	0.236556564	0.974521081	*	0.811240875	Acyl-CoA N-acyltransferase with RING/FYVE/PHD-type zinc finger protein
Peaxi162Scf00261g00181	0.120385707	0.236556564	0.974521081	*	0.811240875	Abscisic acid receptor PYR1
Peaxi162Scf00262g01013	0.109317466	0.214807595	0.974521081	*	0.811240875	NA
Peaxi162Scf00262g01518	0.109317466	0.214807595	0.974521081	*	0.811240875	Unknown protein
Peaxi162Scf00263g00412	0.120385707	0.236556564	0.974521081	*	0.811240875	Unknown protein
Peaxi162Scf00267g00614	0.108002251	0.212223213	0.974521081	*	0.811240875	Unknown protein
Peaxi162Scf00269g01617	0.108002251	0.212223213	0.974521081	*	0.811240875	GDSL esterase/lipase
Peaxi162Scf00271g00039	0.108002251	0.212223213	0.974521081	*	0.811240875	NA
Peaxi162Scf00271g00056	0.109317466	0.214807595	0.974521081	*	0.811240875	oleosin 1
Peaxi162Scf00272g00091	0.120385707	0.236556564	0.974521081	*	0.811240875	Regulator of chromosome condensation (RCC1) family with FYVE zinc finger domain
Peaxi162Scf00273g00613	0.108002251	0.212223213	0.974521081	*	0.811240875	basic helix-loop-helix (bHLH) DNA-binding superfamily protein
Peaxi162Scf00274g00457	0.108002251	0.212223213	0.974521081	*	0.811240875	AGAMOUS-like 30
Peaxi162Scf00276g00132	0.108002251	0.212223213	0.974521081	*	0.811240875	Mannan endo-1,4-beta-mannosidase 2
Peaxi162Scf00282g00015	0.109317466	0.214807595	0.974521081	*	0.811240875	Pentatricopeptide repeat-containing protein
Peaxi162Scf00285g00312	0.109317466	0.214807595	0.974521081	*	0.811240875	RAB GTPase homolog A3
Peaxi162Scf00286g00091	0.109317466	0.214807595	0.974521081	*	0.811240875	Unknown protein
Peaxi162Scf00287g00136	0.108002251	0.212223213	0.974521081	*	0.811240875	ATP binding microtubule motor family protein
Peaxi162Scf00288g00311	0.108002251	0.212223213	0.974521081	*	0.811240875	Protein of Unknown Function (DUF239)
Peaxi162Scf00295g00610	0.108002251	0.212223213	0.974521081	*	0.811240875	NA
Peaxi162Scf00300g00832	0.109317466	0.214807595	0.974521081	*	0.811240875	RNA-binding (RRM/RBD/RNP motifs) family protein
Peaxi162Scf00301g00112	0.120385707	0.236556564	0.974521081	*	0.811240875	expansin-like B1
Peaxi162Scf00304g00226	0.108002251	0.212223213	0.974521081	*	0.811240875	laccase 12
Peaxi162Scf00304g00230	0.109317466	0.214807595	0.974521081	*	0.811240875	DIS3-like exonuclease 2
Peaxi162Scf00306g00022	0.108002251	0.212223213	0.974521081	*	0.811240875	Protein of unknown function, DUF584
Peaxi162Scf00309g00011	0.109317466	0.214807595	0.974521081	*	0.811240875	Restriction endonuclease, type II-like superfamily protein
Peaxi162Scf00314g00118	0.109317466	0.214807595	0.974521081	*	0.811240875	soluble N-ethylmaleimide-sensitive factor adaptor protein 30
Peaxi162Scf00314g00234	0.120385707	0.236556564	0.974521081	*	0.811240875	beta glucosidase 40
Peaxi162Scf00315g00109	0.108002251	0.212223213	0.974521081	*	0.811240875	Protein of unknown function (DUF604)
Peaxi162Scf00315g01119	0.109317466	0.214807595	0.974521081	*	0.811240875	formin homology5
Peaxi162Scf00318g00062	0.109317466	0.214807595	0.974521081	*	0.811240875	Unknown protein
Peaxi162Scf00320g00013	0.120385707	0.236556564	0.974521081	*	0.811240875	Plant invertase/pectin methylesterase inhibitor superfamily
Peaxi162Scf00320g00411	0.108002251	0.212223213	0.974521081	*	0.811240875	Arginine decarboxylase
Peaxi162Scf00323g00718	0.120385707	0.236556564	0.974521081	*	0.811240875	Nucleotide-sugar transporter family protein
Peaxi162Scf00324g00717	0.109317466	0.214807595	0.974521081	*	0.811240875	Unknown protein
Peaxi162Scf00326g00321	0.120385707	0.236556564	0.974521081	*	0.811240875	Transcriptional factor B3 family protein
Peaxi162Scf00331g01126	0.108002251	0.212223213	0.974521081	*	0.811240875	Unknown protein
Peaxi162Scf00332g00034	0.109317466	0.214807595	0.974521081	*	0.811240875	Beta-3 adrenergic receptor, putative
Peaxi162Scf00332g10027	0.108002251	0.212223213	0.974521081	*	0.811240875	F-box family protein
Peaxi162Scf00334g00029	0.120385707	0.236556564	0.974521081	*	0.811240875	conserved hypothetical protein
Peaxi162Scf00334g00053	0.120385707	0.236556564	0.974521081	*	0.811240875	Transposon MuDR mudrA-like protein, putative [Solanum demissum]
Peaxi162Scf00334g00062	0.108002251	0.212223213	0.974521081	*	0.811240875	SAUR-like auxin-responsive protein family
Peaxi162Scf00334g00610	0.109317466	0.214807595	0.974521081	*	0.811240875	SAUR-like auxin-responsive protein family
Peaxi162Scf00336g01417	0.108002251	0.212223213	0.974521081	*	0.811240875	terpene synthase 03
Peaxi162Scf00336g01715	0.109317466	0.214807595	0.974521081	*	0.811240875	Unknown protein
Peaxi162Scf00338g00420	0.109317466	0.214807595	0.974521081	*	0.811240875	Nucleoredoxin
Peaxi162Scf00342g00033	0.109317466	0.214807595	0.974521081	*	0.811240875	Late embryogenesis abundant (LEA) hydroxyproline-rich glycoprotein family
Peaxi162Scf00342g00927	0.109317466	0.214807595	0.974521081	*	0.811240875	Unknown protein
Peaxi162Scf00344g00021	0.109317466	0.214807595	0.974521081	*	0.811240875	LOB domain-containing protein 25
Peaxi162Scf00347g00043	0.109317466	0.214807595	0.974521081	*	0.811240875	Glycosyl hydrolase family protein with chitinase insertion domain
Peaxi162Scf00347g00087	0.109317466	0.214807595	0.974521081	*	0.811240875	F-box associated ubiquitination effector family protein
Peaxi162Scf00347g10011	0.120385707	0.236556564	0.974521081	*	0.811240875	Transposon MuDR mudrA-like protein, putative [Solanum demissum]
Peaxi162Scf00348g00014	0.120385707	0.236556564	0.974521081	*	0.811240875	NA
Peaxi162Scf00351g00017	0.108002251	0.212223213	0.974521081	*	0.811240875	Gag-pol polyprotein, putative [Solanum demissum]
Peaxi162Scf00351g00526	0.109317466	0.214807595	0.974521081	*	0.811240875	Unknown protein
Peaxi162Scf00357g00631	0.109317466	0.214807595	0.974521081	*	0.811240875	galactinol synthase 1
Peaxi162Scf00359g00106	0.108002251	0.212223213	0.974521081	*	0.811240875	Unknown protein
Peaxi162Scf00359g00621	0.108002251	0.212223213	0.974521081	*	0.811240875	1-deoxy-D-xylulose 5-phosphate synthase 1
Peaxi162Scf00362g00411	0.120385707	0.236556564	0.974521081	*	0.811240875	Unknown protein
Peaxi162Scf00362g00444	0.109317466	0.214807595	0.974521081	*	0.811240875	Amino acid permease family protein
Peaxi162Scf00362g01040	0.120385707	0.236556564	0.974521081	*	0.811240875	COBRA-like protein 1
Peaxi162Scf00364g00014	0.109317466	0.214807595	0.974521081	*	0.811240875	Pentatricopeptide repeat-containing protein
Peaxi162Scf00366g00221	0.109317466	0.214807595	0.974521081	*	0.811240875	Sugar transporter ERD6-like 6
Peaxi162Scf00366g00532	0.109317466	0.214807595	0.974521081	*	0.811240875	Replication factor C subunit 5
Peaxi162Scf00366g00630	0.109317466	0.214807595	0.974521081	*	0.811240875	dihydroflavonol 4-reductase
Peaxi162Scf00368g00919	0.109317466	0.214807595	0.974521081	*	0.811240875	Unknown protein
Peaxi162Scf00374g00213	0.109317466	0.214807595	0.974521081	*	0.811240875	Leucine-rich repeat protein kinase family protein
Peaxi162Scf00376g00009	0.108002251	0.212223213	0.974521081	*	0.811240875	Unknown protein
Peaxi162Scf00378g00113	0.120385707	0.236556564	0.974521081	*	0.811240875	UDP-Glycosyltransferase superfamily protein
Peaxi162Scf00378g00633	0.109317466	0.214807595	0.974521081	*	0.811240875	ROP-INTERACTIVE CRIB MOTIF-CONTAINING protein 2
Peaxi162Scf00380g00619	0.108002251	0.212223213	0.974521081	*	0.811240875	Serine protease inhibitor (SERPIN) family protein
Peaxi162Scf00381g00219	0.120385707	0.236556564	0.974521081	*	0.811240875	1-aminocyclopropane-1-carboxylate synthase 9
Peaxi162Scf00382g00123	0.108002251	0.212223213	0.974521081	*	0.811240875	aluminum-activated malate transporter 9
Peaxi162Scf00382g00217	0.109317466	0.214807595	0.974521081	*	0.811240875	Dihydrolipoyllysine-residue acetyltransferase component of pyruvate dehydrogenase complex
Peaxi162Scf00383g01013	0.120385707	0.236556564	0.974521081	*	0.811240875	Unknown protein
Peaxi162Scf00385g00056	0.109317466	0.214807595	0.974521081	*	0.811240875	Protein transport protein SEC13
Peaxi162Scf00385g00512	0.108002251	0.212223213	0.974521081	*	0.811240875	Unknown protein
Peaxi162Scf00387g00211	0.108002251	0.212223213	0.974521081	*	0.811240875	Unknown protein
Peaxi162Scf00388g00014	0.108002251	0.212223213	0.974521081	*	0.811240875	hin1 [Nicotiana tabacum]
Peaxi162Scf00390g00067	0.109317466	0.214807595	0.974521081	*	0.811240875	Unknown protein
Peaxi162Scf00397g00519	0.120385707	0.236556564	0.974521081	*	0.811240875	Carbonyl reductase [NADPH] 3
Peaxi162Scf00401g00524	0.109317466	0.214807595	0.974521081	*	0.811240875	early nodulin-like protein 12
Peaxi162Scf00402g00940	0.108002251	0.212223213	0.974521081	*	0.811240875	Major facilitator superfamily protein
Peaxi162Scf00402g00945	0.120385707	0.236556564	0.974521081	*	0.811240875	Unknown protein
Peaxi162Scf00403g00071	0.108002251	0.212223213	0.974521081	*	0.811240875	Cyclin family protein
Peaxi162Scf00407g00211	0.109317466	0.214807595	0.974521081	*	0.811240875	Ypt/Rab-GAP domain of gyp1p superfamily protein
Peaxi162Scf00411g00021	0.120385707	0.236556564	0.974521081	*	0.811240875	ZPT2-9 [Petunia x hybrida]
Peaxi162Scf00411g00117	0.109317466	0.214807595	0.974521081	*	0.811240875	methyl-CPG-binding domain 7
Peaxi162Scf00416g00517	0.108002251	0.212223213	0.974521081	*	0.811240875	NA
Peaxi162Scf00420g00514	0.120385707	0.236556564	0.974521081	*	0.811240875	Cytochrome P450 superfamily protein
Peaxi162Scf00420g00725	0.120385707	0.236556564	0.974521081	*	0.811240875	Protein kinase superfamily protein
Peaxi162Scf00421g00523	0.109317466	0.214807595	0.974521081	*	0.811240875	Protein NRT1/ PTR FAMILY 1.2
Peaxi162Scf00422g00310	0.108002251	0.212223213	0.974521081	*	0.811240875	Unknown protein
Peaxi162Scf00423g00128	0.109317466	0.214807595	0.974521081	*	0.811240875	cellulose synthase-like D1
Peaxi162Scf00427g00512	0.120385707	0.236556564	0.974521081	*	0.811240875	RmlC-like cupins superfamily protein
Peaxi162Scf00434g00333	0.120385707	0.236556564	0.974521081	*	0.811240875	Kinesin heavy chain
Peaxi162Scf00434g00729	0.108002251	0.212223213	0.974521081	*	0.811240875	Unknown protein
Peaxi162Scf00440g00043	0.109317466	0.214807595	0.974521081	*	0.811240875	Cytochrome P450 superfamily protein
Peaxi162Scf00444g00018	0.120385707	0.236556564	0.974521081	*	0.811240875	ferric reduction oxidase 4
Peaxi162Scf00444g00423	0.120385707	0.236556564	0.974521081	*	0.811240875	ATP binding microtubule motor family protein, putative isoform 1
Peaxi162Scf00447g00213	0.108002251	0.212223213	0.974521081	*	0.811240875	[Oryza sativa Japonica Group] dbj|BAF10101.1| [Oryza sativa Japonica Group]
Peaxi162Scf00448g00027	0.120385707	0.236556564	0.974521081	*	0.811240875	Unknown protein
Peaxi162Scf00450g00037	0.109317466	0.214807595	0.974521081	*	0.811240875	Unknown protein
Peaxi162Scf00450g00124	0.108002251	0.212223213	0.974521081	*	0.811240875	Basic helix-loop-helix DNA-binding superfamily protein, putative isoform 1
Peaxi162Scf00450g00875	0.109317466	0.214807595	0.974521081	*	0.811240875	COBRA-like protein 10
Peaxi162Scf00451g00933	0.109317466	0.214807595	0.974521081	*	0.811240875	Pectate lyase family protein
Peaxi162Scf00454g00001	0.108002251	0.212223213	0.974521081	*	0.811240875	Unknown protein
Peaxi162Scf00455g00063	0.120385707	0.236556564	0.974521081	*	0.811240875	MATE efflux family protein
Peaxi162Scf00457g00003	0.109317466	0.214807595	0.974521081	*	0.811240875	hypersensitive response assisting protein [Capsicum annuum]
Peaxi162Scf00459g00074	0.109317466	0.214807595	0.974521081	*	0.811240875	NA
Peaxi162Scf00459g00075	0.109317466	0.214807595	0.974521081	*	0.811240875	NA
Peaxi162Scf00461g00047	0.120385707	0.236556564	0.974521081	*	0.811240875	Unknown protein
Peaxi162Scf00469g00073	0.108002251	0.212223213	0.974521081	*	0.811240875	F-box and associated interaction domains-containing protein
Peaxi162Scf00469g00127	0.109317466	0.214807595	0.974521081	*	0.811240875	TRICHOME BIREFRINGENCE-LIKE 28
Peaxi162Scf00469g00532	0.109317466	0.214807595	0.974521081	*	0.811240875	Unknown protein
Peaxi162Scf00469g00817	0.120385707	0.236556564	0.974521081	*	0.811240875	cytochrome P450, family 72, subfamily A, polypeptide 15
Peaxi162Scf00472g00039	0.120385707	0.236556564	0.974521081	*	0.811240875	PLAC8 family protein isoform 2
Peaxi162Scf00472g00087	0.120385707	0.236556564	0.974521081	*	0.811240875	ABC-2 type transporter family protein
Peaxi162Scf00475g00077	0.109317466	0.214807595	0.974521081	*	0.811240875	ethylene response factor 189 [Nicotiana tabacum]
Peaxi162Scf00476g00321	0.120385707	0.236556564	0.974521081	*	0.811240875	RmlC-like cupins superfamily protein
Peaxi162Scf00479g00072	0.109317466	0.214807595	0.974521081	*	0.811240875	Ornithine decarboxylase
Peaxi162Scf00479g00211	0.108002251	0.212223213	0.974521081	*	0.811240875	gamete-expressed 3
Peaxi162Scf00484g00001	0.109317466	0.214807595	0.974521081	*	0.811240875	Ethylene-responsive transcription factor ABI4
Peaxi162Scf00485g00918	0.108002251	0.212223213	0.974521081	*	0.811240875	Unknown protein
Peaxi162Scf00498g00722	0.109317466	0.214807595	0.974521081	*	0.811240875	Adenine nucleotide alpha hydrolases-like superfamily protein
Peaxi162Scf00500g00067	0.108002251	0.212223213	0.974521081	*	0.811240875	late embryogenesis abundant protein, putative / LEA protein, putative
Peaxi162Scf00515g00012	0.109317466	0.214807595	0.974521081	*	0.811240875	Unknown protein
Peaxi162Scf00516g00126	0.120385707	0.236556564	0.974521081	*	0.811240875	Bidirectional sugar transporter N3
Peaxi162Scf00516g00324	0.108002251	0.212223213	0.974521081	*	0.811240875	11-beta-hydroxysteroid dehydrogenase 1B
Peaxi162Scf00516g00330	0.120385707	0.236556564	0.974521081	*	0.811240875	Palmitoyl-acyl carrier protein thioesterase, chloroplastic
Peaxi162Scf00519g00619	0.109317466	0.214807595	0.974521081	*	0.811240875	Replication protein A 70 kDa DNA-binding subunit B
Peaxi162Scf00520g00051	0.120385707	0.236556564	0.974521081	*	0.811240875	Leucine-rich repeat (LRR) family protein
Peaxi162Scf00520g00076	0.109317466	0.214807595	0.974521081	*	0.811240875	Argonaute family protein
Peaxi162Scf00528g00120	0.108002251	0.212223213	0.974521081	*	0.811240875	Unknown protein
Peaxi162Scf00529g00036	0.109317466	0.214807595	0.974521081	*	0.811240875	NA
Peaxi162Scf00529g00096	0.109317466	0.214807595	0.974521081	*	0.811240875	Auxin efflux carrier family protein
Peaxi162Scf00530g00117	0.120385707	0.236556564	0.974521081	*	0.811240875	CASP-like protein
Peaxi162Scf00530g00820	0.109317466	0.214807595	0.974521081	*	0.811240875	CBS domain-containing protein
Peaxi162Scf00530g00821	0.108002251	0.212223213	0.974521081	*	0.811240875	germin-like protein 5
Peaxi162Scf00536g00003	0.120385707	0.236556564	0.974521081	*	0.811240875	Transposon MuDR mudrA-like protein, putative [Solanum demissum]
Peaxi162Scf00538g00015	0.109317466	0.214807595	0.974521081	*	0.811240875	2-oxoglutarate (2OG) and Fe(II)-dependent oxygenase superfamily protein
Peaxi162Scf00538g00035	0.108002251	0.212223213	0.974521081	*	0.811240875	Pentatricopeptide repeat (PPR) superfamily protein
Peaxi162Scf00542g00057	0.108002251	0.212223213	0.974521081	*	0.811240875	Unknown protein
Peaxi162Scf00547g00042	0.108002251	0.212223213	0.974521081	*	0.811240875	Ethylene-responsive transcription factor ERF017
Peaxi162Scf00547g00102	0.108002251	0.212223213	0.974521081	*	0.811240875	Unknown protein
Peaxi162Scf00549g00431	0.120385707	0.236556564	0.974521081	*	0.811240875	NA
Peaxi162Scf00550g00440	0.120385707	0.236556564	0.974521081	*	0.811240875	Long-chain-alcohol oxidase FAO1
Peaxi162Scf00550g00551	0.108002251	0.212223213	0.974521081	*	0.811240875	Linoleate 9S-lipoxygenase 6
Peaxi162Scf00558g00316	0.108002251	0.212223213	0.974521081	*	0.811240875	Protein of unknown function (DUF506)
Peaxi162Scf00559g00031	0.109317466	0.214807595	0.974521081	*	0.811240875	Unknown protein
Peaxi162Scf00560g00069	0.108002251	0.212223213	0.974521081	*	0.811240875	2-oxoglutarate (2OG) and Fe(II)-dependent oxygenase superfamily protein
Peaxi162Scf00569g00016	0.120385707	0.236556564	0.974521081	*	0.811240875	Unknown protein
Peaxi162Scf00571g00528	0.109317466	0.214807595	0.974521081	*	0.811240875	conserved hypothetical protein
Peaxi162Scf00581g00002	0.109317466	0.214807595	0.974521081	*	0.811240875	Unknown protein
Peaxi162Scf00582g00084	0.109317466	0.214807595	0.974521081	*	0.811240875	Dof-type zinc finger DNA-binding family protein
Peaxi162Scf00583g00028	0.120385707	0.236556564	0.974521081	*	0.811240875	Unknown protein
Peaxi162Scf00588g00215	0.108002251	0.212223213	0.974521081	*	0.811240875	Unknown protein
Peaxi162Scf00589g00323	0.120385707	0.236556564	0.974521081	*	0.811240875	Unknown protein
Peaxi162Scf00596g00083	0.109317466	0.214807595	0.974521081	*	0.811240875	NA
Peaxi162Scf00596g00210	0.109317466	0.214807595	0.974521081	*	0.811240875	Transposon MuDR mudrA-like protein, putative [Solanum demissum]
Peaxi162Scf00604g00018	0.109317466	0.214807595	0.974521081	*	0.811240875	Ankyrin repeat family protein
Peaxi162Scf00611g00057	0.108002251	0.212223213	0.974521081	*	0.811240875	Unknown protein
Peaxi162Scf00612g00111	0.109317466	0.214807595	0.974521081	*	0.811240875	with no lysine (K) kinase 6
Peaxi162Scf00616g00419	0.120385707	0.236556564	0.974521081	*	0.811240875	Protein of unknown function (DUF604)
Peaxi162Scf00618g00525	0.108002251	0.212223213	0.974521081	*	0.811240875	Myosin heavy chain-related isoform 1
Peaxi162Scf00620g00012	0.120385707	0.236556564	0.974521081	*	0.811240875	Indole-3-acetic acid-amido synthetase GH3.6
Peaxi162Scf00620g00418	0.108002251	0.212223213	0.974521081	*	0.811240875	Subtilase family protein
Peaxi162Scf00620g00517	0.108002251	0.212223213	0.974521081	*	0.811240875	Unknown protein
Peaxi162Scf00622g00011	0.109317466	0.214807595	0.974521081	*	0.811240875	Unknown protein
Peaxi162Scf00624g00919	0.109317466	0.214807595	0.974521081	*	0.811240875	aluminum-activated malate transporter 1
Peaxi162Scf00625g00031	0.120385707	0.236556564	0.974521081	*	0.811240875	Unknown protein
Peaxi162Scf00626g00012	0.108002251	0.212223213	0.974521081	*	0.811240875	Subtilase family protein
Peaxi162Scf00627g00058	0.120385707	0.236556564	0.974521081	*	0.811240875	NA
Peaxi162Scf00631g00410	0.108002251	0.212223213	0.974521081	*	0.811240875	S-locus lectin protein kinase family protein
Peaxi162Scf00635g00017	0.120385707	0.236556564	0.974521081	*	0.811240875	Unknown protein
Peaxi162Scf00636g00042	0.108002251	0.212223213	0.974521081	*	0.811240875	HXXXD-type acyl-transferase family protein
Peaxi162Scf00641g00419	0.120385707	0.236556564	0.974521081	*	0.811240875	Copalyl diphosphate synthase 1
Peaxi162Scf00643g00059	0.109317466	0.214807595	0.974521081	*	0.811240875	extensin-like protein Dif54 precursor
Peaxi162Scf00643g00645	0.109317466	0.214807595	0.974521081	*	0.811240875	Homeobox-leucine zipper protein HDG11
Peaxi162Scf00646g00004	0.109317466	0.214807595	0.974521081	*	0.811240875	scarecrow-like 3
Peaxi162Scf00648g00222	0.108002251	0.212223213	0.974521081	*	0.811240875	Integrase-type DNA-binding superfamily protein
Peaxi162Scf00649g00054	0.108002251	0.212223213	0.974521081	*	0.811240875	translocon at the outer envelope membrane of chloroplasts 75-III
Peaxi162Scf00651g00632	0.120385707	0.236556564	0.974521081	*	0.811240875	Unknown protein
Peaxi162Scf00652g00043	0.120385707	0.236556564	0.974521081	*	0.811240875	Leucine-rich receptor-like protein kinase family protein
Peaxi162Scf00658g00051	0.120385707	0.236556564	0.974521081	*	0.811240875	LOB domain-containing protein 33
Peaxi162Scf00658g00727	0.109317466	0.214807595	0.974521081	*	0.811240875	Unknown protein
Peaxi162Scf00664g00003	0.108002251	0.212223213	0.974521081	*	0.811240875	60S ribosomal protein L11-1
Peaxi162Scf00665g00126	0.108002251	0.212223213	0.974521081	*	0.811240875	Lactoylglutathione lyase
Peaxi162Scf00665g00145	0.120385707	0.236556564	0.974521081	*	0.811240875	xyloglucan endotransglucosylase/hydrolase 26
Peaxi162Scf00668g00438	0.108002251	0.212223213	0.974521081	*	0.811240875	NB-ARC domain-containing disease resistance protein
Peaxi162Scf00669g00007	0.120385707	0.236556564	0.974521081	*	0.811240875	beta-1,4-N-acetylglucosaminyltransferase family protein
Peaxi162Scf00670g00349	0.120385707	0.236556564	0.974521081	*	0.811240875	NA
Peaxi162Scf00672g00516	0.109317466	0.214807595	0.974521081	*	0.811240875	Unknown protein
Peaxi162Scf00673g00012	0.108002251	0.212223213	0.974521081	*	0.811240875	Unknown protein
Peaxi162Scf00678g00067	0.109317466	0.214807595	0.974521081	*	0.811240875	terpene synthase 14
Peaxi162Scf00681g00333	0.108002251	0.212223213	0.974521081	*	0.811240875	Unknown protein
Peaxi162Scf00683g00044	0.108002251	0.212223213	0.974521081	*	0.811240875	WUSCHEL related homeobox 1
Peaxi162Scf00684g00229	0.108002251	0.212223213	0.974521081	*	0.811240875	Sec14p-like phosphatidylinositol transfer family protein
Peaxi162Scf00684g00316	0.109317466	0.214807595	0.974521081	*	0.811240875	NA
Peaxi162Scf00684g00553	0.109317466	0.214807595	0.974521081	*	0.811240875	MATE efflux family protein
Peaxi162Scf00684g00573	0.108002251	0.212223213	0.974521081	*	0.811240875	Abscisic acid 8'-hydroxylase 4
Peaxi162Scf00687g00611	0.108002251	0.212223213	0.974521081	*	0.811240875	Unknown protein
Peaxi162Scf00688g00023	0.120385707	0.236556564	0.974521081	*	0.811240875	TRAF-like family protein
Peaxi162Scf00688g00127	0.108002251	0.212223213	0.974521081	*	0.811240875	TRAF-like family protein
Peaxi162Scf00688g00335	0.108002251	0.212223213	0.974521081	*	0.811240875	MADS-box transcription factor 3
Peaxi162Scf00689g00026	0.120385707	0.236556564	0.974521081	*	0.811240875	Dof-type zinc finger DNA-binding family protein isoform 1
Peaxi162Scf00689g00339	0.109317466	0.214807595	0.974521081	*	0.811240875	Nodulin MtN3 family protein
Peaxi162Scf00691g00630	0.120385707	0.236556564	0.974521081	*	0.811240875	SET domain-containing protein isoform 6
Peaxi162Scf00692g00052	0.108002251	0.212223213	0.974521081	*	0.811240875	NAC transcription factor [Nicotiana tabacum]
Peaxi162Scf00694g00125	0.109317466	0.214807595	0.974521081	*	0.811240875	Alpha-N-acetylglucosaminidase
Peaxi162Scf00700g00147	0.120385707	0.236556564	0.974521081	*	0.811240875	FUNCTIONS IN: molecular_function unknown
Peaxi162Scf00700g00230	0.108002251	0.212223213	0.974521081	*	0.811240875	NA
Peaxi162Scf00700g00422	0.109317466	0.214807595	0.974521081	*	0.811240875	Oleosin family protein
Peaxi162Scf00700g00534	0.108002251	0.212223213	0.974521081	*	0.811240875	Anthranilate phosphoribosyltransferase
Peaxi162Scf00712g00417	0.108002251	0.212223213	0.974521081	*	0.811240875	Flavonol synthase/flavanone 3-hydroxylase, putative
Peaxi162Scf00721g00011	0.109317466	0.214807595	0.974521081	*	0.811240875	FAD-binding Berberine family protein
Peaxi162Scf00724g00001	0.120385707	0.236556564	0.974521081	*	0.811240875	Unknown protein
Peaxi162Scf00724g00713	0.120385707	0.236556564	0.974521081	*	0.811240875	growth-regulating factor 5
Peaxi162Scf00732g00037	0.120385707	0.236556564	0.974521081	*	0.811240875	MATE efflux family protein
Peaxi162Scf00732g00333	0.120385707	0.236556564	0.974521081	*	0.811240875	Unknown protein
Peaxi162Scf00745g00019	0.109317466	0.214807595	0.974521081	*	0.811240875	Unknown protein
Peaxi162Scf00747g00121	0.109317466	0.214807595	0.974521081	*	0.811240875	NA
Peaxi162Scf00750g00058	0.120385707	0.236556564	0.974521081	*	0.811240875	Unknown protein
Peaxi162Scf00751g00321	0.109317466	0.214807595	0.974521081	*	0.811240875	Protein kinase superfamily protein
Peaxi162Scf00753g00116	0.120385707	0.236556564	0.974521081	*	0.811240875	Core-2/I-branching beta-1,6-N-acetylglucosaminyltransferase family protein
Peaxi162Scf00756g00022	0.120385707	0.236556564	0.974521081	*	0.811240875	ARM repeat superfamily protein
Peaxi162Scf00763g00121	0.109317466	0.214807595	0.974521081	*	0.811240875	ABC transporter G family member 11
Peaxi162Scf00767g00522	0.108002251	0.212223213	0.974521081	*	0.811240875	Unknown protein
Peaxi162Scf00772g00049	0.108002251	0.212223213	0.974521081	*	0.811240875	Unknown protein
Peaxi162Scf00774g00217	0.109317466	0.214807595	0.974521081	*	0.811240875	NA
Peaxi162Scf00774g00220	0.120385707	0.236556564	0.974521081	*	0.811240875	GRAS family transcription factor
Peaxi162Scf00775g00022	0.120385707	0.236556564	0.974521081	*	0.811240875	Unknown protein
Peaxi162Scf00777g00049	0.108002251	0.212223213	0.974521081	*	0.811240875	Unknown protein
Peaxi162Scf00788g00022	0.109317466	0.214807595	0.974521081	*	0.811240875	Unknown protein
Peaxi162Scf00794g00320	0.108002251	0.212223213	0.974521081	*	0.811240875	Protein NRT1/ PTR FAMILY 1.2
Peaxi162Scf00802g00235	0.120385707	0.236556564	0.974521081	*	0.811240875	Acyl-[acyl-carrier-protein] desaturase 6, chloroplastic
Peaxi162Scf00803g00017	0.120385707	0.236556564	0.974521081	*	0.811240875	Serine/threonine-protein phosphatase 7 long form homolog
Peaxi162Scf00807g00217	0.120385707	0.236556564	0.974521081	*	0.811240875	xyloglucan endotransglucosylase/hydrolase 15
Peaxi162Scf00811g00447	0.109317466	0.214807595	0.974521081	*	0.811240875	phosphofructokinase 2
Peaxi162Scf00820g00042	0.108002251	0.212223213	0.974521081	*	0.811240875	Unknown protein
Peaxi162Scf00822g00214	0.108002251	0.212223213	0.974521081	*	0.811240875	Unknown protein
Peaxi162Scf00823g00021	0.120385707	0.236556564	0.974521081	*	0.811240875	Blue (type 1) copper domain [Medicago truncatula]
Peaxi162Scf00832g00024	0.120385707	0.236556564	0.974521081	*	0.811240875	Replication protein A 70 kDa DNA-binding subunit
Peaxi162Scf00833g00530	0.120385707	0.236556564	0.974521081	*	0.811240875	cytochrome P450, family 88, subfamily A, polypeptide 3
Peaxi162Scf00853g00004	0.109317466	0.214807595	0.974521081	*	0.811240875	Unknown protein
Peaxi162Scf00853g00318	0.109317466	0.214807595	0.974521081	*	0.811240875	Unknown protein
Peaxi162Scf00860g00432	0.120385707	0.236556564	0.974521081	*	0.811240875	GDSL esterase/lipase
Peaxi162Scf00864g00008	0.109317466	0.214807595	0.974521081	*	0.811240875	Unknown protein
Peaxi162Scf00876g00435	0.120385707	0.236556564	0.974521081	*	0.811240875	conserved hypothetical protein
Peaxi162Scf00877g00139	0.120385707	0.236556564	0.974521081	*	0.811240875	MATE efflux family protein
Peaxi162Scf00884g00011	0.108002251	0.212223213	0.974521081	*	0.811240875	DNA glycosylase superfamily protein
Peaxi162Scf00890g00005	0.108002251	0.212223213	0.974521081	*	0.811240875	Mitochondrial isoform 1
Peaxi162Scf00890g00022	0.109317466	0.214807595	0.974521081	*	0.811240875	wall associated kinase 3
Peaxi162Scf00895g00012	0.108002251	0.212223213	0.974521081	*	0.811240875	lipoxygenase 2
Peaxi162Scf00895g00034	0.108002251	0.212223213	0.974521081	*	0.811240875	2-oxoglutarate (2OG) and Fe(II)-dependent oxygenase superfamily protein
Peaxi162Scf00901g00418	0.109317466	0.214807595	0.974521081	*	0.811240875	metal ion binding protein, putative
Peaxi162Scf00912g00142	0.109317466	0.214807595	0.974521081	*	0.811240875	Unknown protein
Peaxi162Scf00913g00035	0.108002251	0.212223213	0.974521081	*	0.811240875	UDP-Glycosyltransferase superfamily protein
Peaxi162Scf00921g00003	0.120385707	0.236556564	0.974521081	*	0.811240875	Unknown protein
Peaxi162Scf00928g00238	0.109317466	0.214807595	0.974521081	*	0.811240875	17.6 kDa class I heat shock protein 3
Peaxi162Scf00931g00007	0.109317466	0.214807595	0.974521081	*	0.811240875	Unknown protein
Peaxi162Scf00953g00011	0.108002251	0.212223213	0.974521081	*	0.811240875	conserved hypothetical protein
Peaxi162Scf00959g00318	0.108002251	0.212223213	0.974521081	*	0.811240875	Unknown protein
Peaxi162Scf00968g00016	0.120385707	0.236556564	0.974521081	*	0.811240875	Blue copper protein [Aegilops tauschii]
Peaxi162Scf00981g00031	0.120385707	0.236556564	0.974521081	*	0.811240875	Unknown protein
Peaxi162Scf00987g00035	0.120385707	0.236556564	0.974521081	*	0.811240875	Unknown protein
Peaxi162Scf00987g00215	0.108002251	0.212223213	0.974521081	*	0.811240875	Ycf68 protein
Peaxi162Scf00991g00012	0.120385707	0.236556564	0.974521081	*	0.811240875	Unknown protein
Peaxi162Scf00994g00026	0.109317466	0.214807595	0.974521081	*	0.811240875	Unknown protein
Peaxi162Scf01011g00213	0.120385707	0.236556564	0.974521081	*	0.811240875	Unknown protein
Peaxi162Scf01022g00112	0.109317466	0.214807595	0.974521081	*	0.811240875	Aminotransferase-like, plant mobile domain family protein
Peaxi162Scf01023g00010	0.108002251	0.212223213	0.974521081	*	0.811240875	UDP-Glycosyltransferase superfamily protein
Peaxi162Scf01026g00264	0.120385707	0.236556564	0.974521081	*	0.811240875	nodulin MtN21 /EamA-like transporter family protein
Peaxi162Scf01027g00012	0.120385707	0.236556564	0.974521081	*	0.811240875	50S ribosomal protein L4 [Arabidopsis thaliana]
Peaxi162Scf01044g00227	0.109317466	0.214807595	0.974521081	*	0.811240875	Calcium-dependent lipid-binding (CaLB domain) family protein
Peaxi162Scf01075g00019	0.109317466	0.214807595	0.974521081	*	0.811240875	MATE efflux family protein
Peaxi162Scf01078g00031	0.108002251	0.212223213	0.974521081	*	0.811240875	Unknown protein
Peaxi162Scf01089g00021	0.120385707	0.236556564	0.974521081	*	0.811240875	actin 2 [Heterodera avenae]
Peaxi162Scf01090g00123	0.108002251	0.212223213	0.974521081	*	0.811240875	Elongation factor 2
Peaxi162Scf01123g00003	0.108002251	0.212223213	0.974521081	*	0.811240875	BTB/POZ domain-containing protein
Peaxi162Scf01123g00018	0.120385707	0.236556564	0.974521081	*	0.811240875	NA
Peaxi162Scf01131g00118	0.109317466	0.214807595	0.974521081	*	0.811240875	Ripening-related protein grip22
Peaxi162Scf01152g00113	0.120385707	0.236556564	0.974521081	*	0.811240875	nuclear pore complex protein Nup155a [Nicotiana benthamiana]
Peaxi162Scf01157g00311	0.108002251	0.212223213	0.974521081	*	0.811240875	Unknown protein
Peaxi162Scf01174g00120	0.109317466	0.214807595	0.974521081	*	0.811240875	NA
Peaxi162Scf01183g00133	0.109317466	0.214807595	0.974521081	*	0.811240875	Calcium-dependent phosphotriesterase superfamily protein
Peaxi162Scf01205g00151	0.108002251	0.212223213	0.974521081	*	0.811240875	Glucose-1-phosphate adenylyltransferase family protein
Peaxi162Scf01210g00002	0.108002251	0.212223213	0.974521081	*	0.811240875	anthocyanin 4 [Petunia x hybrida]
Peaxi162Scf01213g00004	0.108002251	0.212223213	0.974521081	*	0.811240875	Unknown protein
Peaxi162Scf01231g00011	0.108002251	0.212223213	0.974521081	*	0.811240875	P-loop containing nucleoside triphosphate hydrolases superfamily protein
Peaxi162Scf01238g00116	0.109317466	0.214807595	0.974521081	*	0.811240875	germin-like protein 2
Peaxi162Scf01260g00015	0.108002251	0.212223213	0.974521081	*	0.811240875	annexin 3
Peaxi162Scf01294g00029	0.109317466	0.214807595	0.974521081	*	0.811240875	Dehydration-responsive element-binding protein 1F
Peaxi162Scf01310g00013	0.109317466	0.214807595	0.974521081	*	0.811240875	Selection and upkeep of intraepithelial T-cells protein 6, putative
Peaxi162Scf01333g00015	0.108002251	0.212223213	0.974521081	*	0.811240875	1-aminocyclopropane-1-carboxylate oxidase 4
Peaxi162Scf01343g00012	0.120385707	0.236556564	0.974521081	*	0.811240875	cytochrome P450, family 71, subfamily B, polypeptide 36
Peaxi162Scf01343g00162	0.108002251	0.212223213	0.974521081	*	0.811240875	Fatty acid hydroxylase superfamily
Peaxi162Scf01363g00001	0.108002251	0.212223213	0.974521081	*	0.811240875	caffeoyl-CoA 3-O-methyltransferase
Peaxi162Scf01388g00014	0.108002251	0.212223213	0.974521081	*	0.811240875	Alcohol-forming fatty acyl-CoA reductase
Peaxi162Scf01434g00002	0.108002251	0.212223213	0.974521081	*	0.811240875	Unknown protein
Peaxi162Scf01566g00025	0.120385707	0.236556564	0.974521081	*	0.811240875	Auxin efflux carrier family protein
Peaxi162Scf01825g00002	0.109317466	0.214807595	0.974521081	*	0.811240875	NA
Peaxi162Scf01967g00002	0.108002251	0.212223213	0.974521081	*	0.811240875	OR338 (mitochondrion) [Vicia faba]
Peaxi162Scf02002g00013	0.120385707	0.236556564	0.974521081	*	0.811240875	Glutamine synthetase
Peaxi162Scf02095g00012	0.108002251	0.212223213	0.974521081	*	0.811240875	Protein kinase superfamily protein
Peaxi162Scf02154g00004	0.120385707	0.236556564	0.974521081	*	0.811240875	Sec23/Sec24 protein transport family protein
Peaxi162Scf02266g00001	0.120385707	0.236556564	0.974521081	*	0.811240875	Sec23/Sec24 protein transport family protein
Peaxi162Scf02266g00005	0.108002251	0.212223213	0.974521081	*	0.811240875	Sec23/Sec24 protein transport family protein
Peaxi162Scf02295g00002	0.109317466	0.214807595	0.974521081	*	0.811240875	Unknown protein
Peaxi162Scf02754g00120	0.108002251	0.212223213	0.974521081	*	0.811240875	Unknown protein
Peaxi162Scf03596g00006	0.108002251	0.212223213	0.974521081	*	0.811240875	Cytochrome P450 superfamily protein
Peaxi162Scf03634g00002	0.109317466	0.214807595	0.974521081	*	0.811240875	S-adenosyl-L-methionine-dependent methyltransferases superfamily protein
Peaxi162Scf03841g00002	0.109317466	0.214807595	0.974521081	*	0.811240875	Transitional endoplasmic reticulum ATPase
Peaxi162Scf06293g00003	0.120385707	0.236556564	0.974521081	*	0.811240875	NA
Peaxi162Scf15014g00002	0.109317466	0.214807595	0.974521081	*	0.811240875	Unknown protein
Peaxi162Scf18163g00003	0.108002251	0.212223213	0.974521081	*	0.811240875	Major facilitator superfamily protein
[truncated: 22,463 more rows]
