# Supplementary material for: Induced production of specialized steroids by transcriptional reprogramming in Petunia hybrida
Source: PNAS Nexus. 2023 Oct 31;2(10):pgad326. doi: 10.1093/pnasnexus/pgad326 (PMC10619512; doi:10.1093/pnasnexus/pgad326)
Supplement: pgad326_Supplementary_Data [file pgad326_supplementary_data.zip › PNASNEXUS-PNASNEXUS-2023-00661RR-s01.xls]

Dataset S2 Expression dataset of P. inflata genes in the PhERF1 overexpression experiment.
	Normalized expression value
GeneID	Control	PhERF1 OX	log2FoldChange	Up/Down	P-value	Description
Peinf101Ctg13790010g00003	1.80E-05	90.5007105	22.25852352	Up	1.23E-08	UDP-Glycosyltransferase superfamily protein
Peinf101Scf00665g03007	1.74E-05	34.33891148	20.90930254	Up	8.87E-08	Epidermis-specific secreted glycoprotein EP1
Peinf101Ctg13435204g00004	0.181287191	134.0455511	9.530230627	Up	1.92E-14	multidrug resistance-associated protein 3
Peinf101Scf03242g00012	0.181220967	92.52988712	8.996025735	*	0.021328661	U-box domain-containing protein 4
Peinf101Ctg13609722g00001	0.180963332	57.47305694	8.311044582	Up	3.67E-10	glutamate-1-semialdehyde 2,1-aminomutase 2
Peinf101Scf07836g00008	0.180867497	54.01555706	8.222297996	Up	9.77E-11	NA
Peinf101Scf00614g13006	1.310551812	324.7769218	7.953130919	Up	5.97E-24	S-adenosylmethionine decarboxylase proenzyme
Peinf101Scf00094g12001	58.24585737	13160.56614	7.819850393	Up	0	Ethylene-responsive transcription factor 13
Peinf101Scf02318g03043	0.180560858	30.96383614	7.421955233	*	0.057645872	tRNA-dihydrouridine(47) synthase [NAD(P)(+)]-like
Peinf101Ctg13307352g00002	0.661798696	89.71541353	7.082819609	Up	1.46E-10	acyl-transferase [Capsicum annuum]
Peinf101Scf00464g02008	49.37495277	4712.947765	6.576706513	Up	2.13E-15	Cytochrome P450 superfamily protein
Peinf101Scf00660g02019	0.179468802	15.12133795	6.396708911	*	0.102068803	aminophospholipid ATPase 2
Peinf101Scf00289g05004	7.263725442	607.5080867	6.386050131	Up	2.58E-49	Cytochrome P450 superfamily protein
Peinf101Scf04570g00005	0.179449378	14.6566456	6.351834228	*	0.104512441	Serine/threonine-protein phosphatase PP1
Peinf101Scf00498g03007	527.3743347	41172.59791	6.28671331	Up	6.09E-136	Cytochrome P450 superfamily protein
Peinf101Scf01166g04020	0.179098911	13.15128082	6.198302936	*	0.113228162	serine protease [Solanum lycopersicum]
Peinf101Scf00152g11012	2.224936053	162.2446485	6.188263211	Up	1.57E-05	Clustered mitochondria protein
Peinf101Scf00968g04025	0.17887277	12.08356716	6.077968824	*	0.112988811	Proteasomal ubiquitin receptor ADRM1
Peinf101Ctg13196654g00001	0.178749348	11.80623903	6.045467668	Up	2.09E-05	Unknown protein
Peinf101Scf05594g00003	0.179054434	11.698758	6.029813317	Up	0.000314127	NA
Peinf101Scf00408g14003	0.659955986	39.46117648	5.901920348	Up	2.63E-07	HXXXD-type acyl-transferase family protein
Peinf101Scf00464g02009	117.0918072	6950.154419	5.891332991	Up	8.92E-31	Cytochrome P450 superfamily protein
Peinf101Scf00889g10041	0.354009068	20.83268324	5.878918544	Up	8.97E-06	lysine histidine transporter 1
Peinf101Ctg13554698g00001	0.178548636	9.910180796	5.794522363	Up	8.15E-05	Unknown protein
Peinf101Scf03371g00019	0.990316482	53.91223442	5.766579243	Up	2.77E-10	alpha/beta-Hydrolases superfamily protein
Peinf101Scf01278g04015	0.177874835	9.101529917	5.677174749	Up	0.000241578	HXXXD-type acyl-transferase family protein
Peinf101Scf00791g05009	18.19440828	903.630286	5.634165587	Up	3.54E-84	HXXXD-type acyl-transferase family protein
Peinf101Scf00545g08025	5.247354267	259.0020187	5.625229338	Up	3.48E-42	Unknown protein
Peinf101Scf02756g00025	0.178109194	8.787548837	5.624626904	*	0.150984901	RING/U-box superfamily protein
Peinf101Scf02545g00001	0.177774499	8.499808803	5.579310094	*	0.154337685	RNA binding protein, putative isoform 1
Peinf101Scf00480g05011	0.177927884	8.486274173	5.575766765	*	0.141476784	DNAJ heat shock N-terminal domain-containing protein
Peinf101Scf05146g00020	0.177879922	8.218203228	5.529847424	Up	0.000264193	acyl-activating enzyme 7
Peinf101Scf00722g03012	0.17762285	8.166415952	5.522813961	*	0.158597161	40S ribosomal protein S4
Peinf101Scf00791g05031	24.84768424	1125.346123	5.501113589	Up	3.10E-83	cytochrome P450, family 718
Peinf101Scf02191g01070	3.278892605	146.3674627	5.48024242	Up	3.12E-24	alpha/beta-Hydrolases superfamily protein
Peinf101Ctg13594682g00001	0.177782957	7.702176242	5.437077206	*	0.005646425	Protein kinase superfamily protein
Peinf101Scf01836g06004	0.17777124	7.693616629	5.435568097	*	0.005719288	Disease resistance protein (CC-NBS-LRR class) family
Peinf101Scf01262g03014	25.86100609	1116.78122	5.432424373	Up	4.04E-83	Cytochrome P450 superfamily protein
Peinf101Ctg13566602g00001	0.177349845	7.468143596	5.396079695	*	0.159779496	metacaspase 1
Peinf101Scf00835g09026	0.176787249	7.250750926	5.358044292	*	0.006436703	SNF2 domain-containing protein / helicase domain-containing protein isoform 3
Peinf101Scf01853g05017	50.94867722	2058.484514	5.336394095	Up	9.58E-94	2-oxoglutarate (2OG) and Fe(II)-dependent oxygenase superfamily protein
Peinf101Scf01262g07001	159.7160326	6189.614416	5.276268494	Up	0	HXXXD-type acyl-transferase family protein
Peinf101Scf02089g01038	66.00805629	2543.531066	5.268046789	Up	1.99E-117	2-oxoglutarate (2OG) and Fe(II)-dependent oxygenase superfamily protein
Peinf101Scf00614g13022	0.176609343	6.717820264	5.249359629	*	0.004128311	NA
Peinf101Scf00464g00009	98.60413948	3710.02934	5.233638572	Up	1.40E-84	cytochrome P450, family 87, subfamily A, polypeptide 2
Peinf101Scf01810g03016	0.177324339	6.636575764	5.225976579	*	0.042527726	NA
Peinf101Scf02089g01019	0.17711484	6.589105601	5.217325644	*	0.002073445	2-oxoglutarate (2OG) and Fe(II)-dependent oxygenase superfamily protein
Peinf101Scf01218g04002	1.323703221	49.10835902	5.213317009	Up	4.36E-10	acylsugar acetyltransferase [Solanum habrochaites]
Peinf101Scf01341g01039	0.176439074	6.326185187	5.164093791	*	0.045979898	Endomembrane protein 70 protein family
Peinf101Scf04680g00002	0.176181934	6.001311113	5.090139818	*	0.051257751	Serine/threonine-protein kinase 25
Peinf101Ctg13572262g00004	0.17681268	5.919834781	5.065263269	*	0.053824798	Unknown protein
Peinf101Scf06565g00012	0.17681268	5.919834781	5.065263269	*	0.053824798	Cysteine-rich repeat secretory protein 3
Peinf101Scf00606g05027	8.21203473	274.6438949	5.063678683	Up	2.71E-48	Unknown protein
Peinf101Ctg13688821g00003	0.176880966	5.81928117	5.03999024	*	0.01911045	GDP-Man:Man(3)GlcNAc(2)-PP-Dol alpha-1,2-mannosyltransferase
Peinf101Scf01079g00005	96.35207411	3047.30033	4.98307216	Up	8.94E-23	Adenylyl-sulfate kinase 3
Peinf101Scf00264g04003	0.176109254	5.531058798	4.973013056	*	0.002635232	Unknown protein
Peinf101Scf00125g06039	25.38853541	789.1747684	4.958095753	Up	2.19E-98	Branched-chain-amino-acid aminotransferase 6
Peinf101Scf00464g05013	1020.442211	28573.65116	4.807419009	Up	1.16E-66	Cytochrome P450 superfamily protein
Peinf101Scf00782g16028	0.175347732	4.869096005	4.795363272	*	0.02561658	Unknown protein
Peinf101Scf16478g00005	0.66778164	18.44974961	4.788080998	Up	0.000149543	Quinone oxidoreductase-like protein 2 homolog
Peinf101Scf04926g00021	0.175187925	4.827189374	4.784208184	*	0.026064304	2-oxoglutarate (2OG) and Fe(II)-dependent oxygenase superfamily protein
Peinf101Scf00558g03012	0.174617745	4.477546521	4.680436342	*	0.010053313	NAD(P)-binding Rossmann-fold superfamily protein
Peinf101Scf17161g00001	0.175320976	4.4868212	4.677623172	*	0.090820494	Unknown protein
Peinf101Scf02242g01029	0.173976117	4.369289536	4.650437535	*	0.016225712	GDSL esterase/lipase
Peinf101Scf01034g01017	0.174372535	4.377464448	4.649850737	*	0.093259095	Regulator of nonsense transcripts 2 isoform 3
Peinf101Scf00464g04011	83.1721827	2084.822155	4.647679417	Up	1.04E-06	ent-kaurenoic acid hydroxylase 2
Peinf101Scf01208g06022	0.174018997	4.344164836	4.641762137	*	0.032737902	transducin family protein / WD-40 repeat family protein
Peinf101Ctg13680529g00001	0.174182732	4.318761238	4.63194405	*	0.095278414	XB3 ortholog 1 in Arabidopsis thaliana
Peinf101Scf00570g04031	0.174182732	4.318761238	4.63194405	*	0.095278414	HEAT [Medicago truncatula]
Peinf101Scf01278g06012	0.173517353	4.040410443	4.541350001	*	0.029078401	2-oxoglutarate (2OG) and Fe(II)-dependent oxygenase superfamily protein
Peinf101Scf04269g00024	0.17365331	3.998366091	4.525128759	*	0.108710026	6-phosphogluconate dehydrogenase family protein
Peinf101Scf01348g07008	0.174567288	3.994968135	4.516328856	*	0.044816858	P-loop containing nucleoside triphosphate hydrolases superfamily protein
Peinf101Scf01262g07010	167.9042229	3664.457096	4.447889053	Up	2.56E-197	HXXXD-type acyl-transferase family protein
Peinf101Scf00184g03019	0.172982713	3.745260377	4.43636625	*	0.022888862	Unknown protein
Peinf101Scf02054g00002	0.173249659	3.728324898	4.427603172	*	0.122200686	SKU5 similar 12
Peinf101Scf16300g00003	0.173249659	3.728324898	4.427603172	*	0.122200686	conserved hypothetical protein
Peinf101Ctg13512766g00001	0.173040638	3.678054194	4.409759943	*	0.124654421	F-box/kelch-repeat protein
Peinf101Scf00019g23013	0.351712795	7.290829153	4.373613169	*	0.009796546	Unknown protein
Peinf101Scf00408g07016	1.632137229	33.77061643	4.370934245	Up	1.76E-07	AMP-dependent synthetase and ligase family protein
Peinf101Scf00784g03004	0.173743271	3.586844147	4.367686051	*	0.027015703	Unknown protein
Peinf101Scf00457g08001	8.511599829	173.0923859	4.345968129	Up	2.98E-18	UDP-Glycosyltransferase superfamily protein
Peinf101Ctg13465330g00001	0.172195766	3.408296179	4.306929135	*	0.031501963	NA
Peinf101Scf02710g00015	3.164562615	62.03459687	4.292995016	*	0.017094083	AMP-dependent synthetase and ligase family protein
Peinf101Scf01822g00011	4.6049344	89.72280022	4.284222138	Up	1.49E-15	Unknown protein
Peinf101Scf01278g00010	160.409157	3076.03258	4.261242378	Up	1.72E-108	2-oxoglutarate (2OG) and Fe(II)-dependent oxygenase superfamily protein
Peinf101Scf01262g03011	32.70442713	619.5125072	4.24357556	Up	2.19E-39	HXXXD-type acyl-transferase family protein
Peinf101Scf00144g04018	61.10076497	1142.716249	4.225132956	Up	1.14E-95	Plant basic secretory protein (BSP) family protein
Peinf101Scf06250g00004	0.171882082	3.138006977	4.190357495	*	0.035239991	18.1 kDa class I heat shock protein
Peinf101Scf00464g00006	3.071018917	55.68862016	4.180593242	Up	2.86E-06	Cytochrome P450 superfamily protein
Peinf101Ctg13247520g00002	0.171705161	3.07960697	4.164740933	*	0.163526334	Leucine-rich repeat protein kinase family protein
Peinf101Ctg13741687g00001	0.171705161	3.07960697	4.164740933	*	0.163526334	Cytochrome P450 superfamily protein
Peinf101Scf02877g00038	0.171315548	3.05475672	4.156329494	*	0.078856961	HSP20-like chaperones superfamily protein
Peinf101Scf01109g00001	0.172536758	3.055100133	4.146244011	*	0.167583946	glutathione S-transferase TAU 19
Peinf101Scf10568g00011	1.639564535	28.18397075	4.103490289	Up	0.000316103	18.2 kDa class I heat shock protein
Peinf101Scf00049g03028	5.53638529	90.09369485	4.024409891	Up	1.26E-16	2-oxoglutarate (2OG) and Fe(II)-dependent oxygenase superfamily protein
Peinf101Ctg13518254g00001	0.170692702	2.755488216	4.012834676	*	0.191059866	TCP transcription factor 22
Peinf101Scf01262g09030	0.353891291	5.695579249	4.008464411	*	0.013212604	2-oxoglutarate (2OG) and Fe(II)-dependent oxygenase superfamily protein
Peinf101Scf18291g00002	0.1703439	2.739010442	4.007132573	*	0.098869043	Glutathione S-transferase family protein
Peinf101Scf00464g01009	442.0714779	7101.495235	4.005771258	Up	3.44E-37	cytochrome P450, family 88, subfamily A, polypeptide 3
Peinf101Scf00261g02016	0.170279128	2.730661927	4.003277202	*	0.101696544	heat shock protein 70
Peinf101Scf01262g02003	33.43859694	534.9806658	3.999900534	Up	7.65E-48	HXXXD-type acyl-transferase family protein
Peinf101Scf03953g00005	0.170444164	2.71787696	3.99510904	*	0.19433969	Unknown protein
Peinf101Scf02318g02015	0.170961932	2.597563313	3.925411892	*	0.114680198	SAUR-like auxin-responsive protein family
Peinf101Scf02089g02033	5.76090596	87.29238876	3.921488254	*	0.050827833	2-oxoglutarate (2OG) and Fe(II)-dependent oxygenase superfamily protein
Peinf101Scf19557g00003	0.349950288	5.203775348	3.894336782	*	0.019290204	cytochrome P450, family 71, subfamily B, polypeptide 36
Peinf101Scf01262g05004	7.905508402	117.2368137	3.890423608	Up	2.54E-16	HXXXD-type acyl-transferase family protein
Peinf101Scf04403g00024	0.170248905	2.518666192	3.886942503	*	0.05933837	Phosphoglycerate mutase family protein
Peinf101Scf04256g00006	0.972811359	14.37053602	3.88480999	*	0.002037801	laccase 5
Peinf101Scf00464g01010	198.8429915	2928.944656	3.880679314	Up	9.53E-83	Delta(24)-sterol reductase
Peinf101Scf00791g06001	237.6683038	3464.917028	3.865799387	Up	1.21E-13	HXXXD-type acyl-transferase family protein
Peinf101Scf00442g06054	0.169445407	2.431604297	3.843016032	*	0.224812112	F-box family protein
Peinf101Scf00766g06001	0.169445407	2.431604297	3.843016032	*	0.224812112	SKU5 similar 12
Peinf101Scf05679g00003	0.169445407	2.431604297	3.843016032	*	0.224812112	high affinity nitrate transporter 2.6
Peinf101Scf15589g00003	0.169445407	2.431604297	3.843016032	*	0.224812112	NA
Peinf101Scf02908g00005	0.169068971	2.415154158	3.836431466	*	0.126151056	Pentatricopeptide repeat-containing protein
Peinf101Scf00493g00038	0.169030559	2.410985927	3.834267233	*	0.128026193	Ribosomal RNA processing Brix domain protein
Peinf101Ctg13540702g00001	0.169179326	2.398217228	3.825337155	*	0.228388102	Peroxidase superfamily protein
Peinf101Scf02017g01043	0.170004999	2.340379249	3.783093256	*	0.237929471	8-amino-7-oxononanoate synthase
Peinf101Scf00714g08008	20.88888318	287.1906471	3.7812015	Up	2.87E-05	Cytochrome P450 superfamily protein
Peinf101Scf01326g04016	33.64538073	451.8402813	3.74733254	Up	8.46E-57	NAD(P)-binding Rossmann-fold superfamily protein
Peinf101Scf01614g01042	2.612377116	35.00996243	3.744330433	Up	1.05E-07	HXXXD-type acyl-transferase family protein
Peinf101Scf00408g08018	784.5261117	10468.9034	3.738145055	Up	7.09E-147	AMP-dependent synthetase and ligase family protein
Peinf101Scf01889g03045	0.351541729	4.690108557	3.737853459	*	0.027764309	40S ribosomal protein S27-2
Peinf101Scf00571g26010	0.660712046	8.796175693	3.734782867	*	0.008765501	Photosystem II reaction center W protein, chloroplastic
Peinf101Scf02778g00032	0.169456759	2.232028877	3.719366603	*	0.093018635	18.5 kDa class I heat shock protein
Peinf101Scf01642g02015	0.169203879	2.228075114	3.718963324	*	0.149865725	Acetyl-coenzyme A synthetase
Peinf101Scf04519g02009	0.661194091	8.633989373	3.70688158	*	0.005321502	Unknown protein
Peinf101Scf01570g00027	0.168970862	2.199019667	3.702014121	*	0.08543278	LOB domain-containing protein 4
Peinf101Scf01145g02003	0.168890764	2.194893121	3.699988354	*	0.09253535	NA
Peinf101Scf00457g28020	0.168751569	2.190825672	3.698501873	*	0.153366593	Unknown protein
Peinf101Scf01278g00004	67.92967587	875.9442263	3.688725137	Up	2.33E-69	acylsugar acetyltransferase [Solanum habrochaites]
Peinf101Scf01278g04007	571.1076653	7341.064509	3.684154626	Up	3.10E-125	sulfotransferase 17
Peinf101Scf00003g02017	0.352916644	4.448662067	3.655972135	*	0.037163475	TPX2 (targeting protein for Xklp2) protein family
Peinf101Ctg13729480g00001	0.167870027	2.108048465	3.650491471	*	0.266272735	Aluminium induced protein with YGL and LRDR motifs
Peinf101Scf00552g04025	0.167870027	2.108048465	3.650491471	*	0.266272735	esophageal cancer associated protein, putative
Peinf101Scf04585g00016	0.167870027	2.108048465	3.650491471	*	0.266272735	P18 protein [Nicotiana alata]
Peinf101Scf00789g03016	0.167665884	2.104045963	3.64950515	*	0.179208613	F-box protein [Morus notabilis]
Peinf101Scf00661g05046	0.167460291	2.091631625	3.642737846	*	0.163220962	beta-galactosidase 11
Peinf101Scf00889g00012	0.167460291	2.091631625	3.642737846	*	0.163220962	Ethylene-responsive transcription factor ERF113
Peinf101Scf00465g03022	0.167582971	2.078889014	3.632865277	*	0.270163129	Pachytene checkpoint protein 2 homolog
Peinf101Scf01278g03016	475.4184471	5775.798742	3.602750684	Up	8.28E-76	2-oxoglutarate (2OG) and Fe(II)-dependent oxygenase superfamily protein
Peinf101Ctg13266148g00001	0.349964184	4.190824103	3.581954785	*	0.149141582	Domain of unknown function (DUF303)
Peinf101Scf02537g00029	0.168145019	1.983612908	3.560352569	*	0.287208015	geminivirus rep interacting kinase 1
Peinf101Scf06250g00014	0.992493413	11.65450153	3.553685963	*	0.002933672	18.2 kDa class I heat shock protein
Peinf101Ctg13615974g00001	0.351701446	4.060719633	3.529312248	*	0.05072833	F-box family protein with a domain of unknown function (DUF295)
Peinf101Scf03546g00005	105.5611365	1212.618744	3.521975335	*	0.003827289	Polyphenol oxidase E, chloroplastic
Peinf101Scf00936g05015	0.167671327	1.917096384	3.515214966	*	0.194821087	U-box domain-containing protein 15
Peinf101Scf00444g06006	0.167861135	1.912699932	3.510270408	*	0.136766888	glutathione S-transferase TAU 19
Peinf101Scf00049g04017	0.16755779	1.908796634	3.50993274	*	0.195828298	Disease resistance protein (CC-NBS-LRR class) family
Peinf101Scf00887g03016	0.350408112	3.969782888	3.501952026	*	0.053865521	HXXXD-type acyl-transferase family protein
Peinf101Scf00906g04007	0.166659335	1.846911516	3.47014072	*	0.132494951	F-box family protein
Peinf101Scf03731g00002	0.166585209	1.842778998	3.467550843	*	0.125002679	DNA binding protein, putative
Peinf101Scf02382g03061	0.166504379	1.838653185	3.465017354	*	0.133309664	Unknown protein
Peinf101Scf01581g00014	0.166439528	1.834511391	3.462325854	*	0.205512086	Unknown protein
Peinf101Scf02089g02026	149.1143418	1627.210293	3.447909783	Up	1.08E-53	2-oxoglutarate (2OG) and Fe(II)-dependent oxygenase superfamily protein
Peinf101Scf03954g00001	0.165915026	1.809954073	3.447436632	*	0.136171587	Bifunctional inhibitor/lipid-transfer protein/seed storage 2S albumin superfamily protein
Peinf101Scf05020g00011	0.165817267	1.784970011	3.428233682	*	0.317938028	Leucine-rich repeat (LRR) family protein
Peinf101Ctg13604408g00003	0.165366328	1.768594375	3.418865796	*	0.214647024	PSL1b [Solanum chacoense x Solanum tuberosum]
Peinf101Scf00434g08016	0.165366328	1.768594375	3.418865796	*	0.214647024	Alcohol-forming fatty acyl-CoA reductase
Peinf101Scf02166g00018	0.165337957	1.764416103	3.415700966	*	0.227328842	NA
Peinf101Scf02026g00003	0.165504716	1.7600427	3.410666196	*	0.32212694	receptor like protein 43
Peinf101Scf01278g03022	483.3885759	5068.15327	3.390204872	Up	3.11E-61	sulfotransferase 17
Peinf101Scf00142g03009	3.264108998	34.21587205	3.389904578	Up	7.38E-07	Bifunctional inhibitor/lipid-transfer protein/seed storage 2S albumin superfamily protein
Peinf101Scf00736g30023	0.165599848	1.627531758	3.296912442	*	0.35024103	NA
Peinf101Scf05523g00004	0.165599848	1.627531758	3.296912442	*	0.35024103	Zinc finger A20 and AN1 domain-containing stress-associated protein 8
Peinf101Scf01278g02017	357.5491212	3499.335772	3.29086774	Up	1.87E-72	Cytochrome P450 superfamily protein
Peinf101Scf00464g04010	1216.461387	11869.43369	3.286488671	Up	9.79E-73	Ent-kaurenoic acid oxidase 2
Peinf101Scf00373g27003	83.30951053	812.7307907	3.286224446	Up	2.47E-46	S-norcoclaurine synthase
Peinf101Scf01822g00007	7.578609312	72.83718616	3.264670149	Up	4.47E-11	Unknown protein
Peinf101Scf00968g08026	97.54507965	937.1470883	3.264134494	Up	6.19E-58	conserved hypothetical protein
Peinf101Scf01262g03015	0.35380472	3.344501867	3.240766152	*	0.072348114	cytochrome P450, family 718
Peinf101Scf00416g06003	0.164980958	1.556953788	3.238354701	*	0.189267222	Unknown protein
Peinf101Scf00590g36014	0.16469121	1.553036892	3.237256635	*	0.258486965	Unknown protein
Peinf101Scf00578g05009	0.986947191	9.252790845	3.228843783	*	0.006760067	NAD(P)-binding Rossmann-fold superfamily protein
Peinf101Scf01706g01013	0.164199891	1.528446391	3.218540881	*	0.262915798	Transposon MuDR mudrA-like protein, putative [Solanum demissum]
Peinf101Scf10702g00002	0.164199891	1.528446391	3.218540881	*	0.262915798	Dual specificity tyrosine-phosphorylation-regulated kinase 2
Peinf101Scf01357g01028	0.164208823	1.524230815	3.214477839	*	0.18576474	Unknown protein
Peinf101Ctg13738887g00003	0.164111278	1.520121716	3.21144055	*	0.18637202	alpha/beta-Hydrolases superfamily protein
Peinf101Scf00100g03011	763.9092765	7066.428623	3.209508044	Up	9.31E-35	sterol 4-alpha-methyl-oxidase 2-2
Peinf101Scf03192g00005	0.980799588	9.072150638	3.209414317	*	0.019132268	E3 ubiquitin-protein ligase CHIP
Peinf101Scf00160g13011	0.163964237	1.516062113	3.208875779	*	0.265191415	Replication protein A 70 kDa DNA-binding subunit B
Peinf101Scf01118g09010	0.163964237	1.516062113	3.208875779	*	0.265191415	NA
Peinf101Scf01543g00032	0.163964237	1.516062113	3.208875779	*	0.265191415	2-oxoglutarate (2OG) and Fe(II)-dependent oxygenase superfamily protein
Peinf101Scf05398g00008	0.353047351	3.253187199	3.203920246	*	0.214244308	Photosystem II CP47 chlorophyll apoprotein
Peinf101Scf14874g00003	0.648719784	5.934620061	3.193488327	*	0.035444535	Disease resistance protein (CC-NBS-LRR class) family
Peinf101Ctg13505492g00003	0.163539138	1.495612036	3.193028144	*	0.279330708	Disease resistance protein (CC-NBS-LRR class) family
Peinf101Scf00639g04009	0.163539138	1.495612036	3.193028144	*	0.279330708	SKU5 similar 12
Peinf101Scf02382g06031	0.645149172	5.899404117	3.192864554	*	0.044589135	Dehydration-responsive element-binding protein 1F
Peinf101Scf00791g02030	54.202748	495.2450603	3.191704684	Up	6.74E-18	Unknown protein
Peinf101Scf01278g04016	85.87081798	783.6619518	3.189991614	Up	1.80E-65	Cytochrome P450 superfamily protein
Peinf101Scf00590g37005	0.163270394	1.487467491	3.18752302	*	0.191257143	alpha/beta-Hydrolases superfamily protein
Peinf101Scf03422g00024	0.163270394	1.487467491	3.18752302	*	0.191257143	Unknown protein
Peinf101Scf00101g01034	0.163184239	1.483347003	3.1842825	*	0.200287365	terpene synthase 21
Peinf101Scf00412g01012	0.163184239	1.483347003	3.1842825	*	0.200287365	Mitochondrial outer membrane protein porin 2
Peinf101Scf00928g10015	0.163184239	1.483347003	3.1842825	*	0.200287365	BURP domain-containing protein
Peinf101Scf00244g15013	0.163219244	1.479105355	3.17984175	*	0.282472536	glycerol-3-phosphate acyltransferase 5
Peinf101Scf00197g05014	0.163029664	1.462626401	3.16535491	*	0.382998651	Plant invertase/pectin methylesterase inhibitor superfamily
Peinf101Scf00813g02017	0.163029664	1.462626401	3.16535491	*	0.382998651	beta-galactosidase 14
Peinf101Scf00974g18006	0.163029664	1.462626401	3.16535491	*	0.382998651	Pectate lyase family protein
Peinf101Scf00689g02031	0.162671045	1.454571733	3.160565065	*	0.276821333	extensin-like protein Dif54 precursor
Peinf101Scf00461g10020	0.162530325	1.446299165	3.153585178	*	0.288828041	NA
Peinf101Scf00358g01002	0.162685002	1.441937845	3.147855822	*	0.387417552	Polynucleotide adenylyltransferase family protein
Peinf101Scf03994g02012	0.162685002	1.441937845	3.147855822	*	0.387417552	Got1/Sft2-like vescicle transport protein family
Peinf101Scf01822g01034	12.38049815	109.1546368	3.140232147	Up	4.81E-13	Unknown protein
Peinf101Scf01278g04005	36.40698604	316.568388	3.120229981	Up	1.01E-19	HXXXD-type acyl-transferase family protein
Peinf101Scf02496g00046	7.252700133	62.91582659	3.116832869	Up	3.77E-10	Protein kinase superfamily protein
Peinf101Scf00264g09023	0.351587134	3.048981401	3.116373169	*	0.101014996	conserved hypothetical protein
Peinf101Scf02326g00016	0.350993616	3.016079811	3.10315791	*	0.091278308	Unknown protein
Peinf101Scf02451g00001	0.354082124	3.023299893	3.093968178	*	0.102915382	Bromodomain transcription factor
Peinf101Scf00236g09003	0.350042895	2.975122136	3.087345269	*	0.104428199	conserved hypothetical protein
Peinf101Scf01427g02025	0.348966625	2.949873739	3.079492236	*	0.098799667	ovate family protein 7
Peinf101Scf01192g09006	0.353171722	2.9823019	3.077984574	*	0.093308593	GDSL esterase/lipase
Peinf101Scf00301g00004	0.349267922	2.938195357	3.072524269	*	0.112179144	Monothiol glutaredoxin-S7, chloroplastic
Peinf101Scf03768g00010	0.650477708	5.454439937	3.067859546	*	0.063794978	Late embryogenesis abundant (LEA) protein-related
Peinf101Scf00630g10015	0.34805322	2.908878748	3.063083336	*	0.105660898	MATE efflux family protein
Peinf101Scf00506g21014	0.347985468	2.904739856	3.061309998	*	0.107720391	Ubiquitin-specific protease family C19-related protein
Peinf101Ctg13753565g00002	13.42763902	110.5590459	3.041539508	*	0.2036098	Amidophosphoribosyltransferase
Peinf101Ctg13312502g00001	1.76353663	14.50736745	3.040242301	*	0.303856143	UDP-glucosyltransferase [Panax notoginseng]
Peinf101Scf01262g08014	35.3148681	289.9944882	3.037677867	Up	8.72E-19	2-oxoglutarate (2OG) and Fe(II)-dependent oxygenase superfamily protein
Peinf101Scf00133g01014	6.586596113	53.31130776	3.01683658	Up	2.59E-08	Bifunctional inhibitor/lipid-transfer protein/seed storage 2S albumin superfamily protein
Peinf101Scf01767g01006	3.609826143	28.91391729	3.001762819	Up	1.01E-05	Bifunctional inhibitor/lipid-transfer protein/seed storage 2S albumin superfamily protein
Peinf101Scf00487g00012	0.351424822	2.793966513	2.99102673	*	0.192098501	Replication protein A1-like protein
Peinf101Scf00384g03002	15.57856792	123.3234378	2.984812489	Up	7.66E-14	Unknown protein
Peinf101Scf02089g02022	0.161909946	1.272595339	2.974510226	*	0.431861574	2-oxoglutarate (2OG) and Fe(II)-dependent oxygenase superfamily protein
Peinf101Scf17409g00001	0.161909946	1.272595339	2.974510226	*	0.431861574	P-loop containing nucleoside triphosphate hydrolases superfamily protein
Peinf101Scf18880g00002	0.161909946	1.272595339	2.974510226	*	0.431861574	Unknown protein
Peinf101Scf01262g09034	2476.435505	19386.76441	2.968735089	Up	4.14E-06	cytochrome P450, family 88, subfamily A, polypeptide 3
Peinf101Scf03307g00043	0.644718885	5.031938488	2.964372139	*	0.063162439	Gb:AAF35421.1, putative
Peinf101Scf01174g09006	0.351305695	2.736751558	2.961665603	*	0.176210719	Pollen Ole e 1 allergen and extensin family protein
Peinf101Scf00178g02001	0.161511804	1.239498373	2.940044869	*	0.34400795	Unknown protein
Peinf101Scf03700g00020	0.161511804	1.239498373	2.940044869	*	0.34400795	Unknown protein
Peinf101Scf00734g01017	0.350875789	2.691066424	2.939145693	*	0.128760592	Glucan endo-1,3-beta-glucosidase 3
Peinf101Scf02089g02034	400.9037172	3074.694936	2.939115577	Up	3.57E-99	2-oxoglutarate (2OG) and Fe(II)-dependent oxygenase superfamily protein
Peinf101Scf00035g41004	0.161412505	1.235391028	2.936143497	*	0.345014635	Unknown protein
Peinf101Scf02318g07041	0.349426952	2.633938333	2.914158775	*	0.137669745	Ulp1 protease family, C-terminal catalytic domain containing protein [Solanum demissum]
Peinf101Scf04356g00004	0.160677547	1.206837522	2.908991214	*	0.345114665	Unknown protein
Peinf101Scf00056g19056	0.160719197	1.202589228	2.90352978	*	0.269305053	Transposon MuDR mudrA-like protein, putative [Solanum demissum]
Peinf101Scf00138g04005	0.160719197	1.202589228	2.90352978	*	0.269305053	ARM-repeat/Tetratricopeptide repeat (TPR)-like protein
Peinf101Scf01969g03004	0.160719197	1.202589228	2.90352978	*	0.269305053	EID1-like 1
Peinf101Scf03005g01024	0.160719197	1.202589228	2.90352978	*	0.269305053	Protein LURP-one-related 12
Peinf101Scf00443g03011	0.160466024	1.198635757	2.901053547	*	0.347202768	EamA-like transporter family
Peinf101Scf00472g06009	0.160466024	1.198635757	2.901053547	*	0.347202768	Histidine kinase-, DNA gyrase B-, and HSP90-like ATPase family protein
Peinf101Scf00500g08026	0.160466024	1.198635757	2.901053547	*	0.347202768	Unknown protein
Peinf101Scf00736g11023	0.160466024	1.198635757	2.901053547	*	0.347202768	UPA25 [Capsicum annuum]
Peinf101Scf02318g08007	0.160466024	1.198635757	2.901053547	*	0.347202768	Unknown protein
Peinf101Scf03252g00021	0.160466024	1.198635757	2.901053547	*	0.347202768	11-beta-hydroxysteroid dehydrogenase-like 5
Peinf101Scf17012g00004	0.160466024	1.198635757	2.901053547	*	0.347202768	NA
Peinf101Scf01921g00015	0.348355188	2.593101701	2.896047835	*	0.134972294	Major facilitator superfamily protein
Peinf101Scf00145g18024	33.53178525	248.0966595	2.88730111	Up	4.06E-28	tonoplast intrinsic protein 1
Peinf101Scf00408g10023	0.65030278	4.794696305	2.882255942	*	0.061969519	protein kinase family protein
Peinf101Scf00928g04002	0.159780501	1.174239459	2.877563378	*	0.36039079	cytochrome P450, family 71, subfamily B, polypeptide 37
Peinf101Scf02190g00003	0.159780501	1.174239459	2.877563378	*	0.36039079	Bifunctional pinoresinol-lariciresinol reductase
Peinf101Scf00359g05019	0.159630675	1.170182642	2.87392391	*	0.276673496	Unknown protein
Peinf101Scf01035g01032	0.159630675	1.170182642	2.87392391	*	0.276673496	Transitional endoplasmic reticulum ATPase
Peinf101Scf01184g00005	0.159630675	1.170182642	2.87392391	*	0.276673496	Basic-leucine zipper (bZIP) transcription factor family protein
Peinf101Scf05179g00018	0.159630675	1.170182642	2.87392391	*	0.276673496	IQ-domain 8
Peinf101Scf02970g00013	0.34789563	2.54744622	2.872325229	*	0.199099043	RING/U-box superfamily protein
Peinf101Scf00062g01003	0.159497654	1.166109019	2.870095566	*	0.277627878	Protein phosphatase PTC7 homolog fig
Peinf101Scf00066g02061	0.159497654	1.166109019	2.870095566	*	0.277627878	Tetratricopeptide repeat protein 5 [Morus notabilis]
Peinf101Scf00129g00010	0.159497654	1.166109019	2.870095566	*	0.277627878	Unknown protein
Peinf101Scf00178g08008	0.159497654	1.166109019	2.870095566	*	0.277627878	F-box and associated interaction domains-containing protein
Peinf101Scf00650g15037	0.159497654	1.166109019	2.870095566	*	0.277627878	proteinase inhibitor precursor [Nicotiana alata]
Peinf101Scf00782g12002	0.159497654	1.166109019	2.870095566	*	0.277627878	Protein of unknown function, DUF538
Peinf101Scf00873g00022	0.159497654	1.166109019	2.870095566	*	0.277627878	NA
Peinf101Scf01409g00021	0.159497654	1.166109019	2.870095566	*	0.277627878	NAD(P)-binding Rossmann-fold superfamily protein
Peinf101Scf01889g02012	0.159497654	1.166109019	2.870095566	*	0.277627878	Unknown protein
Peinf101Scf02087g00030	0.159497654	1.166109019	2.870095566	*	0.277627878	Myosin-related, putative
Peinf101Scf02089g01026	0.159497654	1.166109019	2.870095566	*	0.277627878	2-oxoglutarate (2OG) and Fe(II)-dependent oxygenase superfamily protein
Peinf101Ctg13172316g00001	0.159452099	1.16194793	2.865350424	*	0.363614664	Unknown protein
Peinf101Scf00144g03012	0.159452099	1.16194793	2.865350424	*	0.363614664	Protein of unknown function, DUF617
Peinf101Scf00404g00042	0.159452099	1.16194793	2.865350424	*	0.363614664	Bifunctional inhibitor/lipid-transfer protein/seed storage 2S albumin superfamily protein
Peinf101Scf01093g03003	0.159452099	1.16194793	2.865350424	*	0.363614664	Cytochrome P450 superfamily protein
Peinf101Scf02008g01031	0.159452099	1.16194793	2.865350424	*	0.363614664	DNA (cytosine-5)-methyltransferase DRM1
Peinf101Scf04495g00029	0.159452099	1.16194793	2.865350424	*	0.363614664	RNI-like superfamily protein
Peinf101Ctg13172738g00001	0.159024843	1.141500009	2.8436068	*	0.465796968	Cytochrome P450 superfamily protein
Peinf101Ctg13644451g00003	0.159024843	1.141500009	2.8436068	*	0.465796968	Plant invertase/pectin methylesterase inhibitor superfamily
Peinf101Scf00197g04006	0.159024843	1.141500009	2.8436068	*	0.465796968	Plant invertase/pectin methylesterase inhibitor superfamily
Peinf101Scf00197g05013	0.159024843	1.141500009	2.8436068	*	0.465796968	Plant invertase/pectin methylesterase inhibitor superfamily
Peinf101Scf01008g01008	0.159024843	1.141500009	2.8436068	*	0.465796968	Protein NRT1/ PTR FAMILY 1.2
Peinf101Scf01050g08011	0.159024843	1.141500009	2.8436068	*	0.465796968	Plant invertase/pectin methylesterase inhibitor superfamily
Peinf101Scf01734g01029	0.159024843	1.141500009	2.8436068	*	0.465796968	Nitric oxide synthase-interacting protein
Peinf101Scf02091g01024	0.159024843	1.141500009	2.8436068	*	0.465796968	Pectin lyase-like superfamily protein
Peinf101Scf05693g00008	0.159024843	1.141500009	2.8436068	*	0.465796968	Plant invertase/pectin methylesterase inhibitor superfamily
Peinf101Scf00200g09007	0.158740959	1.13757725	2.841218187	*	0.370073444	conserved hypothetical protein
Peinf101Scf01077g20034	0.158740959	1.13757725	2.841218187	*	0.370073444	Unknown protein
Peinf101Scf01673g05014	0.158740959	1.13757725	2.841218187	*	0.370073444	Pectinacetylesterase family protein
Peinf101Ctg12818635g00002	0.158608082	1.133503483	2.837250635	*	0.364306506	UDP-Glycosyltransferase superfamily protein
Peinf101Scf00557g08018	0.158608082	1.133503483	2.837250635	*	0.364306506	Unknown protein
Peinf101Scf00784g02018	0.158608082	1.133503483	2.837250635	*	0.364306506	Myb domain protein 17 isoform 2
Peinf101Scf00962g04038	0.158608082	1.133503483	2.837250635	*	0.364306506	Remorin family protein
Peinf101Scf02360g01004	0.158608082	1.133503483	2.837250635	*	0.364306506	RING/U-box superfamily protein
Peinf101Scf00978g04008	0.158510886	1.129394035	2.832895086	*	0.372294784	Unknown protein
Peinf101Scf01109g08012	0.158510886	1.129394035	2.832895086	*	0.372294784	Protein kinase superfamily protein
Peinf101Scf02318g04038	0.662426703	4.704857538	2.828318303	*	0.055076275	glycosyl hydrolase 9B18
Peinf101Scf04560g00015	0.647058397	4.594006242	2.82778499	*	0.082540501	2-oxoglutarate (2OG) and Fe(II)-dependent oxygenase superfamily protein
Peinf101Ctg13397316g00001	0.158638531	1.125059746	2.826186487	*	0.470338527	acyltransferase-like protein [Nicotiana tabacum]
Peinf101Scf00191g47034	0.158638531	1.125059746	2.826186487	*	0.470338527	Zinc ion binding,DNA binding,helicases,ATP binding,nucleic acid binding isoform 2
Peinf101Scf00415g15021	0.158638531	1.125059746	2.826186487	*	0.470338527	Sugar transport protein 10
Peinf101Scf02191g01048	0.158638531	1.125059746	2.826186487	*	0.470338527	AP2-like ethylene-responsive transcription factor
Peinf101Scf04994g00001	0.158638531	1.125059746	2.826186487	*	0.470338527	PRF [Solanum lycopersicum]
Peinf101Scf01099g02023	3.617783683	25.30102953	2.806018038	Up	0.000128585	Unknown protein
Peinf101Scf00476g12014	0.350928272	2.435836742	2.795169357	*	0.231891031	Unknown protein
Peinf101Scf01631g00023	1.633110698	11.23698614	2.782560654	*	0.006181498	NA
Peinf101Ctg13746757g00004	13.10301447	89.54294632	2.772681034	*	0.457636075	NADP-dependent malic enzyme
Peinf101Scf00575g01036	0.349939574	2.374041867	2.762167646	*	0.218596775	Potassium transporter family protein
Peinf101Scf00336g22007	0.350326622	2.369448175	2.757778575	*	0.167800656	Pentatricopeptide repeat superfamily protein, putative
Peinf101Scf00384g04021	0.355503073	2.400904983	2.755644375	*	0.166840718	Unknown protein
Peinf101Scf01262g09037	157.9702468	1066.710131	2.755443428	Up	1.48E-33	NA
Peinf101Scf00475g15014	0.648311364	4.358451253	2.749056808	*	0.068646616	P-loop containing nucleoside triphosphate hydrolases superfamily protein
Peinf101Scf00363g00005	0.649292598	4.358712866	2.746961501	*	0.09223776	DWNN domain, a CCHC-type zinc finger
Peinf101Scf15634g00004	0.350063032	2.337459504	2.739254752	*	0.158911046	Leucine-rich receptor-like protein kinase family protein
Peinf101Scf03565g00017	4.95324583	32.95922523	2.7342362	*	0.00624869	NIMA-related serine/threonine kinase 1
Peinf101Ctg13044503g00001	26.96573467	179.4094152	2.734056358	Up	5.03E-27	acyltransferase [Capsicum annuum]
Peinf101Scf10105g00003	3.958692277	26.20862039	2.726945582	Up	0.000283728	NA
Peinf101Scf01301g00006	0.353799401	2.339825082	2.725397173	*	0.17212025	Cysteine proteinases superfamily protein
Peinf101Scf01416g05033	0.353682432	2.335735407	2.723350391	*	0.160448665	NA
Peinf101Scf00471g04013	0.348312744	2.300265193	2.72334503	*	0.161810358	RING/U-box superfamily protein
Peinf101Scf00193g07011	0.353565499	2.331645696	2.721299172	*	0.160795238	Chloroplast, high sulfur B2-like protein
Peinf101Scf00408g07017	0.353565499	2.331645696	2.721299172	*	0.160795238	Unknown protein
Peinf101Scf00962g15019	0.348812194	2.296801946	2.719104075	*	0.174435777	Unknown protein
Peinf101Scf02016g05006	1.026045977	6.750571435	2.717914251	*	0.043509324	basic helix-loop-helix (bHLH) DNA-binding superfamily protein
Peinf101Scf01436g07023	186.2896901	1223.258353	2.715109396	Up	1.76E-44	Protein NRT1/ PTR FAMILY 1.2
Peinf101Scf02602g02011	0.665109197	4.361618145	2.713200344	*	0.079393681	Unknown protein
Peinf101Ctg13321838g00001	0.661747397	4.326035346	2.708692933	*	0.084283852	LOB domain-containing protein 4
Peinf101Scf00276g06013	0.352736703	2.303186028	2.706967337	*	0.175393963	glutamine dumper 1
Peinf101Scf00305g06007	0.34804458	2.27248774	2.7069285	*	0.176628901	WRKY DNA-binding protein 65
Peinf101Scf00094g14002	0.347594861	2.23944235	2.687660869	*	0.239517322	Ethylene-responsive transcription factor 13
Peinf101Scf00303g09022	0.347458828	2.23537174	2.68560083	*	0.23419394	Unknown protein
Peinf101Scf03045g00018	0.346727863	2.230653214	2.685590564	*	0.234450023	Unknown protein
Peinf101Scf00784g03008	34.73731185	223.0333712	2.682701568	Up	3.00E-14	Unknown protein
Peinf101Scf00061g01020	3.301855779	20.95762331	2.666126106	Up	0.000594406	G-type lectin S-receptor-like serine/threonine-protein kinase
Peinf101Scf01452g06002	0.667993497	4.237537077	2.665320028	*	0.154454563	Unknown protein
Peinf101Scf00655g11002	2.317321197	14.35908269	2.631433657	*	0.005985047	Abscisic acid 8-hydroxylase 1
Peinf101Scf07754g00005	1.308384071	8.097439588	2.629679699	*	0.022157825	PPPDE putative thiol peptidase family protein
Peinf101Scf00056g14001	0.645915819	3.981345299	2.623837943	*	0.097207504	conserved hypothetical protein
Peinf101Scf00734g00028	5.951855155	36.66346641	2.622931872	Up	4.62E-06	Calcium-dependent lipid-binding (CaLB domain) family protein
Peinf101Scf00631g07009	0.641334547	3.881234603	2.597366612	*	0.157211921	HXXXD-type acyl-transferase family protein
Peinf101Scf00191g29018	2.946483425	17.66872299	2.584131717	Up	0.000556929	Pectin lyase-like superfamily protein
Peinf101Scf00782g11019	6.877397805	40.58367509	2.560964813	Up	8.42E-05	receptor-like kinase 902
Peinf101Scf00036g00001	0.156162942	0.919716022	2.558136339	*	0.521359476	SAUR family protein
Peinf101Scf00094g15003	0.156162942	0.919716022	2.558136339	*	0.521359476	Transposon MuDR mudrA-like protein, putative [Solanum demissum]
Peinf101Scf00363g07008	0.156162942	0.919716022	2.558136339	*	0.521359476	glycosyl hydrolase 9B1
Peinf101Scf00394g11010	0.156162942	0.919716022	2.558136339	*	0.521359476	Cysteine-rich receptor-like protein kinase 2
Peinf101Scf00978g03011	0.156162942	0.919716022	2.558136339	*	0.521359476	Unknown protein
Peinf101Scf01272g05025	0.156162942	0.919716022	2.558136339	*	0.521359476	Unknown protein
Peinf101Scf01452g15020	0.156162942	0.919716022	2.558136339	*	0.521359476	Heavy metal transport/detoxification superfamily protein
Peinf101Scf01590g02003	0.156162942	0.919716022	2.558136339	*	0.521359476	17.4 kDa class I heat shock protein
Peinf101Scf06431g00033	0.156162942	0.919716022	2.558136339	*	0.521359476	NAD(P)-binding Rossmann-fold superfamily protein
Peinf101Scf00250g01022	0.350136696	2.044506888	2.545762748	*	0.226773389	Unknown protein
Peinf101Scf00686g00022	0.349528778	2.040908163	2.545728119	*	0.27521138	Unknown protein
Peinf101Scf01632g06034	20.58722075	120.0548195	2.543872334	*	0.016280511	heat shock protein 90.1
Peinf101Scf00077g08024	0.649762376	3.786347962	2.542822886	*	0.119074148	HVA22 homologue A
Peinf101Scf00791g03029	19.75497789	114.8050935	2.538898514	Up	8.89E-11	Unknown protein
Peinf101Scf02360g01055	0.34998939	2.016608577	2.526547991	*	0.21829755	TRICHOME BIREFRINGENCE-LIKE 22
Peinf101Ctg12996503g00002	0.355235135	2.046753243	2.526490997	*	0.216832739	Pentatricopeptide repeat-containing protein
Peinf101Scf02974g02038	0.355235135	2.046753243	2.526490997	*	0.216832739	Unknown protein
Peinf101Scf01063g15008	0.349858573	2.01253275	2.52416851	*	0.218793114	Unknown protein
Peinf101Scf00536g04015	0.648560438	3.71635304	2.518574632	*	0.107611292	Bifunctional pinoresinol-lariciresinol reductase
Peinf101Scf00187g01008	0.155277509	0.887106346	2.514258184	*	0.460823324	Unknown protein
Peinf101Scf00576g04012	0.155277509	0.887106346	2.514258184	*	0.460823324	receptor like protein 50
Peinf101Scf00667g00002	0.155277509	0.887106346	2.514258184	*	0.460823324	Unknown protein
Peinf101Scf00736g29022	0.155277509	0.887106346	2.514258184	*	0.460823324	Unknown protein
Peinf101Scf00883g07010	0.155277509	0.887106346	2.514258184	*	0.460823324	Cell number regulator 6
Peinf101Scf00883g13011	0.155277509	0.887106346	2.514258184	*	0.460823324	NA
Peinf101Scf00889g19026	0.155277509	0.887106346	2.514258184	*	0.460823324	Peroxidase superfamily protein
Peinf101Scf01427g06029	0.155277509	0.887106346	2.514258184	*	0.460823324	GATA transcription factor 19
Peinf101Scf00086g01001	0.155124947	0.883052265	2.50906811	*	0.462261021	Unknown protein
Peinf101Scf00168g32026	0.155124947	0.883052265	2.50906811	*	0.462261021	Tetratricopeptide repeat (TPR)-like superfamily protein
Peinf101Scf00175g16021	0.155124947	0.883052265	2.50906811	*	0.462261021	Oxidoreductase, zinc-binding dehydrogenase family protein
Peinf101Scf00672g10013	0.155124947	0.883052265	2.50906811	*	0.462261021	11S globulin seed storage protein 2
Peinf101Scf00902g01022	0.155124947	0.883052265	2.50906811	*	0.462261021	HXXXD-type acyl-transferase family protein
Peinf101Scf00914g05030	0.155124947	0.883052265	2.50906811	*	0.462261021	dynamin-like protein 6
Peinf101Scf02631g00003	0.155124947	0.883052265	2.50906811	*	0.462261021	laccase 14
Peinf101Scf05095g00025	0.155124947	0.883052265	2.50906811	*	0.462261021	Glucose-methanol-choline (GMC) oxidoreductase family protein
Peinf101Scf06306g00016	0.155124947	0.883052265	2.50906811	*	0.462261021	Beta-fructofuranosidase, insoluble isoenzyme 1
Peinf101Scf01077g13024	0.348019399	1.979633969	2.507994071	*	0.222455116	Regulator of Vps4 activity in the MVB pathway protein
Peinf101Scf00278g05014	0.347890699	1.975556026	2.505552749	*	0.214006081	S-adenosyl-L-methionine-dependent methyltransferases superfamily protein
Peinf101Scf00439g02012	0.348706885	1.98018933	2.505551623	*	0.213772003	Unknown protein
Peinf101Scf00680g06003	0.354007428	2.010279199	2.505544349	*	0.212270414	RING-H2 zinc finger protein ATL4 [Arabidopsis thaliana]
Peinf101Scf01077g13005	0.353765851	2.002107488	2.500652735	*	0.28358246	Unknown protein
Peinf101Scf00049g02042	0.347633996	1.967399441	2.500648818	*	0.285765557	squalene synthase 1
Peinf101Scf01294g05042	1395.08782	7860.531049	2.49427084	Up	3.50E-24	2-oxoglutarate (2OG) and Fe(II)-dependent oxygenase superfamily protein
Peinf101Scf00548g02018	1.037724568	5.845751374	2.493964895	*	0.163375294	SWIM zinc finger family protein / mitogen-activated protein kinase kinase kinase (MAPKKK)-related
Peinf101Scf00791g08026	0.347351347	1.943843116	2.484444189	*	0.227277423	UDP-Glycosyltransferase superfamily protein
Peinf101Scf02361g01009	1.359430232	7.600572195	2.483105922	*	0.050331187	17.6 kDa class I heat shock protein 3
Peinf101Scf00635g07005	0.352655317	1.969722914	2.481662001	*	0.238856413	Ulp1 protease family, C-terminal catalytic domain containing protein [Solanum demissum]
Peinf101Scf04042g00017	0.352655317	1.969722914	2.481662001	*	0.238856413	ENHANCED DOWNY MILDEW 2
Peinf101Scf01933g03010	0.34646513	1.935073198	2.481606074	*	0.240663916	Unknown protein
Peinf101Ctg13702839g00003	32.34330924	180.1243761	2.477454231	*	0.096520489	cellulose synthase-like D3
Peinf101Scf00691g02009	0.34668966	1.930642025	2.477363974	*	0.305361702	Pectinacetylesterase family protein
Peinf101Scf00019g01006	0.153979801	0.854908946	2.473029662	*	0.472338534	Protein of unknown function (DUF679)
Peinf101Scf00096g00018	0.153979801	0.854908946	2.473029662	*	0.472338534	cytochrome P450, family 86, subfamily A, polypeptide 1
Peinf101Scf00232g10011	0.153979801	0.854908946	2.473029662	*	0.472338534	GRAS family transcription factor family protein
Peinf101Scf00264g01008	0.153979801	0.854908946	2.473029662	*	0.472338534	Protein with RNI-like/FBD-like domains
Peinf101Scf00307g00007	0.153979801	0.854908946	2.473029662	*	0.472338534	beta glucosidase 11
Peinf101Scf00457g27004	0.153979801	0.854908946	2.473029662	*	0.472338534	Nuclear factor related to kappa-B-binding protein
Peinf101Scf00471g12016	0.153979801	0.854908946	2.473029662	*	0.472338534	GDSL esterase/lipase
Peinf101Scf02382g06013	0.153979801	0.854908946	2.473029662	*	0.472338534	Ethylene-responsive transcription factor ERF025
Peinf101Scf10218g00008	0.153979801	0.854908946	2.473029662	*	0.472338534	Cytochrome P450 superfamily protein
Peinf101Scf00013g13014	0.153835325	0.850846778	2.467512527	*	0.395537628	AGAMOUS-like 104
Peinf101Scf00256g08020	0.153835325	0.850846778	2.467512527	*	0.395537628	Lactoylglutathione lyase / glyoxalase I family protein
Peinf101Scf00647g04003	0.153835325	0.850846778	2.467512527	*	0.395537628	Bidirectional sugar transporter N3
Peinf101Scf02382g01004	0.153835325	0.850846778	2.467512527	*	0.395537628	Lung seven transmembrane receptor family protein
Peinf101Scf03096g00002	0.153835325	0.850846778	2.467512527	*	0.395537628	Unknown protein
Peinf101Scf03315g00002	0.153835325	0.850846778	2.467512527	*	0.395537628	Domain of unknown function (DUF23)
Peinf101Scf14276g00004	0.153835325	0.850846778	2.467512527	*	0.395537628	NA
Peinf101Scf01857g01005	0.346009798	1.91044671	2.465025219	*	0.29432023	Bifunctional inhibitor/lipid-transfer protein/seed storage 2S albumin superfamily protein
Peinf101Scf19550g00005	0.346009798	1.91044671	2.465025219	*	0.29432023	Cytochrome b559 subunit alpha
Peinf101Scf00082g12020	0.346702693	1.910996662	2.462554312	*	0.290854868	basic helix-loop-helix (bHLH) DNA-binding superfamily protein
Peinf101Ctg13373818g00001	0.153655927	0.846819533	2.462351133	*	0.475313749	Subtilisin-like serine endopeptidase family protein
Peinf101Scf00236g13029	0.153655927	0.846819533	2.462351133	*	0.475313749	Unknown protein
Peinf101Scf00267g05006	0.153655927	0.846819533	2.462351133	*	0.475313749	germin-like protein 10
Peinf101Scf00679g02011	0.153655927	0.846819533	2.462351133	*	0.475313749	Unknown protein
Peinf101Scf00962g15028	0.153655927	0.846819533	2.462351133	*	0.475313749	transcription factor
Peinf101Scf01289g06019	0.153655927	0.846819533	2.462351133	*	0.475313749	Unknown protein
Peinf101Scf01596g01013	0.153655927	0.846819533	2.462351133	*	0.475313749	Protein of unknown function (DUF567)
Peinf101Scf01736g00019	0.153655927	0.846819533	2.462351133	*	0.475313749	conserved hypothetical protein
Peinf101Scf01786g09011	0.153655927	0.846819533	2.462351133	*	0.475313749	Pre-mRNA-processing protein 45
Peinf101Scf05179g00002	0.153655927	0.846819533	2.462351133	*	0.475313749	ATPase E1-E2 type family protein / haloacid dehalogenase-like hydrolase family protein
Peinf101Scf00532g05012	0.34662461	1.906868101	2.459759063	*	0.29528475	Replication factor A 51 kDa subunit
Peinf101Scf00967g03011	0.966987869	5.243713162	2.439019074	*	0.139640119	NAC domain containing protein 73
Peinf101Scf05146g00012	0.982926736	5.306794053	2.43268477	*	0.065345021	Plant invertase/pectin methylesterase inhibitor superfamily
Peinf101Scf01853g05028	109.2479291	588.7789787	2.430120231	Up	1.47E-20	cinnamyl alcohol dehydrogenase 9
Peinf101Ctg13308300g00001	0.152727536	0.822666104	2.429346809	*	0.543315647	Unknown protein
Peinf101Scf00214g03019	0.152727536	0.822666104	2.429346809	*	0.543315647	NADH-ubiquinone oxidoreductase chain 5
Peinf101Scf00428g03012	0.152727536	0.822666104	2.429346809	*	0.543315647	NA
Peinf101Scf00500g09030	0.152727536	0.822666104	2.429346809	*	0.543315647	ABC transporter A family member 12
Peinf101Scf00726g02004	0.152727536	0.822666104	2.429346809	*	0.543315647	Late embryogenesis abundant (LEA) hydroxyproline-rich glycoprotein family
Peinf101Scf01033g01011	0.152727536	0.822666104	2.429346809	*	0.543315647	Eukaryotic aspartyl protease family protein
Peinf101Scf01228g00023	0.152727536	0.822666104	2.429346809	*	0.543315647	terpene synthase 21
Peinf101Scf01609g00025	0.152727536	0.822666104	2.429346809	*	0.543315647	Unknown protein
Peinf101Scf02144g00005	0.152727536	0.822666104	2.429346809	*	0.543315647	Arabidopsis thaliana protein of unknown function (DUF821)
Peinf101Scf02778g00047	0.152727536	0.822666104	2.429346809	*	0.543315647	glucan synthase-like 8
Peinf101Scf02920g02049	0.152727536	0.822666104	2.429346809	*	0.543315647	myb domain protein 52
Peinf101Scf03039g00003	0.152727536	0.822666104	2.429346809	*	0.543315647	Unknown protein
Peinf101Scf08155g00019	0.152727536	0.822666104	2.429346809	*	0.543315647	myosin 1
Peinf101Scf13078g00004	0.152727536	0.822666104	2.429346809	*	0.543315647	Octicosapeptide/Phox/Bem1p (PB1) domain-containing protein / tetratricopeptide repeat (TPR)-containing protein
Peinf101Scf00131g16004	0.152438057	0.818748939	2.42519801	*	0.485762638	Unknown protein
Peinf101Scf00169g07021	0.152438057	0.818748939	2.42519801	*	0.485762638	LisH dimerization motif,WD40/YVTN repeat-like-containing domain isoform 2
Peinf101Scf00284g04010	0.152438057	0.818748939	2.42519801	*	0.485762638	YELLOW STRIPE like 7
Peinf101Scf00363g05003	0.152438057	0.818748939	2.42519801	*	0.485762638	Unknown protein
Peinf101Scf00680g05015	0.152438057	0.818748939	2.42519801	*	0.485762638	Ulp1 protease family, C-terminal catalytic domain containing protein [Solanum demissum]
Peinf101Scf00857g08001	0.152438057	0.818748939	2.42519801	*	0.485762638	growth-regulating factor 4
Peinf101Scf00872g15013	0.152438057	0.818748939	2.42519801	*	0.485762638	conserved hypothetical protein
Peinf101Scf00928g02020	0.152438057	0.818748939	2.42519801	*	0.485762638	DnaJ homolog subfamily B member 4
Peinf101Scf00962g21019	0.152438057	0.818748939	2.42519801	*	0.485762638	ubiquitin-conjugating enzyme 28
Peinf101Scf01262g09032	1824.637541	9798.647966	2.424972792	Up	1.83E-32	2-oxoglutarate (2OG) and Fe(II)-dependent oxygenase superfamily protein
Peinf101Scf00120g15022	0.152266031	0.814714321	2.419700143	*	0.487302138	Seed maturation protein
Peinf101Scf00178g14008	0.152266031	0.814714321	2.419700143	*	0.487302138	Unknown protein
Peinf101Scf00181g10012	0.152266031	0.814714321	2.419700143	*	0.487302138	cytochrome P450, family 82, subfamily C, polypeptide 4
Peinf101Scf00235g09015	0.152266031	0.814714321	2.419700143	*	0.487302138	UDP-N-acetylglucosamine transferase subunit ALG14, putative
Peinf101Scf00248g01004	0.152266031	0.814714321	2.419700143	*	0.487302138	U-box domain-containing protein kinase family protein
Peinf101Scf00301g05009	0.152266031	0.814714321	2.419700143	*	0.487302138	DHHC-type zinc finger family protein
Peinf101Scf00655g01018	0.152266031	0.814714321	2.419700143	*	0.487302138	Arylacetamide deacetylase-like protein
Peinf101Scf00713g05034	0.152266031	0.814714321	2.419700143	*	0.487302138	PLANT CADMIUM RESISTANCE 2
Peinf101Scf00713g13023	0.152266031	0.814714321	2.419700143	*	0.487302138	cytochrome P450, family 76, subfamily C, polypeptide 2
Peinf101Scf00782g04014	0.152266031	0.814714321	2.419700143	*	0.487302138	NA
Peinf101Scf01533g03010	0.152266031	0.814714321	2.419700143	*	0.487302138	Unknown protein
Peinf101Scf01969g05004	0.152266031	0.814714321	2.419700143	*	0.487302138	SPFH/Band 7/PHB domain-containing membrane-associated protein family
Peinf101Scf03038g00072	0.152266031	0.814714321	2.419700143	*	0.487302138	Reticulon family protein, putative isoform 1
Peinf101Scf04373g00027	0.152266031	0.814714321	2.419700143	*	0.487302138	AdoMet-dependent rRNA methyltransferase spb1
Peinf101Scf12821g00006	0.152266031	0.814714321	2.419700143	*	0.487302138	Hsp20/alpha crystallin family protein [Solanum demissum]
Peinf101Scf20745g00005	0.152266031	0.814714321	2.419700143	*	0.487302138	Domain of unknown function (DUF966)
Peinf101Scf00252g08004	616.2440801	3296.856167	2.41951716	Up	3.94E-24	Plant basic secretory protein (BSP) family protein
Peinf101Scf01262g03002	243.1112279	1295.036714	2.413304569	Up	2.96E-15	HXXXD-type acyl-transferase family protein
Peinf101Ctg12916843g00001	0.15225882	0.810514888	2.412312886	*	0.546252449	2-oxoglutarate (2OG) and Fe(II)-dependent oxygenase superfamily protein
Peinf101Ctg13449766g00004	0.15225882	0.810514888	2.412312886	*	0.546252449	Protein kinase superfamily protein
Peinf101Scf00168g13002	0.15225882	0.810514888	2.412312886	*	0.546252449	Transposon MuDR mudrA-like protein, putative [Solanum demissum]
Peinf101Scf00239g00012	0.15225882	0.810514888	2.412312886	*	0.546252449	Transducin/WD40 repeat-like superfamily protein
Peinf101Scf00411g00003	0.15225882	0.810514888	2.412312886	*	0.546252449	conserved hypothetical protein
Peinf101Scf00500g19005	0.15225882	0.810514888	2.412312886	*	0.546252449	HXXXD-type acyl-transferase family protein
Peinf101Scf00511g09007	0.15225882	0.810514888	2.412312886	*	0.546252449	ATP synthase subunit beta, chloroplastic
Peinf101Scf00543g01002	0.15225882	0.810514888	2.412312886	*	0.546252449	Unknown protein
Peinf101Scf00665g06022	0.15225882	0.810514888	2.412312886	*	0.546252449	Adip , putative [Theobroma cacao]
Peinf101Scf00914g07016	0.15225882	0.810514888	2.412312886	*	0.546252449	Zinc finger CCCH domain-containing protein 19
Peinf101Scf01086g00012	0.15225882	0.810514888	2.412312886	*	0.546252449	Protein of unknown function (DUF604)
Peinf101Scf01278g09073	0.15225882	0.810514888	2.412312886	*	0.546252449	Ninja-family protein
Peinf101Scf01663g01026	0.15225882	0.810514888	2.412312886	*	0.546252449	Pectin lyase-like superfamily protein
Peinf101Scf02279g02025	0.15225882	0.810514888	2.412312886	*	0.546252449	Abscisic acid 8-hydroxylase 4
Peinf101Scf02569g04023	0.15225882	0.810514888	2.412312886	*	0.546252449	Protein of unknown function (DUF506)
Peinf101Scf03134g00001	0.15225882	0.810514888	2.412312886	*	0.546252449	Protein of unknown function (DUF607)
Peinf101Scf07998g00007	0.15225882	0.810514888	2.412312886	*	0.546252449	Arabidopsis thaliana protein of unknown function (DUF821)
Peinf101Scf00500g01004	69.73135869	367.0392825	2.396054979	Up	4.05E-38	Unknown protein
Peinf101Scf00404g00041	1.005645924	5.288455861	2.394724102	*	0.078857772	Bifunctional inhibitor/lipid-transfer protein/seed storage 2S albumin superfamily protein
Peinf101Scf01262g09029	41.0290842	214.4311382	2.385795561	Up	1.29E-14	Unknown protein
Peinf101Scf01482g00026	3.980630353	20.72288772	2.380156243	*	0.002091201	HXXXD-type acyl-transferase family protein
Peinf101Scf01037g00015	0.642067145	3.325275413	2.372677754	*	0.160933449	NA
Peinf101Scf01262g01024	0.642067145	3.325275413	2.372677754	*	0.160933449	Peroxidase superfamily protein
Peinf101Scf02516g01007	0.960848826	4.975520779	2.372466169	*	0.10595966	Cytochrome P450 superfamily protein
Peinf101Scf01278g01025	34.14550887	175.829051	2.364405717	Up	2.19E-13	Cytochrome P450 superfamily protein
Peinf101Scf01329g07012	0.669849926	3.440060705	2.360524209	*	0.200649511	Unknown protein
Peinf101Scf01349g05007	6.993653681	35.49728	2.343590219	Up	0.000123624	Defensin-like protein 19
Peinf101Scf00284g00012	0.665715154	3.35212344	2.332098361	*	0.147010411	myb domain protein 42
Peinf101Scf00146g17031	1.357628523	6.78884258	2.322076852	*	0.073671827	cellulose synthase-like D3
Peinf101Scf01786g03024	0.350307592	1.728860913	2.303127647	*	0.351153334	Unknown protein
Peinf101Scf00738g01009	1.323549241	6.525182095	2.301606293	*	0.081680568	ammonium transporter 2
Peinf101Scf00822g01005	0.349276997	1.720235375	2.300162442	*	0.352238642	Unknown protein
Peinf101Scf00899g00016	0.350200421	1.724761441	2.300144106	*	0.351916552	Ribosome production factor 1
Peinf101Scf04017g00042	0.648611433	3.184594365	2.295683263	*	0.294088609	PLAC8 family protein
Peinf101Scf01822g03017	1.006037591	4.929437873	2.292738926	*	0.10435552	Protein of unknown function, DUF617
Peinf101Scf00423g15008	0.685567782	3.355041292	2.290959306	*	0.181843645	WRKY DNA-binding protein 35
Peinf101Ctg13524734g00004	0.355507367	1.725556442	2.279110304	*	0.343261742	NADH-quinone oxidoreductase subunit H
Peinf101Scf01804g00021	0.34978286	1.691683893	2.27392851	*	0.294389084	Unknown protein
Peinf101Scf00447g03021	0.355865753	1.720991412	2.273834894	*	0.292585559	conserved hypothetical protein
Peinf101Scf00901g06009	0.355287707	1.717362814	2.27313518	*	0.344799738	Unknown protein
Peinf101Scf01077g05023	0.643790475	3.107319482	2.271007445	*	0.220111362	early nodulin-like protein 4
Peinf101Scf01192g01024	2.092977722	10.04551803	2.262923103	*	0.124383986	Eukaryotic release factor 1-2
Peinf101Scf00975g03007	0.348389202	1.663789087	2.255700745	*	0.351589262	Unknown protein
Peinf101Scf00191g30001	0.354524038	1.693044663	2.255664678	*	0.349358665	Leucine-rich repeat receptor-like protein kinase family protein
Peinf101Scf00500g11031	0.347512827	1.655009328	2.251701213	*	0.291359817	Dynein light chain [Morus notabilis]
Peinf101Scf01456g00003	0.348459634	1.659512011	2.251695622	*	0.291068242	Unknown protein
Peinf101Scf00789g05005	0.348291909	1.655473092	2.248874696	*	0.291773329	ABC-2 type transporter family protein
Peinf101Scf01262g09031	121.3767386	576.6917409	2.2483084	Up	1.26E-16	Unknown protein
Peinf101Scf00650g07040	0.347064947	1.647043921	2.24660146	*	0.354326598	NAD(P)-binding Rossmann-fold superfamily protein
Peinf101Scf02206g01003	0.348013923	1.651544435	2.246598855	*	0.353975792	RNA polymerase Rpb7-like, N-terminal domain
Peinf101Scf00154g01052	0.346054558	1.622972489	2.229567135	*	0.305905536	Plastid transcriptionally active 17 isoform 1
Peinf101Scf00200g15015	0.346806763	1.62346313	2.226870681	*	0.297362909	F-box family protein
Peinf101Scf04220g01001	0.346806763	1.62346313	2.226870681	*	0.297362909	NAD kinase 1
Peinf101Scf00423g17019	0.345848813	1.61897159	2.226864258	*	0.297664828	S-locus lectin protein kinase family protein
Peinf101Scf06565g00009	0.345848813	1.61897159	2.226864258	*	0.297664828	Nuclear transport factor 2 (NTF2) family protein with RNA binding (RRM-RBD-RNP motifs) domain
Peinf101Scf02707g01015	0.353056367	1.64419065	2.219407153	*	0.370802577	Unknown protein
Peinf101Scf08084g00001	0.345847123	1.610559993	2.219356042	*	0.373394137	Unknown protein
Peinf101Scf02652g00070	1.272518906	5.890543283	2.210713609	*	0.14938673	cellulose synthase 6
Peinf101Scf00930g17014	0.352379489	1.623992351	2.204342979	*	0.374819857	SHI-related sequence 5
Peinf101Scf01123g02011	0.352379489	1.623992351	2.204342979	*	0.374819857	2-oxoglutarate (2OG) and Fe(II)-dependent oxygenase superfamily protein
Peinf101Scf00019g14006	0.345116402	1.590415536	2.204248807	*	0.377451638	cis-prenyl transferase 9 [Solanum habrochaites]
Peinf101Scf00665g24002	0.638286931	2.941140841	2.204098859	*	0.234481551	TRAF-like family protein
Peinf101Scf01278g03015	4377.605592	20142.3455	2.202017807	Up	2.21E-40	2-oxoglutarate (2OG) and Fe(II)-dependent oxygenase superfamily protein
Peinf101Scf00049g03027	163.9986841	752.837177	2.198653635	Up	5.54E-26	2-oxoglutarate (2OG) and Fe(II)-dependent oxygenase superfamily protein
Peinf101Scf00041g05015	0.35203461	1.615923943	2.198570116	*	0.36447032	Pollen Ole e 1 allergen and extensin family protein
Peinf101Scf00184g01020	0.345724523	1.586843619	2.198465115	*	0.366840946	Rhamnogalacturonate lyase family protein
Peinf101Scf00013g07010	0.34475283	1.582365821	2.198448869	*	0.367210323	conserved hypothetical protein
Peinf101Scf00762g12032	0.34475283	1.582365821	2.198448869	*	0.367210323	Pectin lyase-like superfamily protein
Peinf101Scf00650g12008	1.311500574	6.016247711	2.19764553	*	0.058267696	Eukaryotic aspartyl protease family protein
Peinf101Scf02138g03037	0.344718806	1.578193201	2.194781916	*	0.379980678	Protein of unknown function, DUF599
Peinf101Scf00140g27001	16.28183089	74.47334277	2.193461176	Up	1.97E-05	UDP-Glycosyltransferase superfamily protein
Peinf101Scf04549g00005	8.953520596	40.87970122	2.190857674	Up	1.09E-05	Protein kinase superfamily protein
Peinf101Scf01208g02024	0.642849479	2.901362235	2.174177547	*	0.293546635	Unknown protein
Peinf101Scf03815g00017	0.958551461	4.298267253	2.164827396	*	0.162431359	jasmonate ZIM-domain protein 1 [Nicotiana tabacum]
Peinf101Scf01734g05004	1.289926728	5.730585413	2.151393409	*	0.095022602	Cytosolic sulfotransferase 6
Peinf101Scf00284g04025	539.5339369	2382.792345	2.142867615	Up	1.78E-52	sterol C4-methyl oxidase 1-2
Peinf101Scf02926g00008	1.293000099	5.692295984	2.138288295	*	0.121034333	conserved hypothetical protein
Peinf101Scf01278g09062	1.284740713	5.654918434	2.138028992	*	0.089459044	Wall-associated receptor kinase-like 8
Peinf101Scf02138g02035	0.688197386	3.027280475	2.137128029	*	0.23852553	Protein phosphatase 2C family protein
Peinf101Scf02501g01021	0.685815479	3.004580561	2.131271232	*	0.222149252	conserved hypothetical protein
Peinf101Scf00264g04030	0.686600537	3.008002147	2.131262706	*	0.22967166	AGAMOUS-like 66 isoform 4
Peinf101Scf02138g03035	2.877387973	12.5144583	2.120764178	*	0.573159786	ATPase family AAA domain-containing protein 2
Peinf101Scf02089g02012	2145.247514	9323.746239	2.119765628	Up	2.16E-123	2-oxoglutarate (2OG) and Fe(II)-dependent oxygenase superfamily protein
Peinf101Scf00506g01014	6.051092318	26.18794871	2.113635558	*	0.032983366	Pseudouridine synthase family protein
Peinf101Scf00290g00012	142.6687382	616.2973116	2.110957254	Up	1.39E-19	Plant basic secretory protein (BSP) family protein
Peinf101Scf02920g02009	1.283001664	5.504129525	2.100991379	*	0.136022016	Ornithine decarboxylase
Peinf101Scf02093g03001	1377.521357	5905.35175	2.09994831	Up	1.20E-34	1,2-dihydroxy-3-keto-5-methylthiopentene dioxygenase 2
Peinf101Scf00232g09035	1.634158478	6.992722098	2.097306271	*	0.048482509	Zinc transporter 1
Peinf101Scf00214g05002	0.642985229	2.745291763	2.094101984	*	0.264945491	UDP-Glycosyltransferase superfamily protein
Peinf101Scf00500g06043	0.649679375	2.749496598	2.081367692	*	0.267578816	RS21-C6, EAR, NTP pyrophosphohydrolase MazG catalytic core, putative
Peinf101Scf00872g14007	1.606846465	6.789764379	2.079129425	*	0.086019311	Stress responsive A/B Barrel Domain
Peinf101Scf01633g05022	0.646931039	2.727163113	2.075717152	*	0.324572604	Zinc-finger domain of monoamine-oxidase A repressor R1 isoform 3, partial
Peinf101Scf01596g01014	0.98984385	4.154365738	2.069355373	*	0.169708641	nine-cis-epoxycarotenoid dioxygenase 5
Peinf101Scf03558g00015	0.646856667	2.709168063	2.066331919	*	0.229253027	Unknown protein
Peinf101Scf10597g00016	1.354415145	5.649028737	2.060332829	*	0.116424797	alpha/beta-Hydrolases superfamily protein
Peinf101Scf00029g12003	0.988835707	4.117672129	2.058026215	*	0.160604684	Ran BP2/NZF zinc finger-like superfamily protein
Peinf101Scf00500g18034	0.64580612	2.676723503	2.051295103	*	0.219370476	Pectate lyase family protein
Peinf101Scf02442g00001	1.590850508	6.56989369	2.046071754	*	0.13571064	F-box/kelch-repeat protein
Peinf101Scf04519g00004	0.96970939	4.003408403	2.045604438	*	0.186337986	Unknown protein
Peinf101Scf02522g00027	2.24582515	9.26204841	2.044085687	*	0.240987849	E3 ubiquitin-protein ligase BRE1-like 2
Peinf101Ctg13343124g00003	0.966967417	3.971412422	2.038113007	*	0.14790318	Unknown protein
Peinf101Scf00803g00020	0.646283818	2.652406831	2.037062302	*	0.260827481	nudix hydrolase homolog 17
Peinf101Scf01863g00004	26.99585041	110.2664254	2.030184008	Up	0.000259809	HXXXD-type acyl-transferase family protein
Peinf101Scf00120g02032	1.301242101	5.28573463	2.022214591	*	0.159533826	cytochrome P450, family 71, subfamily B, polypeptide 23
Peinf101Scf00650g22052	1.262917085	5.128206092	2.021694317	*	0.380021803	Pentatricopeptide repeat (PPR) superfamily protein
Peinf101Scf11273g00040	1.049363109	4.242109918	2.015268026	*	0.397633173	Casein kinase I isoform delta-like protein [Morus notabilis]
Peinf101Scf01172g00008	0.356325748	1.433101955	2.007872609	*	0.50407418	NA
Peinf101Scf01262g09045	671.1013018	2683.596468	1.999565289	Up	5.77E-25	Plant basic secretory protein (BSP) family protein
Peinf101Scf00278g03004	1.351498807	5.371686054	1.990814751	*	0.11399219	Protein of unknown function (DUF1191)
Peinf101Scf00832g09005	7.591556692	30.15686994	1.990019041	Up	0.000728848	Peroxidase superfamily protein
Peinf101Scf01862g04054	4.932408235	19.42593057	1.977619595	*	0.002745396	G-type lectin S-receptor-like serine/threonine-protein kinase
Peinf101Scf09393g00003	8.485962303	33.3960947	1.97652923	Up	0.000158287	Protein of unknown function, DUF642
Peinf101Scf02569g03020	0.349074421	1.371467763	1.974114161	*	0.443202499	glutamate decarboxylase
Peinf101Scf03371g00011	0.349074421	1.371467763	1.974114161	*	0.443202499	RELA/SPOT homolog 3
Peinf101Scf00129g01017	1.014406237	3.979170696	1.971832268	*	0.25524562	F-box/RNI-like superfamily protein
Peinf101Scf00953g00016	0.660961838	2.592266227	1.971575008	*	0.301231018	DENN (AEX-3) domain-containing protein
Peinf101Scf00071g09017	0.347815409	1.363070641	1.970466576	*	0.444616667	conserved hypothetical protein
Peinf101Scf00303g14010	0.347815409	1.363070641	1.970466576	*	0.444616667	Unknown protein
Peinf101Scf11861g00004	0.347815409	1.363070641	1.970466576	*	0.444616667	E3 ubiquitin-protein ligase CHIP
Peinf101Ctg12967477g00001	0.348927561	1.367407979	1.970444285	*	0.444234129	Unknown protein
Peinf101Scf00500g06038	0.348927561	1.367407979	1.970444285	*	0.444234129	Protein kinase superfamily protein
Peinf101Scf00523g11001	0.348927561	1.367407979	1.970444285	*	0.444234129	Unknown protein
Peinf101Scf02317g00012	0.348927561	1.367407979	1.970444285	*	0.444234129	17.4 kDa class III heat shock protein
Peinf101Scf00395g05050	0.356150673	1.395575279	1.970300327	*	0.441781281	conserved hypothetical protein
Peinf101Ctg13278192g00002	0.145908195	0.571344447	1.969299847	*	0.625102567	Unknown protein
Peinf101Scf00009g05001	0.145908195	0.571344447	1.969299847	*	0.625102567	22.0 kDa class IV heat shock protein
Peinf101Scf00015g05002	0.145908195	0.571344447	1.969299847	*	0.625102567	bZIP transcription factor [Tamarix hispida]
Peinf101Scf00019g05028	0.145908195	0.571344447	1.969299847	*	0.625102567	CUB and sushi domain-containing protein 3, putative
Peinf101Scf00026g03009	0.145908195	0.571344447	1.969299847	*	0.625102567	Cytochrome P450 superfamily protein
Peinf101Scf00028g01013	0.145908195	0.571344447	1.969299847	*	0.625102567	Nse4, component of Smc5/6 DNA repair complex
Peinf101Scf00131g02016	0.145908195	0.571344447	1.969299847	*	0.625102567	Unknown protein
Peinf101Scf00140g24003	0.145908195	0.571344447	1.969299847	*	0.625102567	UDP-Glycosyltransferase superfamily protein
Peinf101Scf00246g02002	0.145908195	0.571344447	1.969299847	*	0.625102567	Protein of unknown function, DUF617
Peinf101Scf00297g04028	0.145908195	0.571344447	1.969299847	*	0.625102567	Exostosin family protein
Peinf101Scf00317g00014	0.145908195	0.571344447	1.969299847	*	0.625102567	Replication protein A 70 kDa DNA-binding subunit B
Peinf101Scf00335g14002	0.145908195	0.571344447	1.969299847	*	0.625102567	Malate dehydrogenase, cytoplasmic
Peinf101Scf00382g01002	0.145908195	0.571344447	1.969299847	*	0.625102567	EID1-like F-box protein 3
Peinf101Scf00384g01022	0.145908195	0.571344447	1.969299847	*	0.625102567	Cytoplasmic FMR1-interacting protein 1 homolog
Peinf101Scf00408g14016	0.145908195	0.571344447	1.969299847	*	0.625102567	Unknown protein
Peinf101Scf00418g07013	0.145908195	0.571344447	1.969299847	*	0.625102567	wall-associated kinase 2
Peinf101Scf00418g09016	0.145908195	0.571344447	1.969299847	*	0.625102567	Exostosin family protein
Peinf101Scf00545g01030	0.145908195	0.571344447	1.969299847	*	0.625102567	Ulp1 protease family, C-terminal catalytic domain containing protein [Solanum demissum]
Peinf101Scf00631g04003	0.145908195	0.571344447	1.969299847	*	0.625102567	Unknown protein
Peinf101Scf00661g04051	0.145908195	0.571344447	1.969299847	*	0.625102567	Disease resistance-responsive (dirigent-like protein) family protein
Peinf101Scf00676g00002	0.145908195	0.571344447	1.969299847	*	0.625102567	Auxin-induced protein-like protein
Peinf101Scf00851g04016	0.145908195	0.571344447	1.969299847	*	0.625102567	Blue copper protein
Peinf101Scf00883g12010	0.145908195	0.571344447	1.969299847	*	0.625102567	Nucleoside diphosphate kinase family protein
Peinf101Scf00889g19017	0.145908195	0.571344447	1.969299847	*	0.625102567	Unknown protein
Peinf101Scf00902g00020	0.145908195	0.571344447	1.969299847	*	0.625102567	F-box/RNI-like superfamily protein
Peinf101Scf00961g05006	0.145908195	0.571344447	1.969299847	*	0.625102567	conserved hypothetical protein
Peinf101Scf00978g00006	0.145908195	0.571344447	1.969299847	*	0.625102567	Unknown protein
Peinf101Scf00985g06014	0.145908195	0.571344447	1.969299847	*	0.625102567	WRKY DNA-binding protein 49
Peinf101Scf01063g14008	0.145908195	0.571344447	1.969299847	*	0.625102567	Heavy metal transport/detoxification superfamily protein
Peinf101Scf01141g00013	0.145908195	0.571344447	1.969299847	*	0.625102567	basic helix-loop-helix family protein [Arabidopsis lyrata subsp. lyrata] gb|EFH54890.1| basic helix-loop-helix family protein [Arabidopsis lyrata subsp. lyrata]
Peinf101Scf01183g00002	0.145908195	0.571344447	1.969299847	*	0.625102567	holocarboxylase synthetase 2
Peinf101Scf01254g02006	0.145908195	0.571344447	1.969299847	*	0.625102567	Enoyl-[acyl-carrier-protein] reductase [NADH] 1
Peinf101Scf01625g01009	0.145908195	0.571344447	1.969299847	*	0.625102567	high affinity nitrate transporter 2.6
Peinf101Scf01889g10024	0.145908195	0.571344447	1.969299847	*	0.625102567	thioredoxin H-type 1
Peinf101Scf01889g12038	0.145908195	0.571344447	1.969299847	*	0.625102567	Leucine-rich repeat protein kinase family protein
Peinf101Scf02360g01062	0.145908195	0.571344447	1.969299847	*	0.625102567	nodulin MtN21 /EamA-like transporter family protein
Peinf101Scf02481g00049	0.145908195	0.571344447	1.969299847	*	0.625102567	NAC domain protein,
Peinf101Scf02757g01037	0.145908195	0.571344447	1.969299847	*	0.625102567	Mitochondrial substrate carrier family protein
Peinf101Scf05773g00002	0.145908195	0.571344447	1.969299847	*	0.625102567	Protein kinase superfamily protein
Peinf101Scf08574g00018	0.145908195	0.571344447	1.969299847	*	0.625102567	Peroxidase superfamily protein
Peinf101Scf14071g00004	0.145908195	0.571344447	1.969299847	*	0.625102567	P-hydroxybenzoic acid efflux pump subunit aaeB
Peinf101Scf19371g00002	0.145908195	0.571344447	1.969299847	*	0.625102567	LOB domain-containing protein 21
Peinf101Scf00540g08013	0.971985738	3.783656607	1.96077411	*	0.195935754	FAD-binding Berberine family protein
Peinf101Scf02980g00010	1880.367756	7316.785709	1.96019516	Up	2.28E-45	sterol methyltransferase 1
Peinf101Scf05095g01046	1.304788496	5.024205279	1.945079443	*	0.136517856	calcium-transporting ATPase, putative
Peinf101Scf01262g09011	121.2768353	466.6950616	1.944176189	Up	3.94E-19	HXXXD-type acyl-transferase family protein
Peinf101Scf01226g01042	0.966571537	3.708217814	1.939777571	*	0.184274825	Leucine-rich receptor-like protein kinase family protein
Peinf101Scf00120g08019	0.346843491	1.33054745	1.939663244	*	0.39193787	Protein kinase superfamily protein
Peinf101Scf01889g13037	0.347972724	1.334867709	1.939650643	*	0.391591214	NA
Peinf101Scf00854g00015	0.346358392	1.326825906	1.93764155	*	0.446221553	Tetratricopeptide repeat (TPR)-like superfamily protein
Peinf101Scf00476g08025	0.347488288	1.3311455	1.937632014	*	0.445817814	Integral membrane protein-like isoform 1
Peinf101Scf00714g01003	0.347488288	1.3311455	1.937632014	*	0.445817814	pollen-specific small CDPK-interacting protein 1 [Petunia integrifolia subsp. inflata]
Peinf101Scf01061g00005	0.347488288	1.3311455	1.937632014	*	0.445817814	Unknown protein
Peinf101Scf02979g00021	0.347488288	1.3311455	1.937632014	*	0.445817814	RNI-like superfamily protein
Peinf101Scf00559g05003	0.354826348	1.359197851	1.937570428	*	0.44322953	Unknown protein
Peinf101Scf04103g00069	0.354826348	1.359197851	1.937570428	*	0.44322953	calmodulin-binding family protein
Peinf101Scf01262g04018	498.0881062	1902.371853	1.933326408	Up	5.20E-35	basic helix-loop-helix (bHLH) DNA-binding superfamily protein
Peinf101Scf01889g04044	2.57463703	9.798822791	1.928239381	*	0.051478756	AP2-like ethylene-responsive transcription factor
Peinf101Scf00487g20001	0.353800097	1.335142283	1.915987147	*	0.457193058	Unknown protein
Peinf101Scf00058g06011	0.353555837	1.331179899	1.912695572	*	0.397144409	RAB GTPase homolog A1F
Peinf101Scf00017g00014	0.346132825	1.303212499	1.912674677	*	0.399435655	Integrase-type DNA-binding superfamily protein
Peinf101Scf00714g03005	0.344989804	1.29890603	1.912671435	*	0.399793568	palmate-like pentafoliata 1 transcription factor [Carica papaya]
Peinf101Scf00898g05053	0.961494282	3.612809745	1.9097711	*	0.190324701	Mitotic checkpoint protein BUB3.3
Peinf101Scf00219g05010	0.353348227	1.327180865	1.909202417	*	0.398154862	Unknown protein
Peinf101Scf00476g05018	0.353348227	1.327180865	1.909202417	*	0.398154862	Ycf1 protein
Peinf101Scf01567g02012	0.353348227	1.327180865	1.909202417	*	0.398154862	NA
Peinf101Scf01368g03006	0.345913406	1.299225274	1.909168771	*	0.400455188	Homeodomain-like superfamily protein
Peinf101Scf02242g01027	0.34476856	1.29492063	1.909163552	*	0.400814526	Mitochondrial transcription termination factor family protein
Peinf101Scf00013g16003	0.143824193	0.539933342	1.908474938	*	0.62952604	Mutator-like transposase [Arabidopsis thaliana]
Peinf101Scf00049g00022	0.143824193	0.539933342	1.908474938	*	0.62952604	Unknown protein
Peinf101Scf00167g08014	0.143824193	0.539933342	1.908474938	*	0.62952604	acylsugar acetyltransferase [Solanum habrochaites]
Peinf101Scf00185g04019	0.143824193	0.539933342	1.908474938	*	0.62952604	lysine histidine transporter 1
Peinf101Scf00408g13010	0.143824193	0.539933342	1.908474938	*	0.62952604	inositol transporter 4
Peinf101Scf00480g02001	0.143824193	0.539933342	1.908474938	*	0.62952604	Protein NRT1/ PTR FAMILY 6.2
Peinf101Scf00637g07003	0.143824193	0.539933342	1.908474938	*	0.62952604	Agamous-like MADS-box protein AGL62
Peinf101Scf00650g24034	0.143824193	0.539933342	1.908474938	*	0.62952604	NA
Peinf101Scf00650g27004	0.143824193	0.539933342	1.908474938	*	0.62952604	60S ribosomal export protein NMD3
Peinf101Scf00791g02034	0.143824193	0.539933342	1.908474938	*	0.62952604	NA
Peinf101Scf01071g00001	0.143824193	0.539933342	1.908474938	*	0.62952604	Unknown protein
Peinf101Scf01081g01011	0.143824193	0.539933342	1.908474938	*	0.62952604	NA
Peinf101Scf01178g02029	0.143824193	0.539933342	1.908474938	*	0.62952604	Mitochondrial substrate carrier family protein
Peinf101Scf01267g02018	0.143824193	0.539933342	1.908474938	*	0.62952604	Unknown protein
Peinf101Scf01468g04061	0.143824193	0.539933342	1.908474938	*	0.62952604	Amino acid permease family protein
Peinf101Scf01614g01044	0.143824193	0.539933342	1.908474938	*	0.62952604	interferon-related developmental regulator family protein / IFRD protein family
Peinf101Scf01671g00001	0.143824193	0.539933342	1.908474938	*	0.62952604	transferase, transferring glycosyl groups, putative
Peinf101Scf01775g09030	0.143824193	0.539933342	1.908474938	*	0.62952604	Unknown protein
Peinf101Scf01786g09040	0.143824193	0.539933342	1.908474938	*	0.62952604	NADH dehydrogenase [ubiquinone] iron-sulfur protein 7, mitochondrial
Peinf101Scf01841g00007	0.143824193	0.539933342	1.908474938	*	0.62952604	NA
Peinf101Scf01933g04010	0.143824193	0.539933342	1.908474938	*	0.62952604	Zinc finger containing preotein, putative [Solanum demissum]
Peinf101Scf02339g08002	0.143824193	0.539933342	1.908474938	*	0.62952604	UDP-Glycosyltransferase superfamily protein
Peinf101Scf02393g02014	0.143824193	0.539933342	1.908474938	*	0.62952604	Sec14p-like phosphatidylinositol transfer family protein
Peinf101Scf02628g00002	0.143824193	0.539933342	1.908474938	*	0.62952604	Protein translation factor SUI1 homolog 2
Peinf101Scf02697g00012	0.143824193	0.539933342	1.908474938	*	0.62952604	Calcium-dependent phosphotriesterase superfamily protein
Peinf101Scf04519g01031	0.143824193	0.539933342	1.908474938	*	0.62952604	Heavy metal transport/detoxification superfamily protein
Peinf101Scf02160g02002	1.041643961	3.907871277	1.907520705	*	0.322511352	pantothenate kinase 2
Peinf101Scf01522g00005	2.053443641	7.702704394	1.907319709	*	0.108826798	SBP (S-ribonuclease binding protein) family protein
Peinf101Scf01436g02017	3.31173424	12.41659818	1.906611158	*	0.020951284	Cytochrome b6-f complex subunit 4
Peinf101Scf01441g01014	6.607228793	24.74490609	1.905014359	Up	0.000600989	conserved hypothetical protein
Peinf101Scf05095g02026	0.353345755	1.322976693	1.904635164	*	0.460425628	V-type proton ATPase catalytic subunit A
Peinf101Scf00665g25045	0.345893252	1.295038785	1.904596533	*	0.463018866	TRAF-like family protein
Peinf101Scf00363g05013	0.344745678	1.290736868	1.904590549	*	0.463423388	fatty acid amide hydrolase
Peinf101Scf05587g00004	0.344745678	1.290736868	1.904590549	*	0.463423388	glycosyl hydrolase 9C1
Peinf101Scf00145g01004	0.988762796	3.701784637	1.904524599	*	0.168459884	RING finger protein
Peinf101Scf00001g00006	0.143551426	0.535999465	1.900663897	*	0.631597976	Mediator of RNA polymerase II transcription subunit 15a
Peinf101Scf00018g03032	0.143551426	0.535999465	1.900663897	*	0.631597976	Replication factor A protein
Peinf101Scf00019g08037	0.143551426	0.535999465	1.900663897	*	0.631597976	wound-responsive AP2 like factor 2 [Nicotiana tabacum]
Peinf101Scf00028g00015	0.143551426	0.535999465	1.900663897	*	0.631597976	LOB domain-containing protein 4
Peinf101Scf00028g00016	0.143551426	0.535999465	1.900663897	*	0.631597976	LOB domain-containing protein 4
Peinf101Scf00060g08014	0.143551426	0.535999465	1.900663897	*	0.631597976	Unknown protein
Peinf101Scf00131g10023	0.143551426	0.535999465	1.900663897	*	0.631597976	Unknown protein
Peinf101Scf00146g10002	0.143551426	0.535999465	1.900663897	*	0.631597976	NAD(P)-binding Rossmann-fold superfamily protein
Peinf101Scf00230g04001	0.143551426	0.535999465	1.900663897	*	0.631597976	conserved hypothetical protein
Peinf101Scf00311g04016	0.143551426	0.535999465	1.900663897	*	0.631597976	F-box/FBD/LRR-repeat protein
Peinf101Scf00357g03003	0.143551426	0.535999465	1.900663897	*	0.631597976	cytochrome P450, family 735, subfamily A, polypeptide 1
Peinf101Scf00382g07020	0.143551426	0.535999465	1.900663897	*	0.631597976	Phenazine biosynthesis PhzC/PhzF protein
Peinf101Scf00457g27001	0.143551426	0.535999465	1.900663897	*	0.631597976	ABC-2 type transporter family protein
Peinf101Scf00471g08031	0.143551426	0.535999465	1.900663897	*	0.631597976	U-box domain-containing protein 15
Peinf101Scf00500g12004	0.143551426	0.535999465	1.900663897	*	0.631597976	Unknown protein
Peinf101Scf00735g08013	0.143551426	0.535999465	1.900663897	*	0.631597976	Unknown protein
Peinf101Scf00763g01026	0.143551426	0.535999465	1.900663897	*	0.631597976	DC1 domain-containing protein
Peinf101Scf00835g11038	0.143551426	0.535999465	1.900663897	*	0.631597976	ATPase family associated with various cellular activities (AAA) isoform 1
Peinf101Scf01556g00020	0.143551426	0.535999465	1.900663897	*	0.631597976	Elongation factor 1-beta
Peinf101Scf01648g06019	0.143551426	0.535999465	1.900663897	*	0.631597976	ADP/ATP carrier 2
Peinf101Scf01733g02010	0.143551426	0.535999465	1.900663897	*	0.631597976	terpene synthase 14
Peinf101Scf02169g00002	0.143551426	0.535999465	1.900663897	*	0.631597976	ATP-dependent caseinolytic (Clp) protease/crotonase family protein
Peinf101Scf02204g02010	0.143551426	0.535999465	1.900663897	*	0.631597976	Unknown protein
Peinf101Scf02792g00018	0.143551426	0.535999465	1.900663897	*	0.631597976	Unknown protein
Peinf101Scf03005g04031	0.143551426	0.535999465	1.900663897	*	0.631597976	DNA-directed RNA polymerases I, II, and III subunit RPABC1
Peinf101Scf03338g00025	0.143551426	0.535999465	1.900663897	*	0.631597976	Lysine--tRNA ligase
Peinf101Scf06170g00018	0.143551426	0.535999465	1.900663897	*	0.631597976	DNA-directed RNA polymerase II subunit 2
Peinf101Scf18045g00002	0.143551426	0.535999465	1.900663897	*	0.631597976	CC-NBS-LRR protein [Solanum tuberosum]
Peinf101Scf19860g00001	0.143551426	0.535999465	1.900663897	*	0.631597976	NAD(P)H-quinone oxidoreductase subunit H, chloroplastic
Peinf101Scf01327g00009	1.641681328	6.124153711	1.899336386	*	0.125168127	Unknown protein
Peinf101Scf00973g04011	32.47381305	120.2006892	1.888096468	Up	1.35E-06	Peroxidase superfamily protein
Peinf101Scf00444g15013	0.981558486	3.628135952	1.886082379	*	0.195714289	Carbohydrate-binding X8 domain superfamily protein
Peinf101Scf01438g00015	0.34537601	1.27468085	1.883896297	*	0.540401812	classical AGP [Gunnera manicata]
Peinf101Scf01077g15004	0.344216424	1.270390945	1.883884694	*	0.540821705	Unknown protein
Peinf101Scf03618g00013	0.344764972	1.271085244	1.882375676	*	0.469451416	Unknown protein
Peinf101Scf00459g03014	0.34360547	1.266795256	1.882358462	*	0.469863754	apyrase 2
Peinf101Scf01166g06044	0.34360547	1.266795256	1.882358462	*	0.469863754	subtilase family protein
Peinf101Scf01353g02047	0.34360547	1.266795256	1.882358462	*	0.469863754	F-box protein [Morus notabilis]
Peinf101Scf00345g05020	0.640901905	2.359460301	1.880281434	*	0.321423774	conserved hypothetical protein
Peinf101Scf00477g07016	0.343361784	1.262832298	1.878861683	*	0.463302793	calmodulin-like 11
Peinf101Scf02339g10032	0.980433856	3.599972117	1.876493524	*	0.224212922	Transposon MuDR mudrA-like protein, putative [Solanum demissum]
Peinf101Scf02395g03052	0.351972689	1.290854651	1.874791172	*	0.469018609	inositol polyphosphate 5-phosphatase I
Peinf101Scf00427g13005	49.12424361	179.9463143	1.873059454	Up	9.12E-07	pathogenesis-related protein
Peinf101Scf00049g00021	213.0774168	780.1163633	1.872311639	Up	5.87E-31	2-oxoglutarate (2OG) and Fe(II)-dependent oxygenase superfamily protein
Peinf101Scf01160g00006	5.74502322	21.00952686	1.870659043	*	0.026379911	Disease resistance protein (CC-NBS-LRR class) family
Peinf101Scf00650g23037	0.352464473	1.286156223	1.867516139	*	0.542167547	Transmembrane emp24 domain-containing protein 10
Peinf101Scf00500g01045	0.647735816	2.363525371	1.867462926	*	0.324423505	Eukaryotic aspartyl protease family protein
Peinf101Scf00076g00015	0.344872643	1.258357642	1.867406417	*	0.544886283	Major facilitator superfamily protein
Peinf101Scf03371g00017	0.645391903	2.352006506	1.865644668	*	0.287771676	AP2-like ethylene-responsive transcription factor
Peinf101Scf00457g05003	0.639162452	2.327704646	1.864653447	*	0.330332628	Avr9/Cf-9 rapidly elicited protein 137 [Nicotiana tabacum]
Peinf101Scf00464g05011	5623.005299	20448.03102	1.862548619	Up	6.47E-47	cytochrome P450, family 88, subfamily A, polypeptide 3
Peinf101Scf01001g00038	0.67258417	2.445264288	1.862203673	*	0.345136774	respiratory burst oxidase protein F
Peinf101Scf01506g00003	1.008189222	3.663220294	1.861346026	*	0.228132599	S-locus linked F-box protein type-6 [Petunia x hybrida]
Peinf101Scf01074g00042	1.649356236	5.990163226	1.860692283	*	0.092675582	early nodulin-like protein 14
Peinf101Scf05729g00001	0.672294169	2.437141003	1.858025181	*	0.346285887	Bifunctional pinoresinol-lariciresinol reductase
Peinf101Scf02357g00021	1.675705413	6.07040132	1.85702335	*	0.122409145	early nodulin-like protein 15
Peinf101Scf05569g00021	1.675705413	6.07040132	1.85702335	*	0.122409145	early nodulin-like protein 15
Peinf101Scf00782g01036	0.643753031	2.32015027	1.849639023	*	0.282736637	HAD superfamily, subfamily IIIB acid phosphatase
Peinf101Scf01938g03008	1.314391045	4.729658963	1.847341604	*	0.129004604	ubiquitin-conjugating enzyme 25
Peinf101Ctg12922081g00001	0.141510195	0.508752231	1.846057219	*	0.647796829	Unknown protein
Peinf101Ctg13197220g00001	0.141510195	0.508752231	1.846057219	*	0.647796829	Unknown protein
Peinf101Ctg13488776g00001	0.141510195	0.508752231	1.846057219	*	0.647796829	Glucan endo-1,3-beta-glucosidase 8
Peinf101Ctg13522494g00003	0.141510195	0.508752231	1.846057219	*	0.647796829	Peroxidase superfamily protein
Peinf101Ctg13526146g00001	0.141510195	0.508752231	1.846057219	*	0.647796829	tonoplast intrinsic protein 2
Peinf101Ctg13618831g00003	0.141510195	0.508752231	1.846057219	*	0.647796829	Cytochrome P450 superfamily protein
Peinf101Scf00064g03006	0.141510195	0.508752231	1.846057219	*	0.647796829	Transposon MuDR mudrA-like protein, putative [Solanum demissum]
Peinf101Scf00138g04008	0.141510195	0.508752231	1.846057219	*	0.647796829	Unknown protein
Peinf101Scf00146g02001	0.141510195	0.508752231	1.846057219	*	0.647796829	FASCICLIN-like arabinogalactan protein 8
Peinf101Scf00185g05002	0.141510195	0.508752231	1.846057219	*	0.647796829	Unknown protein
Peinf101Scf00192g09017	0.141510195	0.508752231	1.846057219	*	0.647796829	cellulose synthase like D4
Peinf101Scf00204g02014	0.141510195	0.508752231	1.846057219	*	0.647796829	heat shock protein 91
Peinf101Scf00286g09019	0.141510195	0.508752231	1.846057219	*	0.647796829	Peroxidase superfamily protein
Peinf101Scf00296g04013	0.141510195	0.508752231	1.846057219	*	0.647796829	cycloartenol synthase 1
Peinf101Scf00317g00006	0.141510195	0.508752231	1.846057219	*	0.647796829	Unknown protein
Peinf101Scf00393g05013	0.141510195	0.508752231	1.846057219	*	0.647796829	receptor lectin kinase
Peinf101Scf00395g06054	0.141510195	0.508752231	1.846057219	*	0.647796829	Protein kinase superfamily protein
Peinf101Scf00415g08023	0.141510195	0.508752231	1.846057219	*	0.647796829	NB-ARC domain-containing disease resistance protein
Peinf101Scf00434g04013	0.141510195	0.508752231	1.846057219	*	0.647796829	serine carboxypeptidase-like 19
Peinf101Scf00482g08066	0.141510195	0.508752231	1.846057219	*	0.647796829	RNA-binding (RRM/RBD/RNP motifs) family protein
Peinf101Scf00500g14028	0.141510195	0.508752231	1.846057219	*	0.647796829	Nodulin MtN3 family protein
Peinf101Scf00576g05010	0.141510195	0.508752231	1.846057219	*	0.647796829	NA
Peinf101Scf00647g05009	0.141510195	0.508752231	1.846057219	*	0.647796829	6b-interacting protein 2 [Nicotiana tabacum]
Peinf101Scf00665g02028	0.141510195	0.508752231	1.846057219	*	0.647796829	Pollen-specific protein C13
Peinf101Scf00777g03005	0.141510195	0.508752231	1.846057219	*	0.647796829	Leucine-rich receptor-like protein kinase family protein
Peinf101Scf00864g00006	0.141510195	0.508752231	1.846057219	*	0.647796829	Unknown protein
Peinf101Scf00888g02003	0.141510195	0.508752231	1.846057219	*	0.647796829	NAD(P)-binding Rossmann-fold superfamily protein
Peinf101Scf00962g07024	0.141510195	0.508752231	1.846057219	*	0.647796829	Copper-exporting P-type ATPase A
Peinf101Scf00974g19011	0.141510195	0.508752231	1.846057219	*	0.647796829	Pectate lyase family protein
Peinf101Scf01050g03013	0.141510195	0.508752231	1.846057219	*	0.647796829	Glucan endo-1,3-beta-glucosidase
Peinf101Scf01057g03035	0.141510195	0.508752231	1.846057219	*	0.647796829	Leucine-rich repeat protein kinase family protein
Peinf101Scf01057g07015	0.141510195	0.508752231	1.846057219	*	0.647796829	histidine kinase 5
Peinf101Scf01164g11007	0.141510195	0.508752231	1.846057219	*	0.647796829	tryptophan aminotransferase related 2
Peinf101Scf01168g03023	0.141510195	0.508752231	1.846057219	*	0.647796829	Low temperature and salt responsive protein family
Peinf101Scf01491g04012	0.141510195	0.508752231	1.846057219	*	0.647796829	Unknown protein
Peinf101Scf01564g00021	0.141510195	0.508752231	1.846057219	*	0.647796829	1-acyl-sn-glycerol-3-phosphate acyltransferase 2
Peinf101Scf01601g00013	0.141510195	0.508752231	1.846057219	*	0.647796829	Unknown protein
Peinf101Scf02279g01013	0.141510195	0.508752231	1.846057219	*	0.647796829	Protein of unknown function (DUF677)
Peinf101Scf02317g00054	0.141510195	0.508752231	1.846057219	*	0.647796829	Late embryogenesis abundant hydroxyproline-rich glycoprotein family, putative
Peinf101Scf02481g00062	0.141510195	0.508752231	1.846057219	*	0.647796829	Unknown protein
Peinf101Scf02911g00006	0.141510195	0.508752231	1.846057219	*	0.647796829	cytochrome P450, family 86, subfamily A, polypeptide 1
Peinf101Scf03074g00066	0.141510195	0.508752231	1.846057219	*	0.647796829	nodulin MtN21 /EamA-like transporter family protein
Peinf101Scf03187g02002	0.141510195	0.508752231	1.846057219	*	0.647796829	HXXXD-type acyl-transferase family protein
Peinf101Scf03341g00008	0.141510195	0.508752231	1.846057219	*	0.647796829	Unknown protein
Peinf101Scf03382g00006	0.141510195	0.508752231	1.846057219	*	0.647796829	Unknown protein
Peinf101Scf03382g00046	0.141510195	0.508752231	1.846057219	*	0.647796829	Protein FLOWERING LOCUS T
Peinf101Scf04019g00005	0.141510195	0.508752231	1.846057219	*	0.647796829	CHY-type/CTCHY-type/RING-type Zinc finger protein
Peinf101Scf04103g00078	0.141510195	0.508752231	1.846057219	*	0.647796829	ATPase E1-E2 type family protein / haloacid dehalogenase-like hydrolase family protein
Peinf101Scf10235g00004	0.141510195	0.508752231	1.846057219	*	0.647796829	respiratory burst oxidase protein F
Peinf101Scf19518g00004	0.141510195	0.508752231	1.846057219	*	0.647796829	late embryogenesis abundant protein-related / LEA protein-related
Peinf101Scf00317g03007	2.254612985	8.10370475	1.845701803	*	0.080040016	S-adenosyl-L-methionine-dependent methyltransferases superfamily protein
Peinf101Scf00427g12014	52.39403642	187.8161829	1.84184686	Up	8.90E-07	Pathogen-related protein
Peinf101Scf00620g05008	0.643427237	2.305050378	1.84094937	*	0.417949137	armadillo repeat only 2
Peinf101Scf00086g00016	2.561946319	9.173391189	1.840214917	*	0.092295134	Transducin/WD40 repeat-like superfamily protein
Peinf101Scf00197g29004	3.318947629	11.88048286	1.839795703	*	0.024072473	Subtilase family protein
Peinf101Ctg13657113g00003	0.14121169	0.504844092	1.837978388	*	0.648239378	Protein phosphatase 2C family protein
Peinf101Ctg13722180g00003	0.14121169	0.504844092	1.837978388	*	0.648239378	B3 domain-containing protein
Peinf101Scf00011g03004	0.14121169	0.504844092	1.837978388	*	0.648239378	NAC transcription factor [Nicotiana tabacum]
Peinf101Scf00034g04015	0.14121169	0.504844092	1.837978388	*	0.648239378	Unknown protein
Peinf101Scf00041g15002	0.14121169	0.504844092	1.837978388	*	0.648239378	TRICHOME BIREFRINGENCE-LIKE 19
Peinf101Scf00056g18001	0.14121169	0.504844092	1.837978388	*	0.648239378	Disease resistance-responsive (dirigent-like protein) family protein
Peinf101Scf00070g16003	0.14121169	0.504844092	1.837978388	*	0.648239378	AP-2 complex subunit sigma
Peinf101Scf00101g01031	0.14121169	0.504844092	1.837978388	*	0.648239378	xyloglucan endotransglucosylase/hydrolase 26
Peinf101Scf00122g06031	0.14121169	0.504844092	1.837978388	*	0.648239378	GATA type zinc finger transcription factor family protein
Peinf101Scf00128g01004	0.14121169	0.504844092	1.837978388	*	0.648239378	Unknown protein
Peinf101Scf00150g10004	0.14121169	0.504844092	1.837978388	*	0.648239378	F-box family protein
Peinf101Scf00230g03003	0.14121169	0.504844092	1.837978388	*	0.648239378	conserved hypothetical protein
Peinf101Scf00318g16004	0.14121169	0.504844092	1.837978388	*	0.648239378	Unknown protein
Peinf101Scf00394g09010	0.14121169	0.504844092	1.837978388	*	0.648239378	high affinity nitrate transporter 2.7
Peinf101Scf00434g10017	0.14121169	0.504844092	1.837978388	*	0.648239378	Transposon MuDR mudrA-like protein, putative [Solanum demissum]
Peinf101Scf00439g06014	0.14121169	0.504844092	1.837978388	*	0.648239378	Homeobox protein knotted-1-like 6
Peinf101Scf00442g03001	0.14121169	0.504844092	1.837978388	*	0.648239378	Unknown protein
Peinf101Scf00476g15010	0.14121169	0.504844092	1.837978388	*	0.648239378	Unknown protein
Peinf101Scf00575g05004	0.14121169	0.504844092	1.837978388	*	0.648239378	Unknown protein
Peinf101Scf00753g13023	0.14121169	0.504844092	1.837978388	*	0.648239378	Unknown protein
Peinf101Scf00792g05028	0.14121169	0.504844092	1.837978388	*	0.648239378	Endonuclease/exonuclease/phosphatase family protein
Peinf101Scf00808g00028	0.14121169	0.504844092	1.837978388	*	0.648239378	Unknown protein
Peinf101Scf01119g00018	0.14121169	0.504844092	1.837978388	*	0.648239378	aspartate aminotransferase 1
Peinf101Scf01142g10035	0.14121169	0.504844092	1.837978388	*	0.648239378	PHD finger protein
Peinf101Scf01145g06002	0.14121169	0.504844092	1.837978388	*	0.648239378	Calcium-dependent lipid-binding (CaLB domain) family protein
Peinf101Scf01278g04014	0.14121169	0.504844092	1.837978388	*	0.648239378	2-oxoglutarate (2OG) and Fe(II)-dependent oxygenase superfamily protein
Peinf101Scf01307g06009	0.14121169	0.504844092	1.837978388	*	0.648239378	11S globulin seed storage protein 2
Peinf101Scf01347g00008	0.14121169	0.504844092	1.837978388	*	0.648239378	Adenine/guanine permease AZG1
Peinf101Scf01775g10003	0.14121169	0.504844092	1.837978388	*	0.648239378	Protein kinase superfamily protein
Peinf101Scf01817g00002	0.14121169	0.504844092	1.837978388	*	0.648239378	Transposon MuDR mudrA-like protein, putative [Solanum demissum]
Peinf101Scf02008g05050	0.14121169	0.504844092	1.837978388	*	0.648239378	Unknown protein
Peinf101Scf02161g00039	0.14121169	0.504844092	1.837978388	*	0.648239378	Protein of unknown function (DUF3527)
Peinf101Scf03815g00042	0.14121169	0.504844092	1.837978388	*	0.648239378	Leucine-rich repeat protein kinase family protein
Peinf101Scf03816g00031	0.14121169	0.504844092	1.837978388	*	0.648239378	Leucine-rich repeat protein kinase family protein
Peinf101Scf04354g00001	0.14121169	0.504844092	1.837978388	*	0.648239378	Unknown protein
Peinf101Scf04589g00004	0.14121169	0.504844092	1.837978388	*	0.648239378	NA
Peinf101Scf00665g19026	0.641478557	2.288929636	1.835200167	*	0.295940751	protodermal factor 1
Peinf101Scf00253g00012	0.644290222	2.295774105	1.833198089	*	0.33852783	60S ribosomal protein L5, mitochondrial
Peinf101Scf01032g00006	0.644290222	2.295774105	1.833198089	*	0.33852783	NA
Peinf101Scf01452g18033	0.644162205	2.291695478	1.83091943	*	0.334550891	tripeptidyl peptidase ii
Peinf101Scf00471g06010	3550.84215	12632.43809	1.830899977	Up	1.42E-66	AMP-dependent synthetase and ligase family protein
Peinf101Scf00036g05004	0.140916482	0.500932657	1.829776302	*	0.650816394	Unknown protein
Peinf101Scf00039g18001	0.140916482	0.500932657	1.829776302	*	0.650816394	cysteine-rich extensin-like protein-4 [Nicotiana tabacum]
Peinf101Scf00051g05009	0.140916482	0.500932657	1.829776302	*	0.650816394	Unknown protein
Peinf101Scf00082g18019	0.140916482	0.500932657	1.829776302	*	0.650816394	3-oxoacyl-[acyl-carrier-protein] synthase 3
Peinf101Scf00086g06007	0.140916482	0.500932657	1.829776302	*	0.650816394	peptidoglycan-binding LysM domain-containing protein
Peinf101Scf00087g07010	0.140916482	0.500932657	1.829776302	*	0.650816394	Cytochrome P450 superfamily protein
Peinf101Scf00089g03010	0.140916482	0.500932657	1.829776302	*	0.650816394	Unknown protein
Peinf101Scf00192g10045	0.140916482	0.500932657	1.829776302	*	0.650816394	Unknown protein
Peinf101Scf00193g08011	0.140916482	0.500932657	1.829776302	*	0.650816394	Unknown protein
Peinf101Scf00268g02005	0.140916482	0.500932657	1.829776302	*	0.650816394	Unknown protein
Peinf101Scf00273g03006	0.140916482	0.500932657	1.829776302	*	0.650816394	Unknown protein
Peinf101Scf00324g04005	0.140916482	0.500932657	1.829776302	*	0.650816394	Transposon MuDR mudrA-like protein, putative [Solanum demissum]
Peinf101Scf00395g00007	0.140916482	0.500932657	1.829776302	*	0.650816394	Serine/threonine-protein kinase BIK1 [Morus notabilis]
Peinf101Scf00395g02042	0.140916482	0.500932657	1.829776302	*	0.650816394	methionine sulfoxide reductase B 2
Peinf101Scf00452g05001	0.140916482	0.500932657	1.829776302	*	0.650816394	zinc ion binding
Peinf101Scf00575g03008	0.140916482	0.500932657	1.829776302	*	0.650816394	Protein kinase superfamily protein
Peinf101Scf00586g06011	0.140916482	0.500932657	1.829776302	*	0.650816394	Class I glutamine amidotransferase-like superfamily protein
Peinf101Scf00586g11011	0.140916482	0.500932657	1.829776302	*	0.650816394	Unknown protein
Peinf101Scf00597g00028	0.140916482	0.500932657	1.829776302	*	0.650816394	LOB domain-containing protein 25
Peinf101Scf00614g06024	0.140916482	0.500932657	1.829776302	*	0.650816394	multipolar spindle 1
Peinf101Scf00737g12003	0.140916482	0.500932657	1.829776302	*	0.650816394	Unknown protein
Peinf101Scf00821g00005	0.140916482	0.500932657	1.829776302	*	0.650816394	NA
Peinf101Scf00889g12007	0.140916482	0.500932657	1.829776302	*	0.650816394	Unknown protein
Peinf101Scf00906g10025	0.140916482	0.500932657	1.829776302	*	0.650816394	Inositol oxygenase 2
Peinf101Scf01061g09010	0.140916482	0.500932657	1.829776302	*	0.650816394	DREB2A-interacting protein 1
Peinf101Scf01272g03023	0.140916482	0.500932657	1.829776302	*	0.650816394	NA
Peinf101Scf01671g03036	0.140916482	0.500932657	1.829776302	*	0.650816394	NA
Peinf101Scf02073g01021	0.140916482	0.500932657	1.829776302	*	0.650816394	annexin 4
Peinf101Scf03134g00006	0.140916482	0.500932657	1.829776302	*	0.650816394	LOB domain-containing protein 25
Peinf101Scf03615g00015	0.140916482	0.500932657	1.829776302	*	0.650816394	Unknown protein
Peinf101Scf03971g00009	0.140916482	0.500932657	1.829776302	*	0.650816394	Protein SUPPRESSOR OF GENE SILENCING 3
Peinf101Scf04339g00021	0.140916482	0.500932657	1.829776302	*	0.650816394	exocyst complex component sec5
Peinf101Scf04373g00037	0.140916482	0.500932657	1.829776302	*	0.650816394	general regulatory factor 12
Peinf101Scf04545g00009	0.140916482	0.500932657	1.829776302	*	0.650816394	Bifunctional inhibitor/lipid-transfer protein/seed storage 2S albumin superfamily protein
Peinf101Scf05154g00001	0.140916482	0.500932657	1.829776302	*	0.650816394	Bifunctional inhibitor/lipid-transfer protein/seed storage 2S albumin superfamily protein
Peinf101Scf05626g00002	0.140916482	0.500932657	1.829776302	*	0.650816394	C2 calcium/lipid-binding plant phosphoribosyltransferase family protein
Peinf101Scf05953g00024	0.140916482	0.500932657	1.829776302	*	0.650816394	NADH-ubiquinone oxidoreductase B8 subunit, putative
Peinf101Scf08004g00012	0.140916482	0.500932657	1.829776302	*	0.650816394	Unknown protein
Peinf101Scf09928g00007	0.140916482	0.500932657	1.829776302	*	0.650816394	Heat shock 70 kDa protein C
Peinf101Scf11720g00003	0.140916482	0.500932657	1.829776302	*	0.650816394	aldehyde oxidase 4
Peinf101Scf13954g00003	0.140916482	0.500932657	1.829776302	*	0.650816394	response regulator 9
Peinf101Scf00632g01004	0.643915416	2.287735624	1.828977246	*	0.339706243	Calcium-binding EF-hand family protein, putative
Peinf101Scf00925g08015	0.638975758	2.26214397	1.823857646	*	0.357876327	transferase, transferring glycosyl groups, putative
Peinf101Scf00665g09005	1.60790121	5.639912859	1.810494103	*	0.127964427	Unknown protein
Peinf101Scf00039g17003	18.47927472	64.66283946	1.807028725	Up	0.000249508	NA
Peinf101Scf00261g00024	1.974758756	6.84986667	1.794399488	*	0.131184925	conserved hypothetical protein
Peinf101Scf02326g02003	1.618873988	5.599061227	1.790194265	*	0.15760623	Unknown protein
Peinf101Scf00015g03021	0.691885412	2.390156598	1.788500115	*	0.343592974	DNA-directed RNA polymerase II subunit 2
Peinf101Scf00506g21016	1156.935019	3995.848037	1.788193882	Up	6.36E-34	cytochrome B5 isoform E
Peinf101Scf00845g00003	1.022532476	3.517704078	1.782487459	*	0.322135251	Bifunctional protein FolD 2
Peinf101Scf00049g00023	19.35410986	66.16926263	1.773521246	Up	2.96E-06	2-oxoglutarate (2OG) and Fe(II)-dependent oxygenase superfamily protein
Peinf101Scf01195g04004	1.020148985	3.48659246	1.773037878	*	0.266520439	growth-regulating factor 4
Peinf101Scf05858g00007	1.284152603	4.354981692	1.761849998	*	0.183437805	Unknown protein
Peinf101Scf00791g00003	1.65485848	5.607645177	1.76068722	*	0.145249087	UDP-Glycosyltransferase superfamily protein
Peinf101Scf01503g01022	2.60691858	8.830266553	1.760111463	*	0.092885896	NA
Peinf101Scf00464g06009	935.8802458	3167.187737	1.758806546	Up	1.18E-31	cytochrome P450, family 88, subfamily A, polypeptide 3
Peinf101Scf05095g01041	1.313198048	4.433766364	1.755448239	*	0.170820591	NA
Peinf101Scf00229g08030	491.8081808	1657.945897	1.75322929	Up	6.91E-10	Nucleotide-diphospho-sugar transferases superfamily protein
Peinf101Scf00677g00002	0.982278446	3.310698067	1.752931497	*	0.250307777	Unknown protein
Peinf101Scf00172g00004	1303.251667	4388.447215	1.751594849	Up	5.09E-33	cycloartenol synthase 1
Peinf101Scf00471g15006	11.6030188	38.88400563	1.74467664	*	0.001643198	DnaJ subfamily C member 2
Peinf101Scf00407g01013	0.962228727	3.222439564	1.743701525	*	0.377618806	O-methyltransferase family protein
Peinf101Scf08723g00006	1.612197397	5.394302251	1.742407962	*	0.14722517	nuclear factor Y, subunit A1
Peinf101Ctg13668109g00001	39.16310147	131.0052353	1.742057539	*	0.32094156	Unknown protein
Peinf101Scf01427g07020	10.13914474	33.85131053	1.739275724	Up	0.00021822	alpha/beta-Hydrolases superfamily protein
Peinf101Scf07041g00007	2.614248825	8.69974257	1.734576248	*	0.081044743	P-loop containing nucleoside triphosphate hydrolases superfamily protein
Peinf101Scf00229g04012	84.65411716	281.6132507	1.734063078	Up	3.62E-06	cytochrome P450, family 88, subfamily A, polypeptide 3
Peinf101Scf00821g02028	1.307675403	4.338803685	1.730292838	*	0.158962893	UDP-Glycosyltransferase superfamily protein
Peinf101Scf06521g00010	1.335418936	4.418890271	1.726391704	*	0.166226301	NAD(P)-binding Rossmann-fold superfamily protein
Peinf101Scf00049g16013	1.629144252	5.382214496	1.724085535	*	0.14998703	Transmembrane amino acid transporter family protein
Peinf101Scf00039g18007	2.269463949	7.487522772	1.722136915	*	0.126755872	Unknown protein
Peinf101Scf06002g00031	11.15058745	36.6116956	1.715184873	*	0.043800648	Mono-/di-acylglycerol lipase, N-terminal
Peinf101Scf04311g00030	0.697813656	2.287949673	1.713141582	*	0.519386692	NAC domain protein,
Peinf101Scf01500g00005	1.310304167	4.275877042	1.706318618	*	0.212245782	Arabidopsis thaliana protein of unknown function (DUF821)
Peinf101Scf00487g17001	18.01312637	58.66862752	1.703540644	Up	2.54E-06	Major facilitator superfamily protein
Peinf101Scf00558g07017	1.984936424	6.4597094	1.702376465	*	0.108888187	GPI mannosyltransferase 3
Peinf101Scf04339g00014	1.326442829	4.309311631	1.699894936	*	0.202041974	Cupredoxin superfamily protein
Peinf101Scf00471g11006	149.8093152	486.5083021	1.69933709	Up	1.33E-17	conserved hypothetical protein
Peinf101Scf00731g00014	1.009811812	3.274925766	1.697375747	*	0.28661754	Serine/threonine-protein phosphatase 7 long form homolog
Peinf101Scf00901g06001	8.200488537	26.57640948	1.696364443	*	0.002033662	Unknown protein
Peinf101Scf02778g00040	478.6398172	1550.654964	1.695865386	Up	1.35E-18	alpha/beta-Hydrolases superfamily protein
Peinf101Scf01262g09006	14.33102535	46.42167033	1.6956566	Up	0.000395283	HXXXD-type acyl-transferase family protein
Peinf101Scf00766g00008	1.360010866	4.401643134	1.694424004	*	0.202165937	Unknown protein
Peinf101Scf02107g00022	662.5840768	2138.027626	1.690105056	Up	1.50E-33	alpha/beta-Hydrolases superfamily protein
Peinf101Ctg13412226g00001	1.354566951	4.36814245	1.689188202	*	0.203030942	Unknown protein
Peinf101Scf04380g00012	2.62832587	8.459298686	1.686393905	*	0.06655583	Unknown protein
Peinf101Scf00571g17004	1.358155266	4.370003626	1.685986057	*	0.203970917	Ubiquitin-conjugating enzyme/RWD-like protein
Peinf101Scf02107g00002	668.8915862	2151.245877	1.685328124	Up	5.06E-20	alpha/beta-Hydrolases superfamily protein
Peinf101Scf00670g09022	1.974320384	6.343357407	1.683890508	*	0.103680111	F-box family protein, putative isoform 4
Peinf101Scf04140g00004	0.647428868	2.076402859	1.68129278	*	0.453464653	alcohol dehydrogenase 1
Peinf101Scf01109g07019	6.824811254	21.84393766	1.678371892	*	0.015400803	subtilisin-like serine protease 2
Peinf101Scf00506g20013	0.970896311	3.105195144	1.677294803	*	0.297581046	Homeobox-leucine zipper protein family
Peinf101Scf00877g01005	37.87260815	121.0229173	1.676053583	Up	0.001224263	Valine--tRNA ligase
Peinf101Scf00264g07016	1.994995407	6.300738713	1.659135558	*	0.113457397	conserved hypothetical protein
Peinf101Scf02339g02024	2.953464206	9.322402749	1.658293714	*	0.062845881	Unknown protein
Peinf101Scf20742g00001	267.2813489	842.6700627	1.656608703	*	0.025652383	Photosystem Q(B) protein
Peinf101Scf04403g03007	1.926549288	6.068134277	1.655233915	*	0.149733994	Unknown protein
Peinf101Scf00590g20022	0.647964587	2.038165387	1.65328425	*	0.399144003	Unknown protein
Peinf101Scf02433g00009	2.936133337	9.220206354	1.650881554	*	0.065798446	TRICHOME BIREFRINGENCE-LIKE 33
Peinf101Scf01458g00005	0.957165947	3.003334558	1.649724217	*	0.325602234	zinc finger homeodomain protein SZF-HD1
Peinf101Scf01271g01034	89.66963484	280.8409738	1.647062008	Up	7.01E-18	serine carboxypeptidase-like 40
Peinf101Scf01969g02037	0.96745947	3.029021837	1.64657885	*	0.293501716	Unknown protein
Peinf101Scf05325g00004	0.639133181	1.998396061	1.644654046	*	0.392401967	myb domain protein 36
Peinf101Scf08652g00004	0.639133181	1.998396061	1.644654046	*	0.392401967	UDP-glucuronic acid decarboxylase 3
Peinf101Scf02382g02039	0.638540155	1.994782443	1.643382158	*	0.402780681	3-oxoacyl-[acyl-carrier-protein] synthase 2
Peinf101Scf18352g00003	648.5728329	2025.992293	1.643288187	Up	1.68E-34	NA
Peinf101Scf00175g16024	68.76367298	214.7192647	1.642733123	Up	7.08E-15	WD-40 repeat family protein / beige-related
Peinf101Scf01278g02008	0.644822038	2.012019472	1.64167131	*	0.465414129	Cytochrome P450 superfamily protein
Peinf101Scf01178g03005	245.4512234	763.5957556	1.637372726	Up	4.35E-17	UDP-Glycosyltransferase superfamily protein
Peinf101Scf00252g09022	0.64329319	1.995478898	1.6331867	*	0.367007447	Unknown protein
Peinf101Scf00118g03011	0.645694761	1.998526817	1.630012704	*	0.406280894	Tetratricopeptide repeat (TPR)-like superfamily protein
Peinf101Scf00706g04004	0.672361676	2.078447174	1.62819668	*	0.418405472	Unknown protein
Peinf101Scf02654g00018	1.922749066	5.930783626	1.625052247	*	0.151512413	DNA binding protein, putative isoform 2
Peinf101Ctg13097248g00001	0.964266079	2.969431655	1.622683624	*	0.284318591	Protein kinase superfamily protein
Peinf101Scf03351g00005	1.31668608	4.053262528	1.622172197	*	0.233226263	nodulin MtN21 /EamA-like transporter family protein
Peinf101Scf01617g01001	167.5217359	515.5668436	1.621811189	*	0.376271339	progesterone 5-beta-reductase [Atropa belladonna]
Peinf101Scf00214g09015	5.907464558	18.15101186	1.619439002	*	0.008981119	Unknown protein
Peinf101Ctg13508510g00001	2.209257341	6.787629246	1.619346286	*	0.354688314	NRC1
Peinf101Scf01142g05045	0.98477867	3.020768381	1.61704415	*	0.304989076	PPPDE putative thiol peptidase family protein
Peinf101Scf00532g08006	0.640429426	1.96064091	1.614213829	*	0.385881759	Unknown protein
Peinf101Scf00394g08004	0.666734304	2.040923303	1.614038105	*	0.419112953	Unknown protein
Peinf101Scf02727g00007	0.666734304	2.040923303	1.614038105	*	0.419112953	Thioredoxin-like protein 4A
Peinf101Scf00925g10002	0.670168754	2.047144988	1.611016955	*	0.371877106	Protein kinase superfamily protein
Peinf101Scf03731g00029	0.643380805	1.963139022	1.609417543	*	0.426141165	actin depolymerizing factor 7
Peinf101Scf00001g07013	57.24324563	174.1548359	1.605193155	Up	1.57E-12	conserved hypothetical protein
Peinf101Scf00586g11008	0.631840263	1.921872187	1.604880616	*	0.558303868	Integrator complex subunit 3 homolog
Peinf101Scf03137g00051	0.664380799	2.013988344	1.599973049	*	0.366426669	F-box family protein
Peinf101Scf00145g09001	1.302985188	3.947165827	1.598996446	*	0.211188583	Ethylene-responsive transcription factor ERF026
Peinf101Scf00199g07002	1.646878409	4.982509459	1.597138501	*	0.202467488	Unknown protein
Peinf101Scf01362g00013	0.668184322	2.019840955	1.595923659	*	0.376572752	Unknown protein
Peinf101Scf00507g09001	0.637484007	1.925884577	1.595060187	*	0.445370465	Cation/H(+) antiporter 15
Peinf101Scf00260g14001	0.66771673	2.016101903	1.594260468	*	0.36795457	Serine/threonine-protein phosphatase 6 regulatory ankyrin repeat subunit C
Peinf101Scf01317g12022	3.908488028	11.7885069	1.592698478	*	0.045169187	myosin heavy chain-related
Peinf101Scf00793g14034	1.608732137	4.850954206	1.592344431	*	0.249518839	SBP (S-ribonuclease binding protein) family protein
Peinf101Scf01221g00014	0.346359227	1.043602253	1.59123095	*	0.620733177	actin-11
Peinf101Scf01822g04009	0.346359227	1.043602253	1.59123095	*	0.620733177	Leucine-rich receptor-like protein kinase family protein
Peinf101Scf02501g00005	0.346359227	1.043602253	1.59123095	*	0.620733177	NA
Peinf101Scf05042g00001	0.346359227	1.043602253	1.59123095	*	0.620733177	NAC domain containing protein 75
Peinf101Scf00446g00029	0.347723873	1.047687098	1.591193882	*	0.620312886	[Oryza sativa Japonica Group] dbj|BAH93222.1| [Oryza sativa Japonica Group]
Peinf101Scf01550g01004	0.347723873	1.047687098	1.591193882	*	0.620312886	tonoplast monosaccharide transporter2
Peinf101Scf01794g14019	0.347723873	1.047687098	1.591193882	*	0.620312886	BURP domain-containing protein
Peinf101Scf00870g00004	0.988871931	2.977252418	1.590125946	*	0.302292177	Histone superfamily protein
Peinf101Scf00427g02013	1.310159028	3.94247768	1.589360649	*	0.26096962	Organic cation/carnitine transporter 4
Peinf101Scf00791g01031	2.662535532	8.003263093	1.587787557	*	0.091175242	terpene synthase 10
Peinf101Scf00229g06005	83.231987	249.9478177	1.586416947	Up	0.000101062	cytochrome P450, family 88, subfamily A, polypeptide 3
Peinf101Scf01482g11017	0.982667151	2.944512599	1.583254112	*	0.284897686	Peroxidase superfamily protein
Peinf101Scf04072g01002	20.3313939	60.91037226	1.582978793	Up	0.000276437	HXXXD-type acyl-transferase family protein
Peinf101Scf01126g00005	12.36823235	37.04918587	1.582802513	Up	0.000480968	Tetraspanin family protein
Peinf101Scf00363g04001	0.664158384	1.989128938	1.582537565	*	0.447134585	Metal transporter Nramp1
Peinf101Scf00857g07014	0.661907773	1.978759618	1.579894245	*	0.38186605	Threonine dehydratase biosynthetic
Peinf101Scf00992g01003	1.327411154	3.959373119	1.576656727	*	0.220040332	Unknown protein
Peinf101Scf00821g01008	1.65473081	4.924015313	1.573238709	*	0.218585537	Unknown protein
Peinf101Scf02602g02049	1.009696522	3.003195323	1.572576572	*	0.327952154	Calcium-dependent lipid-binding (CaLB domain) family protein
Peinf101Scf04653g00001	23.98775355	71.19449094	1.569467553	Up	6.99E-05	NAD kinase 2
Peinf101Scf00526g04007	264.8155345	784.1586309	1.566157778	Up	1.64E-16	cyclopropyl isomerase
Peinf101Scf00906g04002	38.96525029	115.2057555	1.563952805	Up	0.000519973	Germin-like protein subfamily 2 member 2 precursor
Peinf101Scf02382g05039	2.245279695	6.636624359	1.563554445	*	0.158269972	Protein of unknown function (DUF567)
Peinf101Scf07426g00005	4.630892879	13.58483657	1.552634919	*	0.050212293	Unknown protein
Peinf101Scf00132g10012	8.911327675	26.13733847	1.552399945	*	0.00458548	tetratricopetide-repeat thioredoxin-like 1
Peinf101Ctg13285958g00001	0.661447601	1.937311394	1.550357087	*	0.457195548	sulfotransferase 2A
Peinf101Scf01786g09051	0.345649309	1.010817063	1.548140975	*	0.571164031	Mannose-binding lectin superfamily protein
Peinf101Scf02026g00004	0.345649309	1.010817063	1.548140975	*	0.571164031	receptor like protein 27
Peinf101Scf02920g01025	0.345649309	1.010817063	1.548140975	*	0.571164031	ARF-GAP domain 15
Peinf101Scf01691g04006	0.347042981	1.014872883	1.548112781	*	0.570742134	alcohol dehydrogenase 1
Peinf101Scf02091g01031	0.347042981	1.014872883	1.548112781	*	0.570742134	Unknown protein
Peinf101Scf08155g00024	0.347042981	1.014872883	1.548112781	*	0.570742134	Unknown protein
Peinf101Scf00445g22022	0.356094581	1.041211694	1.547931034	*	0.568042815	Ph isoform 2 [Theobroma cacao]
Peinf101Scf00743g01009	0.356094581	1.041211694	1.547931034	*	0.568042815	LEA protein 4 [Capsicum annuum]
Peinf101Scf04186g00011	0.356094581	1.041211694	1.547931034	*	0.568042815	DYNAMIN-like 1E
Peinf101Scf00052g04010	0.664948863	1.943466267	1.547316765	*	0.443646969	MADS-box protein 15 [Petunia x hybrida]
Peinf101Scf00145g15007	2.269348725	6.618657276	1.544260246	*	0.12096071	gibberellin 20 oxidase 2
Peinf101Scf00073g11005	0.345430583	1.006829145	1.54335116	*	0.572585262	Peroxidase superfamily protein
Peinf101Scf00257g00001	0.345430583	1.006829145	1.54335116	*	0.572585262	carboxyesterase 18
Peinf101Scf02444g00009	0.345430583	1.006829145	1.54335116	*	0.572585262	Protein of unknown function (DUF1442)
Peinf101Scf03816g00036	0.345430583	1.006829145	1.54335116	*	0.572585262	Small nuclear ribonucleoprotein family protein
Peinf101Scf04924g00004	0.345430583	1.006829145	1.54335116	*	0.572585262	pumilio 12
Peinf101Scf00297g01017	0.346827223	1.010881997	1.543325551	*	0.572162146	Dehydration-responsive element-binding protein 2D
Peinf101Scf00680g01006	0.346827223	1.010881997	1.543325551	*	0.572162146	SET-domain containing protein lysine methyltransferase family protein
Peinf101Scf03979g00012	0.346827223	1.010881997	1.543325551	*	0.572162146	MLO-like protein 1
Peinf101Scf00050g03004	0.355898031	1.0372016	1.543160481	*	0.569455065	Pectinacetylesterase family protein
Peinf101Scf00264g01007	0.355898031	1.0372016	1.543160481	*	0.569455065	Auxin-responsive GH3 family protein
Peinf101Scf00532g05011	0.355898031	1.0372016	1.543160481	*	0.569455065	Protein of Unknown Function (DUF239)
Peinf101Scf01734g04028	0.355898031	1.0372016	1.543160481	*	0.569455065	ubiquitin-associated (UBA)/TS-N domain-containing protein
Peinf101Scf01790g01007	0.355898031	1.0372016	1.543160481	*	0.569455065	calcium/calmodulin protein kinase 1
Peinf101Scf03679g05006	0.355898031	1.0372016	1.543160481	*	0.569455065	Unknown protein
Peinf101Scf00665g13006	1.272636133	3.689911067	1.535766057	*	0.354935178	glutathione S-transferase TAU 19
Peinf101Scf02059g00001	1.67489943	4.852934619	1.534782953	*	0.322230652	Unknown protein
Peinf101Scf01484g00002	1.927366891	5.58388795	1.534638764	*	0.280635673	Pentatricopeptide repeat-containing protein
Peinf101Scf01468g06009	1.957672278	5.655963191	1.530633459	*	0.215018725	NA
Peinf101Scf01533g02041	1.658341032	4.768677012	1.523848348	*	0.194052769	growth-regulating factor 8
Peinf101Scf00102g33002	2.315976693	6.648259621	1.521355987	*	0.120190993	CBL-interacting protein kinase 20
Peinf101Scf05457g00010	3.216294324	9.226227975	1.520341507	*	0.10334701	oxidoreductase, 2OG-Fe(II) oxygenase family protein
Peinf101Scf00726g04019	7.255930014	20.80343334	1.519589201	*	0.016353749	Eukaryotic translation initiation factor 1A
Peinf101Scf00273g03026	1.312405953	3.750800925	1.51498465	*	0.265500519	Tetratricopeptide repeat (TPR)-like superfamily protein
Peinf101Scf00545g07018	3.288503845	9.393197603	1.514185002	*	0.064505503	growth-regulating factor 5
Peinf101Scf00175g12011	0.34512121	0.983299545	1.510527837	*	0.581967327	MADS-box transcription factor 6
Peinf101Scf01294g00010	0.34512121	0.983299545	1.510527837	*	0.581967327	Protein kinase superfamily protein
Peinf101Scf02757g02002	1.622626101	4.616951678	1.508610032	*	0.205320126	conserved hypothetical protein
Peinf101Scf02786g00008	0.96639996	2.745615683	1.506437399	*	0.35489593	Shugoshin C terminus
Peinf101Scf00276g09014	0.343511186	0.975253434	1.505420093	*	0.535620808	HXXXD-type acyl-transferase family protein
Peinf101Scf01248g03015	0.343511186	0.975253434	1.505420093	*	0.535620808	Unknown protein
Peinf101Scf01632g06022	0.343511186	0.975253434	1.505420093	*	0.535620808	Pectin lyase-like superfamily protein
Peinf101Scf00001g06002	0.344931033	0.979283078	1.505418025	*	0.535228478	ferredoxin 3
Peinf101Scf00111g00041	0.344931033	0.979283078	1.505418025	*	0.535228478	MtN26 family protein
Peinf101Scf00312g00006	0.344931033	0.979283078	1.505418025	*	0.535228478	Unknown protein
Peinf101Scf00339g00009	0.344931033	0.979283078	1.505418025	*	0.535228478	expansin A8
Peinf101Scf00408g11004	0.344931033	0.979283078	1.505418025	*	0.535228478	GRAS family transcription factor family protein
Peinf101Scf00823g01020	0.344931033	0.979283078	1.505418025	*	0.535228478	PHD finger protein ALFIN-LIKE 5
Peinf101Scf00872g06011	0.344931033	0.979283078	1.505418025	*	0.535228478	phospholipid:diacylglycerol acyltransferase
Peinf101Scf03452g00020	0.344931033	0.979283078	1.505418025	*	0.535228478	F-box/RNI-like superfamily protein
Peinf101Scf00536g18020	0.354151935	1.005452588	1.505404724	*	0.532722624	AP2-like ethylene-responsive transcription factor
Peinf101Scf01319g01024	0.354151935	1.005452588	1.505404724	*	0.532722624	cytochrome P450, family 71, subfamily B, polypeptide 23
Peinf101Scf01533g04035	0.354151935	1.005452588	1.505404724	*	0.532722624	r2r3-myb transcription factor, putative
Peinf101Scf01077g18014	16.28542642	46.22804847	1.505186964	*	0.002035288	External alternative NAD(P)H-ubiquinone oxidoreductase B1, mitochondrial
Peinf101Scf00084g09029	1.969361464	5.584948645	1.503816082	*	0.199054267	Transposon MuDR mudrA-like protein, putative [Solanum demissum]
Peinf101Scf15165g00007	5.672141539	16.05284563	1.500863623	*	0.688747183	Unknown protein
Peinf101Scf00815g02001	0.344658589	0.975348878	1.500750388	*	0.584880785	MATE efflux family protein
Peinf101Scf01452g13032	0.344658589	0.975348878	1.500750388	*	0.584880785	PEBP (phosphatidylethanolamine-binding protein) family protein
Peinf101Scf00032g24002	0.343235913	0.971322064	1.50074922	*	0.585315651	Unknown protein
Peinf101Scf01648g02007	0.343235913	0.971322064	1.50074922	*	0.585315651	conserved hypothetical protein
Peinf101Scf03731g00040	1.919038459	5.428346477	1.500129183	*	0.238257828	conserved hypothetical protein
Peinf101Scf00244g01019	31.07655739	87.85790192	1.499345355	Up	0.000439423	laccase 12
Peinf101Scf17886g00001	2.759456522	7.797523583	1.498631856	*	0.201174827	Protein kinase superfamily protein
Peinf101Scf00152g07006	50.2263761	141.6820033	1.496139424	Up	4.60E-08	Protein NRT1/ PTR FAMILY 1.2
Peinf101Scf00928g06039	2.595713951	7.322064302	1.496119037	*	0.143324272	ATP synthase subunit b, chloroplastic
Peinf101Scf00830g01012	1.308984553	3.691438753	1.495735149	*	0.241602175	Unknown protein
Peinf101Scf06834g00007	0.692885833	1.950919708	1.49346484	*	0.506643604	40S ribosomal protein S3a
Peinf101Ctg13674563g00001	2.231981641	6.276348509	1.491600303	*	0.219214367	AMP-dependent synthetase and ligase family protein
Peinf101Scf05968g00004	1.302043572	3.655228491	1.489183865	*	0.280873947	BREVIS RADIX-like 1
Peinf101Scf01262g01002	3.929864889	10.99973006	1.484916502	*	0.056018138	Unknown protein
Peinf101Scf01889g14052	0.998511847	2.793288297	1.484113033	*	0.380365474	nucleosome assembly protein1
Peinf101Scf02929g00001	1.613805762	4.507809375	1.481959563	*	0.368953879	FRIGIDA-like protein
Peinf101Scf00974g00002	1.304230526	3.641822494	1.481461713	*	0.3477462	Photosystem I P700 chlorophyll a apoprotein A1
Peinf101Scf00476g19030	2.26651688	6.320196882	1.479492595	*	0.164706163	alpha/beta-Hydrolases superfamily protein
Peinf101Scf01009g04011	6.040918736	16.78360655	1.474212879	*	0.123415757	xyloglucan endotransglucosylase/hydrolase 8
Peinf101Scf00639g06008	2.259206258	6.271894371	1.473085272	*	0.172422361	Unknown protein
Peinf101Scf00260g15014	3.270202955	9.06904629	1.471570669	*	0.093064215	myb domain protein 60
Peinf101Scf08785g00003	8.855051164	24.54668928	1.470955907	*	0.005098261	Unknown protein
Peinf101Scf01187g06002	0.343530394	0.951395253	1.46960708	*	0.653162512	Unknown protein
Peinf101Scf01353g02016	0.343530394	0.951395253	1.46960708	*	0.653162512	3-ketoacyl-CoA synthase 5
Peinf101Scf01768g00049	0.343530394	0.951395253	1.46960708	*	0.653162512	12-oxophytodienoate reductase 2
Peinf101Scf01853g07007	0.343530394	0.951395253	1.46960708	*	0.653162512	NAC domain containing protein 75
Peinf101Scf00614g08015	0.342087622	0.947388534	1.469590308	*	0.653601646	Leucine-rich receptor-like protein kinase family protein
Peinf101Ctg13452400g00001	0.3522027	0.973906715	1.467377624	*	0.592108337	Beta-fructofuranosidase, insoluble isoenzyme 1
Peinf101Ctg13788024g00003	0.3522027	0.973906715	1.467377624	*	0.592108337	BRCT domain-containing DNA repair protein
Peinf101Scf00471g10022	0.3522027	0.973906715	1.467377624	*	0.592108337	High mobility group B protein 9
Peinf101Scf01099g06017	0.3522027	0.973906715	1.467377624	*	0.592108337	Unknown protein
Peinf101Scf00125g02016	0.342831453	0.94788755	1.467216445	*	0.594952013	RING/U-box superfamily protein
Peinf101Scf01609g02006	0.342831453	0.94788755	1.467216445	*	0.594952013	Protein of unknown function (DUF679)
Peinf101Scf00461g02026	0.341388347	0.943881165	1.467191419	*	0.595396556	F-box/RNI-like superfamily protein
Peinf101Scf00699g01021	2.631584759	7.274720433	1.466959944	*	0.150105652	NA
Peinf101Scf00906g05006	4.265183315	11.78749877	1.466577967	*	0.088446953	germin-like protein 4
Peinf101Ctg13147786g00001	2.642283172	7.288783779	1.463893016	*	0.133685566	Unknown protein
Peinf101Scf00255g03015	0.351974871	0.969927899	1.462405074	*	0.593594039	WRKY DNA-binding protein 9
Peinf101Scf03806g00034	0.351974871	0.969927899	1.462405074	*	0.593594039	ovate family protein 3
Peinf101Scf00495g01009	0.34258357	0.943928789	1.462222064	*	0.596446266	protein kinase family protein
Peinf101Scf00590g15011	0.34258357	0.943928789	1.462222064	*	0.596446266	SHI-related sequence 5
Peinf101Scf00416g23028	0.341137362	0.939925506	1.462193649	*	0.59689215	Protein NRT1/ PTR FAMILY 6.2
Peinf101Scf00677g09011	0.341137362	0.939925506	1.462193649	*	0.59689215	purple acid phosphatase 22
Peinf101Scf01565g00005	0.341137362	0.939925506	1.462193649	*	0.59689215	Domain of unknown function (DUF303)
Peinf101Scf08990g00006	2.086495273	5.745669968	1.461393474	*	0.46382469	NA
Peinf101Scf01242g04001	170.7494793	469.4768821	1.45917294	Up	1.85E-09	zinc-finger protein 2
Peinf101Scf01724g05016	76.96156107	211.3590209	1.457485721	Up	2.59E-07	WD40/YVTN repeat-like-containing domain
Peinf101Scf02573g02020	0.991771387	2.723382407	1.457320066	*	0.322959767	Chalcone-flavanone isomerase family protein
Peinf101Scf00142g19006	2891.815131	7935.816994	1.45640343	Up	1.99E-06	Sulfate adenylyltransferase
Peinf101Scf00457g26003	0.995057883	2.729752044	1.455917555	*	0.363095392	Unknown protein
Peinf101Scf00713g05010	1.326100609	3.634309604	1.454491092	*	0.290275953	PLANT CADMIUM RESISTANCE 2
Peinf101Scf02652g00011	0.352426532	0.965269594	1.453609394	*	0.654679514	Leucine-rich repeat receptor-like protein kinase family protein
Peinf101Scf00403g06009	0.342988703	0.939317013	1.453451082	*	0.657506882	Unknown protein
Peinf101Scf01033g06012	0.342988703	0.939317013	1.453451082	*	0.657506882	Protein NRT1/ PTR FAMILY 1.2
Peinf101Scf01234g10049	0.342988703	0.939317013	1.453451082	*	0.657506882	conserved hypothetical protein
Peinf101Scf01889g15037	0.342988703	0.939317013	1.453451082	*	0.657506882	Transcription initiation factor TFIID subunit A
Peinf101Scf02382g00011	0.342988703	0.939317013	1.453451082	*	0.657506882	Inorganic pyrophosphatase
Peinf101Scf03175g00002	0.342988703	0.939317013	1.453451082	*	0.657506882	Leucine-rich repeat receptor-like protein kinase family protein
Peinf101Scf00253g00011	0.341535339	0.935320886	1.45342654	*	0.657948224	OR338 (mitochondrion) [Vicia faba]
Peinf101Scf00297g04004	0.341535339	0.935320886	1.45342654	*	0.657948224	organic cation/carnitine transporter 3
Peinf101Scf03714g00011	1.633635268	4.473526701	1.45332671	*	0.266554408	Unknown protein
Peinf101Scf02707g00025	1.602929146	4.380818977	1.450489945	*	0.288657137	Unknown protein
Peinf101Scf00536g15028	0.989331455	2.696533873	1.446580304	*	0.335670519	alpha/beta-Hydrolases superfamily protein
Peinf101Scf00482g03041	37.47857182	101.9319593	1.443468576	Up	0.000778613	inositol polyphosphate 5-phosphatase I
Peinf101Scf00974g20004	0.961120236	2.613951177	1.443443367	*	0.367239759	Protein of unknown function (DUF569)
Peinf101Scf02008g00028	0.988423822	2.684821576	1.441624529	*	0.337266188	Unknown protein
Peinf101Scf01642g00023	0.992554467	2.694553709	1.440828165	*	0.352273911	Domain of unknown function (DUF966)
Peinf101Scf00039g26016	0.960415091	2.606243035	1.440241645	*	0.376136992	NA
Peinf101Scf02382g04035	1.971643623	5.348522504	1.439741605	*	0.17909556	WRKY DNA-binding protein 56
Peinf101Scf00580g02018	134.3296316	363.7960151	1.437352158	Up	7.89E-06	Glucan endo-1,3-beta-glucosidase 12
Peinf101Scf00359g01039	44.56018457	120.6266529	1.436721598	Up	2.53E-06	PLC-like phosphodiesterases superfamily protein
Peinf101Scf00590g22014	6.527375339	17.66822226	1.436581982	*	0.023175173	NAD(P)-binding Rossmann-fold superfamily protein
Peinf101Scf01633g06046	0.992216845	2.682271399	1.434727864	*	0.427253565	glutamine synthetase 1
Peinf101Scf01482g08020	0.982647358	2.655860085	1.43443347	*	0.354311766	ABC transporter family protein
Peinf101Scf09600g00003	0.982647358	2.655860085	1.43443347	*	0.354311766	SAUR-like auxin-responsive protein family
Peinf101Scf00614g02021	2.006356058	5.418676391	1.433362834	*	0.208095053	Unknown protein
Peinf101Scf05306g00013	2.585627883	6.982257397	1.433178881	*	0.144858193	NA
Peinf101Scf04741g00001	0.647552793	1.746941076	1.431761227	*	0.546108095	Unknown protein
Peinf101Scf00605g00030	46.66978353	125.5200529	1.427357185	Up	2.09E-05	Phosphoenolpyruvate/phosphate translocator 2, chloroplastic
Peinf101Scf00902g00015	1.622828176	4.361572402	1.426338082	*	0.277981704	Peroxidase superfamily protein
Peinf101Scf00032g23024	12.13198528	32.60462881	1.426261142	*	0.072791477	patatin-like protein 6
Peinf101Scf01514g03016	1.362465942	3.65965935	1.425489198	*	0.40386376	Unknown protein
Peinf101Scf00855g00019	3.243558991	8.680369974	1.420178857	*	0.165964691	RuvB-like helicase 1
Peinf101Scf00898g01002	56.04643452	149.8070523	1.418411039	Up	1.76E-07	Protein of unknown function (DUF1336)
Peinf101Scf02774g00002	0.983329557	2.627132267	1.417741923	*	0.345095096	IAA29
Peinf101Scf00070g03001	8.912677613	23.79038636	1.416447874	*	0.018049255	Ring finger protein, putative
Peinf101Scf03364g00001	0.671308699	1.790827843	1.415578411	*	0.559829996	18.2 kDa class I heat shock protein
Peinf101Scf01030g02005	3497.346756	9327.824557	1.41527981	Up	2.07E-23	Delta(7)-sterol-C5(6)-desaturase
Peinf101Scf00392g01004	528.2272271	1408.807992	1.415244427	*	0.044913709	arogenate dehydratase 6
Peinf101Scf01468g04050	2.282869792	6.07887802	1.412956495	*	0.195867686	Protein of unknown function (DUF630 and DUF632)
Peinf101Scf00464g06012	1922.80502	5114.293418	1.411322459	Up	1.19E-15	Delta(24)-sterol reductase
Peinf101Scf00930g14011	1.914317785	5.082854117	1.408808481	*	0.309058337	Unknown protein
Peinf101Scf01117g10006	1.013837941	2.690591224	1.408096162	*	0.435803484	Protein of unknown function, DUF617
Peinf101Scf00384g04008	0.987383935	2.620114093	1.407946558	*	0.386606479	Unknown protein
Peinf101Scf01436g09017	2.626110991	6.968595086	1.407939937	*	0.272326262	Unknown protein
Peinf101Scf00750g02016	0.644120985	1.707221642	1.406246771	*	0.497390509	ABC transporter family protein
Peinf101Scf00464g07005	1189.274334	3149.905766	1.405227124	Up	2.31E-07	cytochrome P450, family 88, subfamily A, polypeptide 3
Peinf101Scf00575g07032	0.987667674	2.61562371	1.40505741	*	0.406289314	F-box/RNI-like superfamily protein
Peinf101Scf00604g01019	3.208644329	8.491543507	1.404062937	*	0.162967478	DNA double-strand break repair rad50 ATPase, putative isoform 1
Peinf101Scf00482g07003	1.622567555	4.29187901	1.403330861	*	0.250513446	conserved hypothetical protein
Peinf101Scf17324g00003	1.01313816	2.675865319	1.401174579	*	0.37056615	cytochrome P450, family 86, subfamily A, polypeptide 1
Peinf101Scf00122g06027	3.336086277	8.806799116	1.400461158	*	0.119409795	Myb domain protein 17 isoform 2
Peinf101Scf00229g08031	1.621069633	4.276708399	1.399554779	*	0.266365744	Pectin lyase-like superfamily protein
Peinf101Scf00181g18003	3.913590128	10.31465597	1.398131128	*	0.086055243	tuber-specific and sucrose-responsive element binding factor [Solanum tuberosum]
Peinf101Scf00746g01001	75.16499284	198.0544511	1.397764319	Up	2.56E-11	U-box domain-containing protein 25
Peinf101Scf00068g01020	1.681319512	4.426669266	1.396627673	*	0.274364544	F-box/RNI-like superfamily protein
Peinf101Scf00040g05007	3.557366927	9.353295334	1.394664952	*	0.19264693	Unknown protein
Peinf101Scf00791g11026	26.51003866	69.31562545	1.386641834	Up	0.000172844	Bifunctional inhibitor/lipid-transfer protein/seed storage 2S albumin superfamily protein
Peinf101Scf00408g08019	605.309381	1581.85121	1.385869291	Up	6.14E-18	aldehyde dehydrogenase 22A1
Peinf101Scf00184g03020	6.450932001	16.85253056	1.385385727	*	0.04154729	Unknown protein
Peinf101Scf00193g13007	0.643957756	1.678096407	1.381787647	*	0.459730595	conserved hypothetical protein
Peinf101Scf02339g09012	9.115363793	23.71551088	1.379458807	*	0.031038608	CASP-like protein
Peinf101Scf03448g00002	0.643634152	1.674213366	1.379170616	*	0.460628062	XH/XS domain-containing protein
Peinf101Scf03666g00002	1.042641034	2.711041321	1.378604558	*	0.422613903	GTP-binding nuclear protein Ran-A1
Peinf101Scf00679g11007	484.3343253	1258.771201	1.37794092	Up	2.56E-19	3(2),5-bisphosphate nucleotidase
Peinf101Scf01533g03017	18.9984893	49.33688941	1.376782055	*	0.001545597	NADP-specific glutamate dehydrogenase, putative
Peinf101Scf00792g00016	2.656236315	6.88632546	1.374350863	*	0.193858725	germin-like protein 2
Peinf101Scf01182g02021	13.66453516	35.38982275	1.372898153	*	0.005912012	Unknown protein
Peinf101Scf00205g06010	1.312142662	3.396644539	1.372185662	*	0.302431177	Core-2/I-branching beta-1,6-N-acetylglucosaminyltransferase family protein
Peinf101Scf00633g05022	10.06701778	25.97953724	1.367739365	*	0.010455566	formin homolog 6
Peinf101Scf00822g00007	152.504738	393.2857824	1.366723968	Up	2.40E-12	HXXXD-type acyl-transferase family protein
Peinf101Scf02251g03003	0.635678142	1.639018134	1.36646343	*	0.510987897	Leucine-rich repeat receptor-like protein kinase family protein
Peinf101Scf00271g01004	6.510469052	16.77903647	1.365826479	*	0.036981979	Peptidyl-tRNA hydrolase family protein
Peinf101Scf01047g07024	0.668735055	1.722204627	1.364749919	*	0.471845675	2-oxoglutarate (2OG) and Fe(II)-dependent oxygenase superfamily protein
Peinf101Scf01355g03002	0.668735055	1.722204627	1.364749919	*	0.471845675	O-acyltransferase (WSD1-like) family protein
Peinf101Scf00824g05007	4.965846487	12.7730466	1.362991106	*	0.055344236	LOB domain-containing protein 1
Peinf101Scf01889g14003	1.943528391	4.99804669	1.362686196	*	0.252451746	Pentatricopeptide repeat (PPR-like) superfamily protein
Peinf101Scf00221g16019	1.309227735	3.361857714	1.360542596	*	0.302750406	Unknown protein
Peinf101Scf00019g03004	0.640777652	1.643574759	1.358941343	*	0.467642571	leucine-rich repeat/extensin 1
Peinf101Scf00357g08002	0.640777652	1.643574759	1.358941343	*	0.467642571	MATE efflux family protein
Peinf101Scf00070g06016	0.67237345	1.724015722	1.358438268	*	0.473716081	GDSL esterase/lipase
Peinf101Scf01380g04034	4.029853784	10.31687973	1.356207304	*	0.122998278	Pyridoxine/pyridoxamine 5-phosphate oxidase
Peinf101Scf07391g00001	0.672233819	1.71994871	1.355330514	*	0.511887207	Unknown protein
Peinf101Scf01064g01021	24.49389616	62.64717059	1.354827076	*	0.007668304	Pectin lyase-like superfamily protein
Peinf101Scf01262g05017	0.64328424	1.642311017	1.352199117	*	0.515058795	DNA glycosylase superfamily protein
Peinf101Scf00035g24001	3.922522671	9.995697841	1.349525505	*	0.081242167	NA
Peinf101Scf01836g08003	1.940004852	4.9429933	1.34932469	*	0.238105123	Late blight resistance protein, putative [Solanum demissum]
Peinf101Scf00239g01015	1.269459852	3.231011906	1.347771299	*	0.432936837	squamosa promoter binding protein-like 2
Peinf101Scf00140g12015	8.069249594	20.50241397	1.345287363	*	0.067532135	2-oxoglutarate (2OG) and Fe(II)-dependent oxygenase superfamily protein
Peinf101Scf00049g09038	203.66442	516.7278641	1.343210717	Up	1.81E-07	beta-D-xylosidase 4
Peinf101Scf00019g25048	2.613126136	6.629802284	1.343189081	*	0.155410323	amino acid permease 2
Peinf101Scf01173g09010	1.269001936	3.218849891	1.342851029	*	0.42890875	HXXXD-type acyl-transferase family protein
Peinf101Scf00805g06003	2.33937208	5.929139225	1.341701331	*	0.261690524	sterol methyltransferase 2
Peinf101Scf01201g05016	0.670603388	1.69649732	1.339027473	*	0.517365733	SKU5 similar 13
Peinf101Scf00782g08014	5.216566563	13.18438868	1.337658207	*	0.066501868	Pentatricopeptide repeat-containing protein
Peinf101Scf00672g13027	9.734208455	24.45745583	1.329138762	*	0.211414601	Histone-lysine N-methyltransferase ASHR2
Peinf101Scf09010g00015	0.963134628	2.419543158	1.328925294	*	0.476447007	Zinc transporter 7
Peinf101Scf00347g09013	4.234977284	10.63372539	1.32822098	*	0.089017889	RING/FYVE/PHD zinc finger superfamily protein
Peinf101Scf00447g04022	2.296738914	5.758919625	1.326211322	*	0.218426461	Unknown protein
Peinf101Scf00902g01032	0.640189964	1.603496897	1.324649595	*	0.638966425	Unknown protein
Peinf101Scf01278g00005	27.14222648	67.97417025	1.324447566	Up	2.78E-05	HXXXD-type acyl-transferase family protein
Peinf101Scf01317g01005	2.666767963	6.677472591	1.324209848	*	0.192364532	Unknown protein
Peinf101Scf01495g00021	0.664714814	1.663441295	1.323363541	*	0.533980204	XH/XS domain-containing family protein
Peinf101Scf01862g00005	197.4404396	493.7661276	1.322410359	Up	5.26E-05	P-loop containing nucleoside triphosphate hydrolases superfamily protein
Peinf101Scf00044g12009	0.954135956	2.385390588	1.321958757	*	0.528635271	Bidirectional sugar transporter N3
Peinf101Scf00545g00028	0.66289283	1.656849991	1.321595435	*	0.478707458	Leucine-rich repeat receptor-like protein kinase family protein
Peinf101Ctg13638543g00003	4.025270393	10.04163076	1.318835978	*	0.327719993	NA
Peinf101Scf11075g00001	4.300393511	10.71541628	1.317147312	*	0.082048991	Unknown protein
Peinf101Scf01043g00018	14.30775879	35.53202059	1.312322031	*	0.065278955	conserved hypothetical protein
Peinf101Scf00960g03008	1.661619144	4.123549762	1.311297075	*	0.292451348	Basic helix-loop-helix DNA-binding superfamily protein
Peinf101Scf01180g02001	0.966164709	2.396880747	1.31081707	*	0.476079971	Xyloglucan galactosyltransferase KATAMARI1 homolog
Peinf101Scf00364g03001	2.285316389	5.668613978	1.310602115	*	0.255142437	UDP-Glycosyltransferase superfamily protein
Peinf101Scf02687g00041	2.582258921	6.388491371	1.306841616	*	0.235466584	2-oxoglutarate (2OG) and Fe(II)-dependent oxygenase superfamily protein
Peinf101Scf00571g28002	5.352973186	13.24079386	1.306577292	*	0.092658762	ethylene response factor 4, partial [Coffea arabica]
Peinf101Ctg13548872g00001	87.68900628	216.8796345	1.306426701	*	0.003499728	Nematode resistance protein-like HSPRO1
Peinf101Scf00468g03017	1.357696965	3.356123689	1.305634378	*	0.356740908	MADS-box transcription factor 27
Peinf101Scf00223g00023	5.235082331	12.91927273	1.303240727	*	0.091683452	IQ-domain 17, putative
Peinf101Scf00736g18018	10.23424068	25.24371412	1.302520123	*	0.057589754	Branched-chain-amino-acid aminotransferase 6
Peinf101Scf00363g01003	55.17971881	136.0113252	1.301516775	Up	0.000299693	Protein kinase superfamily protein
Peinf101Scf03511g00011	1.662316908	4.086393093	1.297632545	*	0.289101414	B3 domain-containing protein [Morus notabilis]
Peinf101Scf00055g21008	3.924147376	9.645102949	1.297417413	*	0.095747812	conserved hypothetical protein
Peinf101Scf00256g05002	1.933639924	4.75178544	1.297150529	*	0.320396001	Unknown protein
Peinf101Scf01482g11048	5.978869461	14.66990305	1.294914719	*	0.070473752	NA
Peinf101Scf00471g11002	91.35406132	224.0386167	1.294206653	*	0.007017983	Photosystem Q(B) protein
Peinf101Scf03192g00001	2.259927479	5.539579627	1.293500023	*	0.265234821	Protein of unknown function (DUF506)
Peinf101Scf02685g01033	98.4601104	241.2359302	1.292833539	*	0.072126277	Unknown protein
Peinf101Scf02502g04006	6.195739208	15.17944023	1.292770265	*	0.076588653	Aspartic protease inhibitor 7
Peinf101Scf00204g00004	1.636171732	4.007193844	1.292268119	*	0.346669563	NA
Peinf101Scf00030g00005	7.485368006	18.30673844	1.29022963	*	0.038500389	BEL1-like homeodomain 6
Peinf101Scf01290g00011	2337.106005	5715.716994	1.290211313	Up	1.93E-31	glutathione peroxidase 2
Peinf101Scf01044g02042	1.925860009	4.703794181	1.288322098	*	0.335417876	Unknown protein
Peinf101Scf00974g22009	2.587450591	6.318795179	1.288118189	*	0.212322077	B12D protein
Peinf101Scf00001g27003	37.29598371	91.06862209	1.287933776	*	0.016399326	Heat shock 70 kDa protein 3
Peinf101Scf00042g05011	19.41897537	47.4127338	1.287807501	*	0.013297283	RB1-inducible coiled-coil protein 1, putative isoform 1
Peinf101Scf00318g10007	0.962252907	2.349228019	1.28769872	*	0.431362477	thaumatin-like protein 3
Peinf101Scf01139g00005	0.962252907	2.349228019	1.28769872	*	0.431362477	transcription factor bHLH
Peinf101Scf01580g02006	0.665296413	1.622194147	1.285877333	*	0.535396909	Hydroxyproline-rich glycoprotein family protein
Peinf101Scf01171g02004	1.686115411	4.109362086	1.285211166	*	0.416073624	Basic helix-loop-helix DNA-binding superfamily protein, putative
Peinf101Scf20780g00002	9.730260653	23.6829744	1.283299927	*	0.093769092	Photosystem Q(B) protein
Peinf101Ctg13228416g00001	9.853273203	23.97411057	1.282802328	*	0.146671679	Leucine-rich repeat protein kinase family protein
Peinf101Scf01203g13030	6.991433776	17.00979913	1.282705851	*	0.146551024	Tetratricopeptide repeat (TPR)-like superfamily protein
Peinf101Scf00793g09015	47.39127257	115.2867332	1.282533196	Up	0.000107941	Peroxidase superfamily protein
Peinf101Scf02318g11053	6.372576339	15.49924921	1.282249677	*	0.103561573	Erythronate-4-phosphate dehydrogenase family protein
Peinf101Scf00999g02027	10.89203693	26.49110118	1.282234036	*	0.018846024	UDP-Glycosyltransferase superfamily protein
Peinf101Scf00150g09040	2.700316297	6.564646504	1.281588921	*	0.275444266	F-box/FBD/LRR-repeat protein
Peinf101Scf00408g04017	2.86755501	6.969366241	1.281206308	*	0.239492691	Plant invertase/pectin methylesterase inhibitor superfamily
Peinf101Scf04204g00005	197.8659832	479.8767601	1.278140339	Up	2.40E-07	Nucleotide-diphospho-sugar transferases superfamily protein
Peinf101Scf00536g07035	3.633331967	8.809120709	1.277704836	*	0.152668394	receptor kinase 2
Peinf101Scf02591g00040	4.304125102	10.42004858	1.275570087	*	0.093091502	Calcium-dependent phosphotriesterase superfamily protein
Peinf101Scf00231g23030	1.394021038	3.369052805	1.273090707	*	0.434354451	F-box/FBD/LRR-repeat protein
Peinf101Scf20794g00005	0.993401613	2.40082761	1.273082821	*	0.410659413	NAD(P)H-quinone oxidoreductase subunit 1, chloroplastic
Peinf101Scf00407g01010	4.778172642	11.53354719	1.271305402	*	0.172429301	O-methyltransferase family protein
Peinf101Scf03855g00029	0.993070398	2.396952182	1.271233231	*	0.411328074	actin 7
Peinf101Scf05495g00047	16.76768523	40.43519982	1.269928201	*	0.390926045	Protein transport protein SEC13
Peinf101Scf02428g00018	4.170645001	10.04427497	1.268031007	*	0.2305811	Integrase-type DNA-binding superfamily protein
Peinf101Scf00716g02016	0.963679983	2.319755325	1.267346602	*	0.428594548	ABC transporter I family member 1
Peinf101Scf01192g06038	4.252049312	10.23214706	1.266878671	*	0.159011656	lipase 1
Peinf101Scf00588g00015	0.962841747	2.316386918	1.266505653	*	0.443588188	Cytochrome P450 superfamily protein
Peinf101Scf00576g06025	1.274775246	3.066797994	1.266490232	*	0.451108189	Cysteine-rich repeat secretory protein 60
Peinf101Scf00645g01012	2.678173213	6.442822341	1.266443542	*	0.208382701	GATA transcription factor 2
Peinf101Scf00506g01022	7.27076966	17.4728228	1.264932703	*	0.043117151	annexin 4
Peinf101Scf00260g16023	5.752617148	13.81554204	1.264001803	*	0.714239482	alpha/beta-Hydrolases superfamily protein
Peinf101Scf05781g00003	0.986429131	2.368855494	1.263902883	*	0.439595411	Bifunctional inhibitor/lipid-transfer protein/seed storage 2S albumin superfamily protein
Peinf101Scf01136g04014	2.938952269	7.043675205	1.261026457	*	0.176825198	Unknown protein
Peinf101Scf04054g00001	8.4586419	20.25601193	1.259852208	*	0.050543693	Unknown protein
Peinf101Scf01969g05043	0.957032765	2.291664588	1.259755681	*	0.446101204	Protein of unknown function (DUF1997)
Peinf101Scf04194g00019	1.922343389	4.599813078	1.258709167	*	0.373600581	Pectin lyase-like superfamily protein
Peinf101Scf02288g05012	47.38109904	113.0194647	1.254187693	Up	0.00137134	Leucine-rich repeat protein kinase family protein
Peinf101Scf03039g06040	41.3450594	98.57089806	1.253446828	Up	1.20E-05	Unknown protein
Peinf101Scf00262g02008	0.960570206	2.289369994	1.252987675	*	0.443830482	Alcohol-forming fatty acyl-CoA reductase
Peinf101Scf01254g10016	1.318528937	3.141773402	1.252649898	*	0.433062991	Bromodomain 4, putative
Peinf101Scf00345g05019	0.983780295	2.338009222	1.248872558	*	0.449670636	Homeobox-leucine zipper protein family
Peinf101Ctg13669401g00002	3.075270546	7.308476771	1.248857415	*	0.259324943	RING/U-box superfamily protein
Peinf101Scf00645g06001	2.929996406	6.943732457	1.244812467	*	0.185183357	C2H2-like zinc finger protein
Peinf101Scf00049g04022	4.319482292	10.22773407	1.24355624	*	0.134082238	Disease resistance protein (CC-NBS-LRR class) family
Peinf101Scf00487g02014	3.23306313	7.650473258	1.242647317	*	0.169051624	Cytochrome P450 superfamily protein
Peinf101Scf00713g12001	95.04922027	224.906405	1.242578051	Up	1.95E-08	SKU5 similar 17
Peinf101Scf07160g00014	2.546776898	6.02590806	1.242506079	*	0.34148408	Pectin lyase-like superfamily protein
Peinf101Scf03526g00012	3.27031769	7.734911595	1.241954012	*	0.170480424	Unknown protein
Peinf101Scf00278g05054	12.86434176	30.40504929	1.240933288	*	0.005760897	Unknown protein
Peinf101Scf00122g06032	7.336968613	17.31257856	1.238564599	*	0.053829057	Remorin family protein
Peinf101Scf00500g20024	0.990950525	2.337531329	1.238100765	*	0.438951513	SUMO-activating enzyme subunit 1B-2
Peinf101Scf01071g01029	4.548829203	10.72801931	1.237816568	*	0.108167755	Eukaryotic aspartyl protease family protein
Peinf101Scf00330g10032	16.03342286	37.79558757	1.237135369	*	0.00354888	kinase interacting (KIP1-like) family protein
Peinf101Scf00962g22031	2.248183023	5.299381009	1.237064367	*	0.383755624	Protein kinase family protein
Peinf101Scf01040g00011	8.211368074	19.32321496	1.234640636	*	0.031854222	cytochrome P450, family 76, subfamily C, polypeptide 4
Peinf101Scf03526g04039	2.000027963	4.706508997	1.234637182	*	0.272355202	vesicle associated protein
Peinf101Scf01452g18006	7.169046002	16.85844595	1.233618497	*	0.050812115	HXXXD-type acyl-transferase family protein
Peinf101Scf00824g04004	0.984681788	2.309062111	1.229577499	*	0.442181533	Ankyrin repeat-containing-like protein
Peinf101Scf01617g01012	102.0330365	239.105177	1.22860902	Up	1.38E-09	zinc-finger DNA binding protein [Petunia x hybrida]
Peinf101Scf00962g08014	13.17648286	30.87386319	1.228420687	*	0.006945694	Unknown protein
Peinf101Scf01117g11016	1.269138935	2.971948979	1.227559336	*	0.46493075	terpene synthase 10
Peinf101Scf00001g21004	6.176784857	14.44558951	1.225701094	*	0.095183765	Unknown protein
Peinf101Scf00736g03011	2.902911075	6.786663095	1.225202018	*	0.256226863	NA
Peinf101Scf04103g00009	21.88751744	51.13997349	1.224343084	*	0.004366673	Hydroxyproline-rich glycoprotein family protein, putative
Peinf101Scf00211g05030	1.972519141	4.607798217	1.22403824	*	0.289140898	receptor like protein 32
Peinf101Scf01349g05008	2.038553593	4.760387799	1.22353322	*	0.323657716	Defensin-like protein 19
Peinf101Scf00200g17015	7.556667695	17.64102588	1.223112374	*	0.043083192	Sugar transport protein 1
Peinf101Scf02980g00009	346.3935486	807.9022461	1.221768681	Up	3.80E-09	Protein of unknown function, DUF642
Peinf101Scf01701g04001	1.60576622	3.740339408	1.21990732	*	0.368316536	serine-rich protein-related
Peinf101Scf00146g00006	6.615739208	15.40262064	1.219201565	*	0.052229842	Unknown protein
Peinf101Scf03167g00008	7.13570684	16.5906492	1.21724209	*	0.056593478	Cytochrome P450 superfamily protein
Peinf101Scf01853g00046	5.254781139	12.20088512	1.21528323	*	0.146737547	Protein LURP-one-related 6
Peinf101Scf02263g03019	1.266511948	2.936874214	1.213420789	*	0.48053374	3-ketoacyl-CoA synthase 6
Peinf101Scf01203g07004	214.6321528	496.8349278	1.210900386	Up	0.001145193	Histidine-containing ph , putative [Ricinus communis]
Peinf101Scf00062g07015	0.982374994	2.273667153	1.210675327	*	0.479726916	pleiotropic drug resistance 6
Peinf101Scf00339g01023	30.58832702	70.74570582	1.209661378	Up	0.000361717	WRKY transcription factor 55
Peinf101Scf01462g01022	5.265647606	12.17583581	1.20933793	*	0.096540144	Potassium channel SKOR
Peinf101Scf00590g22013	139.7606637	322.9766274	1.208471402	Up	2.43E-08	NAD(P)-binding Rossmann-fold superfamily protein
Peinf101Scf00013g06016	3.675355879	8.490898711	1.208033312	*	0.198975002	Unknown protein
Peinf101Scf02627g00008	1.302937437	3.008278844	1.207170487	*	0.404291569	conserved hypothetical protein
Peinf101Scf01153g04001	17.65533631	40.75139012	1.206744971	*	0.010367854	Protein of unknown function, DUF584
Peinf101Scf01642g04012	1.340869072	3.092040105	1.205390658	*	0.389975521	alpha/beta-Hydrolases superfamily protein
Peinf101Scf02137g00026	11.38241271	26.23631636	1.20475878	*	0.16721505	Plant invertase/pectin methylesterase inhibitor superfamily protein
Peinf101Scf00959g01014	1.610839484	3.712670017	1.204644354	*	0.379706177	NAD(P)H-quinone oxidoreductase subunit H, chloroplastic
Peinf101Scf00614g07030	1.608540682	3.706555531	1.204326702	*	0.406274827	Unknown protein
Peinf101Scf01642g02021	3.611474342	8.29969731	1.200470802	*	0.192331278	Unknown protein
Peinf101Scf00409g05014	2778.380918	6384.425743	1.200312453	Up	3.00E-14	3-hydroxy-3-methylglutaryl-coenzyme A reductase 1
Peinf101Scf01894g00001	2.640916307	6.065507399	1.199589754	*	0.229167823	UDP-D-glucuronate 4-epimerase 3
Peinf101Scf01063g11021	1.31104476	3.011070502	1.199559547	*	0.367990714	Rhodanese/Cell cycle control phosphatase superfamily protein
Peinf101Scf00650g13044	15.50164663	35.60045121	1.199474056	*	0.011584582	Linoleate 9S-lipoxygenase 6
Peinf101Scf00001g19002	1.300173233	2.977547939	1.195420878	*	0.414235969	cytochrome P450, family 96, subfamily A, polypeptide 10
Peinf101Scf00249g07001	2.293167163	5.244324697	1.193415486	*	0.28445858	agglutinin isoform [Castanea crenata]
Peinf101Scf00085g22006	3.196412045	7.309776144	1.193373829	*	0.301670958	Unknown protein
Peinf101Scf02500g00015	1.599213343	3.642200316	1.187447856	*	0.363069584	ROP-interactive CRIB motif-containing protein 1
Peinf101Scf00122g01015	2.668448826	6.074608138	1.186790002	*	0.235188107	O-acyltransferase (WSD1-like) family protein
Peinf101Scf01836g00004	1.598654918	3.638552097	1.186505912	*	0.367413255	SET domain protein 35
Peinf101Scf10679g00001	16.44035206	37.41490451	1.186371899	*	0.045398653	60S ribosomal protein L15
Peinf101Scf03074g00058	5.788601068	13.17345631	1.186347275	*	0.148977358	TRICHOME BIREFRINGENCE-LIKE 22
Peinf101Scf00231g06007	5.850884226	13.31404972	1.186222885	*	0.084249124	Unknown protein
Peinf101Scf00067g16002	2.997899352	6.81543737	1.184854294	*	0.217105346	Unknown protein
Peinf101Scf01576g00012	4.990311113	11.34369754	1.184689306	*	0.108994667	Bifunctional inhibitor/lipid-transfer protein/seed storage 2S albumin superfamily protein
Peinf101Scf03679g05043	3.03799555	6.905447356	1.184615123	*	0.27630026	Histone-lysine N-methyltransferase ATXR6
Peinf101Scf02848g00004	1371.45494	3116.019149	1.183996877	Up	3.43E-18	7-dehydrocholesterol reductase
Peinf101Scf15154g00003	10.06094693	22.84520384	1.183125218	*	0.182014652	Ras-related protein Rab-11A
Peinf101Scf00094g09004	1.638793912	3.717142203	1.181559442	*	0.415722041	Ethylene-responsive transcription factor 2
Peinf101Scf00782g08022	2.59459007	5.881242128	1.180614268	*	0.331814041	Protein of unknown function (DUF567)
Peinf101Scf00056g12016	4.225359972	9.542381921	1.175275175	*	0.154491363	ABC-2 type transporter family protein
Peinf101Ctg13599100g00004	10.68903543	24.13720037	1.175126679	*	0.602105209	Chaperone protein ClpB 2
Peinf101Scf00176g04009	1.634918339	3.690486465	1.174592422	*	0.341701618	Family of unknown function (DUF566)
Peinf101Scf01175g07003	71.49184735	161.3393485	1.174247699	*	0.001525084	Auxin-responsive GH3 family protein
Peinf101Scf00395g04020	557.6683072	1257.914087	1.173554204	Up	0.000307483	oligopeptide transporter 4
Peinf101Scf02073g02026	12.86729823	29.02197447	1.173436514	*	0.105233787	Plant protein of unknown function (DUF946)
Peinf101Scf00123g02009	2.614915761	5.896577177	1.173113276	*	0.282400496	AMP-dependent synthetase and ligase family protein
Peinf101Scf00445g05002	7.768282566	17.51675995	1.173068363	*	0.063780634	Cytochrome P450 superfamily protein
Peinf101Scf02876g00058	6.734034602	15.17972398	1.172602519	*	0.126399517	Short-chain dehydrogenase reductase 2a
Peinf101Scf00361g06015	12.19074867	27.47670385	1.172422218	*	0.03780574	metallotionein-like protein [Capsicum chinense]
Peinf101Scf04348g00006	2.27693578	5.11955263	1.168924145	*	0.321542571	basic helix-loop-helix (bHLH) DNA-binding superfamily protein
Peinf101Scf00883g11015	1.616550646	3.629722114	1.166940395	*	0.418458021	WRKY DNA-binding protein 13
Peinf101Scf02367g00008	1.29521684	2.907100829	1.166387462	*	0.497872005	Unknown protein
Peinf101Scf01077g20012	2.242851571	5.03318679	1.166137992	*	0.314046404	HXXXD-type acyl-transferase family protein
Peinf101Scf00049g12027	37.26595678	83.53962572	1.16460238	Up	0.000166609	Phototropic-responsive NPH3 family protein
Peinf101Scf02353g00017	2.301132755	5.15458504	1.163512074	*	0.314859575	Protein yippee-like
Peinf101Scf00394g09009	1.631060179	3.652436229	1.163049072	*	0.349552369	LOB domain-containing protein 25
Peinf101Scf00426g06012	1.631060179	3.652436229	1.163049072	*	0.349552369	LOB domain-containing protein 25
Peinf101Scf01775g03001	11.41320104	25.55151858	1.162705557	*	0.02317794	ENTH/ANTH/VHS superfamily protein
Peinf101Scf01317g05024	41.87562911	93.72552774	1.162331179	*	0.452607513	Dedicator of cytokinesis protein 8
Peinf101Scf00482g01004	758.9391661	1692.689412	1.157261127	Up	2.41E-12	Kunitz family trypsin and protease inhibitor protein
Peinf101Scf00706g04018	386.8477285	862.332228	1.156477996	Up	2.45E-06	NA
Peinf101Scf04072g01008	6.365099385	14.18023016	1.155626004	*	0.210179109	Tetrapyrrole-binding protein, chloroplastic
Peinf101Scf00394g01001	66.2012654	147.4206473	1.1550079	Up	0.00097949	conserved hypothetical protein
Peinf101Scf01790g01024	40.75318023	90.73057116	1.154676094	*	0.002379693	alpha/beta-Hydrolases superfamily protein
Peinf101Scf00614g11017	20.12165108	44.79530257	1.154598763	*	0.002862136	subtilisin-like serine protease 2
Peinf101Scf00150g04024	172.8085428	384.6571899	1.154398736	Up	2.49E-05	inosine-uridine preferring nucleoside hydrolase family protein
Peinf101Scf01033g01002	3.944161757	8.765173592	1.152063943	*	0.219654642	xyloglucan-specific endoglucanase inhibitor 11 [Solanum tuberosum]
Peinf101Scf00421g22019	1.627383614	3.614204398	1.151123729	*	0.378848359	P-loop containing nucleoside triphosphate hydrolases superfamily protein
Peinf101Scf01186g04022	20.08301895	44.59692687	1.150968142	*	0.014350554	USP-like protein isoform 1
Peinf101Scf01633g11044	3.915883709	8.695119613	1.150867952	*	0.180902358	tubby like protein 8
Peinf101Scf00457g02003	2.25381075	5.000604002	1.149735983	*	0.368534461	glycerol-3-phosphate acyltransferase 6
Peinf101Scf00145g05003	1.955056725	4.335935868	1.149132951	*	0.324009727	cytochrome P450, family 76, subfamily C, polypeptide 1
Peinf101Scf02687g00002	159.6322032	353.8921289	1.148557954	Up	8.32E-07	conserved hypothetical protein
Peinf101Scf00660g02005	3.296620118	7.306893669	1.148270564	*	0.287197229	GRAS family transcription factor
Peinf101Scf15996g00003	8.934150856	19.80189277	1.148235817	*	0.137048969	ENTH/VHS/GAT family protein
Peinf101Scf00185g00004	2.891666936	6.397642846	1.145639064	*	0.310869794	NA
Peinf101Scf01353g02007	2.277054255	5.036860211	1.145356025	*	0.293241706	Plant invertase/pectin methylesterase inhibitor superfamily
Peinf101Ctg13455094g00001	3.205792479	7.085243936	1.144136486	*	0.514782521	Lateral root primordium (LRP) protein-related
Peinf101Scf00073g05009	119.1118018	263.1642383	1.143647089	Up	0.000182565	Unknown protein
Peinf101Scf01043g06027	86.47698544	190.690527	1.140845039	*	0.002755867	Prolyl oligopeptidase family protein
Peinf101Scf01533g04042	449.6528269	987.4281154	1.134864185	Up	0.000243515	trehalase 1
Peinf101Scf00779g00015	15.95939941	35.04266025	1.134705941	*	0.097134199	protein binding protein, putative
Peinf101Scf00290g00001	59.16583158	129.8249375	1.133731369	*	0.003299683	HXXXD-type acyl-transferase family protein
Peinf101Scf00101g05003	2.62439687	5.756243166	1.133141633	*	0.261440738	Iq-domain 31
Peinf101Scf00362g01004	2.267972287	4.973502472	1.132859182	*	0.283204817	LOB domain-containing protein 13
Peinf101Scf02423g00011	165.3068313	362.2160761	1.131704233	Up	0.000466085	glutamate decarboxylase 4
Peinf101Ctg13051599g00001	22.15825826	48.5125598	1.130513823	*	0.007093059	LOB domain protein 1, putative [Solanum demissum]
Peinf101Scf00373g14009	13.58676656	29.73595925	1.130006459	*	0.024532045	RmlC-like cupins superfamily protein
Peinf101Scf01180g03027	39.21818215	85.7171695	1.128061546	*	0.002471062	laccase 7
Peinf101Scf00590g40012	4.265630208	9.315341901	1.126849819	*	0.159783566	MATE efflux family protein
Peinf101Scf00421g20012	374.9241444	818.038204	1.125569486	Up	7.43E-08	response regulator 9
Peinf101Scf06812g00006	0.963634309	2.102325552	1.125428427	*	0.566947561	Pentatricopeptide repeat (PPR) superfamily protein
Peinf101Scf00670g07008	16.63411231	36.28833226	1.125360877	*	0.012081029	Eukaryotic aspartyl protease family protein
Peinf101Ctg13417998g00004	3.940760629	8.592207788	1.124554764	*	0.168986514	Nucleotide-diphospho-sugar transferase family protein
Peinf101Scf00791g05032	1724.656068	3758.614238	1.123892166	Up	4.37E-05	HXXXD-type acyl-transferase family protein
Peinf101Ctg12746529g00002	4.713036388	10.26778759	1.123396631	*	0.764714847	NA
Peinf101Scf00060g01011	2.906743588	6.326204629	1.121936409	*	0.24459936	Unknown protein
Peinf101Scf00736g29005	6.538716995	14.22719567	1.121571832	*	0.121362115	NA
Peinf101Scf00835g05021	7.567830142	16.46282631	1.121260423	*	0.168486085	STRUBBELIG-receptor family 2
Peinf101Scf01482g15042	5.37185386	11.67884169	1.120405232	*	0.147804576	SAUR-like auxin-responsive protein family
Peinf101Scf03017g00019	6.576109711	14.29079331	1.119779732	*	0.086093129	Late embryogenesis abundant (LEA) protein-related
Peinf101Scf00413g00027	3.265405471	7.091282338	1.118784393	*	0.222442674	Aldehyde dehydrogenase family 2 member C4
Peinf101Scf00236g17010	31.22195318	67.79282313	1.118571759	*	0.001758991	Plant invertase/pectin methylesterase inhibitor superfamily
Peinf101Scf02382g05027	1.6454384	3.567513604	1.116446914	*	0.435106494	selenium binding
Peinf101Scf02191g01025	2.903155545	6.292090921	1.115917647	*	0.250746716	Coiled-coil domain-containing protein 94 homolog
Peinf101Scf01380g02048	4.97214156	10.76704345	1.114682874	*	0.129417851	wall associated kinase 5
Peinf101Scf00571g14015	2.322038732	5.024954804	1.113718583	*	0.292782305	Beta-carotene isomerase D27, chloroplastic
Peinf101Scf00144g04023	6.705909356	14.507332	1.113277334	*	0.179007891	HXXXD-type acyl-transferase family protein
Peinf101Scf00586g09006	0.957533367	2.065275252	1.108939405	*	0.567848391	Unknown protein
Peinf101Scf00418g08003	1.649956164	3.551618756	1.10604903	*	0.46314871	Unknown protein
Peinf101Scf00782g17021	23.82829072	51.28855307	1.105961405	*	0.437098525	Wall-associated receptor kinase 1
Peinf101Scf00261g07001	67.23816957	144.7082536	1.105794855	*	0.01202958	NAD(P)-binding Rossmann-fold superfamily protein
Peinf101Scf00073g05004	55.78771038	120.0468387	1.105578165	Up	0.000188836	Unknown protein
Peinf101Scf00773g00013	3.915649271	8.424109328	1.105272613	*	0.337488105	Plant invertase/pectin methylesterase inhibitor superfamily
Peinf101Scf02089g01037	329.4046053	708.5068237	1.104921023	Up	4.96E-06	2-oxoglutarate-dependent dioxygenase AOP3
Peinf101Scf00506g12026	0.644851852	1.385566205	1.103435987	*	0.61433548	Pre-rRNA-processing protein TSR2, conserved region
Peinf101Scf01468g07030	7.721247035	16.59006073	1.103413391	*	0.103869266	Dimethylaniline monooxygenase [N-oxide-forming] 5
Peinf101Scf01317g08012	192.5855071	413.7561453	1.103281602	Up	4.82E-13	Katanin p60 ATPase-containing subunit A-like 2
Peinf101Scf00807g01011	5.101252641	10.95514028	1.1026845	*	0.230276782	Cytochrome b559 subunit alpha
Peinf101Scf00753g07014	5.653738007	12.13410884	1.101791221	*	0.14438661	Unknown protein
Peinf101Ctg13455686g00004	2.959180238	6.349998293	1.101558633	*	0.234011663	cyclin a2
Peinf101Scf02382g00003	7.480746099	16.05086755	1.101397206	*	0.114554782	AP2/B3-like transcriptional factor family protein
Peinf101Scf01969g06017	55.07013059	118.093529	1.100587979	*	0.00904085	expansin A1
Peinf101Scf00837g04004	1.283983946	2.751770349	1.09973291	*	0.522451956	calmodulin 5
Peinf101Scf00434g03016	0.966729226	2.071185017	1.099272671	*	0.563068898	C2H2-like zinc finger protein
Peinf101Scf00392g01016	5.545670365	11.88098437	1.099220602	*	0.126241318	Unknown protein
Peinf101Scf00590g24019	0.953225095	2.040295059	1.097888966	*	0.61059904	like COV 3
Peinf101Scf00482g01034	1599.508329	3421.333829	1.096930374	Up	8.38E-14	Kunitz family trypsin and protease inhibitor protein
Peinf101Scf01204g00039	2.628931692	5.617137521	1.095358467	*	0.356427568	Unknown protein
Peinf101Scf00146g15057	2.963930835	6.326858212	1.093977483	*	0.241349305	BREVIS RADIX-like 1
Peinf101Scf01271g06007	26.58503454	56.73144685	1.093534317	*	0.040380188	Protein of unknown function (DUF579)
Peinf101Scf00001g20018	8.666769385	18.48750471	1.092984294	*	0.09253371	ABC-2 type transporter family protein
Peinf101Scf00457g09001	1.277168333	2.719641363	1.09046773	*	0.533045406	Pathogenesis-related thaumatin superfamily protein
Peinf101Scf01175g03028	67.23997985	143.0324725	1.08895152	Up	1.14E-05	conserved hypothetical protein
Peinf101Scf09386g00003	9.19073439	19.55028941	1.088937914	*	0.079317179	CCT motif family protein
Peinf101Scf00351g04002	165.6071949	352.2650687	1.088896069	Up	0.000407608	F-box family protein with a domain of unknown function (DUF295)
Peinf101Scf01570g00028	2.661906636	5.659740434	1.088275919	*	0.289241248	2-oxoglutarate (2OG) and Fe(II)-dependent oxygenase superfamily protein
Peinf101Scf00200g13012	8.221559247	17.47425696	1.087747173	*	0.064860634	Protein of unknown function (DUF761)
Peinf101Scf00160g17002	5.977169197	12.70183445	1.087502585	*	0.138143771	Leucine-rich receptor-like protein kinase family protein
Peinf101Scf00974g18005	39.32276362	83.55818739	1.087416478	Up	0.000260265	WRKY DNA-binding protein 72
Peinf101Scf00171g05022	0.636297461	1.350969354	1.086221679	*	0.653780257	Replication factor A 51 kDa subunit
Peinf101Scf05161g00012	0.636297461	1.350969354	1.086221679	*	0.653780257	Unknown protein
Peinf101Scf11671g00006	125.5210106	266.3593825	1.085445227	Up	3.88E-06	plasma membrane intrinsic protein 2
Peinf101Scf00968g09032	0.638573681	1.352899778	1.083129972	*	0.61521881	calcium ion binding protein, putative
Peinf101Scf00835g10005	13.48623135	28.5501181	1.082009461	*	0.025416347	phosphatidylinositol-4-phosphate 5-kinase family protein
Peinf101Scf00154g01044	1.316347724	2.784085446	1.08066285	*	0.472385297	Pentatricopeptide repeat-containing protein
Peinf101Scf00476g11001	0.964669218	2.039749917	1.080286046	*	0.566420608	Phospholipase A1-II 1
Peinf101Scf00999g02029	12.34162225	26.08463441	1.079668171	*	0.089169981	UDP-Glycosyltransferase superfamily protein
Peinf101Scf01889g15003	61.41948275	129.5641212	1.076897996	Up	1.80E-05	Unknown protein
Peinf101Scf00181g12006	145.4884422	306.4097302	1.074557564	Up	0.000139046	Lysine histidine transporter-like 8
Peinf101Scf00101g04027	1.286052802	2.707793097	1.074167629	*	0.468093646	Senescence/dehydration-associated protein-related
Peinf101Scf00650g20026	3.617150852	7.615442427	1.074074087	*	0.218493533	Unknown protein
Peinf101Scf00207g04012	3.932064275	8.277606166	1.073926705	*	0.257798475	Unknown protein
Peinf101Scf00408g04011	10.18960636	21.44128021	1.073292729	*	0.093973328	Unknown protein
Peinf101Scf00200g20013	7.403605462	15.5745968	1.072894894	*	0.162204079	MYB-like 102
Peinf101Scf00184g03037	0.642220833	1.350495472	1.072347432	*	0.618651928	Kinase interacting (KIP1-like) family protein
Peinf101Scf00073g05005	408.2124784	858.2782804	1.072125206	Up	1.80E-13	Unknown protein
Peinf101Scf01020g01005	0.989117417	2.078737747	1.071494062	*	0.572722041	Unknown protein
Peinf101Scf01166g02003	4.292051806	9.020212721	1.071493967	*	0.170017939	Unknown protein
Peinf101Scf00699g02002	1.28820815	2.706880596	1.071265526	*	0.489654273	Aquaporin NIP2-1
Peinf101Scf00216g05027	44.75738969	93.9989865	1.070519303	Up	0.001036152	xyloglucan-specific endoglucanase inhibitor protein 2 [Solanum tuberosum]
Peinf101Scf00975g06001	0.644152267	1.352770683	1.070443637	*	0.586906711	Unknown protein
Peinf101Scf00736g22027	1951.345875	4096.821074	1.070035368	Up	2.97E-13	squalene monooxygenase 2
Peinf101Scf05255g00005	24.4897734	51.40866197	1.069832038	*	0.530819488	ubiquitin-conjugating enzyme 36
Peinf101Scf00004g01003	0.646527563	1.355844877	1.068408346	*	0.61969434	U-box domain-containing protein [Helianthus annuus]
Peinf101Scf01317g12001	31.59898105	66.23256745	1.067662746	*	0.014527796	alpha/beta-Hydrolases superfamily protein
Peinf101Scf00792g02019	6.168494984	12.92509239	1.06718415	*	0.137961164	homeobox-leucine zipper protein 3
Peinf101Scf00258g05002	34.90228451	73.11398214	1.06682586	*	0.010427944	Chaperone protein dnaJ 20 [Morus notabilis]
Peinf101Scf00121g06005	0.990121164	2.073527356	1.066410093	*	0.539753961	MLP-like protein 28
Peinf101Scf00736g11022	158.5119308	331.6482795	1.065062608	Up	6.28E-11	integral membrane family protein
Peinf101Scf00546g05017	9.373648244	19.60379822	1.06445064	*	0.073887303	NA
Peinf101Scf03509g00004	7.046043412	14.7330963	1.06417539	*	0.152628919	Protein SUPPRESSOR OF GENE SILENCING 3
Peinf101Scf00254g02009	2.273549396	4.750449915	1.063117808	*	0.341168871	Spermidine synthase
Peinf101Scf09094g00012	6.465961153	13.50017515	1.06204138	*	0.388090376	alpha/beta-Hydrolases superfamily protein
Peinf101Scf03622g00016	2866.147091	5979.958043	1.061022712	Up	1.61E-15	Lanosterol 14-alpha demethylase
Peinf101Scf00102g02002	4.935812799	10.29625022	1.060759437	*	0.158653703	WRKY DNA-binding protein 69
Peinf101Scf00735g04001	73.16412944	152.6083755	1.060625734	*	0.002009489	Unknown protein
Peinf101Scf01543g00042	13.67312492	28.51562264	1.060409533	*	0.025775366	Trihelix transcription factor GT-3a
Peinf101Scf00652g11003	62.54931463	130.4077945	1.059964121	Up	0.001435424	U-box domain-containing protein 21
Peinf101Scf00962g12025	2.31338648	4.821579384	1.059499495	*	0.58076201	Zinc finger (CCCH-type/C3HC4-type RING finger) family protein
Peinf101Scf02160g04021	303.0352605	631.5087587	1.059317071	Up	2.50E-07	WRKY family transcription factor
Peinf101Scf02199g01003	26.10465727	54.36791605	1.058448312	*	0.087809958	E3 ubiquitin-protein ligase PUB23
Peinf101Scf00830g01015	1.631224998	3.395851364	1.057817524	*	0.411872052	TRICHOME BIREFRINGENCE-LIKE 38
Peinf101Scf01380g08048	1.945817249	4.049810699	1.057478255	*	0.408698651	UDP-Glycosyltransferase superfamily protein
Peinf101Scf01077g07018	0.670561452	1.395247017	1.057079106	*	0.628277515	Two pore calcium channel protein 1B
Peinf101Scf01703g01002	17.86182496	37.15383408	1.056631608	*	0.064138431	Unknown protein
Peinf101Scf06744g00017	0.635715099	1.322263252	1.056557175	*	0.624580445	conserved hypothetical protein
Peinf101Scf01844g03023	0.963886624	2.002830759	1.055105152	*	0.532295694	Unknown protein
Peinf101Scf04104g00004	2.566208614	5.33189684	1.055010412	*	0.369277655	Unknown protein
Peinf101Scf00590g25023	6.744634702	14.01322526	1.05497683	*	0.161182121	ovate family protein 7
Peinf101Scf00962g25002	18.98097984	39.42307192	1.054485729	*	0.009618415	Unknown protein
Peinf101Scf00267g05022	0.966139863	2.00602701	1.05403707	*	0.57617012	Unknown protein
Peinf101Scf04267g00003	38.93619566	80.83642959	1.053893672	Up	0.00029844	U-box domain-containing protein 25
Peinf101Scf00070g09007	0.635375429	1.318396278	1.05310287	*	0.625796463	Unknown protein
Peinf101Scf00650g23044	1571.117815	3259.977601	1.053070682	Up	1.38E-05	actin-11
Peinf101Scf01047g07023	0.674970182	1.400494422	1.053040563	*	0.629368749	wall associated kinase 5
Peinf101Scf00813g02003	0.963914559	1.998596181	1.052009826	*	0.524693915	Basic-leucine zipper (bZIP) transcription factor family protein
Peinf101Scf00809g02017	0.963158662	1.995145434	1.050648534	*	0.534047708	NA
Peinf101Scf00039g18009	27.82184039	57.59184743	1.049646746	*	0.104300061	cysteine-rich extensin-like protein-4 [Nicotiana tabacum]
Peinf101Scf00543g09005	0.955064577	1.976914851	1.049580543	*	0.594406105	Pollen Ole e 1 allergen and extensin family protein
Peinf101Scf00536g07025	1.952113931	4.040550221	1.04951451	*	0.363312439	G-type lectin S-receptor-like serine/threonine-protein kinase
Peinf101Scf00094g06011	1.98700946	4.110521012	1.048722527	*	0.451138862	NB-ARC domain-containing disease resistance protein
Peinf101Scf00261g05031	266.8238219	551.9478455	1.048644475	Up	5.55E-11	Transposon MuDR mudrA-like protein, putative [Solanum demissum]
Peinf101Scf01177g01004	0.987650829	2.042502583	1.048264912	*	0.534541964	Unknown protein
Peinf101Scf00191g33010	0.950614567	1.96329544	1.046344874	*	0.579283339	Unknown protein
Peinf101Scf02760g00025	32.69200849	67.51206898	1.046207418	Up	0.001309241	Acyl-CoA N-acyltransferases (NAT) superfamily protein
Peinf101Scf05020g00044	4.31746535	8.915363382	1.046109003	*	0.218539502	methyl esterase 3
Peinf101Scf00223g01012	0.640660138	1.322767704	1.045928594	*	0.596061127	Unknown protein
Peinf101Scf02008g05020	0.640660138	1.322767704	1.045928594	*	0.596061127	Unknown protein
Peinf101Scf03039g05036	0.640660138	1.322767704	1.045928594	*	0.596061127	Plant protein of unknown function (DUF936)
Peinf101Scf00793g11002	1.318438716	2.721696575	1.045675725	*	0.49031939	Unknown protein
Peinf101Scf01118g04011	8.411088809	17.353049	1.044824699	*	0.16084164	3-beta-hydroxysteroid-Delta(8),Delta(7)-isomerase
Peinf101Scf00661g01001	9.157922703	18.88513948	1.044159146	*	0.138915971	3-ketoacyl-CoA synthase 4
Peinf101Scf01648g04010	16.21183698	33.4232737	1.043805474	*	0.054538701	Group 2, putative
Peinf101Scf03526g03024	28.11962312	57.97108392	1.043756202	*	0.079703543	expansin-like A2
Peinf101Scf00055g03004	12.8757421	26.53530314	1.043257445	*	0.075529488	FASCICLIN-like arabinogalactan 1
Peinf101Scf02318g09035	50.42799637	103.9065787	1.04299019	Up	0.00010447	Sec14p-like phosphatidylinositol transfer family protein
Peinf101Scf00400g05023	0.640243627	1.31897757	1.042727139	*	0.597256477	caffeoyl-CoA 3-O-methyltransferase
Peinf101Scf00845g01003	0.640243627	1.31897757	1.042727139	*	0.597256477	conserved hypothetical protein
Peinf101Scf00255g00001	0.992126901	2.043476001	1.042428731	*	0.508920306	Vacuolar iron transporter homolog 4
Peinf101Scf00750g01017	13.24880414	27.28085297	1.042026607	*	0.065032214	AP2-like ethylene-responsive transcription factor
Peinf101Scf01214g04026	0.643673024	1.325204308	1.041814885	*	0.629085462	Pentatricopeptide repeat-containing protein
Peinf101Scf04325g00003	36.61744464	75.38067695	1.041663635	Up	0.001095019	Histone-lysine N-methyltransferase, H3 lysine-9 specific
Peinf101Scf18708g00001	125.5591429	258.3979367	1.041227464	*	0.568607386	Pre-mRNA-splicing factor RBM22
Peinf101Scf02481g00046	7.132570634	14.67725229	1.041087874	*	0.216863712	Myb domain protein 30, putative
Peinf101Scf01804g00024	8.022511496	16.49586486	1.039978562	*	0.19080792	conserved hypothetical protein
Peinf101Scf01964g01048	0.990765626	2.036423989	1.039422245	*	0.546387641	S-locus lectin protein kinase family protein
Peinf101Scf02102g00020	1744.072533	3584.468215	1.039299058	Up	2.54E-08	Regulator of Vps4 activity in the MVB pathway protein
Peinf101Scf00140g23005	0.95608086	1.963278637	1.038060398	*	0.539129546	E3 ubiquitin-protein ligase ATL23 [Morus notabilis]
Peinf101Scf02774g01017	5.209678287	10.69426676	1.03757138	*	0.158650938	Ubiquitin-like superfamily protein
Peinf101Scf00635g09020	27.69560099	56.84169432	1.037292714	*	0.029087358	non-specific phospholipase C6
Peinf101Scf00364g03027	2.229783738	4.574523046	1.036717538	*	0.398581776	UDP-Glycosyltransferase superfamily protein
Peinf101Scf01510g02008	0.955341884	1.959810969	1.036625487	*	0.551958144	conserved hypothetical protein
Peinf101Scf01556g04024	11.99705505	24.60460929	1.0362483	*	0.067242162	DNAJ heat shock N-terminal domain-containing protein
Peinf101Scf00564g07014	2.530845076	5.189205918	1.035894589	*	0.449431224	NA
Peinf101Scf01044g02011	5.548628919	11.37063522	1.035109625	*	0.151399345	Leucine-rich receptor-like protein kinase family protein
Peinf101Scf04736g01024	1.980382254	4.057328443	1.034751167	*	0.370311711	Werner Syndrome-like exonuclease [Morus notabilis]
Peinf101Scf04519g02013	7.821089902	16.02138275	1.034557095	*	0.144969358	60S ribosomal protein L13-2
Peinf101Scf00038g13002	1.624362051	3.327310807	1.034483408	*	0.412256111	GRAS family transcription factor
Peinf101Scf00674g08021	1.968629527	4.028893725	1.033192112	*	0.453440093	NAC domain protein,
Peinf101Scf01645g00009	9.915029925	20.28400479	1.032653488	*	0.05637033	calmodulin-binding family protein
Peinf101Scf00914g05032	0.959288224	1.961314119	1.03178436	*	0.553754539	Importin subunit alpha-1a
Peinf101Scf01059g00004	0.957964542	1.958431158	1.031654253	*	0.600833334	Sec14p-like phosphatidylinositol transfer family protein
Peinf101Scf00692g10010	1.983836669	4.055116875	1.031450243	*	0.372408588	myosin XI A
Peinf101Scf00339g01022	17.29107383	35.34379989	1.031429688	*	0.020032419	response regulator 17
Peinf101Scf01063g05008	0.667908235	1.364405126	1.030550273	*	0.599771493	Protein WUSCHEL
Peinf101Scf02665g01035	2.968229968	6.063175236	1.030470648	*	0.268609151	ATP binding microtubule motor family protein
Peinf101Scf03716g00016	1.335876175	2.728750546	1.030454226	*	0.486647938	conserved hypothetical protein
Peinf101Scf00224g02001	11.21705073	22.90776055	1.030143026	*	0.052535013	conserved hypothetical protein
Peinf101Scf01889g16047	2.356041686	4.808866814	1.029331905	*	0.415209663	Zinc finger CCCH domain-containing protein 62
Peinf101Scf01889g06011	0.631722393	1.288554205	1.028390609	*	0.672705731	adenylate cyclases
Peinf101Scf10392g00001	0.636353014	1.297786362	1.028153689	*	0.684977228	Seven transmembrane MLO family protein
Peinf101Scf00255g00002	2.913829429	5.940382034	1.027639289	*	0.349647172	Vacuolar iron transporter homolog 4
Peinf101Scf00571g01012	25.81266566	52.56571945	1.026043122	*	0.003478145	Plant protein of unknown function (DUF828) with plant pleckstrin homology-like region
Peinf101Scf04304g00020	16.605453	33.815611	1.026032341	*	0.023784095	Bidirectional sugar transporter SWEET1b
Peinf101Scf00347g03021	1.598746493	3.25303143	1.024843567	*	0.490314954	laccase 10
Peinf101Scf00920g01024	0.952373545	1.937697488	1.024743905	*	0.590853224	UDP-Glycosyltransferase superfamily protein
Peinf101Scf20665g00002	1.309089484	2.662812744	1.02438726	*	0.477763761	Protein of unknown function (DUF1677)
Peinf101Scf01313g02018	1.304562653	2.653476797	1.0243177	*	0.456111483	Asparagine synthetase [glutamine-hydrolyzing]
Peinf101Scf00160g15007	80.71787223	164.1136164	1.023734893	*	0.370923073	ureide permease 1
Peinf101Scf10354g00008	1.343899607	2.731626096	1.023334653	*	0.489730971	18.1 kDa class I heat shock protein
Peinf101Scf00382g12007	0.630447911	1.2814154	1.023289152	*	0.727160303	basic helix-loop-helix (bHLH) DNA-binding superfamily protein
Peinf101Scf00665g05024	36.88300708	74.92831733	1.02255477	*	0.54098497	Coiled-coil domain-containing protein 55 (DUF2040)
Peinf101Scf00413g08011	2.291821693	4.655705621	1.022505035	*	0.34150218	D6 protein kinase like 2
Peinf101Scf01961g01006	6.670564077	13.54932081	1.022339866	*	0.432110676	Unknown protein
Peinf101Scf00032g13016	2.296023083	4.661160364	1.021552002	*	0.332770588	Homeobox-leucine zipper protein family
Peinf101Scf05472g00001	1.343736579	2.72758248	1.021372477	*	0.500583178	Glycosyltransferase family 61 protein
Peinf101Scf02288g04004	1.303679995	2.645946168	1.021193926	*	0.479026557	sequence-specific DNA binding transcription factors
Peinf101Scf16317g00002	79.07753743	160.3813793	1.020166801	Up	0.000226689	GDSL esterase/lipase
Peinf101Ctg13492440g00004	26.36457229	53.45903437	1.019833186	*	0.011553466	6,7-dimethyl-8-ribityllumazine synthase
Peinf101Scf00743g00003	0.671712847	1.36184336	1.019644246	*	0.634833631	[Pyruvate dehydrogenase (acetyl-transferring)] kinase, mitochondrial
Peinf101Scf20611g00003	11.39655142	23.10002303	1.019296958	*	0.054349957	ATP synthase subunit alpha, chloroplastic
Peinf101Scf00001g23004	0.636333686	1.289392403	1.018835987	*	0.637590458	Cytochrome P450 superfamily protein
Peinf101Scf00039g19005	19.09807287	38.67862219	1.018109337	*	0.104516586	Hop-interacting protein THI101 precursor
Peinf101Scf00540g04024	27.71629826	56.12360422	1.017873074	*	0.004655294	Endoglucanase 9
Peinf101Scf00358g04002	1.722738409	3.488398384	1.017861159	*	0.506360861	Nucleotide-sugar transporter family protein
Peinf101Scf00879g00010	0.951308863	1.926142238	1.01772852	*	0.606098007	Eukaryotic translation initiation factor 5A-3
Peinf101Scf00354g00001	258.2898302	522.6710355	1.016912372	Up	1.34E-07	exocyst subunit exo70 family protein H2
Peinf101Scf00650g22045	1.943639196	3.932955903	1.016853579	*	0.412126959	Serine/threonine-protein kinase SRK2B
Peinf101Scf00837g09005	5.928393219	11.99342436	1.016530588	*	0.198444064	DNA-directed RNA polymerase subunit beta
Peinf101Scf01059g01013	3.586824552	7.254715792	1.016211919	*	0.2638945	NA
Peinf101Scf01740g04015	0.640493357	1.294888867	1.015572772	*	0.681613449	Unknown protein
Peinf101Scf04936g00003	0.640493357	1.294888867	1.015572772	*	0.681613449	conserved hypothetical protein
Peinf101Scf00962g18032	11.46417172	23.17401459	1.015375869	*	0.112330335	P-loop containing nucleoside triphosphate hydrolases superfamily protein
Peinf101Scf00961g11014	1.016630913	2.054362401	1.014894699	*	0.547271769	glyoxal oxidase-related protein
Peinf101Scf00043g03010	2.284263176	4.615906251	1.014885046	*	0.388790119	cytochrome P450, family 76, subfamily C, polypeptide 4
Peinf101Scf05363g00068	2.668783144	5.390516285	1.014241374	*	0.325215754	conserved hypothetical protein
Peinf101Scf00661g04021	0.991887964	2.00304939	1.013948916	*	0.593950697	Disease resistance-responsive (dirigent-like protein) family protein
Peinf101Scf00692g03015	3.9252942	7.924507073	1.013520411	*	0.256616799	conserved hypothetical protein
Peinf101Scf01416g01016	10.55697627	21.30543689	1.013024959	*	0.050072423	glutathione transferase, partial [Dimocarpus longan]
Peinf101Scf01198g00028	1.016282412	2.050504258	1.012677374	*	0.54815292	ATPase ASNA1 homolog
Peinf101Scf00837g06001	19.34050029	39.01460066	1.012389019	*	0.070105823	UDP-Glycosyltransferase superfamily protein
Peinf101Ctg12639223g00001	1.306792004	2.635821759	1.012223282	*	0.546255405	Cytochrome P450 93A2
Peinf101Scf00113g10002	12.73730771	25.68794194	1.012030942	*	0.083282242	Unknown protein
Peinf101Scf00184g03032	2.641134089	5.325440847	1.01174341	*	0.3092704	basic helix-loop-helix (bHLH) DNA-binding superfamily protein
Peinf101Scf02920g02066	2.687557028	5.413172694	1.010179047	*	0.428327342	D-cysteine desulfhydrase
Peinf101Scf01142g04029	1.305372582	2.628827894	1.009958051	*	0.483779199	Unknown protein
Peinf101Scf01741g03014	3.555832532	7.154950887	1.008754485	*	0.325609855	Protein kinase superfamily protein
Peinf101Scf00998g01013	0.984391553	1.980014489	1.008206804	*	0.523040374	Zinc-binding dehydrogenase family protein
Peinf101Scf00277g02009	32.56671964	65.50312401	1.008165306	*	0.02845043	Kirola
Peinf101Scf10512g00004	0.639960955	1.287007981	1.007965208	*	0.684067234	cellulose-synthase like D2
Peinf101Scf00077g00018	0.665568521	1.337456375	1.006832728	*	0.645843719	Pectin lyase-like superfamily protein
Peinf101Scf01734g05023	8.50770676	17.09431245	1.006674185	*	0.089097749	LOB domain-containing protein 1
Peinf101Scf01403g00012	10.1875759	20.46063081	1.006039816	*	0.675974048	plasma membrane intrinsic protein 2
Peinf101Scf01283g00006	0.66442794	1.334390313	1.005996074	*	0.609020348	NADH dehydrogenase subunit 7
Peinf101Scf03039g05017	4.216052217	8.465823898	1.005757743	*	0.255110468	Unknown protein
Peinf101Scf00022g03020	132.2984525	265.6417578	1.005685764	Up	1.31E-06	MBOAT (membrane bound O-acyl transferase) family protein
Peinf101Scf00782g10046	0.639659729	1.283102564	1.004259932	*	0.731745343	NAD(P)-linked oxidoreductase superfamily protein
Peinf101Scf01844g02001	3.83146232	7.68551424	1.004246677	*	0.31519306	ROP guanine nucleotide exchange factor 5
Peinf101Ctg13559186g00003	0.343251944	0.688083215	1.00331516	*	0.774970401	Aldose 1-epimerase
Peinf101Scf00071g14007	0.343251944	0.688083215	1.00331516	*	0.774970401	Unknown protein
Peinf101Scf00359g03037	0.343251944	0.688083215	1.00331516	*	0.774970401	NA
Peinf101Scf00594g22022	0.343251944	0.688083215	1.00331516	*	0.774970401	Phosphate-responsive 1 family protein
Peinf101Scf00736g19016	0.343251944	0.688083215	1.00331516	*	0.774970401	ERD (early-responsive to dehydration stress) family protein
Peinf101Scf00747g02033	0.343251944	0.688083215	1.00331516	*	0.774970401	Cyclopropane-fatty-acyl-phospholipid synthase
Peinf101Scf00958g02001	0.343251944	0.688083215	1.00331516	*	0.774970401	DNA-directed RNA polymerase subunit beta
Peinf101Scf03615g00019	0.343251944	0.688083215	1.00331516	*	0.774970401	Nse4, component of Smc5/6 DNA repair complex
Peinf101Ctg13198314g00002	0.345075392	0.691709258	1.003254172	*	0.774605199	Leucine-rich repeat receptor-like protein CLAVATA2
Peinf101Scf00486g00003	0.345075392	0.691709258	1.003254172	*	0.774605199	Unknown protein
Peinf101Scf01032g03030	0.345075392	0.691709258	1.003254172	*	0.774605199	Defence response isoform 1
Peinf101Scf01234g09038	0.345075392	0.691709258	1.003254172	*	0.774605199	lysine histidine transporter 1
Peinf101Scf01788g01024	0.345075392	0.691709258	1.003254172	*	0.774605199	Glutelin type-A 1
Peinf101Scf03526g00005	0.345075392	0.691709258	1.003254172	*	0.774605199	Sterile alpha motif (SAM) domain-containing protein
Peinf101Scf05738g00028	19.67397854	39.42941835	1.002983695	*	0.037735372	Homeobox-leucine zipper protein HDG11
Peinf101Ctg13609944g00003	0.356919296	0.715255766	1.002861324	*	0.772273376	respiratory burst oxidase protein F
Peinf101Scf00144g04016	0.356919296	0.715255766	1.002861324	*	0.772273376	Plant basic secretory protein (BSP) family protein
Peinf101Scf00267g09008	0.356919296	0.715255766	1.002861324	*	0.772273376	Unknown protein
Peinf101Scf00468g09008	0.356919296	0.715255766	1.002861324	*	0.772273376	basic helix-loop-helix (bHLH) DNA-binding superfamily protein
Peinf101Scf01668g00019	0.356919296	0.715255766	1.002861324	*	0.772273376	Mannan endo-1,4-beta-mannosidase 2
Peinf101Scf00889g19036	0.664013496	1.330598113	1.002790423	*	0.610227746	tryptophan aminotransferase related 2
Peinf101Scf01192g06009	0.664013496	1.330598113	1.002790423	*	0.610227746	Unknown protein
Peinf101Scf03924g00007	1.342007242	2.687403422	1.001820452	*	0.560384678	Abhydrolase domain-containing protein 3
Peinf101Scf01926g01004	15.11775558	30.2707773	1.001681753	*	0.027417743	Unknown protein
Peinf101Scf00001g29029	4.431228413	8.86742778	1.000808981	*	0.343832854	Calcium-dependent lipid-binding (CaLB domain) family protein
Peinf101Scf01794g12009	76.54209908	153.0722443	0.99988734	*	0.367875005	BURP domain-containing protein
Peinf101Scf06002g00044	2.000636188	3.998304263	0.998929422	*	0.386901793	Leucine-rich repeat protein kinase family protein
Peinf101Scf00791g05034	38.2970842	76.52992435	0.998789419	*	0.017337267	HXXXD-type acyl-transferase family protein
Peinf101Scf01180g04015	0.702614078	1.404034293	0.998773784	*	0.682650806	Protein of Unknown Function (DUF239)
Peinf101Scf00032g28029	8.09697126	16.17731185	0.998517636	*	0.121814442	nudix hydrolase homolog 16
Peinf101Ctg12519901g00001	1.013557453	2.023940753	0.997739189	*	0.554137463	Unknown protein
Peinf101Scf01452g13006	9.037213881	18.04611463	0.997738283	*	0.117087071	Leucine-rich receptor-like protein kinase family protein
Peinf101Scf04936g00010	4.23449832	8.449543428	0.99668233	*	0.260867131	C2 domain-containing protein / GRAM domain-containing protein
Peinf101Scf00116g02002	0.667836977	1.332224122	0.996268929	*	0.612383466	D111/G-patch domain-containing family protein
Peinf101Scf00310g00006	12.51058064	24.9287775	0.994663386	*	0.109451201	RING/U-box superfamily protein
Peinf101Scf00821g02023	0.979535621	1.950132466	0.993402262	*	0.614255272	UDP-Glycosyltransferase superfamily protein
Peinf101Scf00500g01043	3.013426586	5.993723607	0.992047639	*	0.31791506	kinesin-like protein 1
Peinf101Scf00317g04002	1.016730108	2.022010944	0.99185404	*	0.547941353	S-adenosyl-L-methionine-dependent methyltransferases superfamily protein
Peinf101Scf00318g05022	1.052426861	2.092901463	0.991784413	*	0.60855928	ornithine carbamoyltransferase
Peinf101Scf17605g00003	1.364009986	2.712168173	0.991592432	*	0.522784492	NBS-coding resistance gene analog [Nicotiana tabacum]
Peinf101Scf03443g01042	2.240635587	4.453373411	0.990990555	*	0.513128093	Ribosome biogenesis protein BOP1 homolog
Peinf101Scf08199g00001	4.223529342	8.378416564	0.988228541	*	0.233655089	SBP (S-ribonuclease binding protein) family protein
Peinf101Scf00665g08034	4.970334458	9.852511945	0.987148658	*	0.241023399	Leucine-rich receptor-like protein kinase family protein
Peinf101Ctg12319465g00001	0.109105975	0.216025238	0.985469754	*	0.809160863	Leucine Rich Repeat family protein [Solanum demissum]
Peinf101Ctg12585325g00001	0.109105975	0.216025238	0.985469754	*	0.809160863	S-locus lectin protein kinase family protein
Peinf101Ctg12605525g00001	0.109105975	0.216025238	0.985469754	*	0.809160863	Unknown protein
Peinf101Ctg12890183g00001	0.109105975	0.216025238	0.985469754	*	0.809160863	NA
Peinf101Ctg12930043g00001	0.109105975	0.216025238	0.985469754	*	0.809160863	Elongation factor 2
Peinf101Ctg12933475g00001	0.10769433	0.213230239	0.985469754	*	0.809160863	cysteine protease [Ipomoea batatas]
Peinf101Ctg13096041g00002	0.10769433	0.213230239	0.985469754	*	0.809160863	(E,E)-germacrene B synthase
Peinf101Ctg13113048g00001	0.10769433	0.213230239	0.985469754	*	0.809160863	Unknown protein
Peinf101Ctg13179780g00001	0.109105975	0.216025238	0.985469754	*	0.809160863	Unknown protein
Peinf101Ctg13301780g00001	0.10769433	0.213230239	0.985469754	*	0.809160863	conserved hypothetical protein
Peinf101Ctg13367460g00001	0.120346103	0.238280218	0.985469754	*	0.809160863	S-locus linked F-box protein type-6 [Petunia x hybrida]
Peinf101Ctg13367674g00001	0.120346103	0.238280218	0.985469754	*	0.809160863	conserved hypothetical protein
Peinf101Ctg13383550g00001	0.120346103	0.238280218	0.985469754	*	0.809160863	Unknown protein
Peinf101Ctg13409372g00002	0.120346103	0.238280218	0.985469754	*	0.809160863	NA
Peinf101Ctg13425432g00002	0.120346103	0.238280218	0.985469754	*	0.809160863	Sec23/Sec24 protein transport family protein
Peinf101Ctg13446448g00003	0.109105975	0.216025238	0.985469754	*	0.809160863	actin 4
Peinf101Ctg13475094g00001	0.109105975	0.216025238	0.985469754	*	0.809160863	Unknown protein
Peinf101Ctg13528946g00001	0.120346103	0.238280218	0.985469754	*	0.809160863	Cytochrome P450 superfamily protein
Peinf101Ctg13543700g00001	0.120346103	0.238280218	0.985469754	*	0.809160863	tospovirus resistance protein C [Solanum lycopersicum]
Peinf101Ctg13549800g00003	0.10769433	0.213230239	0.985469754	*	0.809160863	Bidirectional sugar transporter N3
Peinf101Ctg13597026g00001	0.120346103	0.238280218	0.985469754	*	0.809160863	Late blight resistance protein R1-A
Peinf101Ctg13625529g00001	0.120346103	0.238280218	0.985469754	*	0.809160863	Adenine/guanine permease AZG1
Peinf101Ctg13770592g00002	0.120346103	0.238280218	0.985469754	*	0.809160863	Optic atrophy 3 protein
Peinf101Ctg13781754g00004	0.120346103	0.238280218	0.985469754	*	0.809160863	Unknown protein
Peinf101Ctg13788014g00004	0.109105975	0.216025238	0.985469754	*	0.809160863	Peroxidase superfamily protein
Peinf101Scf00001g09009	0.109105975	0.216025238	0.985469754	*	0.809160863	Unknown protein
Peinf101Scf00001g23005	0.109105975	0.216025238	0.985469754	*	0.809160863	Cytochrome P450 superfamily protein
Peinf101Scf00001g26030	0.10769433	0.213230239	0.985469754	*	0.809160863	NA
Peinf101Scf00001g26039	0.120346103	0.238280218	0.985469754	*	0.809160863	pinoresinol reductase 1
Peinf101Scf00009g18011	0.10769433	0.213230239	0.985469754	*	0.809160863	ATP synthase subunit a
Peinf101Scf00015g11001	0.109105975	0.216025238	0.985469754	*	0.809160863	type I MADS box transcription factor [Petunia x hybrida]
Peinf101Scf00015g12001	0.109105975	0.216025238	0.985469754	*	0.809160863	type I MADS box transcription factor [Petunia x hybrida]
Peinf101Scf00019g10041	0.109105975	0.216025238	0.985469754	*	0.809160863	Leucine-rich repeat protein kinase family protein
Peinf101Scf00019g13014	0.10769433	0.213230239	0.985469754	*	0.809160863	Unknown protein
Peinf101Scf00019g20008	0.120346103	0.238280218	0.985469754	*	0.809160863	Unknown protein
Peinf101Scf00032g17017	0.120346103	0.238280218	0.985469754	*	0.809160863	Protein kinase superfamily protein
Peinf101Scf00034g05002	0.109105975	0.216025238	0.985469754	*	0.809160863	[Oryza sativa Japonica Group] dbj|BAF12691.2| [Oryza sativa Japonica Group]
Peinf101Scf00034g05008	0.120346103	0.238280218	0.985469754	*	0.809160863	cellulose synthase like G1
Peinf101Scf00036g05005	0.120346103	0.238280218	0.985469754	*	0.809160863	Nse4, component of Smc5/6 DNA repair complex
Peinf101Scf00039g04007	0.109105975	0.216025238	0.985469754	*	0.809160863	formin homology5
Peinf101Scf00039g05007	0.10769433	0.213230239	0.985469754	*	0.809160863	Protein of unknown function (DUF604)
Peinf101Scf00041g15017	0.120346103	0.238280218	0.985469754	*	0.809160863	TRICHOME BIREFRINGENCE-LIKE 19
Peinf101Scf00042g06015	0.10769433	0.213230239	0.985469754	*	0.809160863	Auxin efflux carrier family protein
Peinf101Scf00044g19005	0.109105975	0.216025238	0.985469754	*	0.809160863	with no lysine (K) kinase 6
Peinf101Scf00047g02022	0.120346103	0.238280218	0.985469754	*	0.809160863	Tetratricopeptide repeat protein 5 [Morus notabilis]
Peinf101Scf00049g02006	0.109105975	0.216025238	0.985469754	*	0.809160863	with no lysine (K) kinase 6
Peinf101Scf00049g08021	0.10769433	0.213230239	0.985469754	*	0.809160863	Unknown protein
Peinf101Scf00049g11030	0.120346103	0.238280218	0.985469754	*	0.809160863	NAD(P)-binding Rossmann-fold superfamily protein
Peinf101Scf00055g03015	0.10769433	0.213230239	0.985469754	*	0.809160863	Unknown protein
Peinf101Scf00056g12015	0.10769433	0.213230239	0.985469754	*	0.809160863	Cu2+ plastocyanin-like [Arabidopsis arenosa]
Peinf101Scf00060g08010	0.10769433	0.213230239	0.985469754	*	0.809160863	Transposon MuDR mudrA-like protein, putative [Solanum demissum]
Peinf101Scf00061g00004	0.120346103	0.238280218	0.985469754	*	0.809160863	Unknown protein
Peinf101Scf00061g07035	0.120346103	0.238280218	0.985469754	*	0.809160863	ATP binding microtubule motor family protein, putative isoform 1
Peinf101Scf00073g02030	0.109105975	0.216025238	0.985469754	*	0.809160863	Replication factor C subunit 5
Peinf101Scf00076g05026	0.109105975	0.216025238	0.985469754	*	0.809160863	metal ion binding protein, putative
Peinf101Scf00076g11012	0.109105975	0.216025238	0.985469754	*	0.809160863	Fatty acid hydroxylase superfamily
Peinf101Scf00077g09026	0.120346103	0.238280218	0.985469754	*	0.809160863	ARM repeat superfamily protein
Peinf101Scf00086g07008	0.10769433	0.213230239	0.985469754	*	0.809160863	Unknown protein
Peinf101Scf00091g01021	0.10769433	0.213230239	0.985469754	*	0.809160863	Unknown protein
Peinf101Scf00094g03016	0.109105975	0.216025238	0.985469754	*	0.809160863	myb-like HTH transcriptional regulator family protein
Peinf101Scf00095g02011	0.109105975	0.216025238	0.985469754	*	0.809160863	aluminum-activated malate transporter 1
Peinf101Scf00100g14005	0.109105975	0.216025238	0.985469754	*	0.809160863	conserved hypothetical protein
Peinf101Scf00101g01037	0.10769433	0.213230239	0.985469754	*	0.809160863	Lactoylglutathione lyase
Peinf101Scf00102g45005	0.10769433	0.213230239	0.985469754	*	0.809160863	NA
Peinf101Scf00102g57001	0.120346103	0.238280218	0.985469754	*	0.809160863	Abscisic acid receptor PYR1
Peinf101Scf00116g02016	0.109105975	0.216025238	0.985469754	*	0.809160863	Tuftelin-interacting protein 11
Peinf101Scf00120g04018	0.120346103	0.238280218	0.985469754	*	0.809160863	Kinesin heavy chain
Peinf101Scf00120g11012	0.120346103	0.238280218	0.985469754	*	0.809160863	DNAJ heat shock N-terminal domain-containing protein
Peinf101Scf00121g09002	0.10769433	0.213230239	0.985469754	*	0.809160863	Unknown protein
Peinf101Scf00122g03018	0.109105975	0.216025238	0.985469754	*	0.809160863	Late embryogenesis abundant (LEA) hydroxyproline-rich glycoprotein family
Peinf101Scf00123g02010	0.109105975	0.216025238	0.985469754	*	0.809160863	receptor like protein 43
Peinf101Scf00125g04003	0.120346103	0.238280218	0.985469754	*	0.809160863	Cytosolic sulfotransferase 12
Peinf101Scf00125g05011	0.120346103	0.238280218	0.985469754	*	0.809160863	mads box protein, putative
Peinf101Scf00128g00022	0.120346103	0.238280218	0.985469754	*	0.809160863	Unknown protein
Peinf101Scf00128g01012	0.10769433	0.213230239	0.985469754	*	0.809160863	Unknown protein
Peinf101Scf00129g03004	0.120346103	0.238280218	0.985469754	*	0.809160863	Core-2/I-branching beta-1,6-N-acetylglucosaminyltransferase family protein
Peinf101Scf00129g03021	0.120346103	0.238280218	0.985469754	*	0.809160863	RNI-like superfamily protein
Peinf101Scf00132g10015	0.10769433	0.213230239	0.985469754	*	0.809160863	Pollen Ole e 1 allergen and extensin family protein
Peinf101Scf00137g02009	0.109105975	0.216025238	0.985469754	*	0.809160863	Ubiquitin carboxyl-terminal hydrolase 12
Peinf101Scf00137g05013	0.10769433	0.213230239	0.985469754	*	0.809160863	Unknown protein
Peinf101Scf00140g24020	0.120346103	0.238280218	0.985469754	*	0.809160863	Unknown protein
Peinf101Scf00140g26001	0.10769433	0.213230239	0.985469754	*	0.809160863	Protein of unknown function, DUF584
Peinf101Scf00141g04012	0.120346103	0.238280218	0.985469754	*	0.809160863	Unknown protein
Peinf101Scf00146g02002	0.109105975	0.216025238	0.985469754	*	0.809160863	FASCICLIN-like arabinogalactan protein 8
Peinf101Scf00146g02030	0.120346103	0.238280218	0.985469754	*	0.809160863	DNA binding protein, putative
Peinf101Scf00146g03027	0.120346103	0.238280218	0.985469754	*	0.809160863	transcriptional factor B3 family protein
Peinf101Scf00146g10012	0.10769433	0.213230239	0.985469754	*	0.809160863	cytochrome P450, family 71, subfamily B, polypeptide 37
Peinf101Scf00146g13028	0.109105975	0.216025238	0.985469754	*	0.809160863	Unknown protein
Peinf101Scf00150g03015	0.120346103	0.238280218	0.985469754	*	0.809160863	Protein kinase superfamily protein
Peinf101Scf00151g02010	0.109105975	0.216025238	0.985469754	*	0.809160863	copper transporter 4
Peinf101Scf00156g15038	0.10769433	0.213230239	0.985469754	*	0.809160863	F-box/FBD/LRR-repeat protein
Peinf101Scf00157g01005	0.120346103	0.238280218	0.985469754	*	0.809160863	50S rib L4, putative [Ricinus communis]
Peinf101Scf00159g03007	0.10769433	0.213230239	0.985469754	*	0.809160863	Unknown protein
Peinf101Scf00166g11006	0.109105975	0.216025238	0.985469754	*	0.809160863	unknow protein [Oryza sativa Japonica Group]
Peinf101Scf00171g00015	0.120346103	0.238280218	0.985469754	*	0.809160863	Unknown protein
Peinf101Scf00174g01005	0.120346103	0.238280218	0.985469754	*	0.809160863	NA
Peinf101Scf00174g06010	0.120346103	0.238280218	0.985469754	*	0.809160863	NA
Peinf101Scf00175g14016	0.10769433	0.213230239	0.985469754	*	0.809160863	Glyoxylate reductase
Peinf101Scf00175g20004	0.10769433	0.213230239	0.985469754	*	0.809160863	NAC transcription factor [Nicotiana tabacum]
Peinf101Scf00178g02021	0.120346103	0.238280218	0.985469754	*	0.809160863	Unknown protein
Peinf101Scf00181g13015	0.10769433	0.213230239	0.985469754	*	0.809160863	Unknown protein
Peinf101Scf00184g02022	0.120346103	0.238280218	0.985469754	*	0.809160863	AP2-like ethylene-responsive transcription factor
Peinf101Scf00185g06031	0.10769433	0.213230239	0.985469754	*	0.809160863	Protein of unknown function (DUF707)
Peinf101Scf00191g47022	0.10769433	0.213230239	0.985469754	*	0.809160863	Unknown protein
Peinf101Scf00192g03023	0.109105975	0.216025238	0.985469754	*	0.809160863	Leucine-rich repeat protein kinase family protein
Peinf101Scf00198g00004	0.120346103	0.238280218	0.985469754	*	0.809160863	Unknown protein
Peinf101Scf00198g04014	0.109105975	0.216025238	0.985469754	*	0.809160863	Protein of unknown function (DUF607)
Peinf101Scf00199g16006	0.109105975	0.216025238	0.985469754	*	0.809160863	HXXXD-type acyl-transferase family protein
Peinf101Scf00208g00001	0.120346103	0.238280218	0.985469754	*	0.809160863	2-oxoglutarate (2OG) and Fe(II)-dependent oxygenase superfamily protein
Peinf101Scf00208g01016	0.109105975	0.216025238	0.985469754	*	0.809160863	Unknown protein
Peinf101Scf00208g01018	0.109105975	0.216025238	0.985469754	*	0.809160863	2-oxoglutarate (2OG) and Fe(II)-dependent oxygenase superfamily protein
Peinf101Scf00211g06014	0.109105975	0.216025238	0.985469754	*	0.809160863	Protein of unknown function, DUF538
Peinf101Scf00219g05011	0.109105975	0.216025238	0.985469754	*	0.809160863	Ypt/Rab-GAP domain of gyp1p superfamily protein
Peinf101Scf00222g05022	0.120346103	0.238280218	0.985469754	*	0.809160863	Unknown protein
Peinf101Scf00222g05024	0.120346103	0.238280218	0.985469754	*	0.809160863	Eukaryotic aspartyl protease family protein
Peinf101Scf00227g00003	0.109105975	0.216025238	0.985469754	*	0.809160863	Unknown protein
Peinf101Scf00230g05002	0.120346103	0.238280218	0.985469754	*	0.809160863	Unknown protein
Peinf101Scf00232g07004	0.120346103	0.238280218	0.985469754	*	0.809160863	Plant invertase/pectin methylesterase inhibitor superfamily
Peinf101Scf00236g08021	0.109105975	0.216025238	0.985469754	*	0.809160863	Unknown protein
Peinf101Scf00236g19002	0.109105975	0.216025238	0.985469754	*	0.809160863	Protein of unknown function, DUF538
Peinf101Scf00236g22004	0.10769433	0.213230239	0.985469754	*	0.809160863	Transposon MuDR mudrA-like protein, putative [Solanum demissum]
Peinf101Scf00244g06021	0.120346103	0.238280218	0.985469754	*	0.809160863	glycosyl hydrolase 9B9
Peinf101Scf00244g17001	0.109105975	0.216025238	0.985469754	*	0.809160863	Unknown protein
Peinf101Scf00244g17009	0.109105975	0.216025238	0.985469754	*	0.809160863	Unknown protein
Peinf101Scf00245g00007	0.109105975	0.216025238	0.985469754	*	0.809160863	NA
Peinf101Scf00258g01010	0.120346103	0.238280218	0.985469754	*	0.809160863	NA
Peinf101Scf00261g13008	0.109105975	0.216025238	0.985469754	*	0.809160863	Unknown protein
Peinf101Scf00261g15002	0.10769433	0.213230239	0.985469754	*	0.809160863	Unknown protein
Peinf101Scf00262g01021	0.120346103	0.238280218	0.985469754	*	0.809160863	F-box/FBD/LRR-repeat protein
Peinf101Scf00264g00025	0.10769433	0.213230239	0.985469754	*	0.809160863	purple acid phosphatase 6
Peinf101Scf00264g07003	0.10769433	0.213230239	0.985469754	*	0.809160863	Unknown protein
Peinf101Scf00264g08025	0.10769433	0.213230239	0.985469754	*	0.809160863	Ras-related small GTP-binding family protein
Peinf101Scf00266g00027	0.109105975	0.216025238	0.985469754	*	0.809160863	Adenine nucleotide alpha hydrolases-like superfamily protein
Peinf101Scf00267g10003	0.109105975	0.216025238	0.985469754	*	0.809160863	HXXXD-type acyl-transferase family protein
Peinf101Scf00267g17015	0.109105975	0.216025238	0.985469754	*	0.809160863	Unknown protein
Peinf101Scf00275g02011	0.10769433	0.213230239	0.985469754	*	0.809160863	O-methyltransferase family protein
Peinf101Scf00276g12031	0.10769433	0.213230239	0.985469754	*	0.809160863	binding protein [Arabidopsis lyrata subsp. lyrata] gb|EFH46257.1| binding protein [Arabidopsis lyrata subsp. lyrata]
Peinf101Scf00277g11025	0.10769433	0.213230239	0.985469754	*	0.809160863	nodulin MtN21 /EamA-like transporter family protein
Peinf101Scf00287g17003	0.10769433	0.213230239	0.985469754	*	0.809160863	Barwin-related endoglucanase
Peinf101Scf00289g01011	0.109105975	0.216025238	0.985469754	*	0.809160863	NA
Peinf101Scf00303g04004	0.10769433	0.213230239	0.985469754	*	0.809160863	Unknown protein
Peinf101Scf00304g09009	0.109105975	0.216025238	0.985469754	*	0.809160863	GDSL esterase/lipase
Peinf101Scf00306g06009	0.109105975	0.216025238	0.985469754	*	0.809160863	NAC domain protein,
Peinf101Scf00318g06019	0.109105975	0.216025238	0.985469754	*	0.809160863	Pectin lyase-like superfamily protein
Peinf101Scf00332g01005	0.109105975	0.216025238	0.985469754	*	0.809160863	mutator-like transposase, putative [Arabidopsis thaliana]
Peinf101Scf00338g13008	0.10769433	0.213230239	0.985469754	*	0.809160863	DNA glycosylase superfamily protein
Peinf101Scf00339g04009	0.109105975	0.216025238	0.985469754	*	0.809160863	myb domain protein 93
Peinf101Scf00357g02025	0.120346103	0.238280218	0.985469754	*	0.809160863	Regulator of Vps4 activity in the MVB pathway protein
Peinf101Scf00359g06001	0.10769433	0.213230239	0.985469754	*	0.809160863	seed maturation protein PM41 [Glycine max] seed maturation protein PM41 [Glycine max]
Peinf101Scf00361g09027	0.10769433	0.213230239	0.985469754	*	0.809160863	11S seed storage globulin [Chenopodium quinoa]
Peinf101Scf00362g03001	0.10769433	0.213230239	0.985469754	*	0.809160863	Unknown protein
Peinf101Scf00364g12018	0.109105975	0.216025238	0.985469754	*	0.809160863	40S ribosomal protein S13
Peinf101Scf00371g01022	0.109105975	0.216025238	0.985469754	*	0.809160863	Unknown protein
Peinf101Scf00372g02004	0.10769433	0.213230239	0.985469754	*	0.809160863	NA
Peinf101Scf00373g07009	0.10769433	0.213230239	0.985469754	*	0.809160863	ROP-interactive CRIB motif-containing protein 1
Peinf101Scf00381g11016	0.10769433	0.213230239	0.985469754	*	0.809160863	Cation/H(+) antiporter 4
Peinf101Scf00381g21008	0.10769433	0.213230239	0.985469754	*	0.809160863	NA
Peinf101Scf00382g00013	0.109105975	0.216025238	0.985469754	*	0.809160863	Unknown protein
Peinf101Scf00385g06003	0.109105975	0.216025238	0.985469754	*	0.809160863	HXXXD-type acyl-transferase family protein
Peinf101Scf00386g01009	0.10769433	0.213230239	0.985469754	*	0.809160863	Glyc isoform 2 [Theobroma cacao]
Peinf101Scf00394g06001	0.109105975	0.216025238	0.985469754	*	0.809160863	chalcone isomerase [Camellia sinensis]
Peinf101Scf00402g00011	0.10769433	0.213230239	0.985469754	*	0.809160863	Dr1-associated corepressor [Morus notabilis]
Peinf101Scf00405g18020	0.109105975	0.216025238	0.985469754	*	0.809160863	NA
Peinf101Scf00408g07013	0.109105975	0.216025238	0.985469754	*	0.809160863	ATP synthase subunit alpha, chloroplastic
Peinf101Scf00409g03010	0.120346103	0.238280218	0.985469754	*	0.809160863	Unknown protein
Peinf101Scf00415g08024	0.120346103	0.238280218	0.985469754	*	0.809160863	NB-ARC domain-containing disease resistance protein
Peinf101Scf00417g01004	0.10769433	0.213230239	0.985469754	*	0.809160863	Unknown protein
Peinf101Scf00418g06004	0.120346103	0.238280218	0.985469754	*	0.809160863	wall-associated kinase 2
Peinf101Scf00421g02006	0.109105975	0.216025238	0.985469754	*	0.809160863	alpha carbonic anhydrase 4
Peinf101Scf00421g19014	0.109105975	0.216025238	0.985469754	*	0.809160863	HXXXD-type acyl-transferase family protein
Peinf101Scf00427g16021	0.10769433	0.213230239	0.985469754	*	0.809160863	Pollen Ole e 1 allergen and extensin family protein
Peinf101Scf00435g01022	0.120346103	0.238280218	0.985469754	*	0.809160863	RNA polymerase I specific transcription initiation factor RRN3 protein
Peinf101Scf00435g13004	0.10769433	0.213230239	0.985469754	*	0.809160863	Plant invertase/pectin methylesterase inhibitor superfamily
Peinf101Scf00437g02027	0.109105975	0.216025238	0.985469754	*	0.809160863	cellulose synthase-like D1
Peinf101Scf00439g04001	0.120346103	0.238280218	0.985469754	*	0.809160863	Unknown protein
Peinf101Scf00439g08008	0.120346103	0.238280218	0.985469754	*	0.809160863	NAD(P)H-quinone oxidoreductase subunit 2 A, chloroplastic
Peinf101Scf00441g06024	0.10769433	0.213230239	0.985469754	*	0.809160863	serpin 2
Peinf101Scf00442g02028	0.109105975	0.216025238	0.985469754	*	0.809160863	Unknown protein
Peinf101Scf00457g18006	0.109105975	0.216025238	0.985469754	*	0.809160863	Unknown protein
Peinf101Scf00457g25025	0.109105975	0.216025238	0.985469754	*	0.809160863	Ankyrin repeat family protein
Peinf101Scf00457g26005	0.120346103	0.238280218	0.985469754	*	0.809160863	ABC transporter G family member 2
Peinf101Scf00461g07021	0.109105975	0.216025238	0.985469754	*	0.809160863	galacturonosyltransferase 10
Peinf101Scf00463g03011	0.120346103	0.238280218	0.985469754	*	0.809160863	PLAC8 family protein isoform 2
Peinf101Scf00467g01007	0.120346103	0.238280218	0.985469754	*	0.809160863	P-loop containing nucleoside triphosphate hydrolases superfamily protein
Peinf101Scf00468g00014	0.10769433	0.213230239	0.985469754	*	0.809160863	conserved hypothetical protein
Peinf101Scf00468g04003	0.109105975	0.216025238	0.985469754	*	0.809160863	Protein of unknown function (duplicated DUF1399)
Peinf101Scf00468g09010	0.10769433	0.213230239	0.985469754	*	0.809160863	basic helix-loop-helix (bHLH) DNA-binding superfamily protein
Peinf101Scf00469g00003	0.109105975	0.216025238	0.985469754	*	0.809160863	LOB domain-containing protein 10
Peinf101Scf00469g03011	0.109105975	0.216025238	0.985469754	*	0.809160863	NAD(P)-binding Rossmann-fold superfamily protein
Peinf101Scf00471g16033	0.120346103	0.238280218	0.985469754	*	0.809160863	MBOAT family protein, putative
Peinf101Scf00471g17025	0.109105975	0.216025238	0.985469754	*	0.809160863	RING/U-box superfamily protein
Peinf101Scf00473g02006	0.109105975	0.216025238	0.985469754	*	0.809160863	Leucine-rich repeat receptor-like protein kinase family protein
Peinf101Scf00475g02014	0.10769433	0.213230239	0.985469754	*	0.809160863	gamete-expressed 3
Peinf101Scf00477g09012	0.120346103	0.238280218	0.985469754	*	0.809160863	Unknown protein
Peinf101Scf00480g12008	0.109105975	0.216025238	0.985469754	*	0.809160863	NAC domain protein,
Peinf101Scf00494g00010	0.10769433	0.213230239	0.985469754	*	0.809160863	conserved hypothetical protein
Peinf101Scf00495g08002	0.109105975	0.216025238	0.985469754	*	0.809160863	RING/U-box superfamily protein
Peinf101Scf00497g01002	0.109105975	0.216025238	0.985469754	*	0.809160863	F-box protein
Peinf101Scf00497g04003	0.10769433	0.213230239	0.985469754	*	0.809160863	Unknown protein
Peinf101Scf00500g02021	0.109105975	0.216025238	0.985469754	*	0.809160863	Unknown protein
Peinf101Scf00500g08022	0.109105975	0.216025238	0.985469754	*	0.809160863	S-adenosyl-L-methionine-dependent methyltransferases superfamily protein
Peinf101Scf00500g20025	0.109105975	0.216025238	0.985469754	*	0.809160863	ABC transporter G family member 11
Peinf101Scf00506g04005	0.109105975	0.216025238	0.985469754	*	0.809160863	Aminotransferase-like, plant mobile domain family protein
Peinf101Scf00507g15003	0.10769433	0.213230239	0.985469754	*	0.809160863	LOB domain-containing protein 1
Peinf101Scf00509g05003	0.10769433	0.213230239	0.985469754	*	0.809160863	hin1 [Nicotiana tabacum]
Peinf101Scf00521g10005	0.109105975	0.216025238	0.985469754	*	0.809160863	RHOMBOID-like 1
Peinf101Scf00522g02002	0.10769433	0.213230239	0.985469754	*	0.809160863	DNA-directed RNA polymerase subunit beta
Peinf101Scf00522g06002	0.120346103	0.238280218	0.985469754	*	0.809160863	Auxin efflux carrier family protein
Peinf101Scf00526g06013	0.120346103	0.238280218	0.985469754	*	0.809160863	Unknown protein
Peinf101Scf00527g19008	0.109105975	0.216025238	0.985469754	*	0.809160863	conserved hypothetical protein
Peinf101Scf00532g00007	0.10769433	0.213230239	0.985469754	*	0.809160863	Protein of Unknown Function (DUF239)
Peinf101Scf00536g06020	0.120346103	0.238280218	0.985469754	*	0.809160863	Unknown protein
Peinf101Scf00540g03014	0.120346103	0.238280218	0.985469754	*	0.809160863	O-methyltransferase family protein
Peinf101Scf00546g00006	0.10769433	0.213230239	0.985469754	*	0.809160863	Unknown protein
Peinf101Scf00549g05022	0.109105975	0.216025238	0.985469754	*	0.809160863	Peroxidase superfamily protein
Peinf101Scf00554g01028	0.109105975	0.216025238	0.985469754	*	0.809160863	cytochrome P450, family 96, subfamily A, polypeptide 9
Peinf101Scf00559g04004	0.109105975	0.216025238	0.985469754	*	0.809160863	Transposon MuDR mudrA-like protein, putative [Solanum demissum]
Peinf101Scf00559g14022	0.10769433	0.213230239	0.985469754	*	0.809160863	Wall-associated receptor kinase-like 14
Peinf101Scf00567g04005	0.10769433	0.213230239	0.985469754	*	0.809160863	RNA-binding protein 45A
Peinf101Scf00570g05018	0.109105975	0.216025238	0.985469754	*	0.809160863	Arabidopsis protein of unknown function (DUF241)
Peinf101Scf00571g04009	0.10769433	0.213230239	0.985469754	*	0.809160863	chlorophyllase 1
Peinf101Scf00571g12005	0.120346103	0.238280218	0.985469754	*	0.809160863	Protein kinase superfamily protein
Peinf101Scf00576g03029	0.10769433	0.213230239	0.985469754	*	0.809160863	DELLA protein RGA
Peinf101Scf00578g05031	0.120346103	0.238280218	0.985469754	*	0.809160863	1-aminocyclopropane-1-carboxylate synthase 9
Peinf101Scf00586g11034	0.109105975	0.216025238	0.985469754	*	0.809160863	Unknown protein
Peinf101Scf00590g03004	0.120346103	0.238280218	0.985469754	*	0.809160863	TNP2
Peinf101Scf00590g16020	0.109105975	0.216025238	0.985469754	*	0.809160863	Peroxidase superfamily protein
Peinf101Scf00590g24005	0.109105975	0.216025238	0.985469754	*	0.809160863	Protein kinase superfamily protein
Peinf101Scf00594g20001	0.109105975	0.216025238	0.985469754	*	0.809160863	Unknown protein
Peinf101Scf00601g00010	0.10769433	0.213230239	0.985469754	*	0.809160863	NA
Peinf101Scf00601g03003	0.109105975	0.216025238	0.985469754	*	0.809160863	Unknown protein
Peinf101Scf00604g01012	0.10769433	0.213230239	0.985469754	*	0.809160863	Unknown protein
Peinf101Scf00610g10013	0.120346103	0.238280218	0.985469754	*	0.809160863	Acyl-CoA N-acyltransferase with RING/FYVE/PHD-type zinc finger protein
Peinf101Scf00614g03016	0.109105975	0.216025238	0.985469754	*	0.809160863	early nodulin-like protein 12
Peinf101Scf00614g13014	0.10769433	0.213230239	0.985469754	*	0.809160863	Oxysterol-binding protein-related protein 1C
Peinf101Scf00630g10017	0.10769433	0.213230239	0.985469754	*	0.809160863	Unknown protein
Peinf101Scf00633g06028	0.10769433	0.213230239	0.985469754	*	0.809160863	Transposon MuDR mudrA-like protein, putative [Solanum demissum]
Peinf101Scf00634g02019	0.10769433	0.213230239	0.985469754	*	0.809160863	Phototropic-responsive NPH3 family protein
Peinf101Scf00639g02004	0.109105975	0.216025238	0.985469754	*	0.809160863	LOB domain-containing protein 25
Peinf101Scf00641g01006	0.10769433	0.213230239	0.985469754	*	0.809160863	Cytochrome b
Peinf101Scf00650g13041	0.120346103	0.238280218	0.985469754	*	0.809160863	conserved hypothetical protein
Peinf101Scf00650g14028	0.120346103	0.238280218	0.985469754	*	0.809160863	Plant invertase/pectin methylesterase inhibitor superfamily
Peinf101Scf00650g26025	0.109105975	0.216025238	0.985469754	*	0.809160863	Chaperone protein DnaJ
Peinf101Scf00652g08019	0.120346103	0.238280218	0.985469754	*	0.809160863	Unknown protein
Peinf101Scf00652g10019	0.10769433	0.213230239	0.985469754	*	0.809160863	SEUSS-like 2
Peinf101Scf00655g13012	0.120346103	0.238280218	0.985469754	*	0.809160863	Long-chain-alcohol oxidase FAO1
Peinf101Scf00661g01034	0.10769433	0.213230239	0.985469754	*	0.809160863	Sec14p-like phosphatidylinositol transfer family protein
Peinf101Scf00665g10024	0.109105975	0.216025238	0.985469754	*	0.809160863	Unknown protein
Peinf101Scf00665g18005	0.109105975	0.216025238	0.985469754	*	0.809160863	phy rapidly regulated 1
Peinf101Scf00665g21018	0.10769433	0.213230239	0.985469754	*	0.809160863	MADS-box transcription factor 3
Peinf101Scf00665g24018	0.120346103	0.238280218	0.985469754	*	0.809160863	TRAF-like family protein
Peinf101Scf00665g24019	0.10769433	0.213230239	0.985469754	*	0.809160863	TRAF-like family protein
Peinf101Scf00678g03010	0.109105975	0.216025238	0.985469754	*	0.809160863	Unknown protein
Peinf101Scf00680g07026	0.109105975	0.216025238	0.985469754	*	0.809160863	Unknown protein
Peinf101Scf00680g08011	0.109105975	0.216025238	0.985469754	*	0.809160863	Unknown protein
Peinf101Scf00692g22020	0.109105975	0.216025238	0.985469754	*	0.809160863	Calcium-dependent lipid-binding (CaLB domain) family protein
Peinf101Scf00694g10020	0.10769433	0.213230239	0.985469754	*	0.809160863	Unknown protein
Peinf101Scf00702g08009	0.10769433	0.213230239	0.985469754	*	0.809160863	Unknown protein
Peinf101Scf00708g00006	0.10769433	0.213230239	0.985469754	*	0.809160863	F-box and associated interaction domains-containing protein
Peinf101Scf00719g02022	0.10769433	0.213230239	0.985469754	*	0.809160863	ATP binding microtubule motor family protein
Peinf101Scf00728g01011	0.10769433	0.213230239	0.985469754	*	0.809160863	Exostosin family protein
Peinf101Scf00728g05033	0.10769433	0.213230239	0.985469754	*	0.809160863	late embryogenesis abundant protein-related / LEA protein-related
Peinf101Scf00735g09002	0.10769433	0.213230239	0.985469754	*	0.809160863	Ulp1 protease family, C-terminal catalytic domain containing protein [Solanum demissum]
Peinf101Scf00736g19019	0.120346103	0.238280218	0.985469754	*	0.809160863	1-aminocyclopropane-1-carboxylate synthase 9
Peinf101Scf00746g02002	0.109105975	0.216025238	0.985469754	*	0.809160863	Dof-type zinc finger DNA-binding family protein
Peinf101Scf00753g15010	0.120346103	0.238280218	0.985469754	*	0.809160863	Unknown protein
Peinf101Scf00768g05010	0.10769433	0.213230239	0.985469754	*	0.809160863	HAD superfamily, subfamily IIIB acid phosphatase
Peinf101Scf00772g10009	0.109105975	0.216025238	0.985469754	*	0.809160863	Unknown protein
Peinf101Scf00772g10017	0.10769433	0.213230239	0.985469754	*	0.809160863	SPX (SYG1/Pho81/XPR1) domain-containing protein / zinc finger (C3HC4-type RING finger) protein-related
Peinf101Scf00780g00009	0.10769433	0.213230239	0.985469754	*	0.809160863	MuDR family transposase containing protein [Solanum demissum]
Peinf101Scf00782g03012	0.120346103	0.238280218	0.985469754	*	0.809160863	MATE efflux family protein
Peinf101Scf00791g02014	0.10769433	0.213230239	0.985469754	*	0.809160863	terpene synthase 03
Peinf101Scf00791g06018	0.10769433	0.213230239	0.985469754	*	0.809160863	Glycosyl hydrolase family 10 protein
Peinf101Scf00791g13024	0.10769433	0.213230239	0.985469754	*	0.809160863	Vacuolar iron transporter homolog 4
Peinf101Scf00792g00015	0.109105975	0.216025238	0.985469754	*	0.809160863	Unknown protein
Peinf101Scf00793g05015	0.120346103	0.238280218	0.985469754	*	0.809160863	cytochrome P450, family 718
Peinf101Scf00793g08016	0.10769433	0.213230239	0.985469754	*	0.809160863	LOB domain-containing protein 4
Peinf101Scf00796g00026	0.10769433	0.213230239	0.985469754	*	0.809160863	UDP-Glycosyltransferase superfamily protein
Peinf101Scf00797g12001	0.10769433	0.213230239	0.985469754	*	0.809160863	Unknown protein
Peinf101Scf00805g01023	0.10769433	0.213230239	0.985469754	*	0.809160863	NA
Peinf101Scf00813g00007	0.120346103	0.238280218	0.985469754	*	0.809160863	Pre-mRNA-splicing factor syf2
Peinf101Scf00816g01008	0.120346103	0.238280218	0.985469754	*	0.809160863	basic helix-loop-helix (bHLH) DNA-binding superfamily protein
Peinf101Scf00821g02022	0.120346103	0.238280218	0.985469754	*	0.809160863	UDP-Glycosyltransferase superfamily protein
Peinf101Scf00823g06016	0.120346103	0.238280218	0.985469754	*	0.809160863	growth-regulating factor 5
Peinf101Scf00832g00016	0.10769433	0.213230239	0.985469754	*	0.809160863	GRAM domain-containing protein / ABA-responsive protein-related
Peinf101Scf00835g00014	0.109105975	0.216025238	0.985469754	*	0.809160863	RAB GTPase homolog A3
Peinf101Scf00835g04014	0.109105975	0.216025238	0.985469754	*	0.809160863	NAC transcription factor [Nicotiana tabacum]
Peinf101Scf00835g11024	0.10769433	0.213230239	0.985469754	*	0.809160863	Unknown protein
Peinf101Scf00847g01018	0.109105975	0.216025238	0.985469754	*	0.809160863	Unknown protein
Peinf101Scf00864g01017	0.109105975	0.216025238	0.985469754	*	0.809160863	Unknown protein
Peinf101Scf00864g03002	0.10769433	0.213230239	0.985469754	*	0.809160863	Unknown protein
Peinf101Scf00876g09018	0.109105975	0.216025238	0.985469754	*	0.809160863	Unknown protein
Peinf101Scf00876g13013	0.120346103	0.238280218	0.985469754	*	0.809160863	expansin-like B1
Peinf101Scf00879g08001	0.120346103	0.238280218	0.985469754	*	0.809160863	Cleavage stimulation factor subunit 2
Peinf101Scf00879g11002	0.10769433	0.213230239	0.985469754	*	0.809160863	Leucine-rich repeat receptor-like protein kinase family protein
Peinf101Scf00883g17020	0.10769433	0.213230239	0.985469754	*	0.809160863	beta-galactosidase 15
Peinf101Scf00889g20004	0.109105975	0.216025238	0.985469754	*	0.809160863	Unknown protein
Peinf101Scf00898g04007	0.10769433	0.213230239	0.985469754	*	0.809160863	Disease resistance protein (CC-NBS-LRR class) family
Peinf101Scf00903g02007	0.120346103	0.238280218	0.985469754	*	0.809160863	Unknown protein
Peinf101Scf00906g06001	0.109105975	0.216025238	0.985469754	*	0.809160863	Ulp1 protease family, C-terminal catalytic domain containing protein [Solanum demissum]
Peinf101Scf00914g04035	0.10769433	0.213230239	0.985469754	*	0.809160863	Unknown protein
Peinf101Scf00921g10010	0.109105975	0.216025238	0.985469754	*	0.809160863	PEBP (phosphatidylethanolamine-binding protein) family protein
Peinf101Scf00923g06029	0.109105975	0.216025238	0.985469754	*	0.809160863	Unknown protein
Peinf101Scf00925g17015	0.10769433	0.213230239	0.985469754	*	0.809160863	AP2/B3-like transcriptional factor family protein, putative
Peinf101Scf00928g10013	0.10769433	0.213230239	0.985469754	*	0.809160863	[Oryza sativa Japonica Group] dbj|BAF07688.1| [Oryza sativa Japonica Group]
Peinf101Scf00941g00034	0.120346103	0.238280218	0.985469754	*	0.809160863	Unknown protein
Peinf101Scf00951g00004	0.120346103	0.238280218	0.985469754	*	0.809160863	Unknown protein
Peinf101Scf00951g04003	0.109105975	0.216025238	0.985469754	*	0.809160863	Unknown protein
Peinf101Scf00951g20005	0.109105975	0.216025238	0.985469754	*	0.809160863	expansin A8
Peinf101Scf00959g00013	0.120346103	0.238280218	0.985469754	*	0.809160863	Protein kinase superfamily protein
Peinf101Scf00961g11013	0.10769433	0.213230239	0.985469754	*	0.809160863	Unknown protein
Peinf101Scf00962g07012	0.109105975	0.216025238	0.985469754	*	0.809160863	Ripening-related protein
Peinf101Scf00962g17012	0.109105975	0.216025238	0.985469754	*	0.809160863	Protein LURP-one-related 17
Peinf101Scf00974g15004	0.10769433	0.213230239	0.985469754	*	0.809160863	Unknown protein
Peinf101Scf00974g21011	0.10769433	0.213230239	0.985469754	*	0.809160863	NA
Peinf101Scf00977g00009	0.120346103	0.238280218	0.985469754	*	0.809160863	Unknown protein
Peinf101Scf00982g08033	0.120346103	0.238280218	0.985469754	*	0.809160863	NA
Peinf101Scf00984g04011	0.109105975	0.216025238	0.985469754	*	0.809160863	Unknown protein
Peinf101Scf00990g01014	0.10769433	0.213230239	0.985469754	*	0.809160863	Protein NRT1/ PTR FAMILY 4.5
Peinf101Scf00990g02033	0.109105975	0.216025238	0.985469754	*	0.809160863	germin-like protein 5
Peinf101Scf00992g03001	0.120346103	0.238280218	0.985469754	*	0.809160863	NA
Peinf101Scf00994g05019	0.109105975	0.216025238	0.985469754	*	0.809160863	Unknown protein
Peinf101Scf00997g10013	0.120346103	0.238280218	0.985469754	*	0.809160863	Isoflavone 4-O-methyltransferase
Peinf101Scf00999g03040	0.10769433	0.213230239	0.985469754	*	0.809160863	Ulp1 protease family, C-terminal catalytic domain containing protein [Solanum demissum]
Peinf101Scf01006g00017	0.10769433	0.213230239	0.985469754	*	0.809160863	Peroxidase superfamily protein
Peinf101Scf01016g01011	0.109105975	0.216025238	0.985469754	*	0.809160863	NA
Peinf101Scf01020g02041	0.120346103	0.238280218	0.985469754	*	0.809160863	DHHC-type zinc finger family protein
Peinf101Scf01021g05005	0.109105975	0.216025238	0.985469754	*	0.809160863	NA
Peinf101Scf01024g05013	0.109105975	0.216025238	0.985469754	*	0.809160863	Unknown protein
Peinf101Scf01026g10019	0.120346103	0.238280218	0.985469754	*	0.809160863	CASP-like protein
Peinf101Scf01030g01003	0.10769433	0.213230239	0.985469754	*	0.809160863	Peptide methionine sulfoxide reductase MsrA [Morus notabilis]
Peinf101Scf01032g05020	0.120346103	0.238280218	0.985469754	*	0.809160863	cytochrome P450, family 96, subfamily A, polypeptide 10
Peinf101Scf01033g01010	0.10769433	0.213230239	0.985469754	*	0.809160863	Eukaryotic aspartyl protease family protein
Peinf101Scf01034g00021	0.10769433	0.213230239	0.985469754	*	0.809160863	Unknown protein
[truncated: 24,243 more rows]
