# Supplementary material for: Induced production of specialized steroids by transcriptional reprogramming in Petunia hybrida
Source: PNAS Nexus. 2023 Oct 31;2(10):pgad326. doi: 10.1093/pnasnexus/pgad326 (PMC10619512; doi:10.1093/pnasnexus/pgad326)
Supplement: pgad326_Supplementary_Data [file pgad326_supplementary_data.zip › PNASNEXUS-PNASNEXUS-2023-00661RR-s02.xls]

Dataset S3 Expression dataset of P. axillaris genes in the MeJA treatment experiment.
	Normalized expression value
GeneID	Control	MeJA	log2FoldChange(MJ/CK)	Up/Down	P-value	Description
Peaxi162Scf00078g00013	0.17319449	3935.772922	14.47196633	Up	1.57E-19	CYP92B3 [Nicotiana tabacum]
Peaxi162Scf00299g01147	0.173191214	2576.395182	13.86070053	Up	2.82E-15	cytochrome P450, family 718
Peaxi162Scf00299g01129	0.173184872	1571.878484	13.14788916	Up	5.88E-19	Unknown protein
Peaxi162Scf00299g01130	0.470810746	3845.323829	12.99567023	Up	3.11E-19	acylsugar acetyltransferase [Solanum habrochaites]
Peaxi162Scf00017g00818	0.470541216	3717.596447	12.94776145	Up	1.26E-17	AMP-dependent synthetase and ligase family protein
Peaxi162Scf00045g01112	0.470720796	2296.250275	12.25212068	Up	2.86E-17	HXXXD-type acyl-transferase family protein
Peaxi162Scf00074g00143	2.809279896	12945.53129	12.16996618	Up	9.57E-39	terpene synthase 21
Peaxi162Scf00002g03214	3.761107269	13396.37911	11.79839804	Up	6.19E-91	UDP-Glycosyltransferase superfamily protein
Peaxi162Scf03967g00005	12.06618037	37729.47912	11.61050741	Up	1.83E-22	S-adenosyl-L-methionine:salicylic acid carboxyl methyltransferase [Nicotiana suaveolens]
Peaxi162Scf00445g00092	407.7021634	1051440.06	11.33256338	Up	2.09E-55	Polyphenol oxidase F, chloroplastic
Peaxi162Scf00188g00719	0.173136832	442.4988455	11.31954531	Up	5.86E-08	cytochrome P450, family 718
Peaxi162Scf00006g00098	0.470697691	1155.099382	11.26092859	Up	1.24E-14	myb domain protein 107
Peaxi162Scf00977g00049	115.331932	281102.939	11.25109081	Up	0	cysteine-rich extensin-like protein-2 [Nicotiana tabacum]
Peaxi162Scf00029g00173	2.82439398	6850.343648	11.2440193	Up	7.88E-67	60 kDa chaperonin 1
Peaxi162Scf00394g00120	2.352116416	5441.575237	11.17584916	Up	2.81E-60	jasmonate ZIM domain protein f [Nicotiana attenuata]
Peaxi162Scf00230g00038	53.63599507	119231.0326	11.11827064	Up	4.49E-49	chlorophyllase 1
Peaxi162Scf00536g00911	1.88505645	3740.757552	10.95450702	Up	1.34E-41	S-adenosyl-L-methionine:salicylic acid carboxyl methyltransferase [Nicotiana alata]
Peaxi162Scf00449g00610	0.173116218	327.2455394	10.88441693	Up	2.32E-13	Homeobox-leucine zipper protein family
Peaxi162Scf00017g00817	0.940450434	1773.540998	10.88099315	Up	7.00E-24	AMP-dependent synthetase and ligase family protein
Peaxi162Scf00786g00014	0.173106687	314.3793684	10.82662937	Up	2.36E-13	conserved hypothetical protein
Peaxi162Scf00038g02344	0.173101841	313.2014882	10.82125428	Up	2.47E-13	Unknown protein
Peaxi162Scf00188g00718	1.412734901	2123.554163	10.55377442	Up	7.79E-33	Cytochrome P450 superfamily protein
Peaxi162Scf00266g00068	0.173086814	252.3899452	10.5099429	Up	2.38E-06	cytochrome P450, family 81, subfamily K, polypeptide 2
Peaxi162Scf01060g00110	2.352139889	3419.222369	10.50547867	Up	1.46E-53	HXXXD-type acyl-transferase family protein
Peaxi162Scf01205g00112	1.88170818	2726.972846	10.50104171	Up	3.66E-42	MLO-like protein 1
Peaxi162Scf00450g00314	7.993796582	11381.08533	10.47546966	Up	2.07E-149	alpha/beta-Hydrolases superfamily protein
Peaxi162Scf00695g00213	1.412427094	1985.280565	10.45695079	Up	3.33E-34	Cytochrome P450 superfamily protein
Peaxi162Scf00071g00082	12.22689356	17178.63109	10.45634145	Up	9.15E-212	Glyoxylate reductase
Peaxi162Scf00082g00821	0.940295932	1220.528173	10.3421031	Up	1.83E-21	terpene synthase 03
Peaxi162Scf00876g10023	7.859334075	9227.558462	10.19732618	Up	8.55E-06	tyrosine aminotransferase 3
Peaxi162Scf01060g00147	23.53915537	24801.68875	10.04116009	Up	1.59E-221	ABC transporter G family member 11
Peaxi162Scf00139g00016	62.50932242	62358.12147	9.962290388	Up	0	Unknown protein
Peaxi162Scf00044g01721	0.173027462	168.3080386	9.925887334	Up	6.24E-07	Unknown protein
Peaxi162Scf00549g00015	0.46907637	430.1389991	9.840764401	Up	4.96E-05	HXXXD-type acyl-transferase family protein
Peaxi162Scf00664g00056	0.941428715	799.477485	9.729989831	Up	1.78E-20	nodulin MtN21 /EamA-like transporter family protein
Peaxi162Scf00390g00042	0.172984702	137.3489901	9.63298613	Up	1.73E-10	CBL-interacting protein kinase 12
Peaxi162Scf00038g01957	0.172986402	130.1858499	9.555698296	Up	7.07E-10	Chalcone--flavonone isomerase B
Peaxi162Scf00311g01111	0.47063545	353.9007949	9.554519292	Up	1.22E-10	Heavy metal transport/detoxification superfamily protein
Peaxi162Scf01294g00227	6.591590983	4884.345406	9.533322788	Up	7.22E-29	Protein STAY-GREEN, chloroplastic
Peaxi162Scf00078g00022	5.196265027	3808.678204	9.517599669	Up	5.86E-25	Protein of unknown function (DUF677)
Peaxi162Scf00014g00312	0.947085496	674.1401644	9.475338198	Up	1.20E-11	2-oxoglutarate (2OG) and Fe(II)-dependent oxygenase superfamily protein
Peaxi162Scf00223g01011	0.470557928	329.3968508	9.45123871	Up	4.25E-10	alpha/beta-Hydrolases superfamily protein
Peaxi162Scf00628g00006	0.172955424	121.0151703	9.450571935	Up	4.59E-10	Branched-chain-amino-acid aminotransferase 6
Peaxi162Scf00153g00073	0.172962065	120.0495481	9.438958607	Up	6.36E-10	MATE efflux family protein
Peaxi162Scf00010g00374	0.470939284	316.9275365	9.394396228	Up	2.29E-10	plant U-box 24
Peaxi162Scf00347g00056	107.2629025	69814.88558	9.346239665	Up	8.22E-154	Chitinase-3-like protein 1
Peaxi162Scf00950g00611	16.9430929	10873.76004	9.325937924	Up	1.16E-214	Tryptophan synthase beta chain 1
Peaxi162Scf00188g00081	4.213591971	2663.010166	9.303791605	Up	5.32E-27	HXXXD-type acyl-transferase family protein
Peaxi162Scf00013g01023	5.648776993	3405.138842	9.235559363	Up	1.90E-89	myb domain protein 13
Peaxi162Scf02248g00007	13.53346642	8112.576125	9.227484887	Up	1.67E-31	Ent-kaurenoic acid oxidase 2
Peaxi162Scf00858g00215	35.22648113	19194.07408	9.089784884	Up	4.83E-190	phenylalanine ammonia-lyase 2
Peaxi162Scf00160g00916	0.172877478	87.00785	8.975251831	Up	4.51E-08	mads box protein, putative
Peaxi162Scf00159g00038	7.051991263	3493.643033	8.952485804	Up	1.18E-84	Unknown protein
Peaxi162Scf00516g00673	0.172861541	85.2488044	8.945918866	Up	8.31E-09	myb domain protein 9
Peaxi162Scf00194g00634	0.172869139	84.87988971	8.939598634	Up	4.30E-08	NA
Peaxi162Scf00016g01638	0.172851981	83.39524242	8.91428413	Up	0.002371156	serine carboxypeptidase-like 40
Peaxi162Scf00699g00323	0.172846618	81.56370399	8.882291107	Up	1.19E-08	Histidine decarboxylase
Peaxi162Scf00895g00019	107.8804527	50781.57199	8.878727765	Up	4.27E-252	lipoxygenase 2
Peaxi162Scf00023g00417	0.470914653	219.5276707	8.864721468	Up	2.49E-09	O-acyltransferase (WSD1-like) family protein
Peaxi162Scf00047g02457	0.172839012	78.00802887	8.818049921	Up	7.14E-08	cytochrome P450, family 718
Peaxi162Scf00020g02242	0.172817164	77.28708697	8.804837069	Up	1.39E-08	GDSL esterase/lipase 7
Peaxi162Scf00100g00110	0.471020165	204.1476584	8.759608478	Up	5.57E-09	2-oxoglutarate (2OG) and Fe(II)-dependent oxygenase superfamily protein
Peaxi162Scf00141g00812	5.18356815	2178.543509	8.715202681	Up	8.36E-61	phosphate transporter 4
Peaxi162Scf00615g00311	12.22911674	4933.417536	8.656123376	Up	1.29E-111	D-arabinono-1,4-lactone oxidase family protein
Peaxi162Scf00100g00017	11.75939911	4679.733862	8.636468333	Up	5.60E-130	HXXXD-type acyl-transferase family protein
Peaxi162Scf00317g00121	0.172771005	68.34940117	8.627923764	Up	3.68E-08	jasmonate ZIM domain protein f [Nicotiana attenuata]
Peaxi162Scf00087g02228	0.172754828	67.7630635	8.615629261	Up	3.73E-08	Unknown protein
Peaxi162Scf01692g00003	0.172741754	65.66099446	8.570275947	Up	4.66E-08	ovate family protein 17
Peaxi162Scf00985g00422	5.130501088	1944.480357	8.566069207	Up	3.11E-12	Peroxidase superfamily protein
Peaxi162Scf00427g00048	0.17276115	64.76266447	8.550239709	Up	1.38E-07	Homeobox-leucine zipper protein ATHB-21
Peaxi162Scf00171g00131	1217.793847	433260.5177	8.474821033	Up	0	Aspartic protease inhibitor 1
Peaxi162Scf00188g00072	1.884715824	660.8742902	8.45388505	Up	1.59E-26	HXXXD-type acyl-transferase family protein
Peaxi162Scf00003g05023	0.470559241	155.8819321	8.371861641	Up	2.16E-08	2-oxoglutarate (2OG) and Fe(II)-dependent oxygenase superfamily protein
Peaxi162Scf00282g00014	2.367203954	769.2013409	8.344033456	Up	2.78E-14	annexin 4
Peaxi162Scf00207g01041	0.470571966	152.2537544	8.337846712	Up	2.47E-08	Pyridoxal phosphate phosphatase-related protein
Peaxi162Scf00362g00444	0.17267898	55.72664591	8.334131034	Up	1.93E-07	Amino acid permease family protein
Peaxi162Scf00338g00912	0.172640441	52.03121451	8.235463117	Up	3.05E-07	basic helix-loop-helix (bHLH) DNA-binding superfamily protein
Peaxi162Scf01109g00003	0.172622115	50.59834143	8.195328983	Up	0.004278833	carbonic anhydrase 1
Peaxi162Scf00189g00055	0.471315053	132.614444	8.136330444	Up	3.07E-07	UDP-Glycosyltransferase superfamily protein
Peaxi162Scf00160g01641	0.172605216	47.9461635	8.117795511	Up	5.52E-06	laccase 14
Peaxi162Scf00227g00008	0.172597308	47.84262533	8.114742785	Up	7.41E-07	Protein of unknown function (DUF567)
Peaxi162Scf00299g01113	1.88300261	519.0024458	8.106562527	Up	3.87E-24	HXXXD-type acyl-transferase family protein
Peaxi162Scf00679g00032	2.824456017	764.4363532	8.080279543	Up	2.60E-35	heat shock protein 70
Peaxi162Scf00109g00019	0.93137222	245.8440457	8.044169846	Up	4.08E-05	Glutathione S-transferase family protein
Peaxi162Scf00102g01436	3.768412546	948.0529381	7.974866897	Up	1.48E-42	SPX domain-containing membrane protein
Peaxi162Scf00254g00123	0.471017359	114.8286105	7.929486202	Up	1.54E-07	heat shock protein 70
Peaxi162Scf00474g00416	0.172507811	41.53129118	7.911393224	Up	2.60E-06	cytochrome P450, family 718
Peaxi162Scf00760g00015	0.172481482	41.44330335	7.908553716	Up	1.27E-06	Heat shock 70 kDa protein 3
Peaxi162Scf00294g01311	0.95019644	224.0313944	7.881259399	Up	3.71E-06	WRKY family transcription factor
Peaxi162Scf00695g00215	54.85327658	12906.73568	7.878330651	Up	4.08E-157	cytochrome P450, family 88, subfamily A, polypeptide 3
Peaxi162Scf00196g00613	0.941494017	210.3314204	7.803496742	Up	8.21E-13	xyloglucan-specific endoglucanase inhibitor protein 2 [Solanum tuberosum]
Peaxi162Scf00003g05024	0.940094298	205.1088133	7.769368293	Up	1.82E-12	2-oxoglutarate (2OG) and Fe(II)-dependent oxygenase superfamily protein
Peaxi162Scf00023g00022	0.172433449	37.34791054	7.758844067	Up	1.18E-05	O-acyltransferase (WSD1-like) family protein
Peaxi162Scf00451g00723	0.942810318	202.9778594	7.750139106	Up	1.44E-12	Transmembrane amino acid transporter family protein
Peaxi162Scf00909g00216	3.762824966	804.9670693	7.740969773	Up	8.61E-37	3-oxoacyl-[acyl-carrier-protein] synthase 3
Peaxi162Scf00140g00058	0.172369157	36.6477203	7.732078002	Up	4.32E-06	S-adenosyl-L-methionine-dependent methyltransferases superfamily protein
Peaxi162Scf00786g00127	7.528815903	1597.598065	7.729265793	Up	3.77E-74	O-acyltransferase (WSD1-like) family protein
Peaxi162Scf00339g00086	11.78837816	2495.465012	7.725799619	Up	7.94E-67	Glucan endo-1,3-beta-glucosidase 13
Peaxi162Scf00065g01429	0.941390753	198.2756396	7.71849804	Up	7.40E-12	Fatty acid hydroxylase superfamily
Peaxi162Scf00975g00122	158.194771	32070.48515	7.663400454	Up	8.19E-218	cytochrome P450, family 98, subfamily A, polypeptide 3
Peaxi162Scf00786g00432	0.471122327	94.90790985	7.654282816	Up	5.76E-07	cyclic nucleotide gated channel 1
Peaxi162Scf00091g00176	1.883106167	378.2249683	7.649986456	Up	2.70E-17	Cytochrome P450 superfamily protein
Peaxi162Scf00022g00157	3.296425466	659.3337552	7.643962672	Up	2.00E-33	GDSL esterase/lipase
Peaxi162Scf00139g00821	0.470483857	93.79033691	7.639150257	Up	5.55E-07	Folic acid and derivative biosynthetic process
Peaxi162Scf00015g00327	0.938941133	178.4779762	7.570495634	Up	1.40E-10	sulfate transporter 3
Peaxi162Scf00748g00096	0.172301073	32.52128371	7.560308709	Up	7.77E-06	cytochrome P450, family 82, subfamily C, polypeptide 4
Peaxi162Scf00003g00113	0.939445548	174.143875	7.534254473	Up	4.82E-11	O-acyltransferase (WSD1-like) family protein
Peaxi162Scf00799g00518	0.17225386	31.43146009	7.511529172	Up	8.53E-06	BURP domain-containing protein
Peaxi162Scf00014g00041	1.883363788	329.5648654	7.45110694	Up	7.43E-06	2-oxoglutarate (2OG) and Fe(II)-dependent oxygenase superfamily protein
Peaxi162Scf00605g00011	3.242957266	560.4150959	7.433041995	Up	7.74E-05	CBL-interacting protein kinase 12
Peaxi162Scf00269g00088	0.470420665	81.24003507	7.432095616	Up	1.96E-06	myb domain protein 74
Peaxi162Scf00218g00073	0.468763571	77.79991011	7.374764219	Up	0.008717729	FAD-binding Berberine family protein
Peaxi162Scf00102g01850	0.172152239	28.27584989	7.359741632	Up	1.72E-05	NAD(P)-binding Rossmann-fold superfamily protein
Peaxi162Scf00078g00002	78.0375347	12661.29099	7.342040597	Up	1.42E-132	cytochrome P450, family 93, subfamily D, polypeptide 1
Peaxi162Scf00223g01015	0.172153069	27.78786398	7.334619234	Up	2.48E-05	Phospholipase A1-II 1
Peaxi162Scf00205g00720	0.471251756	75.44410599	7.322766391	Up	2.85E-06	nodulin MtN21 /EamA-like transporter family protein
Peaxi162Scf00406g00042	0.172059887	26.63078138	7.274040154	Up	5.04E-05	heat shock protein 70
Peaxi162Scf00317g00117	2.832067284	436.9619029	7.26950815	Up	9.53E-24	jasmonate ZIM domain protein f [Nicotiana attenuata]
Peaxi162Scf00171g01120	8.393023499	1258.768575	7.228606732	Up	5.80E-15	basic helix-loop-helix (bHLH) DNA-binding superfamily protein
Peaxi162Scf00618g00025	0.172065596	25.67551474	7.221290728	Up	3.95E-05	P-loop containing nucleoside triphosphate hydrolases superfamily protein
Peaxi162Scf00895g00113	3048.645311	441087.2927	7.176752076	Up	0	lipoxygenase 2
Peaxi162Scf00399g00097	1.394711766	201.3468153	7.17357184	Up	0.000101531	glutathione S-transferase 7
Peaxi162Scf00384g00018	0.171965584	24.52879357	7.156212606	Up	8.12E-05	Unknown protein
Peaxi162Scf00209g00838	0.470271967	67.06536709	7.155928798	Up	1.08E-05	thioredoxin 2
Peaxi162Scf00578g00068	0.93979935	133.7483583	7.152952698	Up	1.41E-10	3-ketoacyl-CoA synthase 2
Peaxi162Scf00390g00225	124.0302718	17510.77165	7.141406572	Up	5.26E-157	Trans-cinnamate 4-monooxygenase
Peaxi162Scf00071g00835	174.1444391	24563.86989	7.140109652	Up	0	HXXXD-type acyl-transferase family protein
Peaxi162Scf00188g00713	5.645622986	782.9567994	7.115656108	Up	4.57E-45	HXXXD-type acyl-transferase family protein
Peaxi162Scf00380g00711	7.514302679	1026.77325	7.094262671	Up	9.10E-44	lysine histidine transporter 1
Peaxi162Scf00175g01030	0.470364091	64.25258372	7.093832735	Up	5.37E-06	2-oxoglutarate (2OG) and Fe(II)-dependent oxygenase superfamily protein
Peaxi162Scf00188g01335	4.235207018	570.0475208	7.072505891	Up	1.41E-34	Ent-kaurenoic acid oxidase 2
Peaxi162Scf00009g01714	0.171945078	23.12180919	7.071162662	*	0.139852237	2-oxoglutarate (2OG) and Fe(II)-dependent oxygenase superfamily protein
Peaxi162Scf00813g00118	0.171898636	22.98206843	7.062806739	Up	7.35E-05	basic helix-loop-helix protein [Nicotiana tabacum]
Peaxi162Scf00013g02614	98.71672929	12873.17308	7.026857393	Up	9.61E-167	terpene synthase 10
Peaxi162Scf01141g00125	31.0725814	3961.759402	6.994355357	Up	1.40E-123	IAA-amino acid hydrolase ILR1-like 4
Peaxi162Scf00241g00917	0.941618794	119.0486315	6.982192205	Up	7.41E-07	TRICHOME BIREFRINGENCE-LIKE 39
Peaxi162Scf00721g00002	0.171842853	21.45604134	6.964150257	Up	0.000118236	FAD-binding Berberine family protein
Peaxi162Scf00166g00337	0.470309796	57.51017963	6.934062151	Up	1.54E-05	PLC-like phosphodiesterases superfamily protein
Peaxi162Scf00232g00110	1.883131196	227.5157951	6.916689382	Up	3.47E-15	Late embryogenesis abundant hydroxyproline-rich glycoprotein family, putative
Peaxi162Scf00213g00940	0.171791318	20.43870429	6.894502803	Up	0.000344828	Protein kinase protein with adenine nucleotide alpha hydrolases-like domain
Peaxi162Scf00000g00723	0.171766601	20.39213328	6.89141936	Up	0.000145309	Basic helix-loop-helix DNA-binding superfamily protein, putative
Peaxi162Scf01068g00314	4.701657546	558.1723238	6.89139732	Up	2.78E-38	myb domain protein 105
Peaxi162Scf00274g00443	0.470304228	54.86316767	6.866099811	Up	1.86E-05	NAC domain protein,
Peaxi162Scf00540g00518	0.471862625	54.47444703	6.851068934	Up	8.92E-05	pleiotropic drug resistance 3
Peaxi162Scf00534g00610	0.171694856	19.82138309	6.851067008	Up	0.000184764	Cytochrome P450 superfamily protein
Peaxi162Scf00089g00912	1.409101365	160.668043	6.833163798	Up	2.34E-13	Carboxylesterase 1
Peaxi162Scf00427g00114	0.471261715	53.73337498	6.833146162	Up	1.52E-05	Plant invertase/pectin methylesterase inhibitor superfamily
Peaxi162Scf00094g00011	8.011266798	908.3142029	6.825017239	Up	5.46E-47	Protein NRT1/ PTR FAMILY 5.6
Peaxi162Scf00665g00014	0.171677254	19.323061	6.814480937	Up	0.000185508	Protein NRT1/ PTR FAMILY 1.1
Peaxi162Scf00113g00024	3.236772798	355.205502	6.777954018	*	0.037541412	cytochrome P450, family 76, subfamily G, polypeptide 1
Peaxi162Scf00286g00532	0.171639004	18.70050428	6.767555933	*	0.157769239	DNA binding protein, putative
Peaxi162Scf00002g00284	2.356950723	255.7769751	6.761820993	Up	6.79E-14	UDP-Glycosyltransferase superfamily protein
Peaxi162Scf00560g00736	0.171612457	18.29538261	6.7361815	Up	0.000313678	pit2 [Nicotiana tabacum] prf||2106387C Al-induced protein
Peaxi162Scf00222g00337	26.29802634	2800.249585	6.73445708	Up	3.41E-62	EXS (ERD1/XPR1/SYG1) family protein
Peaxi162Scf00002g02718	0.171583259	17.82295864	6.698684233	Up	0.00258885	Heat stress transcription factor B-3
Peaxi162Scf00767g00044	0.171583893	17.8022488	6.697001556	Up	0.000831639	S-aden [Arabidopsis thaliana]
Peaxi162Scf00314g00086	150.0610523	15230.19377	6.665240906	Up	1.35E-251	4-coumarate:CoA ligase 2
Peaxi162Scf00398g00724	7.987296494	806.3347827	6.657527878	Up	2.04E-40	Ph isoform 2 [Theobroma cacao]
Peaxi162Scf00458g00036	54.52111203	5470.118424	6.648613268	Up	3.51E-149	alpha/beta-Hydrolases superfamily protein
Peaxi162Scf00397g00524	1.41086619	141.4017954	6.647075462	Up	1.19E-11	Carbonyl reductase [NADPH] 3
Peaxi162Scf00078g00120	85.78605617	8568.67768	6.642185606	Up	2.76E-98	cytochrome P450, family 93, subfamily D, polypeptide 1
Peaxi162Scf00359g00108	1.413502404	140.254792	6.632631916	Up	2.75E-12	Unknown protein
Peaxi162Scf03779g00017	0.17147723	16.73319384	6.608552013	Up	0.000770177	Encodes a protein wh whose expression is responsive to nematode infection, putative [Theobroma cacao]
Peaxi162Scf00305g00413	0.171463115	16.71249874	6.60688538	Up	0.000513719	conserved hypothetical protein
Peaxi162Scf00345g01013	0.171449267	16.69698068	6.605661695	Up	0.000442221	Ovate family protein 6, putative
Peaxi162Scf01211g00136	0.171444301	16.69180834	6.6052565	Up	0.000432935	gibberellin 2-oxidase
Peaxi162Scf00498g00218	0.471566814	45.40757828	6.58932709	Up	6.51E-05	2-oxoglutarate (2OG) and Fe(II)-dependent oxygenase superfamily protein
Peaxi162Scf00030g01715	413.1801176	39604.75256	6.582758921	Up	0	Phospho-2-dehydro-3-deoxyheptonate aldolase 1, chloroplastic
Peaxi162Scf00870g00218	1.431606412	136.3973891	6.574037308	Up	0.000925269	conserved hypothetical protein
Peaxi162Scf00152g00533	33.84710317	3176.885571	6.552436951	Up	8.30E-123	serine carboxypeptidase-like 1
Peaxi162Scf01261g00011	26.82052606	2497.531264	6.541021393	Up	2.07E-65	Chitinase family protein
Peaxi162Scf00304g00829	5.179827747	478.5069097	6.529491825	Up	1.14E-36	Fe superoxide dismutase 2
Peaxi162Scf00045g01736	0.470052643	43.3252655	6.526242441	Up	0.000149883	Unknown protein
Peaxi162Scf00535g00312	0.171355075	15.71075011	6.518619331	*	0.173726	Protein of unknown function (DUF1644)
Peaxi162Scf00169g00319	0.171356869	15.66932988	6.51479565	Up	0.000892782	CCT motif family protein
Peaxi162Scf00064g00184	0.171283185	15.58656671	6.507775841	Up	0.001164212	17.3 kDa class II heat shock protein
Peaxi162Scf00020g00149	0.4698844	42.30286786	6.492305791	Up	0.000323502	1-aminocyclopropane-1-carboxylate synthase 11
Peaxi162Scf00100g00019	4.695904042	422.2727397	6.490628377	Up	6.25E-24	2-oxoglutarate (2OG) and Fe(II)-dependent oxygenase superfamily protein
Peaxi162Scf00129g00232	0.171278226	15.12447311	6.464399317	Up	0.000814656	Non-specific lipid-transfer protein A
Peaxi162Scf00159g00156	4.704427776	415.1424097	6.46344326	Up	2.56E-33	orf [Nicotiana tabacum]
Peaxi162Scf00684g00582	0.941632185	82.96634283	6.46121875	Up	4.98E-07	herbivore elicitor-regulated 1 [Nicotiana attenuata]
Peaxi162Scf00695g00009	1.876757933	162.6193943	6.437112934	Up	4.57E-14	cytochrome P450, family 88, subfamily A, polypeptide 3
Peaxi162Scf00034g00515	0.171235633	14.63135332	6.416936459	Up	0.002075989	ROP guanine nucleotide exchange factor 5
Peaxi162Scf00402g00910	0.938788257	79.62981525	6.406365104	Up	6.82E-08	Plant protein of unknown function (DUF946)
Peaxi162Scf00519g00066	9.41004827	791.5489737	6.39433268	Up	1.31E-47	calcium/calmodulin protein kinase 1
Peaxi162Scf01218g00211	42.90897362	3567.595309	6.37752877	Up	2.50E-113	Cytochrome P450 superfamily protein
Peaxi162Scf00167g00410	0.171164137	14.10719862	6.364907262	Up	0.002905802	Monothiol glutaredoxin-S6
Peaxi162Scf00655g00215	0.171162314	14.10202314	6.364393255	Up	0.002369923	nudix hydrolase homolog 17
Peaxi162Scf01333g10016	12.67212752	1041.921854	6.361444509	Up	1.07E-59	1-aminocyclopropane-1-carboxylate oxidase 4
Peaxi162Scf00928g00130	19.29874768	1584.405085	6.359290194	Up	7.43E-78	jasmonate ZIM-domain protein 1 [Nicotiana tabacum]
Peaxi162Scf00241g00628	0.171086391	14.0244395	6.357074297	Up	0.001404098	18.2 kDa class I heat shock protein
Peaxi162Scf00067g00252	0.930078837	75.10687178	6.33544809	Up	0.003968393	RALFL33, putative
Peaxi162Scf00323g00055	0.171085478	13.57787377	6.310396457	Up	0.003313187	Monothiol glutaredoxin-S6
Peaxi162Scf00189g00003	1.410722184	111.8485345	6.30896864	Up	2.54E-10	Monothiol glutaredoxin-S5
Peaxi162Scf01039g00236	0.1710767	13.56235064	6.308820152	Up	0.002011945	Protein kinase superfamily protein
Peaxi162Scf00039g00814	1.414199255	111.8992845	6.306071597	Up	5.16E-10	Unknown protein
Peaxi162Scf01204g00120	1.875859402	147.1316627	6.293412237	Up	9.50E-13	Unknown protein
Peaxi162Scf53097g00004	1.849412698	143.9959018	6.282816743	*	0.173913698	KRR1 small subunit processome component homolog
Peaxi162Scf00073g00918	0.170986503	13.06410115	6.255581608	*	0.19187769	Plant natriuretic peptide A
Peaxi162Scf00167g00042	0.171000548	13.04855519	6.25374531	Up	0.003793501	Monothiol glutaredoxin-S2
Peaxi162Scf00110g00719	0.170968888	13.01234573	6.250003433	Up	0.001703669	Pectin lyase-like superfamily protein
Peaxi162Scf00701g00041	0.170936497	12.9864916	6.24740746	Up	0.001711105	UDP-Glycosyltransferase superfamily protein
Peaxi162Scf00199g00056	0.170930408	12.98132038	6.246884249	Up	0.001805856	Ethylene-responsive transcription factor 13
Peaxi162Scf00130g00326	3.753911555	283.8344253	6.24051111	Up	5.36E-07	Heat stress transcription factor B-3
Peaxi162Scf00241g00032	0.472739919	34.94259035	6.207796058	Up	0.002297801	Bifunctional inhibitor/lipid-transfer protein/seed storage 2S albumin superfamily protein
Peaxi162Scf00016g00288	6.122630255	450.9445089	6.202654541	Up	6.75E-32	zinc-finger DNA binding protein [Petunia x hybrida]
Peaxi162Scf00002g00514	309.8932751	22525.25829	6.183628391	Up	5.01E-231	arogenate dehydratase 6
Peaxi162Scf00530g00051	3.298376039	239.6932961	6.183289863	Up	1.05E-16	HXXXD-type acyl-transferase family protein
Peaxi162Scf00129g00943	61.38423984	4429.962754	6.173282462	Up	2.29E-71	alpha dioxygenase
Peaxi162Scf00082g00055	4.691273619	338.1607508	6.171585761	Up	3.39E-27	terpene synthase 10
Peaxi162Scf00444g00533	0.470098211	33.764893	6.166417984	Up	0.000248219	HXXXD-type acyl-transferase family protein
Peaxi162Scf00115g00115	191.4500427	13638.54357	6.154577798	Up	1.24E-237	allene oxide synthase
Peaxi162Scf00047g02318	38.6296572	2747.651951	6.152346582	Up	3.90E-122	2-oxoglutarate (2OG) and Fe(II)-dependent oxygenase superfamily protein
Peaxi162Scf00012g01813	12.22214428	864.1231086	6.14366754	Up	2.23E-53	plant glycogenin-like starch initiation protein 1
Peaxi162Scf00016g01134	0.941606559	66.49273212	6.141928478	Up	4.72E-07	CASP-like protein
Peaxi162Scf00209g00829	0.170810536	12.0002928	6.134528826	Up	0.008880401	thioredoxin 2
Peaxi162Scf00205g01217	0.47010379	32.66983928	6.118836236	Up	0.000226995	Zinc finger CCCH domain-containing protein 14
Peaxi162Scf00444g00619	0.471995111	31.71514108	6.070256033	Up	0.000620344	HXXXD-type acyl-transferase family protein
Peaxi162Scf01054g00024	0.170685798	11.44512751	6.067246701	Up	0.003840884	Peroxidase family protein
Peaxi162Scf00004g02330	1.415047978	94.58343921	6.062664727	Up	4.87E-08	MATE efflux family protein
Peaxi162Scf00150g00917	0.170621951	11.39859563	6.061909009	Up	0.003547769	Coiled-coil domain-containing protein 132
Peaxi162Scf01253g00002	0.471852647	31.5133687	6.061483777	Up	0.000688503	17.6 kDa class II heat shock protein
Peaxi162Scf00083g00513	0.941487689	61.64020527	6.032785627	Up	3.64E-07	conserved hypothetical protein
Peaxi162Scf00825g00425	77.23042589	5044.222971	6.029318911	Up	2.82E-105	2-oxoglutarate (2OG) and Fe(II)-dependent oxygenase superfamily protein
Peaxi162Scf00286g00644	1.878543079	120.8787045	6.007802094	Up	1.38E-10	RS21-C6, EAR, NTP pyrophosphohydrolase MazG catalytic core, putative isoform 1
Peaxi162Scf00624g00918	0.17056487	10.91584494	5.999959463	Up	0.004587812	aluminum-activated malate transporter 1
Peaxi162Scf00043g00254	0.170550824	10.90550437	5.998710956	Up	0.003992803	Subtilase family protein
Peaxi162Scf00038g01732	8.012294492	511.2100805	5.995557026	Up	5.95E-07	ATPase E1-E2 type family protein / haloacid dehalogenase-like hydrolase family protein
Peaxi162Scf00047g01927	343.2737127	21893.06645	5.994970847	Up	2.69E-85	1-aminocyclopropane-1-carboxylate oxidase 1
Peaxi162Scf00540g00312	9.422457401	595.0265888	5.980706959	Up	4.41E-37	phospholipase C 2
Peaxi162Scf00185g00115	0.469767532	29.60765519	5.977879423	Up	0.001319387	cytochrome P450, family 76, subfamily C, polypeptide 7
Peaxi162Scf00129g00942	28.58073064	1776.260434	5.957656516	Up	3.37E-64	alpha dioxygenase
Peaxi162Scf00280g00065	7.050205399	437.9609021	5.956992983	Up	1.42E-35	allene oxide synthase
Peaxi162Scf00128g01742	6.599244473	402.3448758	5.929987984	Up	3.12E-22	Unknown protein
Peaxi162Scf00004g00283	0.170408395	10.37106599	5.927423973	Up	0.004744294	alpha/beta-Hydrolases superfamily protein
Peaxi162Scf00171g00094	7.055670708	418.571693	5.890547707	Up	1.08E-07	alpha/beta-Hydrolases superfamily protein
Peaxi162Scf00002g00816	64.1853221	3763.429974	5.873660898	Up	3.11E-89	Haloacid dehalogenase-like hydrolase (HAD) superfamily protein
Peaxi162Scf00695g00039	0.471833795	27.44901053	5.862331578	Up	0.000671957	Cytochrome P450 superfamily protein
Peaxi162Scf00119g01510	0.170304435	9.872830269	5.857275811	Up	0.009484284	Mediator of RNA polymerase II transcription subunit 18, putative
Peaxi162Scf00691g00316	0.17026843	9.846979756	5.853798422	Up	0.006031644	Calcium-dependent phosphotriesterase superfamily protein
Peaxi162Scf76275g00001	0.17026843	9.846979756	5.853798422	Up	0.006031644	Unknown protein
Peaxi162Scf00556g00035	61.09585309	3526.221693	5.85090491	Up	1.58E-138	Trans-cinnamate 4-monooxygenase
Peaxi162Scf00016g02125	3.284287231	189.2565479	5.8486191	Up	5.53E-17	UDP-Glycosyltransferase superfamily protein
Peaxi162Scf00141g00032	0.469846279	26.945027	5.8416864	Up	0.00127043	ATP binding protein, putative
Peaxi162Scf01333g10015	208.3006459	11772.38455	5.820595451	Up	3.34E-118	1-aminocyclopropane-1-carboxylate oxidase 4
Peaxi162Scf00086g00434	12.64291471	712.6014496	5.816694411	Up	1.24E-38	nodulin MtN21 /EamA-like transporter family protein
Peaxi162Scf00928g00224	0.945067964	53.26699173	5.816679913	Up	2.30E-06	Unknown protein
Peaxi162Scf00463g00320	0.170143712	9.343587487	5.779150843	Up	0.011263416	Fatty acyl-CoA reductase 2
Peaxi162Scf00305g00618	0.170051578	9.286729279	5.771126277	Up	0.009945374	receptor like protein 14
Peaxi162Scf00003g05133	28.31281937	1540.076509	5.765402795	Up	2.17E-81	2-oxoglutarate (2OG) and Fe(II)-dependent oxygenase superfamily protein
Peaxi162Scf00312g00017	232.4313019	12577.30485	5.757874622	Up	1.01E-232	ent-kaurenoic acid hydroxylase 2
Peaxi162Scf00498g00427	0.469940534	25.3256584	5.751977754	Up	0.000997388	Cytokinin dehydrogenase 3
Peaxi162Scf00986g00225	4.166289814	223.3861067	5.744632452	Up	0.00298674	Domain of unknown function (DUF966)
Peaxi162Scf00198g00411	4.722125551	252.8924897	5.742943983	Up	3.52E-17	NA
Peaxi162Scf00207g01242	1.41034955	75.44949781	5.74138662	Up	3.90E-08	Avr9/Cf-9 rapidly elicited protein 146 [Nicotiana tabacum]
Peaxi162Scf00088g00085	128.0021663	6829.651947	5.737571926	Up	1.53E-144	arogenate dehydrogenase
Peaxi162Scf00006g00811	2.828215196	150.6116359	5.734797526	Up	2.41E-15	ubiquitin-conjugating enzyme 28
Peaxi162Scf00007g00122	147.3016598	7749.89568	5.717331299	Up	7.42E-199	allene oxide synthase
Peaxi162Scf00128g01763	30.15536146	1578.073448	5.709606015	Up	1.21E-53	NA
Peaxi162Scf00130g01333	0.16997251	8.82470979	5.698175493	*	0.021040327	cytochrome P450, family 79, subfamily B, polypeptide 2
Peaxi162Scf00166g00931	80.91245457	4199.931019	5.697860034	Up	1.25E-130	chorismate mutase 1
Peaxi162Scf00332g10028	0.169964225	8.814363467	5.69655337	*	0.013518674	Plant protein of unknown function (DUF247)
Peaxi162Scf00618g00524	0.169957217	8.809193172	5.695766361	Up	0.011871649	potassium transporter 1
Peaxi162Scf00062g02315	0.16994903	8.804024054	5.694989051	Up	0.010796023	2-oxoglutarate (2OG) and Fe(II)-dependent oxygenase superfamily protein
Peaxi162Scf00150g00062	0.169939984	8.798855797	5.694218691	Up	0.010087988	HXXXD-type acyl-transferase family protein
Peaxi162Scf00551g00069	0.169910186	8.783353684	5.691927648	Up	0.009468417	NA
Peaxi162Scf00139g00819	0.469938837	24.24614387	5.689138508	Up	0.000999514	Folic acid and derivative biosynthetic process
Peaxi162Scf00501g00318	0.471811599	24.25707977	5.684051183	Up	0.000982007	abscisic acid (aba)-deficient 4
Peaxi162Scf00998g00126	46.60654982	2390.228046	5.680471741	Up	1.87E-66	NAC domain containing protein 3
Peaxi162Scf00188g00133	5.197884379	264.1887043	5.667500431	Up	8.01E-22	Ent-kaurenoic acid oxidase 2
Peaxi162Scf00517g00625	4.21724188	212.4841775	5.654911836	Up	1.35E-17	Cytochrome b5
Peaxi162Scf00274g00033	0.937611235	46.93223018	5.64544535	Up	8.67E-06	Malectin/receptor-like protein kinase family protein
Peaxi162Scf00131g00064	11.75539278	588.1456098	5.644778724	Up	2.14E-46	Protein of unknown function (DUF506)
Peaxi162Scf00835g00312	52.75613671	2627.785372	5.638364715	Up	3.78E-128	hydroxycinnamoyl-CoA shikimate/quinate hydroxycinnamoyl transferase
Peaxi162Scf00767g00043	16.08873788	793.9892422	5.6249964	Up	5.30E-40	basic helix-loop-helix (bHLH) DNA-binding superfamily protein
Peaxi162Scf00101g01412	306.8918528	15139.62838	5.624455636	Up	4.19E-94	Mechanosensitive ion channel family protein
Peaxi162Scf00919g00022	0.472317694	23.09422059	5.611630464	Up	0.003734652	Polygalacturonase [Morus notabilis]
Peaxi162Scf00244g01215	13.21898127	645.1167924	5.608877467	Up	0.001356675	pleiotropic drug resistance 11
Peaxi162Scf00102g01360	0.169745476	8.274824103	5.607283615	Up	0.013305286	subtilisin-like serine protease 2
Peaxi162Scf00586g00077	0.169714094	8.259323573	5.604845346	Up	0.012019928	Cytochrome P450 superfamily protein
Peaxi162Scf00189g00029	0.16967366	8.238654793	5.601574272	*	0.014638952	MATE efflux family protein
Peaxi162Scf00152g00085	0.169659743	8.228314102	5.599880679	*	0.019528406	NA
Peaxi162Scf00797g00012	0.941487578	45.30117895	5.588462726	Up	5.77E-06	Small heat shock protein, chloroplastic
Peaxi162Scf00071g00073	0.937141459	44.85132706	5.580740027	Up	1.98E-05	Eukaryotic aspartyl protease family protein
Peaxi162Scf00003g05025	29.78785072	1422.663303	5.577726422	Up	7.35E-53	2-oxoglutarate (2OG) and Fe(II)-dependent oxygenase superfamily protein
Peaxi162Scf00571g00054	0.169525441	7.750817935	5.514774862	*	0.017795347	Unknown protein
Peaxi162Scf00236g00710	0.169504085	7.740484684	5.513031957	*	0.015770267	Protein NRT1/ PTR FAMILY 1.2
Peaxi162Scf29033g00001	0.169469305	7.724987552	5.510436709	*	0.015842499	Pre-mRNA processing ribonucleoprotein binding region-containing protein isoform 3
Peaxi162Scf00207g00008	0.169458258	7.719821296	5.509565599	*	0.016655241	jasmonate-zim-domain protein 3
Peaxi162Scf00002g01718	0.169448039	7.714654212	5.50868665	*	0.017984107	Unknown protein
Peaxi162Scf10385g00003	0.169448039	7.714654212	5.50868665	*	0.017984107	purine permease 11
Peaxi162Scf00803g00531	0.169436553	7.693956482	5.50490862	*	0.059507084	conserved hypothetical protein
Peaxi162Scf00372g00127	28.27174665	1281.85985	5.502733708	Up	2.20E-76	S-norcoclaurine synthase [Morus notabilis]
Peaxi162Scf00003g05026	145.2413616	6572.92926	5.500012193	Up	2.12E-148	2-oxoglutarate (2OG) and Fe(II)-dependent oxygenase superfamily protein
Peaxi162Scf00128g00175	405.0676339	18039.21442	5.476829888	Up	4.72E-73	NA
Peaxi162Scf00087g00093	107.2786988	4772.650651	5.475355188	Up	1.11E-163	basic helix-loop-helix (bHLH) DNA-binding superfamily protein
Peaxi162Scf00015g00527	68.76766439	3057.622046	5.474535928	Up	6.72E-83	alpha/beta-Hydrolases superfamily protein
Peaxi162Scf00399g00920	4.222553323	186.6348754	5.465959147	Up	9.61E-10	glutathione S-transferase 7
Peaxi162Scf00488g00074	12799.36183	561274.3579	5.454562365	Up	2.18E-282	phenylalanine ammonia-lyase 2
Peaxi162Scf00797g00013	8.462839904	367.3922516	5.440035515	Up	1.37E-31	myb domain protein 40
Peaxi162Scf00199g00915	2.356255598	101.2591514	5.425412443	Up	5.63E-11	V-type proton ATPase subunit F
Peaxi162Scf00024g00271	0.169288719	7.237183063	5.417870523	*	0.034879967	ethylene-responsive-element-binding factor 13 [Petunia x hybrida]
Peaxi162Scf00475g00053	0.169274373	7.226842801	5.415930035	*	0.02427588	Ethylene-responsive transcription factor 13
Peaxi162Scf00378g00827	0.16925245	7.216510117	5.4140527	*	0.020741904	tyrosine-rich hydroxyproline-rich glycoprotein, partial [Petroselinum crispum]
Peaxi162Scf00566g00051	8.473606384	352.9164702	5.380206836	Up	4.20E-33	tuber-specific and sucrose-responsive element binding factor [Solanum tuberosum]
Peaxi162Scf01208g00146	33.81547172	1407.011208	5.378806532	Up	3.97E-75	2-oxoglutarate (2OG) and Fe(II)-dependent oxygenase superfamily protein
Peaxi162Scf00016g01936	25.91422816	1075.352891	5.374921942	Up	4.17E-66	Thioredoxin M3, chloroplastic
Peaxi162Scf00695g00008	12.88391039	533.2434349	5.371151862	Up	8.28E-06	Cytochrome P450 superfamily protein
Peaxi162Scf00028g00206	0.941599651	37.44285114	5.3134327	Up	3.39E-05	Peroxidase superfamily protein
Peaxi162Scf00207g00334	34.3065419	1362.64479	5.311782014	Up	1.30E-48	4-coumarate:CoA ligase 2
Peaxi162Scf00491g00089	0.168984992	6.702905979	5.309819667	*	0.034098491	NOD26-like intrinsic protein 4
Peaxi162Scf00102g00144	0.168974903	6.697738765	5.308793216	*	0.030029566	MATE efflux family protein
Peaxi162Scf00191g01020	0.168922594	6.677081859	5.304783515	*	0.025718753	respiratory burst oxidase protein F
Peaxi162Scf00003g03946	11.3169099	443.2488493	5.291564899	Up	4.38E-27	RING/U-box superfamily protein
Peaxi162Scf00602g00055	0.472165124	18.47470611	5.290116121	Up	0.003611673	hydroxyproline-rich glycoprotein family protein
Peaxi162Scf00016g00629	41.95721175	1627.277805	5.277397948	Up	3.50E-78	alpha/beta-Hydrolases superfamily protein
Peaxi162Scf01039g00226	0.469543203	17.97135699	5.258297632	Up	0.007622636	alpha/beta-Hydrolases superfamily protein
Peaxi162Scf00075g01551	1.422592856	54.43169609	5.257852262	Up	1.48E-05	conserved hypothetical protein
Peaxi162Scf00732g00451	0.472913584	17.99632718	5.24998211	Up	0.010760378	Peroxidase superfamily protein
Peaxi162Scf00188g00119	25.4379096	963.909236	5.243845281	Up	1.39E-66	HXXXD-type acyl-transferase family protein
Peaxi162Scf00391g00217	3.28319769	124.1680282	5.241048313	Up	5.59E-09	Protein phosphatase 2C family protein
Peaxi162Scf00038g01325	7.512965706	282.0849628	5.230603435	Up	1.95E-23	Pyridoxal phosphate phosphatase-related protein
Peaxi162Scf00011g00061	28.16924516	1035.95701	5.20069942	Up	2.41E-62	conserved hypothetical protein
Peaxi162Scf00016g02252	0.472122652	17.35899123	5.200377597	Up	0.004906606	Leucine-rich repeat (LRR) family protein
Peaxi162Scf00084g00718	0.168638373	6.173849093	5.194165465	*	0.041945928	DYNAMIN-like 1E
Peaxi162Scf00202g00057	0.168638373	6.173849093	5.194165465	*	0.041945928	WRKY DNA-binding protein 69
Peaxi162Scf00007g00935	0.168612917	6.163519941	5.191967531	*	0.035005768	Ras-related small GTP-binding family protein
Peaxi162Scf00188g00624	0.168612917	6.163519941	5.191967531	*	0.035005768	Peroxidase superfamily protein
Peaxi162Scf00272g00923	0.168612917	6.163519941	5.191967531	*	0.035005768	Protein of unknown function (DUF604)
Peaxi162Scf00811g00011	27.75615152	1012.595482	5.189106595	Up	4.21E-63	FKBP-like peptidyl-prolyl cis-trans isomerase family protein
Peaxi162Scf00685g00069	1.883307021	68.08618585	5.176022	Up	1.31E-07	NA
Peaxi162Scf00177g00112	0.469654163	16.84513407	5.164589302	Up	0.004578791	Class I glutamine amidotransferase-like superfamily protein
Peaxi162Scf00319g00811	0.472462849	16.91208439	5.16170978	Up	0.00662957	Protein of unknown function (DUF810)
Peaxi162Scf00583g00541	10.70464477	382.9009689	5.160662485	Up	0.001058076	UDP-Glycosyltransferase superfamily protein
Peaxi162Scf01216g00047	1.883180948	66.96537727	5.152171845	Up	3.75E-08	Protein of unknown function (DUF1223)
Peaxi162Scf00071g01213	2.830922849	99.21405123	5.13120012	Up	4.36E-10	beta glucosidase 17
Peaxi162Scf00207g00931	0.941515022	32.66277231	5.116519324	Up	7.72E-05	ROP guanine nucleotide exchange factor 5
Peaxi162Scf00038g02025	62.10440777	2149.07024	5.112873161	Up	2.00E-90	lipoxygenase 3
Peaxi162Scf00297g01019	24.03549286	828.5074942	5.107276455	Up	8.00E-46	Beta-fructofuranosidase, insoluble isoenzyme 1
Peaxi162Scf00451g00912	1.875107287	63.97060416	5.09236406	Up	1.52E-05	Plasma membrane ATPase 2
Peaxi162Scf00034g00069	65.81549803	2238.829108	5.088173254	Up	9.00E-95	Sulfite exporter TauE/SafE family protein
Peaxi162Scf00207g01412	10.75602533	365.362336	5.086110956	Up	2.83E-16	Protein kinase superfamily protein
Peaxi162Scf00603g00519	4.694804389	158.769362	5.079723681	Up	2.17E-14	D-arabinono-1,4-lactone oxidase family protein
Peaxi162Scf00060g00211	0.168238928	5.655199639	5.070994491	*	0.109472968	C2H2-type zinc finger family protein
Peaxi162Scf00333g00033	0.168238928	5.655199639	5.070994491	*	0.109472968	serpin 2
Peaxi162Scf00460g00099	0.168238928	5.655199639	5.070994491	*	0.109472968	2-oxoglutarate (2OG) and Fe(II)-dependent oxygenase superfamily protein
Peaxi162Scf00528g00014	0.168238928	5.655199639	5.070994491	*	0.109472968	SWIM zinc finger family protein
Peaxi162Scf59934g00002	0.168238928	5.655199639	5.070994491	*	0.109472968	cyclic nucleotide gated channel 1
Peaxi162Scf00087g00149	0.168240934	5.650020329	5.069655389	*	0.061674489	Homeobox-leucine zipper protein family
Peaxi162Scf00095g00217	0.168240934	5.650020329	5.069655389	*	0.061674489	inosine-uridine preferring nucleoside hydrolase family protein
Peaxi162Scf00310g00018	0.168240934	5.650020329	5.069655389	*	0.061674489	Unknown protein
Peaxi162Scf00117g00094	0.941547326	31.6194649	5.069635531	Up	9.98E-05	purine permease 10
Peaxi162Scf00415g00081	0.168216275	5.639690381	5.067226761	*	0.04731386	Unknown protein
Peaxi162Scf00003g04414	0.168200601	5.634528751	5.06604019	*	0.044747127	germin-like protein 2
Peaxi162Scf00123g01127	0.168200601	5.634528751	5.06604019	*	0.044747127	ABC transporter family protein
Peaxi162Scf00786g00125	0.16818402	5.629368028	5.064860426	*	0.043621228	Cytochrome b561/ferric reductase transmembrane with DOMON related domain
Peaxi162Scf00892g00009	0.16818402	5.629368028	5.064860426	*	0.043621228	xyloglucan endotransglucosylase/hydrolase 32
Peaxi162Scf00175g01035	0.168167143	5.624207602	5.063682091	*	0.043702817	HXXXD-type acyl-transferase family protein
Peaxi162Scf00188g01348	0.168167143	5.624207602	5.063682091	*	0.043702817	Cytochrome P450 superfamily protein
Peaxi162Scf00286g00941	0.168167143	5.624207602	5.063682091	*	0.043702817	cytochrome P450, family 83, subfamily B, polypeptide 1
Peaxi162Scf00710g00416	0.168167143	5.624207602	5.063682091	*	0.043702817	basic helix-loop-helix (bHLH) DNA-binding superfamily protein
Peaxi162Scf00409g00516	11.299501	377.1428622	5.060780153	Up	1.93E-27	RmlC-like cupins superfamily protein
Peaxi162Scf00407g00210	0.168111017	5.603554513	5.058856086	*	0.062614806	Unknown protein
Peaxi162Scf00038g02224	0.168116643	5.598371583	5.057472792	*	0.111274251	17.4 kDa class III heat shock protein
Peaxi162Scf00362g00447	1.883148733	61.67655172	5.033503253	Up	8.99E-08	Major facilitator superfamily protein
Peaxi162Scf00469g00013	96.95420824	3153.102242	5.023324622	Up	2.75E-94	TRICHOME BIREFRINGENCE-LIKE 39
Peaxi162Scf00525g00006	0.472527476	15.32380924	5.019232943	Up	0.008909751	NAC domain containing protein 25
Peaxi162Scf00018g00228	0.472366539	15.30843827	5.018276527	Up	0.007451778	myb domain protein 107
Peaxi162Scf00011g00224	2.339053804	75.11190799	5.005044693	Up	3.59E-05	glutathione S-transferase TAU 25
Peaxi162Scf00079g00175	40.67477612	1290.152955	4.9872639	Up	0.003722595	alpha/beta-Hydrolases superfamily protein
Peaxi162Scf00079g00177	40.67477612	1290.152955	4.9872639	Up	0.003722595	alpha/beta-Hydrolases superfamily protein
Peaxi162Scf25560g00001	40.67477612	1290.152955	4.9872639	Up	0.003722595	alpha/beta-Hydrolases superfamily protein
Peaxi162Scf00912g00111	9.864886097	311.3378994	4.980035005	Up	2.03E-20	Caffeic acid 3-O-methyltransferase
Peaxi162Scf00038g01227	67.38089616	2098.058959	4.960571794	Up	3.82E-83	IAA-amino acid hydrolase ILR1-like 4
Peaxi162Scf00035g00184	16.04501676	499.0937936	4.959113761	Up	1.52E-19	glutathione S-transferase TAU 19
Peaxi162Scf00308g00051	1.409836989	43.76345956	4.956126523	Up	7.11E-06	Protein of unknown function, DUF584
Peaxi162Scf01546g00001	1.414744078	43.72994271	4.950008455	Up	5.29E-06	Cytochrome P450 superfamily protein
Peaxi162Scf00314g00943	82.88580095	2555.522902	4.946349734	Up	2.15E-115	Fatty acid hydroxylase superfamily
Peaxi162Scf00244g01119	0.167755454	5.126279607	4.933480596	*	0.129864609	Flavanone 7-O-glucoside 2''-O-beta-L-rhamnosyltransferase
Peaxi162Scf00740g00513	0.167755454	5.126279607	4.933480596	*	0.129864609	Leucine-rich receptor-like protein kinase family protein
Peaxi162Scf00109g01520	0.167755811	5.121101946	4.932019634	*	0.0758463	UDP-Glycosyltransferase superfamily protein
Peaxi162Scf00678g00067	0.167755811	5.121101946	4.932019634	*	0.0758463	terpene synthase 14
Peaxi162Scf01141g00019	0.167755811	5.121101946	4.932019634	*	0.0758463	Peroxidase superfamily protein
Peaxi162Scf01149g00114	0.167755811	5.121101946	4.932019634	*	0.0758463	laccase 12
Peaxi162Scf00071g00049	0.167726113	5.110777037	4.929363433	*	0.060316596	proteinase inhibitor precursor [Nicotiana alata]
Peaxi162Scf00273g00315	0.167726113	5.110777037	4.929363433	*	0.060316596	calmodulin-binding family protein
Peaxi162Scf00547g00042	0.167726113	5.110777037	4.929363433	*	0.060316596	Ethylene-responsive transcription factor ERF017
Peaxi162Scf00695g00218	765.918722	23326.94812	4.928662457	Up	6.12E-174	Delta(24)-sterol reductase
Peaxi162Scf00180g00310	0.167707986	5.10561786	4.928062269	*	0.057834004	GDSL esterase/lipase
Peaxi162Scf00003g01323	0.167670267	5.095300971	4.925468579	*	0.058060154	Unknown protein
Peaxi162Scf00016g03335	0.167670267	5.095300971	4.925468579	*	0.058060154	conserved hypothetical protein
Peaxi162Scf00783g00012	0.167652193	5.090141742	4.924162572	*	0.060782518	chlorophyllase 1
Peaxi162Scf00714g00331	0.469564422	14.2292701	4.921394748	Up	0.009042087	Heat stress transcription factor B-2b
Peaxi162Scf00913g00019	1.387408996	41.82113858	4.91376729	*	0.289772983	cinnamyl alcohol dehydrogenase 6
Peaxi162Scf01035g00113	0.472299693	14.21863428	4.91193649	Up	0.009140698	Unknown protein
Peaxi162Scf00378g00828	0.472307482	14.21344919	4.911386495	Up	0.009441443	tyrosine-rich hydroxyproline-rich glycoprotein, partial [Petroselinum crispum]
Peaxi162Scf00001g00124	63.61042374	1906.401446	4.905444944	Up	1.49E-86	Unknown protein
Peaxi162Scf00015g00043	5.155935394	153.2872492	4.893859698	Up	5.11E-15	Protein of unknown function (DUF630 and DUF632)
Peaxi162Scf00602g00008	49.37567654	1436.088677	4.862200511	Up	2.83E-65	Long-chain-alcohol oxidase FAO2
Peaxi162Scf00690g00031	0.472413764	13.71500322	4.859560153	Up	0.010347643	RING/U-box superfamily protein
Peaxi162Scf01313g00027	7.058511708	203.6362058	4.850486258	Up	3.23E-17	anthranilate synthase 2
Peaxi162Scf01063g00111	6.576032443	188.8596524	4.843953293	Up	8.38E-16	conserved hypothetical protein
Peaxi162Scf01258g00119	66.01180481	1895.808567	4.843945439	Up	1.58E-89	Auxin-responsive GH3 family protein
Peaxi162Scf00044g00221	118.65695	3387.865002	4.835507878	Up	1.40E-56	Kidney mitochondrial carrier protein 1
Peaxi162Scf00533g00059	281.9960228	7975.602708	4.821846825	Up	1.45E-131	jasmonate ZIM-domain protein 3 [Nicotiana tabacum]
Peaxi162Scf00108g00165	0.941781584	26.45980548	4.812266134	Up	0.004158961	Unknown protein
Peaxi162Scf00688g00218	0.472526888	13.1958412	4.803543086	Up	0.012468808	MADS-box transcription factor 26
Peaxi162Scf01539g00004	0.472404597	13.17525427	4.801663992	Up	0.011687728	NA
Peaxi162Scf00268g00024	4.198420325	116.8194332	4.79828987	Up	1.20E-06	NA
Peaxi162Scf00003g04834	1.892015112	52.34796844	4.790138032	Up	5.38E-05	Glucan endo-1,3-beta-glucosidase 8
Peaxi162Scf00378g00826	1.408505349	38.86037244	4.78606278	Up	0.000129125	tyrosine-rich hydroxyproline-rich glycoprotein, partial [Petroselinum crispum]
Peaxi162Scf00362g00241	0.167166292	4.592287959	4.779857237	*	0.094097952	Dimethylaniline monooxygenase [N-oxide-forming] 2
Peaxi162Scf00009g01526	0.167130279	4.581969365	4.77692278	*	0.077714171	transcription factor-related
Peaxi162Scf00012g03214	0.167130279	4.581969365	4.77692278	*	0.077714171	Zinc finger protein CONSTANS-LIKE 12
Peaxi162Scf00065g00036	0.167087572	4.571657464	4.774040978	*	0.075746128	Unknown protein
Peaxi162Scf00428g01024	0.167087572	4.571657464	4.774040978	*	0.075746128	Bifunctional inhibitor/lipid-transfer protein/seed storage 2S albumin superfamily protein
Peaxi162Scf00519g00615	0.167087572	4.571657464	4.774040978	*	0.075746128	NA
Peaxi162Scf00922g00318	0.167087572	4.571657464	4.774040978	*	0.075746128	NA
Peaxi162Scf01276g00039	7.052114792	192.9278232	4.773861449	Up	6.60E-19	2-oxoglutarate (2OG) and Fe(II)-dependent oxygenase superfamily protein
Peaxi162Scf01112g00134	118.1720929	3220.010387	4.768104063	Up	4.12E-122	CRT (chloroquine-resistance transporter)-like transporter 2
Peaxi162Scf00956g00411	0.935713397	25.25447079	4.754328291	Up	0.000698077	cinnamyl alcohol dehydrogenase 9
Peaxi162Scf00938g00211	1.883483135	50.21572312	4.736664139	Up	4.23E-05	phloem protein 2-B2
Peaxi162Scf00904g00047	19.26800178	512.2295379	4.732511581	Up	8.99E-29	Pentatricopeptide repeat-containing protein
Peaxi162Scf00079g02119	42.89635196	1139.499195	4.731401133	Up	2.08E-52	Unknown protein
Peaxi162Scf01108g00012	60.07289467	1582.369506	4.719228536	Up	1.79E-51	pheophytinase
Peaxi162Scf00004g02221	1.408503228	37.01198033	4.715757554	Up	0.000470681	Glycolipid transfer protein (GLTP) family protein
Peaxi162Scf00169g00621	1.896181137	49.54909714	4.707690077	Up	5.28E-06	UDP-Glycosyltransferase superfamily protein
Peaxi162Scf00183g00220	49.4552793	1276.652451	4.690097481	Up	3.47E-54	DNA repair metallo-beta-lactamase family protein
Peaxi162Scf00681g00332	426.097376	10954.89521	4.684248707	Up	4.67E-92	GRAM domain-containing protein / ABA-responsive protein-related
Peaxi162Scf01566g00005	0.47251251	12.12151665	4.681073886	*	0.015608047	Plant protein of unknown function (DUF247)
Peaxi162Scf00744g00119	11.77472193	301.7016812	4.679357841	Up	3.22E-23	Protein of unknown function (DUF567)
Peaxi162Scf00207g00258	78.55228479	2010.764494	4.67794707	Up	7.80E-45	amino acid binding protein, putative
Peaxi162Scf00094g00912	49.43173612	1259.766415	4.671574868	Up	5.47E-54	UDP-Glycosyltransferase superfamily protein
Peaxi162Scf00038g01961	555.9374202	14154.18663	4.670162544	Up	4.09E-94	jasmonate ZIM-domain protein 10 [Nicotiana tabacum]
Peaxi162Scf00282g00013	8.509752949	213.1353318	4.646508712	Up	2.29E-16	annexin 3
Peaxi162Scf00688g00427	2.825082143	70.74354923	4.64623388	Up	2.11E-07	GDSL esterase/lipase 1
Peaxi162Scf00549g00028	5.168360078	127.0839544	4.619931491	Up	9.87E-13	Protein of unknown function (DUF579)
Peaxi162Scf00078g01331	0.16643967	4.068788379	4.611528008	*	0.186167882	NA
Peaxi162Scf00358g00814	0.16643967	4.068788379	4.611528008	*	0.186167882	alpha/beta-Hydrolases superfamily protein
Peaxi162Scf00428g00822	0.16643967	4.068788379	4.611528008	*	0.186167882	Unknown protein
Peaxi162Scf00447g00213	0.16643967	4.068788379	4.611528008	*	0.186167882	[Oryza sativa Japonica Group] dbj|BAF10101.1| [Oryza sativa Japonica Group]
Peaxi162Scf01181g00014	0.16643967	4.068788379	4.611528008	*	0.186167882	kinesin, putative
Peaxi162Scf01363g00001	0.16643967	4.068788379	4.611528008	*	0.186167882	caffeoyl-CoA 3-O-methyltransferase
Peaxi162Scf00206g01011	0.166434623	4.063616122	4.609736633	*	0.118110649	Unknown protein
Peaxi162Scf00538g00013	0.166434623	4.063616122	4.609736633	*	0.118110649	HXXXD-type acyl-transferase family protein
Peaxi162Scf00895g00011	0.166434623	4.063616122	4.609736633	*	0.118110649	lipoxygenase 2
Peaxi162Scf00684g00568	0.166414208	4.058459233	4.608081606	*	0.106240769	Protein of unknown function (DUF677)
Peaxi162Scf00130g00923	0.166390588	4.053305549	4.606453196	*	0.101251742	Cytokinin dehydrogenase 1
Peaxi162Scf00249g00123	0.166390588	4.053305549	4.606453196	*	0.101251742	Protein kinase superfamily protein
Peaxi162Scf00345g00025	0.166390588	4.053305549	4.606453196	*	0.101251742	NC domain-containing protein-related
Peaxi162Scf00656g00311	0.166390588	4.053305549	4.606453196	*	0.101251742	purple acid phosphatase 12
Peaxi162Scf00286g00546	0.16636572	4.048153114	4.604833761	*	0.099943234	UDP-Glycosyltransferase superfamily protein
Peaxi162Scf00469g00624	39.50602027	960.753226	4.60402149	Up	1.13E-54	WRKY DNA-binding protein 69
Peaxi162Scf00299g00915	0.166340881	4.043000649	4.603211753	*	0.10168393	Calcium-binding EF hand family protein
Peaxi162Scf00948g00225	0.934672628	22.7016855	4.60219446	Up	0.002496218	alpha carbonic anhydrase 7
Peaxi162Scf00445g00064	0.166317359	4.037846867	4.601575534	*	0.107126665	Polyphenol oxidase F, chloroplastic
Peaxi162Scf00133g01713	2.344389842	56.85316486	4.599956265	Up	4.59E-07	prohibitin 1
Peaxi162Scf00536g00003	0.166296434	4.027513184	4.598060171	*	0.188680183	Transposon MuDR mudrA-like protein, putative [Solanum demissum]
Peaxi162Scf00228g00041	23.8385826	575.8984219	4.594444005	Up	1.60E-05	Ca2+-binding protein 1
Peaxi162Scf00259g00111	1.401445974	33.24345404	4.568082254	Up	0.000323554	Unknown protein
Peaxi162Scf00003g04426	502.0645084	11827.92746	4.558180748	Up	7.22E-163	2-oxoglutarate (2OG) and Fe(II)-dependent oxygenase superfamily protein
Peaxi162Scf00083g00420	0.472629192	11.05741566	4.548161688	*	0.021930979	conserved hypothetical protein
Peaxi162Scf01111g00016	287.3025961	6707.984239	4.545236365	Up	1.61E-72	Transmembrane protein 184C
Peaxi162Scf03294g00016	56.98817254	1329.102195	4.543645698	Up	5.38E-60	Unknown protein
Peaxi162Scf00038g00910	46.63005987	1084.155269	4.539167297	Up	1.70E-49	Avr9/Cf-9 rapidly elicited protein 146 [Nicotiana tabacum]
Peaxi162Scf00417g01021	288.032491	6525.165074	4.501710933	Up	9.65E-91	Glucan endo-1,3-beta-glucosidase 7
Peaxi162Scf00064g00422	32.86493604	740.9795357	4.494812616	Up	2.65E-34	Sec14p-like phosphatidylinositol transfer family protein
Peaxi162Scf00258g00617	0.469318529	10.54440067	4.489765865	*	0.025726351	2-oxoglutarate (2OG) and Fe(II)-dependent oxygenase superfamily protein
Peaxi162Scf00002g00191	0.469040505	10.49808296	4.484269577	*	0.031229246	heat shock protein 21
Peaxi162Scf00128g00166	0.468906041	10.48786281	4.483278045	*	0.039378539	BAG family molecular chaperone regulator 5 [Morus notabilis]
Peaxi162Scf00041g00319	0.472902066	10.5639804	4.481468275	*	0.027156451	beta-xylosidase 3
Peaxi162Scf00166g00728	30.54080252	681.477083	4.479855265	Up	1.47E-32	conserved hypothetical protein
Peaxi162Scf01142g00021	0.472714675	10.54345858	4.47923473	*	0.024556904	2-oxoglutarate (2OG) and Fe(II)-dependent oxygenase superfamily protein
Peaxi162Scf00075g01925	0.472698212	10.53829774	4.478578628	*	0.024737573	Unknown protein
Peaxi162Scf00102g01437	0.472705254	10.52793609	4.477137924	*	0.026085083	Dehydration-responsive element-binding protein 1F
Peaxi162Scf00309g00120	15.11911506	336.5314789	4.476295855	Up	2.99E-13	purple acid phosphatase 24
Peaxi162Scf00071g00435	13.15605195	290.0387046	4.462446921	Up	5.94E-22	proteinase inhibitor precursor [Nicotiana alata]
Peaxi162Scf00045g02037	9.382633421	206.6557149	4.46109255	Up	2.22E-17	tyramine hydroxycinnamoyl transferase [Solanum tuberosum]
Peaxi162Scf00111g01452	1.415823553	31.13707977	4.45892026	Up	0.000196861	Adip , putative [Theobroma cacao]
Peaxi162Scf00123g00096	3606.139336	79031.63963	4.453903293	Up	4.97E-112	phenylalanine ammonia-lyase 2
Peaxi162Scf00128g01750	129.1222875	2812.047673	4.444811106	Up	3.23E-30	GRAM domain family protein
Peaxi162Scf01725g00008	1.868662111	40.54105381	4.439305958	Up	4.33E-05	Subtilase family protein
Peaxi162Scf00123g00003	96.63426842	2081.993359	4.429286769	Up	2.59E-88	Unknown protein
Peaxi162Scf00003g04349	420.6073526	9050.10974	4.427389311	Up	8.85E-99	2-oxoglutarate (2OG) and Fe(II)-dependent oxygenase superfamily protein
Peaxi162Scf00112g01720	23.47115987	503.4099286	4.422772629	Up	2.73E-32	Leucine-rich repeat transmembrane protein kinase
Peaxi162Scf00472g00054	204.5956866	4386.101017	4.422091405	Up	2.62E-100	Subtilase family protein
Peaxi162Scf00457g00010	0.165512048	3.540312494	4.418868562	*	0.225108726	hypersensitive response assisting protein [Capsicum annuum]
Peaxi162Scf00128g00842	0.165476794	3.529993141	4.41496456	*	0.137635092	Wall-associated kinase family protein
Peaxi162Scf00304g00517	0.165476794	3.529993141	4.41496456	*	0.137635092	expansin A8
Peaxi162Scf01012g00011	0.165476794	3.529993141	4.41496456	*	0.137635092	Unknown protein
Peaxi162Scf00131g00192	337.7328836	7200.610892	4.414164748	Up	3.99E-129	CBL-interacting protein kinase 12
Peaxi162Scf00017g00033	0.165447955	3.524844677	4.413110325	*	0.133423098	Unknown protein
Peaxi162Scf00091g00720	0.165447955	3.524844677	4.413110325	*	0.133423098	Cytochrome P450 superfamily protein
Peaxi162Scf00011g00203	0.165418327	3.519697001	4.411260249	*	0.133721263	22.7 kDa class IV heat shock protein
Peaxi162Scf00034g00049	0.165418327	3.519697001	4.411260249	*	0.133721263	Transducin/WD40 repeat-like superfamily protein
Peaxi162Scf00175g01036	0.165418327	3.519697001	4.411260249	*	0.133721263	2-oxoglutarate (2OG) and Fe(II)-dependent oxygenase superfamily protein
Peaxi162Scf00241g00066	0.165418327	3.519697001	4.411260249	*	0.133721263	18.1 kDa class I heat shock protein
Peaxi162Scf00323g00931	0.165418327	3.519697001	4.411260249	*	0.133721263	Protein of unknown function (DUF567)
Peaxi162Scf00845g00010	0.165418327	3.519697001	4.411260249	*	0.133721263	NAC domain containing protein 73
Peaxi162Scf00002g05435	0.165389552	3.514548472	4.409399345	*	0.138540945	pleiotropic drug resistance 6
Peaxi162Scf00626g00026	0.165389552	3.514548472	4.409399345	*	0.138540945	RESPONSE TO ABA AND SALT 1
Peaxi162Scf00088g00138	0.165359008	3.504224408	4.405421621	*	0.227880387	Unknown protein
Peaxi162Scf00038g01132	9.871617069	209.100477	4.404766111	Up	1.32E-12	HAD superfamily, subfamily IIIB acid phosphatase
Peaxi162Scf01093g00210	0.472773062	10.00364208	4.4032337	*	0.0300289	Unknown protein
Peaxi162Scf00620g00623	43.29230343	915.8793088	4.40297503	Up	7.75E-34	Protein STAY-GREEN, chloroplastic
Peaxi162Scf00234g00510	10.85874975	229.3879475	4.400859682	Up	4.76E-19	tonoplast intrinsic protein 1
Peaxi162Scf00025g02433	11.26888993	237.4954584	4.397482614	Up	4.69E-15	nodulin MtN21 /EamA-like transporter family protein
Peaxi162Scf00188g00055	9.401193056	197.0610272	4.389654819	Up	1.91E-19	Unknown protein
Peaxi162Scf00222g00419	1.883120793	38.98988846	4.371902578	Up	1.77E-05	NAD(P)-linked oxidoreductase superfamily protein
Peaxi162Scf00136g00057	26.41040159	546.1929053	4.37023243	Up	1.06E-39	N-MYC downregulated-like 1
Peaxi162Scf00457g00003	1.889799284	39.01155054	4.367596422	Up	2.54E-05	hypersensitive response assisting protein [Capsicum annuum]
Peaxi162Scf00159g01649	144.7369728	2987.008905	4.367196131	Up	6.45E-45	Calcium-dependent lipid-binding (CaLB domain) family protein
Peaxi162Scf00451g00035	101.0476641	2079.555309	4.36316718	Up	3.31E-42	UDP-glucose 6-dehydrogenase family protein
Peaxi162Scf00147g00613	31.07500589	639.1707597	4.362374841	Up	2.17E-35	arogenate dehydratase 1
Peaxi162Scf00140g01012	9.833139147	200.3946401	4.349048053	Up	2.94E-14	HXXXD-type acyl-transferase family protein
Peaxi162Scf00323g00521	5.166035099	105.1943527	4.347856001	Up	3.26E-10	tyrosine-rich hydroxyproline-rich glycoprotein, partial [Petroselinum crispum]
Peaxi162Scf00760g00025	189.3950012	3850.452119	4.345557698	Up	2.36E-65	cobalt ion binding
Peaxi162Scf00819g00414	66.9791896	1361.092942	4.344908853	Up	1.08E-57	4,5-DOPA dioxygenase extradiol
Peaxi162Scf00610g00346	40.15302027	813.8330806	4.341152509	Up	2.44E-40	4-coumarate:CoA ligase 2
Peaxi162Scf00129g00085	8.438132502	170.8712805	4.339842381	Up	1.34E-13	zinc finger (AN1-like) family protein
Peaxi162Scf00081g00064	0.469219128	9.496047662	4.338993443	*	0.037326581	natural resistance-associated macrophage protein 3
Peaxi162Scf00122g00211	0.469225447	9.490864039	4.338186274	*	0.035510236	Unknown protein
Peaxi162Scf00129g01335	0.469206696	9.480528183	4.336671931	*	0.033681158	Cysteine-rich receptor-like protein kinase 42
Peaxi162Scf00222g00322	0.469206696	9.480528183	4.336671931	*	0.033681158	Ribonuclease T2 family protein
Peaxi162Scf00147g00102	0.468911369	9.444582383	4.332099841	*	0.044032962	Unknown protein
Peaxi162Scf00981g00031	12.75209165	256.7697875	4.331669652	Up	1.62E-20	Unknown protein
Peaxi162Scf00037g00425	118.6917305	2382.377292	4.32711058	Up	8.19E-82	GDSL esterase/lipase
Peaxi162Scf00071g00438	3.292172275	65.39771851	4.312128569	Up	1.34E-07	Protein disulfide isomerase-like 2-1
Peaxi162Scf00068g00085	24.4639495	484.9248898	4.309032066	Up	4.45E-36	conserved hypothetical protein
Peaxi162Scf00624g00921	0.934572935	18.45102523	4.303249913	Up	0.004601086	aluminum-activated malate transporter 1
Peaxi162Scf00025g02219	21.14859042	416.258987	4.298848006	Up	9.08E-23	nodulin MtN21 /EamA-like transporter family protein
Peaxi162Scf00975g00012	61.50813501	1203.146361	4.289891112	Up	1.08E-57	Protein NRT1/ PTR FAMILY 5.7
Peaxi162Scf00114g00001	257.1707334	4967.243263	4.271647027	Up	1.36E-77	arogenate dehydratase 6
Peaxi162Scf00300g00827	24.57989851	470.5952185	4.258935798	Up	1.54E-22	Polyketide cyclase/dehydrase and lipid transport superfamily protein
Peaxi162Scf00008g00441	82.19478358	1534.642117	4.222711607	Up	4.68E-43	UDP-Glycosyltransferase superfamily protein
Peaxi162Scf00003g00251	25.81637072	479.6243596	4.215546828	Up	1.41E-21	UDP-Glycosyltransferase superfamily protein
Peaxi162Scf00007g00932	0.164290879	3.012130158	4.196459821	*	0.274082853	MATE efflux family protein
Peaxi162Scf00066g00063	0.164290879	3.012130158	4.196459821	*	0.274082853	Calcium-binding EF-hand family protein
Peaxi162Scf00498g00219	0.164290879	3.012130158	4.196459821	*	0.274082853	cinnamyl alcohol dehydrogenase 9
Peaxi162Scf83467g00004	0.164290879	3.012130158	4.196459821	*	0.274082853	NA
Peaxi162Scf00015g00244	0.164274927	3.006968805	4.194125692	*	0.191933517	Cyclin A2
Peaxi162Scf00047g00239	0.164274927	3.006968805	4.194125692	*	0.191933517	UDP-Glycosyltransferase superfamily protein
Peaxi162Scf00270g00113	0.164274927	3.006968805	4.194125692	*	0.191933517	Glyc 2 [Theobroma cacao]
Peaxi162Scf00382g00826	0.164274927	3.006968805	4.194125692	*	0.191933517	C2H2 and C2HC zinc fingers superfamily protein
Peaxi162Scf00391g00729	0.164274927	3.006968805	4.194125692	*	0.191933517	Unknown protein
Peaxi162Scf00487g00314	0.164274927	3.006968805	4.194125692	*	0.191933517	Oxidoreductase, zinc-binding dehydrogenase family protein
Peaxi162Scf00521g00116	0.164274927	3.006968805	4.194125692	*	0.191933517	P-loop containing nucleoside triphosphate hydrolases superfamily protein
Peaxi162Scf00013g03440	0.164241703	3.001824726	4.191947341	*	0.18045006	Syntaxin-binding protein 2
Peaxi162Scf00023g00251	0.164241703	3.001824726	4.191947341	*	0.18045006	ribonuclease 1
Peaxi162Scf00023g02811	0.164241703	3.001824726	4.191947341	*	0.18045006	MADS-box protein 15 [Petunia x hybrida]
Peaxi162Scf00119g01534	0.164241703	3.001824726	4.191947341	*	0.18045006	nodulin MtN21 /EamA-like transporter family protein
Peaxi162Scf00161g00914	0.164241703	3.001824726	4.191947341	*	0.18045006	potassium channel in Arabidopsis thaliana 1
Peaxi162Scf00461g00012	0.164241703	3.001824726	4.191947341	*	0.18045006	Thioesterase superfamily protein
Peaxi162Scf00476g00221	0.164241703	3.001824726	4.191947341	*	0.18045006	O-fucosyltransferase family protein
Peaxi162Scf00541g00066	0.164241703	3.001824726	4.191947341	*	0.18045006	Splicing factor 3B subunit 1
Peaxi162Scf00034g00176	0.164205794	2.996683331	4.189789695	*	0.177848337	Disease resistance protein (CC-NBS-LRR class) family
Peaxi162Scf00261g00181	0.164205794	2.996683331	4.189789695	*	0.177848337	Abscisic acid receptor PYR1
Peaxi162Scf00915g00125	0.164205794	2.996683331	4.189789695	*	0.177848337	PEBP (phosphatidylethanolamine-binding protein) family protein
Peaxi162Scf01132g00321	0.164205794	2.996683331	4.189789695	*	0.177848337	GRAS family transcription factor, putative
Peaxi162Scf00001g10525	0.164169936	2.991541885	4.187627401	*	0.181281369	Interstitial collagenase
Peaxi162Scf00032g02812	0.164169936	2.991541885	4.187627401	*	0.181281369	cytochrome P450, family 81, subfamily D, polypeptide 4
Peaxi162Scf00038g00226	0.164169936	2.991541885	4.187627401	*	0.181281369	Exostosin family protein
Peaxi162Scf00164g00055	0.164169936	2.991541885	4.187627401	*	0.181281369	S-adenosylmethionine synthase 2
Peaxi162Scf00274g00746	0.164169936	2.991541885	4.187627401	*	0.181281369	Chitinase family protein
Peaxi162Scf00530g00817	0.164169936	2.991541885	4.187627401	*	0.181281369	alpha/beta-Hydrolases superfamily protein
Peaxi162Scf00007g00172	0.16413697	2.986397548	4.185434095	*	0.193718411	Subtilisin-like serine endopeptidase family protein
Peaxi162Scf00128g00116	0.164125659	2.981231555	4.183035724	*	0.277105402	Leucine-rich repeat protein kinase family protein
Peaxi162Scf00515g00316	0.164125659	2.981231555	4.183035724	*	0.277105402	Protein of unknown function (DUF620)
Peaxi162Scf00207g00941	79.17387	1432.730457	4.177599035	Up	3.02E-29	Mitochondrial substrate carrier family protein
Peaxi162Scf29894g00004	1.408580367	25.35467145	4.169937795	Up	0.001707231	Endoglucanase 12
Peaxi162Scf00002g00064	0.469108345	8.442528737	4.169682115	*	0.05251365	Unknown protein
Peaxi162Scf00047g00153	0.469073145	8.421854722	4.166253176	*	0.046649349	conserved hypothetical protein
Peaxi162Scf00740g00551	31.53851913	566.174899	4.166060964	Up	1.20E-42	Leucine-rich receptor-like protein kinase family protein
Peaxi162Scf00222g00034	29.58833556	528.5185971	4.158853789	Up	2.31E-17	ribonuclease 1
Peaxi162Scf00502g00011	0.941352957	16.81189301	4.158602612	Up	0.007556889	UDP-Glycosyltransferase superfamily protein
Peaxi162Scf00108g00117	1.86259819	33.06298639	4.149828654	Up	0.001975358	Transposon MuDR mudrA-like protein, putative [Solanum demissum]
Peaxi162Scf00036g01811	22.70256323	401.2965662	4.143741712	Up	2.91E-22	Ectonucleoside triphosphate diphosphohydrolase 6
Peaxi162Scf00719g00031	3.792156986	66.67430376	4.13604026	Up	0.000407798	Cytochrome P450 94A1
Peaxi162Scf00088g00912	2.350462117	41.10722866	4.128375779	Up	1.59E-05	RING/U-box superfamily protein, putative
Peaxi162Scf00070g00017	685.079523	11965.76601	4.126497482	Up	8.86E-75	aminopeptidase M1
Peaxi162Scf00957g00022	8.418730313	146.7375822	4.123491941	Up	3.47E-09	Gibberellin 3-beta-dioxygenase 1
Peaxi162Scf00819g00033	174.5369096	3026.771699	4.116175798	Up	7.88E-85	4,5-DOPA dioxygenase extradiol
Peaxi162Scf00774g00123	1030.455669	17855.85005	4.115042472	Up	1.91E-81	cytochrome P450, family 71, subfamily A, polypeptide 21
Peaxi162Scf00450g00422	555.4662214	9620.367534	4.114320924	Up	8.59E-59	heat shock transcription factor B4
Peaxi162Scf00235g00819	1.416512163	24.2903867	4.099970563	Up	0.0014557	MBOAT (membrane bound O-acyl transferase) family protein
Peaxi162Scf00037g01716	84.96065623	1449.415209	4.092532218	Up	5.17E-50	phloem protein 2-B1
Peaxi162Scf00531g00049	149.8431328	2553.761668	4.091099018	Up	1.49E-73	lipoxygenase 2
Peaxi162Scf00062g01613	5.147972436	87.48736244	4.0869984	Up	2.09E-08	alpha/beta-Hydrolases superfamily protein
Peaxi162Scf00220g00229	76.09008213	1291.958565	4.085707571	Up	2.21E-05	zinc induced facilitator-like 1
Peaxi162Scf00081g00214	9.899902782	167.6618247	4.081996067	Up	1.43E-15	ZCF37, putative
Peaxi162Scf00962g00002	1.400466684	23.6892837	4.080255007	Up	0.001796801	glycerophosphodiester phosphodiesterase, putative
Peaxi162Scf00241g10024	0.468989599	7.923598584	4.07852796	*	0.071656896	Bifunctional inhibitor/lipid-transfer protein/seed storage 2S albumin superfamily protein
Peaxi162Scf00156g00015	30.18093803	509.0366789	4.076060063	Up	2.12E-36	methylenetetrahydrofolate reductase 2
Peaxi162Scf00016g00526	0.941627689	15.81493891	4.069987429	Up	0.006394517	Sec14p-like phosphatidylinositol transfer family protein
Peaxi162Scf00009g02317	0.473504713	7.931892135	4.066214367	*	0.065651048	O-fucosyltransferase family protein
Peaxi162Scf45515g00001	52.95148789	886.6216324	4.065575434	Up	3.36E-36	Cytosolic sulfotransferase 16
Peaxi162Scf00599g00048	0.473174638	7.911512995	4.063508968	*	0.055879073	Cupredoxin superfamily protein
Peaxi162Scf00196g00724	39.43761038	657.1518263	4.058582682	Up	2.00E-37	xyloglucan specific endoglucanase inhibitor [Solanum melongena]
Peaxi162Scf00007g00718	0.94920067	15.80464269	4.05749149	Up	0.009349317	cytochrome P450, family 71, subfamily A, polypeptide 21
Peaxi162Scf00020g00174	2.796461382	46.38636002	4.052026329	Up	9.40E-05	conserved hypothetical protein
Peaxi162Scf00164g00073	5.699214615	94.09147783	4.045229033	Up	1.06E-05	myb domain protein 78
Peaxi162Scf00467g00610	28.63146146	471.5501386	4.041737959	Up	3.31E-31	Sulfate adenylyltransferase
Peaxi162Scf00437g00053	1.890778495	31.11093717	4.040369588	Up	0.000224266	alpha/beta-Hydrolases superfamily protein
Peaxi162Scf02135g00018	1135.84895	18475.01395	4.023732557	Up	6.00E-116	purple acid phosphatase 26
Peaxi162Scf00003g04034	26.69605226	433.3567517	4.020856861	Up	0.000204629	NBS-coding resistance gene analog [Nicotiana tabacum]
Peaxi162Scf00672g00810	55.90456196	905.191579	4.017185243	Up	3.85E-05	GDSL esterase/lipase
Peaxi162Scf00912g00021	5.670819595	91.35922382	4.009921228	Up	1.91E-07	Subtilase family protein
Peaxi162Scf00332g10026	27.76322893	444.4773539	4.000862644	Up	8.03E-29	F-box family protein
Peaxi162Scf00132g00822	108.5748828	1733.992386	3.997335263	Up	6.72E-30	transferases
Peaxi162Scf00385g00518	0.468976681	7.389030692	3.977797026	*	0.07513808	Auxin efflux carrier family protein
Peaxi162Scf00165g00212	0.468990787	7.383839283	3.976739665	*	0.070686228	Beta-carotene isomerase D27, chloroplastic
Peaxi162Scf00103g02127	25.62491354	403.281485	3.97616813	Up	4.99E-13	Fatty acid hydroxylase superfamily
Peaxi162Scf00066g00042	0.468942388	7.36835577	3.973860124	*	0.065861175	NA
Peaxi162Scf00220g00211	586.7150943	9167.004841	3.965718422	Up	3.93E-85	cytochrome P450, family 98, subfamily A, polypeptide 3
Peaxi162Scf00265g00412	48.88947991	762.4102939	3.962971635	Up	7.64E-47	sterol 4-alpha-methyl-oxidase 2-2
Peaxi162Scf00284g01051	7.543800652	115.5956274	3.937651464	Up	2.24E-09	2-oxoglutarate and Fe(II)-dependent oxygenase domain-containing protein, putative
Peaxi162Scf00588g00051	10.38567963	158.9601206	3.935997338	Up	2.91E-13	HXXXD-type acyl-transferase family protein
Peaxi162Scf00013g03114	365.8012966	5595.676205	3.935180389	Up	1.94E-99	3-phosphoshikimate 1-carboxyvinyltransferase 2
Peaxi162Scf00003g01343	0.16261084	2.48440669	3.933406018	*	0.336426409	Protein kinase superfamily protein
Peaxi162Scf00057g02414	0.16261084	2.48440669	3.933406018	*	0.336426409	Exostosin family protein
Peaxi162Scf00096g00126	0.16261084	2.48440669	3.933406018	*	0.336426409	basic helix-loop-helix (bHLH) DNA-binding superfamily protein
Peaxi162Scf00152g00525	0.16261084	2.48440669	3.933406018	*	0.336426409	serine carboxypeptidase-like 18
Peaxi162Scf00222g00056	0.16261084	2.48440669	3.933406018	*	0.336426409	Calcium-binding EF-hand family protein
Peaxi162Scf00231g00316	0.16261084	2.48440669	3.933406018	*	0.336426409	Pentatricopeptide repeat-containing protein
Peaxi162Scf00479g00009	0.16261084	2.48440669	3.933406018	*	0.336426409	Protein of unknown function (DUF607)
Peaxi162Scf00546g00527	0.16261084	2.48440669	3.933406018	*	0.336426409	Unknown protein
Peaxi162Scf00845g00039	0.16261084	2.48440669	3.933406018	*	0.336426409	cis-prenyl transferase 9 [Solanum habrochaites]
Peaxi162Scf01106g00006	0.16261084	2.48440669	3.933406018	*	0.336426409	Mitogen activated protein kinase kinase kinase-related
Peaxi162Scf01205g00023	0.16261084	2.48440669	3.933406018	*	0.336426409	Zinc-binding dehydrogenase family protein
Peaxi162Scf00016g03021	0.162584919	2.479255308	3.930641498	*	0.249093119	Unknown protein
Peaxi162Scf00045g02025	0.162584919	2.479255308	3.930641498	*	0.249093119	Histidine decarboxylase
Peaxi162Scf00141g00031	0.162584919	2.479255308	3.930641498	*	0.249093119	Protein of unknown function (DUF674)
Peaxi162Scf00374g00728	0.162584919	2.479255308	3.930641498	*	0.249093119	cellulose synthase like D4
Peaxi162Scf00402g00511	0.162584919	2.479255308	3.930641498	*	0.249093119	Bifunctional inhibitor/lipid-transfer protein/seed storage 2S albumin superfamily protein
Peaxi162Scf00495g00119	0.162584919	2.479255308	3.930641498	*	0.249093119	PSL1a [Solanum chacoense x Solanum tuberosum]
Peaxi162Scf00959g00015	0.162584919	2.479255308	3.930641498	*	0.249093119	Flavin-containing monooxygenase FMO GS-OX-like 3
Peaxi162Scf01003g00012	0.162584919	2.479255308	3.930641498	*	0.249093119	DWNN domain, a CCHC-type zinc finger
Peaxi162Scf01174g00006	0.162584919	2.479255308	3.930641498	*	0.249093119	Phosphoribulokinase / Uridine kinase family
Peaxi162Scf00016g00161	0.162540797	2.474122126	3.928042939	*	0.239351312	Unknown protein
Peaxi162Scf00529g00012	0.162540797	2.474122126	3.928042939	*	0.239351312	acylsugar acetyltransferase [Solanum habrochaites]
Peaxi162Scf00739g00426	0.162540797	2.474122126	3.928042939	*	0.239351312	response regulator 17
Peaxi162Scf00740g00421	0.162540797	2.474122126	3.928042939	*	0.239351312	YELLOW STRIPE like 3
Peaxi162Scf01141g00013	0.162540797	2.474122126	3.928042939	*	0.239351312	Zinc finger protein 5 [Morus notabilis]
Peaxi162Scf00099g00191	0.162494793	2.468990827	3.925456086	*	0.239927955	Late embryogenesis abundant hydroxyproline-rich glycoprotein family, putative
Peaxi162Scf00003g02040	0.162450843	2.463857473	3.922843671	*	0.250825281	NA
Peaxi162Scf00014g02735	0.162450843	2.463857473	3.922843671	*	0.250825281	Disease resistance protein (CC-NBS-LRR class) family
Peaxi162Scf00191g01019	0.162450843	2.463857473	3.922843671	*	0.250825281	flavin-dependent monooxygenase 1
Peaxi162Scf00409g00716	0.162450843	2.463857473	3.922843671	*	0.250825281	RmlC-like cupins superfamily protein
Peaxi162Scf00526g00073	0.162450843	2.463857473	3.922843671	*	0.250825281	F-box/kelch-repeat protein
Peaxi162Scf00444g00439	77.28115209	1170.235646	3.920538657	Up	8.56E-51	alpha/beta-Hydrolases superfamily protein
Peaxi162Scf00017g03242	0.162429891	2.458701121	3.920007323	*	0.339651035	Cytosolic sulfotransferase 16
Peaxi162Scf00284g01044	0.162429891	2.458701121	3.920007323	*	0.339651035	Transducin family protein / WD-40 repeat family protein, putative isoform 3
Peaxi162Scf00342g00096	0.162429891	2.458701121	3.920007323	*	0.339651035	Pentatricopeptide repeat (PPR) superfamily protein
Peaxi162Scf01238g00003	0.162429891	2.458701121	3.920007323	*	0.339651035	RmlC-like cupins superfamily protein
Peaxi162Scf00683g00459	117.3885317	1773.389147	3.917145775	Up	1.66E-69	Phosphoethanolamine N-methyltransferase
Peaxi162Scf01455g00005	80.58998289	1206.112447	3.903620081	Up	1.48E-37	terpene synthase 04
Peaxi162Scf00498g00217	11.30026513	168.8043087	3.900923203	Up	1.88E-13	Cytochrome P450 superfamily protein
Peaxi162Scf00518g00073	6.605856275	97.86130603	3.888921051	Up	6.85E-05	alpha/beta-Hydrolases superfamily protein
Peaxi162Scf00610g00021	25.14866878	372.3496139	3.888103922	Up	0.011528105	Cytochrome P450 superfamily protein
Peaxi162Scf00618g00333	111.443392	1644.972694	3.883680656	Up	1.17E-22	heat shock protein 70 (Hsp 70) family protein
Peaxi162Scf00052g00819	305.6238605	4498.672002	3.879670098	Up	1.98E-52	peroxisomal 3-ketoacyl-CoA thiolase 3
Peaxi162Scf00429g00017	24.01512157	353.4007235	3.879289977	Up	1.30E-28	DNAJ homologue 3
Peaxi162Scf00237g00201	6.124428908	90.1095061	3.879032084	Up	7.42E-10	Avr9/Cf-9 rapidly elicited protein 75 [Nicotiana tabacum]
Peaxi162Scf00714g00066	0.46891954	6.854507024	3.869640608	*	0.082775431	MATE efflux family protein
Peaxi162Scf00054g02320	0.468909248	6.849340012	3.868584342	*	0.080049699	Plant invertase/pectin methylesterase inhibitor superfamily
Peaxi162Scf00001g00582	0.468884412	6.844187544	3.867575071	*	0.078835402	Integrase-type DNA-binding superfamily protein
Peaxi162Scf00193g00724	184.4988604	2677.499501	3.859202496	Up	4.58E-50	ABC-2 type transporter family protein
Peaxi162Scf00490g00002	0.473681012	6.872908824	3.858933076	*	0.088130744	Cytosolic sulfotransferase 15
Peaxi162Scf00665g00334	0.473419124	6.8576388	3.856522026	*	0.079538143	NADP-dependent malic enzyme
Peaxi162Scf00232g00416	386.0021865	5591.0872	3.856447921	Up	3.60E-08	Raffinose synthase family protein
Peaxi162Scf00016g01036	3.742809865	53.93566825	3.849045993	Up	0.000656223	MATE efflux family protein
Peaxi162Scf01333g00114	0.47378201	6.826212092	3.848789915	*	0.110157204	Xyloglucan galactosyltransferase KATAMARI1 homolog
Peaxi162Scf00017g00324	72.57927359	1042.857171	3.844840153	Up	1.49E-53	UDP-Glycosyltransferase superfamily protein
Peaxi162Scf00314g00938	5.146180196	73.76608196	3.84138373	Up	3.52E-07	conserved hypothetical protein
Peaxi162Scf00015g00040	912.5217851	13047.4771	3.837768058	Up	2.34E-116	Glyoxylate reductase
Peaxi162Scf00338g00024	12.25820052	174.8714928	3.834476008	Up	3.71E-16	Deoxynucleoside triphosphate triphosphohydrolase SAMHD1 homolog
Peaxi162Scf00450g00028	35.79554833	507.8008102	3.826410612	Up	1.26E-28	mitogen-activated protein kinase kinase kinase 21
Peaxi162Scf00064g10131	7.99899313	113.2182146	3.823143855	Up	1.20E-11	Disease resistance protein (CC-NBS-LRR class) family
Peaxi162Scf00198g00515	4.75047449	67.01085861	3.818251367	Up	8.75E-06	Protein of unknown function (DUF1262)
Peaxi162Scf00058g01716	9.787506828	137.3107732	3.810359603	Up	2.23E-06	ABC transporter B family member 21
Peaxi162Scf00354g00026	0.941635704	13.17826797	3.806847935	*	0.014259504	cytidine deaminase 1
Peaxi162Scf01058g00149	7.564002298	105.5371992	3.80245799	Up	8.04E-09	acyl-CoA thioesterase [Citrus reticulata]
Peaxi162Scf00304g01115	19.3377129	269.3399738	3.799939281	Up	2.30E-21	HAD superfamily, subfamily IIIB acid phosphatase
Peaxi162Scf00001g01039	182.9983788	2544.205591	3.797312483	Up	9.95E-65	Potassium transporter family protein
Peaxi162Scf00113g00182	12.22314404	169.6855348	3.795176256	Up	1.35E-15	P-loop containing nucleoside triphosphate hydrolases superfamily protein
Peaxi162Scf00681g00037	130.52812	1805.327236	3.789827817	Up	1.45E-39	GRAM domain-containing protein / ABA-responsive protein-related
Peaxi162Scf00002g00542	1.875054384	25.82771811	3.783915841	Up	0.001009367	Plant protein of unknown function (DUF868)
Peaxi162Scf00519g00711	3.300373889	45.37818379	3.781297491	Up	2.58E-05	alpha/beta-Hydrolases superfamily protein
Peaxi162Scf00025g00006	55.51001828	761.2931156	3.777631959	Up	1.27E-36	Leucine-rich receptor-like protein kinase family protein
Peaxi162Scf00189g00922	24.88278993	340.4514924	3.774229099	Up	2.43E-14	Cytokinin dehydrogenase 5
Peaxi162Scf00076g00071	2.825380141	38.56871535	3.7709142	Up	0.000400818	NAC domain protein,
Peaxi162Scf00111g00627	1078.236673	14656.59854	3.764804536	Up	1.85E-06	Glutathione S-transferase family protein
Peaxi162Scf00652g00214	25.37236952	344.7623079	3.764271893	Up	2.07E-13	Ankyrin repeat family protein
Peaxi162Scf00801g00033	0.932894917	12.6603285	3.762456447	*	0.02697123	Manganese-dependent ADP-ribose/CDP-alcohol diphosphatase
Peaxi162Scf00012g02722	0.468487316	6.346244957	3.759821316	*	0.173557937	Potassium transporter family protein
Peaxi162Scf00241g00054	0.468837522	6.325185535	3.753947857	*	0.097605965	Plant invertase/pectin methylesterase inhibitor superfamily protein
Peaxi162Scf00418g01015	0.468615917	6.299520622	3.748764184	*	0.102878338	Peroxidase superfamily protein
Peaxi162Scf01208g00144	3.766405456	50.58524063	3.747456287	Up	3.40E-06	Arginyl-tRNA--protein transferase 1
Peaxi162Scf00107g01625	104.412652	1390.865155	3.735614114	Up	1.30E-34	PPPDE putative thiol peptidase family protein
Peaxi162Scf00038g00318	2.328079896	31.00908581	3.735478519	Up	0.001877069	Cytochrome P450 superfamily protein
Peaxi162Scf00391g00730	55.03614573	732.9025561	3.735170051	Up	6.82E-45	NA
Peaxi162Scf00005g02513	1.426077323	18.98924054	3.735058094	Up	0.007507499	MLP-like protein 28
Peaxi162Scf00106g00433	0.473672383	6.307272821	3.735054873	*	0.111828705	Actin-binding FH2 (Formin Homology) protein
Peaxi162Scf00981g00312	112.433248	1489.762609	3.72794183	Up	2.86E-61	diacylglycerol acyltransferase family
Peaxi162Scf00152g00326	33.42105821	442.4663233	3.726738335	Up	3.34E-22	NA
Peaxi162Scf00434g00425	2.349971826	31.09047077	3.725757096	Up	0.000256033	receptor like protein 33
Peaxi162Scf00779g00512	1.87479425	24.78470314	3.724645799	Up	0.001567791	myb domain protein 74
Peaxi162Scf00089g00092	7.490869717	98.35885115	3.714849748	Up	3.65E-08	alpha/beta-Hydrolases superfamily protein
Peaxi162Scf00442g00313	1078.258672	14144.3864	3.713454368	Up	4.72E-50	MLP-like protein 28
Peaxi162Scf00069g01325	20.62645693	269.8641037	3.709665156	Up	3.50E-17	Dynein light chain type 1 family protein
Peaxi162Scf00038g02520	20.23881437	263.2315683	3.701135834	Up	1.34E-20	O-fucosyltransferase family protein
Peaxi162Scf00105g00026	21.10093647	274.0126724	3.698863683	Up	2.98E-11	BURP domain-containing protein
Peaxi162Scf00305g00099	125.9499444	1619.171467	3.684333381	Up	3.08E-49	Plant basic secretory protein (BSP) family protein
Peaxi162Scf00202g00111	3.291354903	42.2342142	3.681658705	Up	0.000122933	G-type lectin S-receptor-like serine/threonine-protein kinase
Peaxi162Scf00581g00054	7.047619343	89.69731648	3.669856916	Up	8.47E-08	Eukaryotic aspartyl protease family protein
Peaxi162Scf00146g00413	3.744720824	47.54467409	3.666353669	Up	0.000348574	Exostosin family protein
Peaxi162Scf00102g01138	16.52785206	209.3632876	3.663037334	Up	5.78E-15	stress-inducible protein, putative
Peaxi162Scf00451g00625	66.17289192	834.132409	3.655964178	Up	1.13E-27	NAC domain protein,
Peaxi162Scf00299g00919	1.426577015	17.94028844	3.652573547	Up	0.010446567	RING/U-box superfamily protein
Peaxi162Scf00268g00071	35.85948147	450.9397525	3.652508164	Up	6.43E-29	Plant neutral invertase family protein
Peaxi162Scf00074g00927	18.43182517	228.7285929	3.633365883	Up	2.33E-16	RING/U-box superfamily protein
Peaxi162Scf00004g04219	1.407741107	17.44552195	3.631402819	*	0.016850407	Ribosome production factor 1
Peaxi162Scf00058g00410	0.468742423	5.795877128	3.628159735	*	0.115934906	glutathione S-transferase TAU 8
Peaxi162Scf00504g00011	1.874437284	23.15543116	3.626821159	Up	0.002040307	HXXXD-type acyl-transferase family protein
Peaxi162Scf00136g00115	16.49694037	203.6514127	3.625831439	Up	1.89E-13	myb-like transcription factor family protein
Peaxi162Scf00009g00526	74.36788579	917.7213747	3.625304547	Up	3.02E-42	Major facilitator superfamily protein
Peaxi162Scf00772g00048	0.941721055	11.60550402	3.623365583	*	0.024852669	basic helix-loop-helix (bHLH) DNA-binding superfamily protein
Peaxi162Scf00684g00574	0.941676957	11.60037081	3.622794886	*	0.023963613	Major facilitator superfamily protein
Peaxi162Scf00019g00119	13.68791396	167.9888076	3.617390614	Up	7.21E-14	TRICHOME BIREFRINGENCE-LIKE 19
Peaxi162Scf00000g02515	0.473906432	5.813876392	3.616826253	*	0.12137108	Actin cyt pan1, putative isoform 1 [Theobroma cacao]
Peaxi162Scf00349g00210	3.785319328	46.41366638	3.61606275	Up	3.34E-05	Bifunctional inhibitor/lipid-transfer protein/seed storage 2S albumin superfamily protein
Peaxi162Scf00139g00031	8.475317086	103.9151277	3.615994539	Up	3.01E-09	RING/U-box superfamily protein
Peaxi162Scf00274g10024	0.4737215	5.803706717	3.614863562	*	0.114951309	Protein of unknown function, DUF538
Peaxi162Scf01125g00411	19.75471748	241.864316	3.613928814	Up	5.52E-20	cinnamyl alcohol dehydrogenase 9
Peaxi162Scf00038g02140	0.160153653	1.957460371	3.611454487	*	0.41632945	AP2-like ethylene-responsive transcription factor
Peaxi162Scf00073g02324	0.160153653	1.957460371	3.611454487	*	0.41632945	Zinc ion binding,DNA binding,helicases,ATP binding,nucleic acid binding isoform 2
Peaxi162Scf00082g00216	0.160153653	1.957460371	3.611454487	*	0.41632945	DnaJ homolog subfamily C member 25 homolog
Peaxi162Scf00285g00931	0.160153653	1.957460371	3.611454487	*	0.41632945	pirin
Peaxi162Scf00300g00088	0.160153653	1.957460371	3.611454487	*	0.41632945	Avr9/Cf-9 rapidly elicited protein 65 [Nicotiana tabacum]
Peaxi162Scf00325g00711	0.160153653	1.957460371	3.611454487	*	0.41632945	Unknown protein
Peaxi162Scf00338g00813	0.160153653	1.957460371	3.611454487	*	0.41632945	aluminum-activated, malate transporter 12
Peaxi162Scf00582g00085	0.160153653	1.957460371	3.611454487	*	0.41632945	U-box domain-containing protein 25
Peaxi162Scf00643g00538	0.160153653	1.957460371	3.611454487	*	0.41632945	kunitz trypsin inhibitor 1
Peaxi162Scf00807g00024	0.160153653	1.957460371	3.611454487	*	0.41632945	protodermal factor 1
Peaxi162Scf00855g00210	0.160153653	1.957460371	3.611454487	*	0.41632945	phosphate transporter 1
Peaxi162Scf01517g00143	0.160153653	1.957460371	3.611454487	*	0.41632945	DNA-directed RNA polymerase subunit B
Peaxi162Scf66841g00004	0.160153653	1.957460371	3.611454487	*	0.41632945	Protein NRT1/ PTR FAMILY 1.2
Peaxi162Scf00725g00023	0.473704223	5.788192082	3.61105436	*	0.122131519	Germin-like protein 9-3
Peaxi162Scf00016g02523	1.429394852	17.45984014	3.610563947	*	0.027552569	Auxin-responsive GH3 family protein
Peaxi162Scf00003g00385	0.160111115	1.952325606	3.608048318	*	0.327352434	Transmembrane emp24 domain-containing protein 10
Peaxi162Scf00003g04424	0.160111115	1.952325606	3.608048318	*	0.327352434	2-oxoglutarate (2OG) and Fe(II)-dependent oxygenase superfamily protein
Peaxi162Scf00009g01223	0.160111115	1.952325606	3.608048318	*	0.327352434	Protein phosphatase 2C family protein
Peaxi162Scf00014g00174	0.160111115	1.952325606	3.608048318	*	0.327352434	HXXXD-type acyl-transferase family protein
Peaxi162Scf00042g02729	0.160111115	1.952325606	3.608048318	*	0.327352434	Disease resistance-responsive (dirigent-like protein) family protein
Peaxi162Scf00079g00137	0.160111115	1.952325606	3.608048318	*	0.327352434	beta glucosidase 46
Peaxi162Scf00118g00127	0.160111115	1.952325606	3.608048318	*	0.327352434	conserved hypothetical protein
Peaxi162Scf00141g01428	0.160111115	1.952325606	3.608048318	*	0.327352434	Trihelix transcription factor GT-3a
Peaxi162Scf00272g00074	0.160111115	1.952325606	3.608048318	*	0.327352434	Unknown protein
Peaxi162Scf00296g00722	0.160111115	1.952325606	3.608048318	*	0.327352434	pumilio 4
Peaxi162Scf00300g00837	0.160111115	1.952325606	3.608048318	*	0.327352434	Mitochondrial outer membrane protein porin 1
Peaxi162Scf00371g00032	0.160111115	1.952325606	3.608048318	*	0.327352434	receptor like protein 51
Peaxi162Scf00408g00078	0.160111115	1.952325606	3.608048318	*	0.327352434	receptor kinase 2
Peaxi162Scf00420g00451	0.160111115	1.952325606	3.608048318	*	0.327352434	lipase 1
Peaxi162Scf00471g01110	0.160111115	1.952325606	3.608048318	*	0.327352434	Nodulin MtN3 family protein
Peaxi162Scf00560g00012	0.160111115	1.952325606	3.608048318	*	0.327352434	Flavin-binding monooxygenase family protein
Peaxi162Scf68628g00001	0.160111115	1.952325606	3.608048318	*	0.327352434	Receptor protein kinase, putative [Solanum bulbocastanum]
Peaxi162Scf00011g01119	0.160049782	1.947209635	3.604815594	*	0.321311638	Unknown protein
Peaxi162Scf00012g00347	0.160049782	1.947209635	3.604815594	*	0.321311638	Peroxidase superfamily protein
Peaxi162Scf00026g00203	0.160049782	1.947209635	3.604815594	*	0.321311638	ZPT4-3 [Petunia x hybrida]
Peaxi162Scf00062g02213	0.160049782	1.947209635	3.604815594	*	0.321311638	2-oxoglutarate (2OG) and Fe(II)-dependent oxygenase superfamily protein
Peaxi162Scf00106g00224	0.160049782	1.947209635	3.604815594	*	0.321311638	Adenylate isopentenyltransferase
Peaxi162Scf00288g01211	0.160049782	1.947209635	3.604815594	*	0.321311638	DSBA oxidoreductase family protein isoform 1
Peaxi162Scf00395g00715	0.160049782	1.947209635	3.604815594	*	0.321311638	Photosystem I assembly protein Ycf3
Peaxi162Scf00515g00313	0.160049782	1.947209635	3.604815594	*	0.321311638	ovate family protein 7
Peaxi162Scf00555g00068	0.160049782	1.947209635	3.604815594	*	0.321311638	GDSL esterase/lipase
Peaxi162Scf00688g00220	0.160049782	1.947209635	3.604815594	*	0.321311638	GDSL esterase/lipase
Peaxi162Scf00752g00310	0.160049782	1.947209635	3.604815594	*	0.321311638	Basic-leucine zipper (bZIP) transcription factor family protein
Peaxi162Scf00763g00035	0.160049782	1.947209635	3.604815594	*	0.321311638	conserved hypothetical protein
Peaxi162Scf00859g00010	0.160049782	1.947209635	3.604815594	*	0.321311638	G-type lectin S-receptor-like serine/threonine-protein kinase
Peaxi162Scf01560g00012	0.160049782	1.947209635	3.604815594	*	0.321311638	TPX2 (targeting protein for Xklp2) protein family
Peaxi162Scf22083g00001	0.160049782	1.947209635	3.604815594	*	0.321311638	proline-rich spliceosome-associated (PSP) family protein
Peaxi162Scf36127g00005	0.160049782	1.947209635	3.604815594	*	0.321311638	Basic-leucine zipper (bZIP) transcription factor family protein
Peaxi162Scf00916g00012	3.300424655	40.08927527	3.602492768	Up	7.31E-05	P-loop containing nucleoside triphosphate hydrolases superfamily protein
Peaxi162Scf00045g02119	0.159988525	1.942093588	3.601572382	*	0.328950953	PATATIN-like protein 5
Peaxi162Scf00074g01820	0.159988525	1.942093588	3.601572382	*	0.328950953	myb domain protein 103
Peaxi162Scf00082g01214	0.159988525	1.942093588	3.601572382	*	0.328950953	Protein of unknown function (DUF1218)
Peaxi162Scf00107g00910	0.159988525	1.942093588	3.601572382	*	0.328950953	2-oxoglutarate (2OG) and Fe(II)-dependent oxygenase superfamily protein
Peaxi162Scf00295g00923	0.159988525	1.942093588	3.601572382	*	0.328950953	Major facilitator superfamily protein
Peaxi162Scf00479g00211	0.159988525	1.942093588	3.601572382	*	0.328950953	gamete-expressed 3
Peaxi162Scf00530g00002	0.159988525	1.942093588	3.601572382	*	0.328950953	Dof-type zinc finger DNA-binding family protein
Peaxi162Scf00548g00024	44.84829491	544.34814	3.601404586	Up	7.08E-26	Galactosyl transferase GMA12/MNN10 family protein
Peaxi162Scf00007g00823	0.159951339	1.936953471	3.598084324	*	0.419659685	myb domain protein 101
Peaxi162Scf00020g01922	0.159951339	1.936953471	3.598084324	*	0.419659685	seed maturation protein PM41 [Glycine max] seed maturation protein PM41 [Glycine max]
Peaxi162Scf00299g00612	0.159951339	1.936953471	3.598084324	*	0.419659685	Protein Ycf2
Peaxi162Scf00304g01018	0.159951339	1.936953471	3.598084324	*	0.419659685	myb domain protein 14
Peaxi162Scf00458g00013	0.159951339	1.936953471	3.598084324	*	0.419659685	MATE efflux family protein
Peaxi162Scf00678g00019	0.159951339	1.936953471	3.598084324	*	0.419659685	gibberellin 2-oxidase 8
Peaxi162Scf00108g01311	530.641467	6404.016021	3.593167592	Up	1.38E-57	Acetylornithine aminotransferase
Peaxi162Scf00574g00056	50.19143906	599.8255123	3.579029669	Up	2.33E-26	Homeobox-leucine zipper protein family
Peaxi162Scf00177g00073	2.825114503	33.7577537	3.578837661	Up	0.000251486	conserved hypothetical protein
Peaxi162Scf00192g00096	0.932477635	11.04664875	3.566395828	*	0.038002975	hydroxyproline-rich glycoprotein
Peaxi162Scf00174g00105	51.69270885	611.5110326	3.564345817	Up	5.84E-30	Ornithine decarboxylase
Peaxi162Scf00811g00009	12.27465078	145.0749718	3.563044764	Up	6.79E-11	Heavy metal transport/detoxification superfamily protein
Peaxi162Scf00399g00716	22.61002855	265.6596467	3.554544382	Up	2.51E-20	magnesium/proton exchanger
Peaxi162Scf00401g00044	11.27499698	132.4679964	3.554444902	Up	1.17E-08	Pentatricopeptide repeat-containing protein
Peaxi162Scf00038g02230	20.25970614	236.9007285	3.547597481	Up	1.00E-17	GDSL esterase/lipase 5
Peaxi162Scf00253g01317	6.116246188	71.19131844	3.540982936	Up	3.17E-07	Unknown protein
Peaxi162Scf00212g00073	136.736541	1578.015386	3.528640532	Up	2.36E-33	annexin 2
Peaxi162Scf00345g01028	87.38667083	1007.180876	3.526765744	Up	7.82E-40	F-box family protein
Peaxi162Scf01211g00140	24.85617834	285.0917843	3.519750062	Up	6.53E-18	Core-2/I-branching beta-1,6-N-acetylglucosaminyltransferase family protein
Peaxi162Scf00152g01527	1.895293108	21.69623743	3.516951988	*	0.017763362	conserved hypothetical protein
Peaxi162Scf01311g00123	17.44481177	198.120748	3.505510037	Up	1.44E-16	DREB2A-interacting protein 2 isoform 1
Peaxi162Scf00020g02019	0.931871768	10.55926954	3.502234783	*	0.056944429	basic leucine-zipper 42
Peaxi162Scf00062g00612	6.116101266	69.14115429	3.49886049	Up	3.43E-06	Cytochrome P450 superfamily protein
Peaxi162Scf00420g00049	36.62342161	413.9901401	3.498757919	Up	1.88E-19	conserved hypothetical protein
Peaxi162Scf00209g00719	70.92479463	799.0708348	3.493961425	Up	6.25E-18	thioredoxin 2
Peaxi162Scf00316g01013	19.29935863	217.3976355	3.49371144	Up	1.13E-12	conserved hypothetical protein
Peaxi162Scf00047g00524	13.15987719	147.8128547	3.48955381	Up	8.33E-09	Ethylene-responsive transcription factor ERF062
Peaxi162Scf00122g02215	314.4271297	3520.384742	3.484935501	Up	2.42E-79	3-hydroxyisobutyryl-CoA hydrolase-like protein 2, mitochondrial
Peaxi162Scf00328g00220	0.468280596	5.24104893	3.484410413	*	0.167265721	Peroxidase superfamily protein
Peaxi162Scf00095g00133	23.97530922	267.7022743	3.481008068	Up	4.25E-20	inosine-uridine preferring nucleoside hydrolase family protein
Peaxi162Scf00049g01320	0.47393896	5.279263054	3.477563387	*	0.139900605	PATATIN-like protein 5
Peaxi162Scf00684g00013	0.47393896	5.279263054	3.477563387	*	0.139900605	SAUR-like auxin-responsive protein family
Peaxi162Scf00088g01333	0.473862279	5.263807824	3.473567091	*	0.144727743	Telomere-associated protein RIF1, putative
Peaxi162Scf00449g00313	5.650196647	62.76126281	3.473501396	Up	1.76E-06	Adenylyl-sulfate kinase 3
Peaxi162Scf01010g00218	5.751389821	63.76984212	3.470891779	*	0.107113484	cyclic nucleotide gated channel 1
Peaxi162Scf00744g00118	572.535104	6315.955958	3.463565054	Up	7.49E-85	Protein of unknown function (DUF567)
Peaxi162Scf00160g00146	11.27742236	123.6417397	3.454656601	Up	4.95E-10	Unknown protein
Peaxi162Scf00379g00518	44.64631554	489.3933024	3.454381331	Up	4.51E-22	Leucine-rich repeat transmembrane protein kinase
Peaxi162Scf00700g00026	54.48852416	595.8951918	3.451034286	Up	1.45E-18	glutathione peroxidase 6
Peaxi162Scf00688g00360	104.0577937	1131.618578	3.442930838	Up	1.14E-27	12-oxophytodienoate reductase 2
Peaxi162Scf00357g00431	82.84312227	900.7228545	3.442629435	Up	3.07E-30	C2H2 and C2HC zinc fingers superfamily protein
Peaxi162Scf00945g00013	6.6121363	71.74067994	3.43960305	Up	8.47E-07	Auxin-responsive GH3 family protein
Peaxi162Scf00301g00622	691.4531083	7497.947851	3.43879247	Up	1.80E-56	Serine/threonine-protein kinase SAPK3
Peaxi162Scf00064g00081	37.25894033	403.2006706	3.43583949	Up	3.57E-25	conserved hypothetical protein
Peaxi162Scf00223g01010	7.056613964	76.31072376	3.434837816	Up	1.67E-07	alpha/beta-Hydrolases superfamily protein
Peaxi162Scf00809g00418	40.00160686	431.2533469	3.430405794	Up	8.12E-28	Unknown protein
Peaxi162Scf01092g00127	270.3427219	2913.078341	3.429683078	Up	3.44E-69	mitogen-activated protein kinase kinase kinase 5
Peaxi162Scf01327g00020	115.721574	1241.121711	3.422914845	Up	1.04E-54	geranylgeranyl pyrophosphate synthase 1
Peaxi162Scf01302g00032	5.164865502	55.32155082	3.421038914	Up	4.68E-06	RING/FYVE/PHD zinc finger superfamily protein
Peaxi162Scf00132g00229	4.252758117	45.3803746	3.415597811	Up	7.45E-05	Unknown protein
Peaxi162Scf00009g00431	469.6836228	5007.584326	3.414353616	Up	1.12E-36	Protein NRT1/ PTR FAMILY 2.11
Peaxi162Scf00558g00413	134.8006102	1433.345477	3.41048745	Up	1.32E-51	Isoleucine--tRNA ligase
Peaxi162Scf00732g00334	167.0939427	1774.087096	3.408345498	Up	3.09E-25	Non-specific lipid-transfer protein 1
Peaxi162Scf00251g00123	21.60324021	228.7201393	3.404263784	Up	2.08E-08	3-ketoacyl-CoA synthase 11
Peaxi162Scf00673g00315	3.29081534	34.74544513	3.400306885	Up	0.000218922	Unknown protein
Peaxi162Scf00227g00714	6.092835387	63.87065429	3.389967562	Up	3.29E-05	carotenoid cleavage dioxygenase 8
Peaxi162Scf00901g00317	6.996160038	73.30156435	3.389208791	Up	3.10E-05	Protein NRT1/ PTR FAMILY 7.3
Peaxi162Scf00725g00521	8.079615981	84.56320822	3.387671483	Up	0.000135872	Inositol oxygenase 4
Peaxi162Scf00039g01626	5.153593333	53.77839954	3.383376216	Up	2.49E-05	NAD(P)-binding Rossmann-fold superfamily protein
Peaxi162Scf01003g00017	23.0222917	240.2183302	3.383242886	Up	3.35E-18	Protein kinase superfamily protein
Peaxi162Scf00183g00720	1.416953456	14.7606823	3.380895136	*	0.01442026	PATATIN-like protein 4
Peaxi162Scf00285g00432	30.11110754	312.9640634	3.377629328	Up	4.79E-23	squalene synthase 1
Peaxi162Scf00064g01428	12.81797187	133.1246369	3.376537676	Up	4.67E-06	Auxin efflux carrier family protein
Peaxi162Scf00314g00330	151.658862	1568.648856	3.370620732	Up	4.60E-48	jasmonate-zim-domain protein 3
Peaxi162Scf00537g00517	154.841879	1600.801816	3.369927084	Up	1.55E-40	Unknown protein
Peaxi162Scf00110g00161	1.428073096	14.7313075	3.366743754	*	0.030560699	cellulose synthase-like A3
Peaxi162Scf00295g00097	41.8289237	431.4111932	3.366490827	Up	1.37E-27	UDP-Glycosyltransferase superfamily protein
Peaxi162Scf00286g00926	285.0966869	2936.052766	3.364354717	Up	0.004644804	Unknown protein
Peaxi162Scf00377g00069	708.0283927	7257.146594	3.357523292	Up	5.40E-26	Malate dehydrogenase, cytoplasmic
Peaxi162Scf00054g01111	5.162346134	52.81683986	3.354899203	Up	0.000211364	Protein kinase superfamily protein
Peaxi162Scf00047g01129	0.931944943	9.474502832	3.34573361	*	0.061575961	S-adenosyl-L-methionine:salicylic acid carboxyl methyltransferase [Nicotiana alata]
Peaxi162Scf00643g00536	48.51171461	492.6010642	3.344014668	Up	2.12E-31	alcohol dehydrogenase 1
Peaxi162Scf00110g00082	0.46850615	4.7528383	3.342649428	*	0.193572053	Protein pelota
Peaxi162Scf00680g00630	2.859086772	28.99757587	3.342305988	Up	0.00465527	NAC domain containing protein 100
Peaxi162Scf00007g00635	0.468534368	4.742455474	3.339407446	*	0.170675773	SNF2 domain-containing protein / helicase domain-containing protein / zinc finger protein-related
Peaxi162Scf00073g02339	0.468444379	4.732190857	3.336558598	*	0.167739008	WRKY DNA-binding protein 70
Peaxi162Scf00617g00002	0.468444379	4.732190857	3.336558598	*	0.167739008	type I MADS box transcription factor [Petunia x hybrida]
Peaxi162Scf00753g00022	0.468444379	4.732190857	3.336558598	*	0.167739008	zinc finger protein 6
Peaxi162Scf00088g01111	88.55888293	894.5995716	3.336533138	Up	2.98E-26	Defensin-like protein
Peaxi162Scf00019g02116	123.9454814	1251.263431	3.335607973	Up	3.13E-50	cold-regulated 413-plasma membrane 2
Peaxi162Scf00471g01111	2.825217772	28.48950189	3.333996416	Up	0.00118478	annexin 8
Peaxi162Scf00571g00524	1.417249207	14.24651496	3.329443677	*	0.018406584	Calcium-dependent lipid-binding (CaLB domain) family protein
Peaxi162Scf00080g00202	0.474591157	4.764739262	3.327640143	*	0.195265404	conserved hypothetical protein
Peaxi162Scf00692g00024	0.475335299	4.769172424	3.326721497	*	0.257144373	Cysteine proteinases superfamily protein
Peaxi162Scf00789g00061	0.474204585	4.754771227	3.325794412	*	0.172120483	Unknown protein
Peaxi162Scf00089g00933	134.3595421	1346.757304	3.3253192	Up	5.95E-42	alpha/beta-Hydrolases superfamily protein
Peaxi162Scf00980g00014	172.0322953	1724.35081	3.325301983	Up	4.81E-41	alpha/beta-Hydrolases superfamily protein
Peaxi162Scf00002g00610	0.474107394	4.749691114	3.324547896	*	0.168914334	Unknown protein
Peaxi162Scf00245g00096	43.68079732	437.5783338	3.324470211	Up	2.65E-13	serine acetyltransferase 2
Peaxi162Scf00137g00016	255.4241929	2557.108527	3.323546308	Up	9.78E-17	Peroxidase superfamily protein
Peaxi162Scf00152g00135	0.474054411	4.744566793	3.323151802	*	0.169149065	Transmembrane emp24 domain-containing protein 10
Peaxi162Scf00038g00154	8.02073903	80.19583527	3.321720239	Up	5.72E-07	Late embryogenesis abundant hydroxyproline-rich glycoprotein family, putative
Peaxi162Scf01732g00002	75.93927322	757.5231636	3.318371907	Up	1.75E-35	HXXXD-type acyl-transferase family protein
Peaxi162Scf00030g00044	72.31854522	721.0461853	3.31765411	Up	7.45E-20	alpha/beta-Hydrolases superfamily protein
Peaxi162Scf00363g00082	4.707492247	46.81796802	3.314031696	Up	5.92E-05	zinc finger protein 8
Peaxi162Scf00430g00311	0.952410606	9.45376798	3.311233866	*	0.094394249	Integrase-type DNA-binding superfamily protein
Peaxi162Scf00643g00541	2.824785169	27.91911256	3.305040028	Up	0.000928824	Unknown protein
Peaxi162Scf00351g00911	143.9196963	1416.13124	3.298619022	Up	3.84E-37	Lysine-specific histone demethylase 1 homolog 2
Peaxi162Scf00064g01429	179.4475123	1760.550353	3.294392661	Up	6.41E-34	Auxin efflux carrier family protein
Peaxi162Scf00268g00046	39.61876646	388.2877638	3.292870377	Up	2.92E-24	myb domain protein 6
Peaxi162Scf00409g00520	425.9366173	4171.261116	3.291772959	Up	3.44E-39	RmlC-like cupins superfamily protein
Peaxi162Scf01082g00004	32.54428054	318.5668747	3.291120334	Up	9.40E-09	Glutathione S-transferase family protein
Peaxi162Scf00163g00419	1.407867871	13.71886142	3.284576904	*	0.023368035	growth-regulating factor 4
Peaxi162Scf00017g03139	74.84464119	728.8193168	3.283590268	Up	3.23E-37	enolase 1
Peaxi162Scf00684g00572	7.510766985	72.84316101	3.277761383	Up	1.22E-05	Homeodomain-like superfamily protein
Peaxi162Scf00235g00821	24.42076193	236.3403451	3.274685811	Up	2.86E-12	MBOAT (membrane bound O-acyl transferase) family protein
Peaxi162Scf00444g00021	92.36090735	893.2644173	3.273733043	Up	1.58E-40	Protein kinase superfamily protein
Peaxi162Scf00875g00034	2.349412936	22.69823311	3.272207788	Up	0.005192525	syntaxin, putative
Peaxi162Scf00498g00131	255.3008166	2464.31654	3.270917524	Up	1.53E-34	serine acetyltransferase 1
Peaxi162Scf00396g00134	119.2941428	1146.861461	3.265096012	Up	8.85E-36	6-phosphogluconate dehydrogenase, decarboxylating 3
Peaxi162Scf03254g00012	1.428806484	13.73389475	3.264858374	*	0.038582868	NBS-coding resistance gene analog [Nicotiana tabacum]
Peaxi162Scf01211g00129	72.18240867	692.7004738	3.26251247	Up	2.42E-28	Katanin p60 ATPase-containing subunit A-like 2
Peaxi162Scf00732g00046	68.09758076	652.7363456	3.260824922	Up	4.20E-31	ovate family protein
Peaxi162Scf01251g00014	17.98870347	172.3715643	3.260358682	Up	1.01E-10	2-oxoglutarate (2OG) and Fe(II)-dependent oxygenase superfamily protein
Peaxi162Scf00046g00021	396.4025997	3784.386826	3.255021234	Up	5.14E-76	purple acid phosphatase 27
Peaxi162Scf00802g00014	96.97760052	925.7171469	3.254847982	Up	6.63E-40	FASCICLIN-like arabinogalactan 2
Peaxi162Scf00006g03910	55.43516055	528.3781467	3.252697577	Up	9.11E-29	Protein kinase family protein
Peaxi162Scf00523g00073	0.941810278	8.973929175	3.252231426	*	0.061496877	conserved hypothetical protein
Peaxi162Scf00592g00443	11.26033726	107.2590754	3.251777779	Up	2.18E-05	Glutathione S-transferase family protein
Peaxi162Scf00071g01911	1.883211442	17.91202634	3.249661658	Up	0.007896543	GDSL esterase/lipase
Peaxi162Scf00165g00818	232.8115452	2209.870268	3.246727169	Up	4.40E-05	Haloacid dehalogenase-like hydrolase (HAD) superfamily protein
Peaxi162Scf00008g02420	50.71708944	478.6917139	3.238552974	Up	0.000568088	glycerol-3-phosphate acyltransferase 4
Peaxi162Scf00002g02012	2.348304321	22.06639215	3.232159481	Up	0.007284689	NA
Peaxi162Scf00315g00820	664.7778301	6228.823146	3.228015436	Up	7.64E-37	Xyloglucan endotransglucosylase/hydrolase family protein
Peaxi162Scf00085g01215	303.1424269	2838.261956	3.226940061	Up	5.48E-63	1-deoxy-D-xylulose 5-phosphate synthase 1
Peaxi162Scf00002g00311	182.7047782	1708.35347	3.22502024	Up	4.74E-55	Unknown protein
Peaxi162Scf00003g04025	35.58579654	331.9620735	3.22164499	Up	0.007780206	NA
Peaxi162Scf00317g00019	11.79091598	109.8237882	3.219442877	Up	7.21E-07	inositol transporter 2
Peaxi162Scf00386g00222	489.9469418	4558.08172	3.217729363	Up	1.19E-49	beta-amylase 3
Peaxi162Scf01208g00152	3.731036829	34.67936886	3.216429137	Up	0.002398142	TRICHOME BIREFRINGENCE-LIKE 28
Peaxi162Scf00785g00321	9.924432227	92.21189905	3.215896455	Up	6.07E-08	Unknown protein
Peaxi162Scf00222g00321	229.321375	2130.156973	3.215517008	Up	1.81E-38	Ribonuclease T2 family protein
Peaxi162Scf00418g00736	11.75507622	109.0536425	3.213682159	Up	8.46E-10	P-loop containing nucleoside triphosphate hydrolases superfamily protein
Peaxi162Scf00040g03133	868.9175704	8058.935991	3.213298147	Up	2.79E-27	DIS3-like exonuclease 1
Peaxi162Scf00228g00332	382.6261508	3545.728429	3.212074659	Up	2.63E-47	Enoyl-CoA hydratase, mitochondrial
Peaxi162Scf00747g00122	988.1016904	9135.665985	3.208778475	Up	1.99E-54	Chorismate synthase
Peaxi162Scf00086g00036	2.349149629	21.66039862	3.20484928	Up	0.010276214	flowering promoting factor 1
Peaxi162Scf00037g00231	69.22246172	637.4303051	3.202955457	Up	5.06E-27	peroxisomal adenine nucleotide carrier 1
Peaxi162Scf00789g00035	29.76756097	273.8770113	3.201715251	Up	8.84E-12	lysine histidine transporter 1
Peaxi162Scf00932g00522	74.90222348	688.4509288	3.200273375	Up	0.001325566	MATE efflux family protein
Peaxi162Scf00575g00039	327.5383976	3002.49118	3.196424058	Up	6.09E-60	NADH:cytochrome B5 reductase 1
Peaxi162Scf00010g01113	0.156219969	1.431990549	3.196371183	*	0.510421101	P-loop containing nucleoside triphosphate hydrolases superfamily protein
Peaxi162Scf00013g02924	0.156219969	1.431990549	3.196371183	*	0.510421101	Tubulin-specific chaperone D
Peaxi162Scf00032g00106	0.156219969	1.431990549	3.196371183	*	0.510421101	Glucan endo-1,3-beta-glucosidase
Peaxi162Scf00038g01219	0.156219969	1.431990549	3.196371183	*	0.510421101	Unknown protein
Peaxi162Scf00039g00054	0.156219969	1.431990549	3.196371183	*	0.510421101	exocyst subunit exo70 family protein H4
Peaxi162Scf00046g00231	0.156219969	1.431990549	3.196371183	*	0.510421101	Unknown protein
Peaxi162Scf00073g02328	0.156219969	1.431990549	3.196371183	*	0.510421101	C2 and GRAM domain-containing protein
Peaxi162Scf00082g00006	0.156219969	1.431990549	3.196371183	*	0.510421101	Unknown protein
Peaxi162Scf00098g00156	0.156219969	1.431990549	3.196371183	*	0.510421101	Calcium-binding EF-hand family protein
Peaxi162Scf00165g00613	0.156219969	1.431990549	3.196371183	*	0.510421101	Protein kinase superfamily protein
Peaxi162Scf00254g00044	0.156219969	1.431990549	3.196371183	*	0.510421101	Unknown protein
Peaxi162Scf00332g00034	0.156219969	1.431990549	3.196371183	*	0.510421101	Beta-3 adrenergic receptor, putative
Peaxi162Scf00332g10027	0.156219969	1.431990549	3.196371183	*	0.510421101	F-box family protein
Peaxi162Scf00357g00064	0.156219969	1.431990549	3.196371183	*	0.510421101	nodulin MtN21 /EamA-like transporter family protein
Peaxi162Scf00420g00013	0.156219969	1.431990549	3.196371183	*	0.510421101	GDSL esterase/lipase
Peaxi162Scf00420g00042	0.156219969	1.431990549	3.196371183	*	0.510421101	conserved hypothetical protein
Peaxi162Scf00544g00014	0.156219969	1.431990549	3.196371183	*	0.510421101	equilibrative nucleoside transporter 7
Peaxi162Scf00661g00416	0.156219969	1.431990549	3.196371183	*	0.510421101	Protein translocase subunit SecA
Peaxi162Scf00978g00412	0.156219969	1.431990549	3.196371183	*	0.510421101	Unknown protein
Peaxi162Scf01342g00001	0.156219969	1.431990549	3.196371183	*	0.510421101	Cysteine proteinases superfamily protein
Peaxi162Scf11517g00001	0.156219969	1.431990549	3.196371183	*	0.510421101	nuclear pore complex protein Nup35b [Nicotiana benthamiana]
Peaxi162Scf41696g00002	0.156219969	1.431990549	3.196371183	*	0.510421101	NA
Peaxi162Scf57031g00002	0.156219969	1.431990549	3.196371183	*	0.510421101	Unknown protein
Peaxi162Scf00260g00001	26.80889019	245.6944779	3.19608203	Up	1.57E-15	alpha/beta-Hydrolases superfamily protein
Peaxi162Scf00026g00055	12.2991115	112.6686138	3.195459676	Up	4.30E-08	ACT domain repeat 4
Peaxi162Scf00004g04012	0.156144748	1.426888466	3.191916618	*	0.435928022	Ribosome production factor 1
Peaxi162Scf00007g00033	0.156144748	1.426888466	3.191916618	*	0.435928022	mitogen-activated protein kinase kinase kinase 15
Peaxi162Scf00064g00066	0.156144748	1.426888466	3.191916618	*	0.435928022	HVA22-like protein G
Peaxi162Scf00071g00938	0.156144748	1.426888466	3.191916618	*	0.435928022	Leucine-rich receptor-like protein kinase family protein
Peaxi162Scf00096g00005	0.156144748	1.426888466	3.191916618	*	0.435928022	cytochrome P450, family 94, subfamily C, polypeptide 1
Peaxi162Scf00102g00215	0.156144748	1.426888466	3.191916618	*	0.435928022	Major pollen allergen Bet v 1-L
Peaxi162Scf00140g01133	0.156144748	1.426888466	3.191916618	*	0.435928022	beta glucosidase 11
Peaxi162Scf00153g01841	0.156144748	1.426888466	3.191916618	*	0.435928022	Major pollen allergen Bet v 1-M/N
Peaxi162Scf00161g00067	0.156144748	1.426888466	3.191916618	*	0.435928022	Phosphorylase superfamily protein
Peaxi162Scf00167g01016	0.156144748	1.426888466	3.191916618	*	0.435928022	Pectin lyase-like superfamily protein
Peaxi162Scf00170g00008	0.156144748	1.426888466	3.191916618	*	0.435928022	transcription factor-related
Peaxi162Scf00308g00076	0.156144748	1.426888466	3.191916618	*	0.435928022	Unknown protein
Peaxi162Scf00394g00072	0.156144748	1.426888466	3.191916618	*	0.435928022	Unknown protein
Peaxi162Scf00561g00005	0.156144748	1.426888466	3.191916618	*	0.435928022	laccase 17
Peaxi162Scf00608g00318	0.156144748	1.426888466	3.191916618	*	0.435928022	Pentatricopeptide repeat-containing protein
Peaxi162Scf00684g00047	0.156144748	1.426888466	3.191916618	*	0.435928022	Organ-specific protein S2
Peaxi162Scf00690g00037	0.156144748	1.426888466	3.191916618	*	0.435928022	Unknown protein
Peaxi162Scf00710g00019	0.156144748	1.426888466	3.191916618	*	0.435928022	NA
Peaxi162Scf00958g00520	0.156144748	1.426888466	3.191916618	*	0.435928022	Glutamine synthetase
Peaxi162Scf00984g00249	0.156144748	1.426888466	3.191916618	*	0.435928022	D6 protein kinase like 2
Peaxi162Scf01039g00230	0.156144748	1.426888466	3.191916618	*	0.435928022	histone H2A 2
Peaxi162Scf01211g10016	0.156144748	1.426888466	3.191916618	*	0.435928022	nine-cis-epoxycarotenoid dioxygenase 5
Peaxi162Scf01972g00027	0.156144748	1.426888466	3.191916618	*	0.435928022	Protein of unknown function (DUF707)
Peaxi162Scf43465g00003	0.156144748	1.426888466	3.191916618	*	0.435928022	laccase 11
Peaxi162Scf01024g00010	34.37587536	314.0461935	3.191508426	Up	1.22E-21	Adenylate kinase
Peaxi162Scf00167g01119	2.834862055	25.83529413	3.187992869	Up	0.002145415	metacaspase 1
Peaxi162Scf00001g00373	0.156052774	1.421803137	3.187615816	*	0.437046474	Plant invertase/pectin methylesterase inhibitor superfamily
Peaxi162Scf00004g00424	0.156052774	1.421803137	3.187615816	*	0.437046474	Unknown protein
Peaxi162Scf00020g02022	0.156052774	1.421803137	3.187615816	*	0.437046474	Unknown protein
Peaxi162Scf00034g02717	0.156052774	1.421803137	3.187615816	*	0.437046474	Plant protein of unknown function (DUF827)
Peaxi162Scf00083g00052	0.156052774	1.421803137	3.187615816	*	0.437046474	Unknown protein
Peaxi162Scf00089g00038	0.156052774	1.421803137	3.187615816	*	0.437046474	conserved hypothetical protein
Peaxi162Scf00104g01210	0.156052774	1.421803137	3.187615816	*	0.437046474	alpha/beta-Hydrolases superfamily protein
Peaxi162Scf00324g00023	0.156052774	1.421803137	3.187615816	*	0.437046474	OSBP(oxysterol binding protein)-related protein 4B
Peaxi162Scf00342g00001	0.156052774	1.421803137	3.187615816	*	0.437046474	HXXXD-type acyl-transferase family protein
Peaxi162Scf00372g00054	0.156052774	1.421803137	3.187615816	*	0.437046474	DEAD-box ATP-dependent RNA helicase 21
Peaxi162Scf00583g00032	0.156052774	1.421803137	3.187615816	*	0.437046474	AT hook motif DNA-binding family protein
Peaxi162Scf00700g00017	0.156052774	1.421803137	3.187615816	*	0.437046474	Calcium-binding protein CML38
Peaxi162Scf00803g00019	0.156052774	1.421803137	3.187615816	*	0.437046474	Unknown protein
Peaxi162Scf03180g00001	0.156052774	1.421803137	3.187615816	*	0.437046474	AT hook motif DNA-binding family protein
Peaxi162Scf00516g00512	29.58237097	268.9059789	3.184292241	Up	8.53E-15	AIG2-like (avirulence induced gene) family protein
Peaxi162Scf00103g00911	0.155982023	1.416696584	3.183079138	*	0.512238381	Domain of unknown function (DUF3598)
Peaxi162Scf00270g00089	0.155982023	1.416696584	3.183079138	*	0.512238381	Unknown protein
Peaxi162Scf00444g00424	0.155982023	1.416696584	3.183079138	*	0.512238381	gibberellin 3-oxidase 1
Peaxi162Scf00565g00313	0.155982023	1.416696584	3.183079138	*	0.512238381	acyl-transferase [Capsicum annuum]
Peaxi162Scf00646g00325	0.155982023	1.416696584	3.183079138	*	0.512238381	Plant invertase/pectin methylesterase inhibitor superfamily
Peaxi162Scf00904g00413	0.155982023	1.416696584	3.183079138	*	0.512238381	Leucine-rich repeat protein kinase family protein
Peaxi162Scf01343g00110	0.155982023	1.416696584	3.183079138	*	0.512238381	Fatty acid hydroxylase superfamily
Peaxi162Scf01982g00003	0.155982023	1.416696584	3.183079138	*	0.512238381	carbonic anhydrase 1
Peaxi162Scf00005g00506	18.27396868	165.8996711	3.182449133	Up	3.86E-11	AP2-like ethylene-responsive transcription factor
Peaxi162Scf00708g00012	630.4304131	5721.415918	3.181963185	Up	2.30E-31	Plastid-lipid-associated protein, chloroplastic
Peaxi162Scf00650g00346	550.3134334	4990.064299	3.180732954	Up	9.78E-70	MATE efflux family protein
Peaxi162Scf00084g01118	6.624000894	60.01708732	3.179598533	Up	2.12E-05	beta-galactosidase 3
Peaxi162Scf00046g00168	24.10042942	218.3154817	3.179283684	Up	4.91E-06	Zinc-binding dehydrogenase family protein
Peaxi162Scf00450g00873	0.931400936	8.436949041	3.17924715	*	0.091870851	Unknown protein
Peaxi162Scf00012g01814	0.931496797	8.426498573	3.177310565	*	0.086791765	Plant invertase/pectin methylesterase inhibitor superfamily
Peaxi162Scf00003g05031	0.931467637	8.421350429	3.176474049	*	0.086236942	NA
Peaxi162Scf00192g00721	0.468394947	4.223545998	3.172657347	*	0.227941186	Protein phosphatase 2C family protein
Peaxi162Scf01256g00221	0.468416681	4.218346959	3.170813402	*	0.212590499	Unknown protein
Peaxi162Scf00352g00215	14.10273441	126.8958073	3.169597581	Up	1.25E-10	conserved hypothetical protein
Peaxi162Scf00365g00076	0.468391638	4.213194699	3.169127363	*	0.205819017	Unknown protein
Peaxi162Scf00991g00039	7.100383669	63.75746908	3.166625473	Up	9.67E-06	UDP-Glycosyltransferase superfamily protein
Peaxi162Scf00744g00036	0.468268997	4.202962732	3.165997235	*	0.206416703	Dehydration-responsive element-binding protein 2C
Peaxi162Scf00078g10023	2.349192385	21.06882472	3.164873067	Up	0.004789107	Cytochrome P450 superfamily protein
Peaxi162Scf00305g00018	847.4181776	7583.921023	3.16179796	Up	1.56E-45	jasmonate ZIM domain protein b [Nicotiana attenuata]
Peaxi162Scf00024g00251	0.941341381	8.403576135	3.158213474	*	0.083294529	RING/U-box superfamily protein
Peaxi162Scf00953g00001	0.47477181	4.235155103	3.157108624	*	0.229858691	MATE efflux family protein
Peaxi162Scf00109g00114	0.474392821	4.225179484	3.154858545	*	0.207503059	Unknown protein
Peaxi162Scf00102g01554	56.85590435	505.7556174	3.153058356	Up	2.85E-19	Protein of unknown function (DUF567)
Peaxi162Scf00064g01013	13.15103789	116.9792267	3.153003789	Up	1.07E-09	4-coumarate--CoA ligase-like 5
Peaxi162Scf00055g02414	707.8530862	6267.473666	3.146362162	Up	3.21E-48	alanine:glyoxylate aminotransferase 3
Peaxi162Scf00005g00041	0.952362678	8.410540807	3.142615582	*	0.108473051	NA
Peaxi162Scf00038g02119	4.231864546	37.3672933	3.14241071	Up	0.000276471	Unknown protein
Peaxi162Scf00548g00018	30.54010115	268.752682	3.137502406	Up	2.05E-17	60S ribosomal protein L23a
Peaxi162Scf00524g00087	23.09343572	202.7023756	3.133808266	Up	1.91E-09	Protein of unknown function (DUF1218)
Peaxi162Scf00003g00482	373.377587	3276.25272	3.133339413	Up	7.59E-40	50S ribosomal protein L4
Peaxi162Scf00217g00621	9.870281673	86.57012795	3.132706131	Up	4.99E-06	Glutamyl-tRNA(Gln) amidotransferase subunit A
Peaxi162Scf00071g00942	163.5185057	1430.291702	3.128783587	Up	6.94E-36	alpha/beta-Hydrolases superfamily protein
Peaxi162Scf00281g00028	499.6336028	4364.707468	3.126942551	Up	0.00156707	alpha/beta-Hydrolases superfamily protein
Peaxi162Scf01052g00017	6.602854245	57.50020901	3.122405496	Up	1.91E-05	Ethylene-responsive transcription factor [Morus notabilis]
Peaxi162Scf00610g00022	33.55028413	292.0793566	3.121963506	*	0.07087447	Cytochrome P450 superfamily protein
Peaxi162Scf00160g00417	23.10948081	200.7665034	3.118961832	Up	1.38E-14	U-box domain-containing protein 4
Peaxi162Scf00009g00434	1277.120092	11089.98626	3.11829148	Up	5.00E-57	Plasma membrane ATPase 3
Peaxi162Scf00535g00011	22.20457984	192.6368559	3.116954573	Up	1.89E-09	Protein of unknown function (DUF607)
Peaxi162Scf00451g00325	202.1403203	1747.609829	3.1119541	Up	8.91E-47	galacturonosyltransferase 13
Peaxi162Scf00481g00048	7.51166036	64.87015122	3.110351064	Up	1.04E-05	Protein phosphatase 2C family protein
Peaxi162Scf00825g00118	249.4077944	2151.793688	3.108961303	Up	1.52E-41	Cytochrome P450 superfamily protein
Peaxi162Scf00071g00649	7.04479657	60.73826553	3.107975759	Up	0.000194409	Linoleate 9S-lipoxygenase 6
Peaxi162Scf00748g00085	5.62796378	48.40703334	3.104531731	Up	7.55E-05	serine carboxypeptidase-like 31
Peaxi162Scf00141g00029	10.39474849	89.18237107	3.100903706	Up	1.42E-06	Protein of unknown function (DUF674)
Peaxi162Scf01086g00153	2.338620649	20.01295808	3.097204661	Up	0.008812398	galacturonosyltransferase 12
Peaxi162Scf00673g00042	170.0145237	1448.63133	3.090960582	Up	0.00247516	nicotianamine synthase 3
Peaxi162Scf00102g01349	495.1378778	4213.91416	3.089258702	Up	7.13E-53	Hydroxymethylglutaryl-CoA synthase
Peaxi162Scf00544g00033	8.984204832	76.42144637	3.088514837	Up	1.41E-06	Mechanosensitive ion channel family protein
Peaxi162Scf00807g00710	29.10047286	247.3836628	3.087635727	Up	8.17E-12	Cytochrome P450 superfamily protein
Peaxi162Scf00045g00237	347.79242	2956.201099	3.087446019	Up	3.00E-40	auxin response factor 6
Peaxi162Scf00089g01344	2.359552136	20.05388505	3.087296803	Up	0.008469963	MATE efflux family protein
Peaxi162Scf00010g00512	12.70691912	107.8771711	3.085703409	Up	0.000329387	Lactoylglutathione lyase / glyoxalase I family protein
Peaxi162Scf00641g00065	0.930906971	7.882152982	3.081880844	*	0.107246708	PATATIN-like protein 9
Peaxi162Scf00540g00425	2.36966564	20.02551639	3.079084031	Up	0.00936941	Early flowering
Peaxi162Scf00351g00317	10.38015557	87.51828525	3.075756406	Up	1.50E-07	Unknown protein
Peaxi162Scf00175g00930	12.25134938	103.1928285	3.07433015	Up	1.26E-08	Cytochrome P450 superfamily protein
Peaxi162Scf00413g00118	0.941943373	7.930520978	3.073703406	*	0.105049401	plasma membrane intrinsic protein 2A
Peaxi162Scf00038g02343	22880.87737	192468.43	3.072407546	Up	1.19E-67	Plant invertase/pectin methylesterase inhibitor superfamily
Peaxi162Scf00270g00019	939.128905	7896.360585	3.07179277	Up	3.22E-56	Cytokinin riboside 5'-monophosphate phosphoribohydrolase LOG3
Peaxi162Scf00360g00117	0.941786186	7.915146254	3.071144542	*	0.084122423	Peroxidase superfamily protein
Peaxi162Scf00146g00132	0.941719126	7.91003601	3.070315527	*	0.081404945	Disease resistance protein (CC-NBS-LRR class) family
Peaxi162Scf00231g01015	0.941719126	7.91003601	3.070315527	*	0.081404945	basic helix-loop-helix (bHLH) DNA-binding superfamily protein
Peaxi162Scf00192g00719	257.4103404	2160.392355	3.069151434	Up	9.44E-48	Protein kinase superfamily protein
Peaxi162Scf00267g00072	1.8938591	15.83281444	3.063516826	*	0.020057574	germin-like protein 9
Peaxi162Scf00255g01213	1.395850122	11.60045648	3.05496563	*	0.063826686	RCD one 5, putative isoform 2
Peaxi162Scf00391g00728	104.4064378	867.3445951	3.054394616	Up	0.003048568	Proteinase inhibitor type-2
Peaxi162Scf00222g00314	147.7915512	1222.560145	3.048269739	Up	7.66E-32	Ribonuclease T2 family protein
Peaxi162Scf00442g00526	11.75216001	97.1960936	3.047972387	Up	2.81E-05	Dehydrogenase/reductase SDR family member 4
Peaxi162Scf00016g01737	72.08890879	595.7652026	3.046894645	Up	1.47E-24	alpha/beta-Hydrolases superfamily protein
Peaxi162Scf00016g00234	8.47640353	69.79791972	3.041659863	Up	0.001055281	UDP-Glycosyltransferase superfamily protein
Peaxi162Scf00543g00414	129.2667059	1056.182695	3.030436762	Up	1.19E-39	myb domain protein 15
Peaxi162Scf01000g00123	15.50988043	125.9422343	3.021502697	Up	5.55E-10	ATP-dependent RNA helicase, putative
Peaxi162Scf01566g00007	6.578716139	53.41882084	3.021470161	Up	0.004124692	Cytochrome P450 superfamily protein
Peaxi162Scf00747g00018	54.15277214	439.5215172	3.020826697	Up	1.41E-24	auxin response factor 11
Peaxi162Scf00658g00314	56.42936142	457.0988508	3.017988263	Up	3.37E-12	delta 1-pyrroline-5-carboxylate synthase 2
Peaxi162Scf00174g00065	163.067321	1319.279652	3.016210812	Up	1.26E-22	Nucleoredoxin
Peaxi162Scf00132g00081	8.940766948	72.23537188	3.014234965	Up	1.97E-06	transferases
Peaxi162Scf00011g00157	26.36904469	212.6510905	3.011571043	Up	2.12E-10	Protein kinase superfamily protein
Peaxi162Scf00740g00225	201.5571779	1622.657444	3.0090974	Up	1.52E-13	Heat shock protein 70 (Hsp 70) family protein
Peaxi162Scf00021g01720	7.510876829	60.00275712	2.997975549	Up	1.30E-05	Unknown protein
Peaxi162Scf00695g00038	15.05576911	119.6410177	2.990323773	Up	1.44E-09	Cytochrome P450 superfamily protein
Peaxi162Scf00038g01442	5.172275123	40.99163677	2.986458675	Up	0.00094442	phospholipase D alpha 4
Peaxi162Scf01421g00011	7.672350389	60.70586587	2.984095414	*	0.208511671	polyribonucleotide nucleotidyltransferase, putative
Peaxi162Scf00020g00816	0.468259427	3.694278011	2.979912496	*	0.270604728	Unknown protein
Peaxi162Scf00003g04623	0.46826146	3.689098675	2.977882171	*	0.255882281	Unknown protein
Peaxi162Scf00753g00440	0.46826146	3.689098675	2.977882171	*	0.255882281	endonuclease 2
Peaxi162Scf01006g00035	1.40750107	11.0825653	2.977083939	*	0.052665725	Nuclear transcription factor Y subunit B-3
Peaxi162Scf00075g01545	0.468216621	3.683966209	2.976011774	*	0.250442113	Unknown protein
Peaxi162Scf00023g00723	2.349155433	18.46326257	2.97444343	Up	0.012888498	Leucine-rich repeat protein kinase family protein
Peaxi162Scf00161g00089	0.468145068	3.678860459	2.974231391	*	0.250823491	HCO3- transporter family
Peaxi162Scf00434g00044	0.468145068	3.678860459	2.974231391	*	0.250823491	receptor like protein 32
Peaxi162Scf00753g00063	0.468145068	3.678860459	2.974231391	*	0.250823491	Adenylate isopentenyltransferase
Peaxi162Scf00261g01114	5.62808223	44.22345988	2.974096588	Up	0.00015746	Unknown protein
Peaxi162Scf00688g00361	613.9211507	4821.148742	2.973251661	Up	1.70E-05	12-oxophytodienoate reductase 2
Peaxi162Scf00403g00616	14.17462109	111.3085965	2.973182943	Up	1.49E-07	UDP-Glycosyltransferase superfamily protein
Peaxi162Scf00463g00110	0.468053719	3.673774504	2.972517052	*	0.257036455	calmodulin-binding family protein
Peaxi162Scf01010g00117	1.407042262	11.04160568	2.972212419	*	0.049949135	17.6 kDa class I heat shock protein 3
Peaxi162Scf00537g00419	141.6745713	1109.803065	2.969650951	Up	2.04E-42	G-type lectin S-receptor-like serine/threonine-protein kinase
Peaxi162Scf00842g00319	441.0111327	3449.129779	2.967345434	Up	2.10E-36	Transaldolase
Peaxi162Scf00201g00425	1.417410047	11.05957847	2.963967314	*	0.04702751	COBRA-like protein 4
Peaxi162Scf00159g00823	0.47498461	3.705538797	2.963730656	*	0.272776308	Tetratricopeptide repeat protein 5 [Morus notabilis]
Peaxi162Scf00263g00032	0.47498461	3.705538797	2.963730656	*	0.272776308	Peroxidase superfamily protein
Peaxi162Scf00450g00317	7.03364876	54.86657038	2.9635822	Up	0.00013682	Remorin family protein
Peaxi162Scf00618g00123	1.894013384	14.77385315	2.963527712	*	0.026297653	homeobox 7
Peaxi162Scf00057g00620	0.474551768	3.685262424	2.957129974	*	0.259065793	DNA glycosylase superfamily protein
Peaxi162Scf00385g00512	0.474551768	3.685262424	2.957129974	*	0.259065793	Unknown protein
Peaxi162Scf00569g00114	0.95290353	7.397788676	2.956692017	*	0.132993374	homeobox protein 22
Peaxi162Scf00744g00121	435.5748901	3374.412976	2.953643854	Up	1.78E-60	Protein of unknown function (DUF567)
Peaxi162Scf00365g00043	28.25275311	218.4795307	2.951034756	Up	7.37E-10	Ethylene-responsive transcription factor RAP2-10
Peaxi162Scf00408g00053	119.569809	923.5114053	2.949276619	Up	9.23E-22	UDP-Glycosyltransferase superfamily protein
Peaxi162Scf00137g00151	13.69691917	105.4933383	2.945228567	Up	1.79E-07	Unknown protein
Peaxi162Scf00357g00528	2.814539405	21.61030331	2.94074857	Up	0.007233838	nodulin MtN21 /EamA-like transporter family protein
Peaxi162Scf00322g00310	1079.182337	8276.297029	2.939046783	Up	1.27E-52	Cytochrome P450 superfamily protein
Peaxi162Scf00003g05134	3.300960863	25.29650471	2.937980119	Up	0.003193035	Unknown protein
Peaxi162Scf00803g00421	19.29952708	146.6644894	2.925882205	Up	9.64E-09	Heavy metal transport/detoxification superfamily protein
Peaxi162Scf00984g00119	15.30832021	115.5731699	2.916418629	*	0.058731115	Ran BP2/NZF zinc finger-like superfamily protein
Peaxi162Scf00097g02012	11.32594164	85.50019759	2.916296753	Up	6.11E-06	NA
Peaxi162Scf00057g00154	60.46399545	456.3098106	2.915865452	Up	3.34E-14	conserved hypothetical protein
Peaxi162Scf00192g00522	1.395256903	10.51635617	2.91403222	*	0.080798048	Peroxidase superfamily protein
Peaxi162Scf00761g00071	101.547927	763.3158116	2.910119288	Up	6.77E-26	Equilibrative nucleotide transporter 3
Peaxi162Scf01276g00047	194.9364992	1459.977533	2.904870022	Up	1.87E-32	Cytochrome P450 superfamily protein
Peaxi162Scf01464g00028	257.6646485	1918.01841	2.896050049	Up	5.47E-41	cytochrome B561-1
Peaxi162Scf00084g00077	7.033603466	52.21959814	2.892255448	Up	0.000190298	purine permease 10
Peaxi162Scf00003g04037	1192.237248	8793.340466	2.882739977	Up	0.002051898	Zinc finger protein 42 homolog
Peaxi162Scf00158g00319	155.378701	1144.002244	2.880229221	Up	8.08E-32	Unknown protein
Peaxi162Scf00087g00199	124.6849487	916.3902034	2.877674714	Up	1.17E-34	TAC1 [Prunus persica]
Peaxi162Scf00000g00523	5.672285222	41.65077897	2.876341494	Up	0.00036022	Unknown protein
Peaxi162Scf00327g00413	15.95817554	116.8085512	2.871778267	Up	6.99E-08	heat shock transcription factor A2
Peaxi162Scf00074g01220	7.555141611	55.29169118	2.871531997	Up	4.85E-05	Protein kinase family protein
Peaxi162Scf00004g03915	6.626769381	48.41921474	2.869202064	Up	0.000380302	DNA binding,zinc ion binding,DNA binding, putative isoform 2
Peaxi162Scf00314g00628	2.825565108	20.599875	2.866024245	*	0.015876485	Ethylene-responsive transcription factor ERF114
Peaxi162Scf00005g04017	4.73355763	34.33445988	2.858660476	Up	0.003596135	conserved hypothetical protein
Peaxi162Scf00438g00822	0.941324521	6.825737085	2.858220764	*	0.140459129	NA
Peaxi162Scf00236g00711	5.162208598	37.37108425	2.855862076	Up	0.000619979	Protein NRT1/ PTR FAMILY 1.2
Peaxi162Scf00372g01015	167.291529	1204.265158	2.847716783	Up	2.06E-19	serine carboxypeptidase-like 48
Peaxi162Scf01132g00135	6.673250771	48.00083382	2.846597843	Up	0.002990806	wall-associated kinase 2
Peaxi162Scf00229g01513	151.9141254	1091.032147	2.844365684	Up	2.47E-11	Isoaspartyl peptidase/L-asparaginase
Peaxi162Scf00710g00414	7.533435468	53.76169712	2.83519885	Up	4.05E-05	RCD one 5, putative isoform 2
Peaxi162Scf00079g00143	11.12931519	79.3404198	2.833691208	*	0.128986525	serine acetyltransferase 2
Peaxi162Scf00203g00081	166.55754	1185.425647	2.831312605	Up	8.49E-29	FASCICLIN-like arabinogalactan protein 17 precursor
Peaxi162Scf00399g00924	466.3933612	3312.090529	2.828122949	Up	4.09E-44	glutathione S-transferase 7
Peaxi162Scf00459g00122	110.5197108	779.6061193	2.818441722	Up	3.42E-23	potassium transporter 1
Peaxi162Scf01029g00212	35.56028701	250.6873982	2.817550602	Up	1.61E-10	response regulator 9
Peaxi162Scf00928g00033	84.12623612	592.5866689	2.816398468	Up	2.22E-19	Unknown protein
Peaxi162Scf01333g00014	17.13738613	120.3301113	2.811778722	*	0.077507051	ethylene-responsive-element-binding factor 7 [Petunia x hybrida]
Peaxi162Scf00659g00003	10.88289243	76.39839095	2.81148021	Up	8.63E-06	TRICHOME BIREFRINGENCE-LIKE 45
Peaxi162Scf00231g00330	1097.800641	7700.703692	2.810374199	Up	3.44E-42	Fatty acid oxidation complex subunit alpha
Peaxi162Scf00643g00656	38.63379891	270.9009752	2.809830135	Up	5.12E-16	Sugar isomerase (SIS) family protein
Peaxi162Scf00638g00210	723.3285176	5046.676091	2.802610557	Up	9.37E-17	Heavy metal transport/detoxification superfamily protein
Peaxi162Scf00969g00001	5.600775754	39.00359622	2.799908578	Up	0.002236056	U-box domain-containing protein 25
Peaxi162Scf00038g02137	50.50484635	351.3040075	2.798226296	Up	9.61E-17	alpha/beta-Hydrolases superfamily protein
Peaxi162Scf00553g00538	6426.245813	44676.89531	2.797480861	Up	1.13E-65	hydroxycinnamoyl-CoA shikimate/quinate hydroxycinnamoyl transferase
Peaxi162Scf00770g00028	6.077106825	42.21462617	2.796286381	Up	0.00214233	gibberellin 2-oxidase 6
Peaxi162Scf01276g00043	518.2137256	3592.693738	2.793446824	Up	1.82E-54	Cytochrome P450 superfamily protein
Peaxi162Scf00005g00505	2.825173573	19.5103957	2.787831627	Up	0.01216637	ascorbate peroxidase 2
Peaxi162Scf00750g00067	91.26273584	629.8687275	2.786953376	Up	1.17E-24	conserved hypothetical protein
Peaxi162Scf00033g00307	3.755101058	25.8829772	2.785079934	Up	0.012142252	CCT motif family protein
Peaxi162Scf00760g00127	2.836550851	19.527359	2.783287211	*	0.015351734	CASP-like protein
Peaxi162Scf00299g00866	34.39121531	236.7080134	2.782996543	Up	1.49E-13	2-oxoglutarate (2OG) and Fe(II)-dependent oxygenase superfamily protein
Peaxi162Scf00732g00133	247.8175382	1704.928852	2.782361339	Up	2.11E-26	Protein of unknown function (DUF3411)
Peaxi162Scf00195g00027	4.231657736	29.08860425	2.781159224	*	0.021631436	Zinc finger (C3HC4-type RING finger) family protein
Peaxi162Scf00450g00714	8.926126045	61.31646803	2.780168513	Up	0.002139008	Membrane protein, putative
Peaxi162Scf00064g01121	229.8239726	1576.063321	2.777724303	Up	2.77E-42	4-coumarate--CoA ligase-like 5
Peaxi162Scf00003g04533	122.4492866	838.2152374	2.775136379	Up	1.18E-14	2-oxoglutarate (2OG) and Fe(II)-dependent oxygenase superfamily protein
Peaxi162Scf00915g00252	14.57846678	99.70231626	2.773788022	Up	1.36E-06	cytochrome P450, family 76, subfamily C, polypeptide 1
Peaxi162Scf00382g00023	150.0024967	1024.243328	2.771500077	Up	1.76E-27	Unknown protein
Peaxi162Scf00023g00239	269.3175515	1838.561102	2.771196965	Up	9.51E-44	ribonuclease 1
Peaxi162Scf00258g00009	0.930016926	6.336250938	2.768300593	*	0.193911653	TGACG-sequence-specific DNA-binding protein TGA-2.1
Peaxi162Scf00403g00840	28.73791244	195.4327765	2.765645274	Up	6.01E-13	Acidic endochitinase
Peaxi162Scf00357g00631	0.930388285	6.320347668	2.764099084	*	0.171163667	galactinol synthase 1
Peaxi162Scf00026g02615	0.930347648	6.315211002	2.762989116	*	0.170063297	Polyvinylalcohol dehydrogenase
Peaxi162Scf00538g00614	29.61885604	200.9203285	2.762035713	Up	1.31E-10	Magnesium transporter NIPA2
Peaxi162Scf00288g00816	80.78671006	547.7256232	2.761263488	Up	6.13E-19	Peroxidase superfamily protein
Peaxi162Scf00723g00019	22.23182251	150.4706515	2.758783998	Up	4.10E-07	Kirola
Peaxi162Scf00110g02023	2.337318757	15.81009575	2.757919701	*	0.030543104	NA
Peaxi162Scf00411g00062	227.3595677	1536.469283	2.756571303	Up	2.32E-20	3-ketoacyl-CoA synthase 3
Peaxi162Scf00003g00535	0.467996626	3.154782699	2.752970603	*	0.30771233	Unknown protein
Peaxi162Scf00282g00124	0.467996626	3.154782699	2.752970603	*	0.30771233	Unknown protein
Peaxi162Scf00767g00022	886.5357622	5976.142468	2.752963807	Up	1.06E-58	Unknown protein
Peaxi162Scf00169g00625	55.65000101	374.6391303	2.751047975	Up	6.67E-19	Zinc-binding dehydrogenase family protein
Peaxi162Scf00037g01116	0.467900051	3.14970197	2.750943035	*	0.311867075	40S ribosomal protein S10-3
Peaxi162Scf00133g01714	0.467900051	3.14970197	2.750943035	*	0.311867075	NA
Peaxi162Scf00427g00023	0.467900051	3.14970197	2.750943035	*	0.311867075	UDP-Glycosyltransferase superfamily protein
Peaxi162Scf00007g02122	0.94188674	6.337189789	2.750217728	*	0.15012468	myb domain protein 15
Peaxi162Scf00561g00211	4.21844294	28.37322394	2.749747595	Up	0.00739323	laccase 17
Peaxi162Scf00382g00013	4.709041285	31.67080945	2.749648464	Up	0.003417632	alpha/beta-Hydrolases superfamily protein
Peaxi162Scf00937g00334	35.3429033	237.6350975	2.749255469	Up	1.15E-14	conserved hypothetical protein
Peaxi162Scf00166g01050	0.941807421	6.332091805	2.749178177	*	0.143445999	Protein of unknown function (DUF1997)
Peaxi162Scf00987g00110	1.883433757	12.65401009	2.748157453	*	0.041717717	NAC domain protein,
Peaxi162Scf00653g00015	0.941720379	6.327001543	2.748151292	*	0.139813457	conserved hypothetical protein
Peaxi162Scf00345g00021	162.9438635	1093.882065	2.747010278	Up	1.74E-36	basic helix-loop-helix (bHLH) DNA-binding superfamily protein
Peaxi162Scf00525g00085	2.824817476	18.96063907	2.746778035	Up	0.013200874	alpha/beta-Hydrolases superfamily protein
Peaxi162Scf00102g00932	95.81354859	643.0599761	2.746651718	Up	5.84E-15	nudix hydrolase homolog 8
Peaxi162Scf00169g00629	247.7188892	1661.200169	2.745450137	Up	2.00E-39	Zinc-binding dehydrogenase family protein
Peaxi162Scf00888g00410	2.359426869	15.80325036	2.743712957	*	0.023897369	NAC domain protein 66
Peaxi162Scf00016g00349	141.4416313	947.0335842	2.743208769	Up	4.85E-16	purple acid phosphatase 10
Peaxi162Scf00000g00572	0.941303596	6.296354503	2.74178476	*	0.182093134	interactor of constitutive active rops 1
Peaxi162Scf00121g02450	0.475239206	3.175880695	2.740430954	*	0.326603226	Linoleate 9S-lipoxygenase 6
Peaxi162Scf01089g00016	0.475239206	3.175880695	2.740430954	*	0.326603226	Casparian strip membrane protein 1
Peaxi162Scf00274g00748	0.476023053	3.180274152	2.740047789	*	0.395889473	flavonol synthase [Nicotiana tabacum]
Peaxi162Scf01434g00015	1.894301017	12.65077419	2.739488168	*	0.046622476	galacturonosyltransferase 12
Peaxi162Scf00828g10013	31.01214904	206.9342007	2.738266696	Up	1.31E-12	transferase, transferring glycosyl groups, putative
Peaxi162Scf00980g00130	0.474890279	3.165875014	2.73693817	*	0.310005737	Unknown protein
Peaxi162Scf41047g00002	0.474890279	3.165875014	2.73693817	*	0.310005737	myb family transcription factor
Peaxi162Scf00047g00204	4.19381162	27.93602589	2.735792837	Up	0.011005082	ENTH/ANTH/VHS superfamily protein
Peaxi162Scf01242g00012	718.1168284	4781.494755	2.735171217	Up	1.73E-26	serine carboxypeptidase-like 20
Peaxi162Scf00595g00426	0.474851963	3.160736027	2.734710829	*	0.314198958	aspartate aminotransferase 1
Peaxi162Scf00016g02244	13.63683877	90.61948144	2.732311992	Up	3.18E-07	Leucine-rich repeat protein kinase family protein
Peaxi162Scf01979g00003	0.474940843	3.155469842	2.732035102	*	0.32859734	conserved hypothetical protein
Peaxi162Scf00469g00010	1.430543683	9.502106805	2.731683871	*	0.113730681	conserved hypothetical protein
Peaxi162Scf00232g00419	7.08494862	47.06006249	2.73167394	Up	0.005870054	Chaperone DnaJ-domain superfamily protein
Peaxi162Scf00007g01016	0.953077351	6.328453235	2.731187715	*	0.174794125	conserved hypothetical protein
Peaxi162Scf00038g01416	222.2377557	1475.285849	2.730818676	Up	5.28E-21	PRA1 (Prenylated rab acceptor) family protein
Peaxi162Scf00130g00417	88.94045522	587.7583965	2.72431155	Up	3.37E-26	Thioredoxin reductase
Peaxi162Scf00673g00034	43.6048031	288.084908	2.723935121	Up	4.01E-09	bZIP transcription factor [Tamarix hispida]
Peaxi162Scf00282g00419	123.9810738	816.9923419	2.720202651	Up	3.16E-29	Sec-independent protein translocase protein TATA, chloroplastic
Peaxi162Scf00069g01736	12.75451162	83.81432222	2.716189135	Up	2.59E-06	Protein yippee-like
Peaxi162Scf00060g00816	4.254381086	27.93432245	2.715017654	Up	0.003907758	NA
Peaxi162Scf00434g00337	2.813286827	18.40924834	2.710102167	*	0.018922317	receptor like protein 50
Peaxi162Scf00111g00137	54.57886927	354.0299134	2.697456853	Up	2.94E-19	Protein kinase superfamily protein
Peaxi162Scf02085g00002	8.927549762	57.3710638	2.683987094	Up	6.10E-05	ATP-dependent RNA helicase, putative
Peaxi162Scf00585g01018	1.896270034	12.1659974	2.681618273	*	0.087451687	Eukaryotic translation initiation factor 1A
Peaxi162Scf00069g00810	62.60424498	400.7210895	2.678266049	Up	6.26E-09	beta-fructofuranosidase, insoluble isoenzyme 1-like
Peaxi162Scf00076g01042	5479.167618	34979.60427	2.674485324	Up	7.34E-28	glutamate dehydrogenase 1
Peaxi162Scf00084g00717	30.93033813	196.8505648	2.670006342	Up	5.71E-07	Haloacid dehalogenase-like hydrolase (HAD) superfamily protein
Peaxi162Scf00128g01627	122.2124537	777.734337	2.669886129	Up	7.80E-20	NAC domain protein,
Peaxi162Scf00063g02322	525.9488079	3339.838508	2.666784056	Up	1.29E-52	Isocitrate dehydrogenase [NADP]
Peaxi162Scf01030g00013	64.42570654	409.0263538	2.666485441	Up	3.30E-10	UDP-galactose transporter 3
Peaxi162Scf00427g00719	46.04271094	291.7906316	2.663888878	Up	1.16E-09	O-fucosyltransferase family protein
Peaxi162Scf00073g00181	77.31874346	489.7420997	2.663132123	Up	2.68E-11	glutamate dehydrogenase 2
Peaxi162Scf00481g00732	20.66627557	130.5530649	2.65928601	Up	1.50E-08	17.5 kDa class I heat shock protein
Peaxi162Scf00078g00103	7.510187188	47.4116633	2.658321235	Up	0.000240552	conserved hypothetical protein
Peaxi162Scf00017g02118	53.74038582	337.7470237	2.651864472	Up	2.06E-17	Polynucleotide 5'-hydroxyl-kinase NOL9
Peaxi162Scf01352g00015	406.0936261	2549.28288	2.650207182	Up	1.37E-48	conserved hypothetical protein
Peaxi162Scf00584g00015	48.5081819	304.4580278	2.649943341	Up	2.69E-10	NAD(P)-linked oxidoreductase superfamily protein
Peaxi162Scf00102g01634	60.98757749	382.4133579	2.648545602	Up	3.29E-11	1-aminocyclopropane-1-carboxylate synthase 9
Peaxi162Scf00114g00211	24.89848171	155.8887005	2.646386683	Up	4.74E-10	shrunken seed protein (SSE1)
Peaxi162Scf00235g00840	20.66577812	129.224217	2.64456087	Up	3.50E-07	MBOAT (membrane bound O-acyl transferase) family protein
Peaxi162Scf00013g00047	5.650399481	35.33044643	2.644487205	Up	0.001477615	Leucine-rich receptor-like protein kinase family protein
Peaxi162Scf00198g00014	39.69853149	247.9646672	2.642977018	Up	3.02E-09	spermidine synthase 3
Peaxi162Scf00889g00012	73.7773547	459.7758571	2.639680745	Up	1.94E-09	Cation transporter HKT1
Peaxi162Scf00328g00013	97.41778986	607.0174002	2.639480714	Up	1.58E-25	2-oxoglutarate (2OG) and Fe(II)-dependent oxygenase superfamily protein
Peaxi162Scf00102g01336	0.930055396	5.791277051	2.638492962	*	0.201977535	Unknown protein
Peaxi162Scf00469g00065	38.54548301	239.6751782	2.636446793	Up	6.87E-14	conserved hypothetical protein
Peaxi162Scf00130g00716	6.100381815	37.82642135	2.632422847	Up	0.004320639	UDP-Glycosyltransferase superfamily protein
Peaxi162Scf00191g01426	52.3790128	324.488774	2.631107793	Up	1.64E-10	Pectin lyase-like superfamily protein
Peaxi162Scf01238g00114	1187.243829	7353.043083	2.630725181	Up	3.68E-41	vacuolar sorting receptor homolog 1
Peaxi162Scf00408g00088	38.7455194	239.3190739	2.626833996	Up	3.00E-11	Plant protein of unknown function (DUF946)
Peaxi162Scf00623g00518	90.23829512	557.3603967	2.626798779	Up	1.40E-17	Argonaute family protein
Peaxi162Scf00102g01540	0.941953023	5.812897304	2.625530404	*	0.187534584	Unknown protein
Peaxi162Scf00078g00339	41.67091901	257.1145789	2.625298593	Up	3.86E-10	2-oxoglutarate (2OG) and Fe(II)-dependent oxygenase superfamily protein
Peaxi162Scf00957g00326	6.091231081	37.42279251	2.619111476	Up	0.001748271	peroxisomal adenine nucleotide carrier 2
Peaxi162Scf00397g00425	4.7369429	29.08881258	2.618436219	*	0.024330311	NAD(P)-binding Rossmann-fold superfamily protein
Peaxi162Scf00015g01036	56.63583481	347.7802499	2.618388932	Up	8.37E-08	myb domain protein 62
Peaxi162Scf00685g00059	269.7668548	1654.813809	2.616883895	Up	2.10E-36	Red chlorophyll catabolite reductase
Peaxi162Scf00015g00027	443.5690154	2720.549776	2.616667727	Up	1.25E-21	Auxin-responsive protein IAA4
Peaxi162Scf00347g00104	41.37877231	253.3085594	2.613933081	Up	1.17E-08	CBL-interacting protein kinase 20
Peaxi162Scf00725g00412	16.90144395	103.2755366	2.611280146	Up	3.89E-07	Double Clp-N motif-containing P-loop nucleoside triphosphate hydrolases superfamily protein
Peaxi162Scf00003g00343	0.148913723	0.90989329	2.611220652	*	0.593482823	HXXXD-type acyl-transferase family protein
Peaxi162Scf00006g00516	0.148913723	0.90989329	2.611220652	*	0.593482823	Calcium-binding EF-hand family protein
Peaxi162Scf00013g00212	0.148913723	0.90989329	2.611220652	*	0.593482823	IAA-amino acid hydrolase ILR1-like 7
Peaxi162Scf00013g00832	0.148913723	0.90989329	2.611220652	*	0.593482823	serine/threonine protein kinase 3
Peaxi162Scf00017g02837	0.148913723	0.90989329	2.611220652	*	0.593482823	basic helix-loop-helix (bHLH) DNA-binding superfamily protein
Peaxi162Scf00018g02018	0.148913723	0.90989329	2.611220652	*	0.593482823	myosin 1
Peaxi162Scf00020g00001	0.148913723	0.90989329	2.611220652	*	0.593482823	Unknown protein
Peaxi162Scf00023g00418	0.148913723	0.90989329	2.611220652	*	0.593482823	O-acyltransferase (WSD1-like) family protein
Peaxi162Scf00025g02923	0.148913723	0.90989329	2.611220652	*	0.593482823	Leucine-rich repeat protein kinase family protein
Peaxi162Scf00025g03225	0.148913723	0.90989329	2.611220652	*	0.593482823	Unknown protein
Peaxi162Scf00026g00063	0.148913723	0.90989329	2.611220652	*	0.593482823	NA
Peaxi162Scf00037g00014	0.148913723	0.90989329	2.611220652	*	0.593482823	basic helix-loop-helix (bHLH) DNA-binding superfamily protein
Peaxi162Scf00057g02124	0.148913723	0.90989329	2.611220652	*	0.593482823	wall-associated kinase 2
Peaxi162Scf00060g00047	0.148913723	0.90989329	2.611220652	*	0.593482823	Disease resistance-responsive (dirigent-like protein) family protein
Peaxi162Scf00062g01423	0.148913723	0.90989329	2.611220652	*	0.593482823	LOB domain-containing protein 4
Peaxi162Scf00064g00331	0.148913723	0.90989329	2.611220652	*	0.593482823	RING/U-box superfamily protein
Peaxi162Scf00073g00212	0.148913723	0.90989329	2.611220652	*	0.593482823	Unknown protein
Peaxi162Scf00073g01719	0.148913723	0.90989329	2.611220652	*	0.593482823	ATP-dependent DNA helicase pcrA [Morus notabilis]
Peaxi162Scf00087g00075	0.148913723	0.90989329	2.611220652	*	0.593482823	basic helix-loop-helix (bHLH) DNA-binding superfamily protein
Peaxi162Scf00089g01238	0.148913723	0.90989329	2.611220652	*	0.593482823	cytochrome P450, family 71, subfamily A, polypeptide 20
Peaxi162Scf00100g00213	0.148913723	0.90989329	2.611220652	*	0.593482823	2-oxoglutarate (2OG) and Fe(II)-dependent oxygenase superfamily protein
Peaxi162Scf00109g00018	0.148913723	0.90989329	2.611220652	*	0.593482823	Glutathione S-transferase family protein
Peaxi162Scf00132g00522	0.148913723	0.90989329	2.611220652	*	0.593482823	Unknown protein
Peaxi162Scf00152g00645	0.148913723	0.90989329	2.611220652	*	0.593482823	Unknown protein
Peaxi162Scf00153g01839	0.148913723	0.90989329	2.611220652	*	0.593482823	Major pollen allergen Bet v 1-M/N
Peaxi162Scf00169g01410	0.148913723	0.90989329	2.611220652	*	0.593482823	NA
Peaxi162Scf00193g00712	0.148913723	0.90989329	2.611220652	*	0.593482823	Unknown protein
Peaxi162Scf00196g00319	0.148913723	0.90989329	2.611220652	*	0.593482823	UDP-Glycosyltransferase superfamily protein
Peaxi162Scf00216g00001	0.148913723	0.90989329	2.611220652	*	0.593482823	basic helix-loop-helix (bHLH) DNA-binding superfamily protein
Peaxi162Scf00222g00120	0.148913723	0.90989329	2.611220652	*	0.593482823	R1 [Solanum tuberosum]
Peaxi162Scf00222g00814	0.148913723	0.90989329	2.611220652	*	0.593482823	Unknown protein
Peaxi162Scf00223g01515	0.148913723	0.90989329	2.611220652	*	0.593482823	LisH dimerisation motif
Peaxi162Scf00226g00414	0.148913723	0.90989329	2.611220652	*	0.593482823	Serine/threonine-protein phosphatase 7 long form homolog
Peaxi162Scf00255g00006	0.148913723	0.90989329	2.611220652	*	0.593482823	Bidirectional sugar transporter N3
Peaxi162Scf00264g00415	0.148913723	0.90989329	2.611220652	*	0.593482823	Sigma factor SigB regulation protein RsbQ
Peaxi162Scf00274g00749	0.148913723	0.90989329	2.611220652	*	0.593482823	Chitinase family protein
Peaxi162Scf00286g00120	0.148913723	0.90989329	2.611220652	*	0.593482823	Unknown protein
Peaxi162Scf00310g00043	0.148913723	0.90989329	2.611220652	*	0.593482823	Unknown protein
Peaxi162Scf00314g00710	0.148913723	0.90989329	2.611220652	*	0.593482823	inositol polyphosphate kinase 2 alpha
Peaxi162Scf00334g00123	0.148913723	0.90989329	2.611220652	*	0.593482823	Ethylene-responsive transcription factor 1B
Peaxi162Scf00354g00008	0.148913723	0.90989329	2.611220652	*	0.593482823	pleiotropic drug resistance 11
Peaxi162Scf00385g00074	0.148913723	0.90989329	2.611220652	*	0.593482823	NA
Peaxi162Scf00402g00945	0.148913723	0.90989329	2.611220652	*	0.593482823	Unknown protein
Peaxi162Scf00408g00418	0.148913723	0.90989329	2.611220652	*	0.593482823	Bifunctional pinoresinol-lariciresinol reductase
Peaxi162Scf00417g01311	0.148913723	0.90989329	2.611220652	*	0.593482823	transducin family protein / WD-40 repeat family protein
Peaxi162Scf00420g00240	0.148913723	0.90989329	2.611220652	*	0.593482823	myb domain protein 40
Peaxi162Scf00434g00728	0.148913723	0.90989329	2.611220652	*	0.593482823	histidine phosphotransfer protein 6
Peaxi162Scf00452g00826	0.148913723	0.90989329	2.611220652	*	0.593482823	auxin-responsive family protein
Peaxi162Scf00480g00023	0.148913723	0.90989329	2.611220652	*	0.593482823	receptor lectin kinase
Peaxi162Scf00515g00519	0.148913723	0.90989329	2.611220652	*	0.593482823	Unknown protein
Peaxi162Scf00538g00520	0.148913723	0.90989329	2.611220652	*	0.593482823	proline-rich protein 4
Peaxi162Scf00569g00003	0.148913723	0.90989329	2.611220652	*	0.593482823	Unknown protein
Peaxi162Scf00569g00008	0.148913723	0.90989329	2.611220652	*	0.593482823	Unknown protein
Peaxi162Scf00610g00034	0.148913723	0.90989329	2.611220652	*	0.593482823	60S ribosomal protein L10
Peaxi162Scf00615g00004	0.148913723	0.90989329	2.611220652	*	0.593482823	Bifunctional pinoresinol-lariciresinol reductase
Peaxi162Scf00627g00058	0.148913723	0.90989329	2.611220652	*	0.593482823	NA
Peaxi162Scf00635g00017	0.148913723	0.90989329	2.611220652	*	0.593482823	Unknown protein
Peaxi162Scf00668g00002	0.148913723	0.90989329	2.611220652	*	0.593482823	LEA protein 4 [Capsicum annuum]
Peaxi162Scf00708g00023	0.148913723	0.90989329	2.611220652	*	0.593482823	Unknown protein
Peaxi162Scf00753g00333	0.148913723	0.90989329	2.611220652	*	0.593482823	ubiquitin-associated (UBA)/TS-N domain-containing protein
Peaxi162Scf00801g00216	0.148913723	0.90989329	2.611220652	*	0.593482823	Pachytene checkpoint protein 2 homolog
Peaxi162Scf00911g00012	0.148913723	0.90989329	2.611220652	*	0.593482823	myb domain protein 16
Peaxi162Scf00964g00143	0.148913723	0.90989329	2.611220652	*	0.593482823	cytochrome P450, family 718
Peaxi162Scf01208g00135	0.148913723	0.90989329	2.611220652	*	0.593482823	Alpha/beta hydrolase related protein
Peaxi162Scf01290g00214	0.148913723	0.90989329	2.611220652	*	0.593482823	Unknown protein
Peaxi162Scf01342g00005	0.148913723	0.90989329	2.611220652	*	0.593482823	Cysteine proteinases superfamily protein
Peaxi162Scf00610g00361	184.3355696	1126.034156	2.610844202	Up	7.57E-33	Xyloglucan endotransglucosylase/hydrolase family protein
Peaxi162Scf00133g00142	26.84459909	163.9244032	2.610326878	Up	2.92E-10	Monothiol glutaredoxin-S6
Peaxi162Scf00015g00036	3.278535213	20.01480988	2.609944616	*	0.016689396	Sulfite exporter TauE/SafE family protein
Peaxi162Scf00000g00426	0.148754059	0.904875649	2.604790511	*	0.588949476	gibberellin 20-oxidase 3
Peaxi162Scf00000g00467	0.148754059	0.904875649	2.604790511	*	0.588949476	ABC-2 type transporter family protein
Peaxi162Scf00002g02319	0.148754059	0.904875649	2.604790511	*	0.588949476	SYM8 [Pisum sativum]
Peaxi162Scf00003g03631	0.148754059	0.904875649	2.604790511	*	0.588949476	sulfate transporter 1
Peaxi162Scf00013g03437	0.148754059	0.904875649	2.604790511	*	0.588949476	Flower, cultured cell, putative
Peaxi162Scf00015g00233	0.148754059	0.904875649	2.604790511	*	0.588949476	Unknown protein
Peaxi162Scf00021g00523	0.148754059	0.904875649	2.604790511	*	0.588949476	response regulator 1
Peaxi162Scf00033g03023	0.148754059	0.904875649	2.604790511	*	0.588949476	Histone-lysine N-methyltransferase SUVR4
Peaxi162Scf00035g00302	0.148754059	0.904875649	2.604790511	*	0.588949476	protodermal factor 1
Peaxi162Scf00047g00929	0.148754059	0.904875649	2.604790511	*	0.588949476	F-box family protein
Peaxi162Scf00051g01415	0.148754059	0.904875649	2.604790511	*	0.588949476	Armadillo/beta-catenin-like repeat
Peaxi162Scf00059g00192	0.148754059	0.904875649	2.604790511	*	0.588949476	GDSL esterase/lipase
Peaxi162Scf00073g01424	0.148754059	0.904875649	2.604790511	*	0.588949476	Ethylene-responsive transcription factor SHINE 3
Peaxi162Scf00078g01421	0.148754059	0.904875649	2.604790511	*	0.588949476	ARM repeat superfamily protein
Peaxi162Scf00079g00129	0.148754059	0.904875649	2.604790511	*	0.588949476	glucose-6-phosphate/phosphate translocator 2
Peaxi162Scf00083g01311	0.148754059	0.904875649	2.604790511	*	0.588949476	Cytochrome P450 superfamily protein
Peaxi162Scf00084g00063	0.148754059	0.904875649	2.604790511	*	0.588949476	purine permease 11
Peaxi162Scf00089g00210	0.148754059	0.904875649	2.604790511	*	0.588949476	Protein of unknown function (DUF579)
Peaxi162Scf00106g00017	0.148754059	0.904875649	2.604790511	*	0.588949476	FAR1-related sequence 5
Peaxi162Scf00117g00916	0.148754059	0.904875649	2.604790511	*	0.588949476	Calcium-binding EF-hand family protein
Peaxi162Scf00160g00113	0.148754059	0.904875649	2.604790511	*	0.588949476	Cupredoxin superfamily protein, putative
Peaxi162Scf00169g00413	0.148754059	0.904875649	2.604790511	*	0.588949476	Disease resistance protein (CC-NBS-LRR class) family
Peaxi162Scf00188g00102	0.148754059	0.904875649	2.604790511	*	0.588949476	Unknown protein
Peaxi162Scf00188g01026	0.148754059	0.904875649	2.604790511	*	0.588949476	DNA glycosylase superfamily protein
Peaxi162Scf00188g01332	0.148754059	0.904875649	2.604790511	*	0.588949476	Unknown protein
Peaxi162Scf00192g00516	0.148754059	0.904875649	2.604790511	*	0.588949476	Unknown protein
Peaxi162Scf00204g00102	0.148754059	0.904875649	2.604790511	*	0.588949476	receptor-like protein kinase 1
Peaxi162Scf00207g00438	0.148754059	0.904875649	2.604790511	*	0.588949476	Chaperone DnaJ-domain superfamily protein
Peaxi162Scf00212g00111	0.148754059	0.904875649	2.604790511	*	0.588949476	conserved hypothetical protein
Peaxi162Scf00227g00082	0.148754059	0.904875649	2.604790511	*	0.588949476	agenet domain-containing family protein
Peaxi162Scf00248g00116	0.148754059	0.904875649	2.604790511	*	0.588949476	RAB GTPase homolog A1F
Peaxi162Scf00251g00071	0.148754059	0.904875649	2.604790511	*	0.588949476	pleiotropic drug resistance 6
Peaxi162Scf00265g00313	0.148754059	0.904875649	2.604790511	*	0.588949476	Protein of unknown function (DUF604)
Peaxi162Scf00267g00137	0.148754059	0.904875649	2.604790511	*	0.588949476	Unknown protein
Peaxi162Scf00271g00220	0.148754059	0.904875649	2.604790511	*	0.588949476	conserved hypothetical protein
Peaxi162Scf00298g00055	0.148754059	0.904875649	2.604790511	*	0.588949476	Unknown protein
Peaxi162Scf00306g00043	0.148754059	0.904875649	2.604790511	*	0.588949476	receptor like protein 53
Peaxi162Scf00349g00711	0.148754059	0.904875649	2.604790511	*	0.588949476	calmodulin-binding family protein
Peaxi162Scf00365g00065	0.148754059	0.904875649	2.604790511	*	0.588949476	Unknown protein
Peaxi162Scf00390g00720	0.148754059	0.904875649	2.604790511	*	0.588949476	NA
Peaxi162Scf00411g00026	0.148754059	0.904875649	2.604790511	*	0.588949476	C2H2-type zinc finger family protein
Peaxi162Scf00420g00077	0.148754059	0.904875649	2.604790511	*	0.588949476	Protection of telomeres protein 1b
Peaxi162Scf00420g00547	0.148754059	0.904875649	2.604790511	*	0.588949476	Peroxidase superfamily protein
Peaxi162Scf00456g00035	0.148754059	0.904875649	2.604790511	*	0.588949476	cytochrome C biogenesis 452
Peaxi162Scf00475g00064	0.148754059	0.904875649	2.604790511	*	0.588949476	ethylene response factor 168 [Nicotiana tabacum]
Peaxi162Scf00558g00316	0.148754059	0.904875649	2.604790511	*	0.588949476	Protein of unknown function (DUF506)
Peaxi162Scf00569g00032	0.148754059	0.904875649	2.604790511	*	0.588949476	RING/U-box superfamily protein
Peaxi162Scf00578g00528	0.148754059	0.904875649	2.604790511	*	0.588949476	CBL-interacting protein kinase 7
Peaxi162Scf00583g00516	0.148754059	0.904875649	2.604790511	*	0.588949476	HXXXD-type acyl-transferase family protein
Peaxi162Scf00602g00313	0.148754059	0.904875649	2.604790511	*	0.588949476	Unknown protein
Peaxi162Scf00630g00613	0.148754059	0.904875649	2.604790511	*	0.588949476	LisH dimerization motif,WD40/YVTN repeat-like-containing domain isoform 2
Peaxi162Scf00688g00362	0.148754059	0.904875649	2.604790511	*	0.588949476	12-oxophytodienoate reductase 2
Peaxi162Scf00703g00011	0.148754059	0.904875649	2.604790511	*	0.588949476	MADS-box transcription factor 27
Peaxi162Scf00814g00018	0.148754059	0.904875649	2.604790511	*	0.588949476	cytochrome P450, family 735, subfamily A, polypeptide 1
Peaxi162Scf00839g00210	0.148754059	0.904875649	2.604790511	*	0.588949476	wall associated kinase-like 1
Peaxi162Scf00900g00110	0.148754059	0.904875649	2.604790511	*	0.588949476	Eukaryotic aspartyl protease family protein
Peaxi162Scf00977g00315	0.148754059	0.904875649	2.604790511	*	0.588949476	centromere/kinetochore protein, putative (ZW10)
Peaxi162Scf00986g00218	0.148754059	0.904875649	2.604790511	*	0.588949476	flavone synthase II [Verbena x hybrida]
Peaxi162Scf01060g00143	0.148754059	0.904875649	2.604790511	*	0.588949476	LMBR1-like membrane protein
Peaxi162Scf01238g00116	0.148754059	0.904875649	2.604790511	*	0.588949476	germin-like protein 2
Peaxi162Scf01298g00002	0.148754059	0.904875649	2.604790511	*	0.588949476	Ribonuclease S-2
Peaxi162Scf01352g00002	0.148754059	0.904875649	2.604790511	*	0.588949476	Protein of unknown function (DUF674)
Peaxi162Scf01845g00009	0.148754059	0.904875649	2.604790511	*	0.588949476	syntaxin of plants 131
Peaxi162Scf03184g00005	0.148754059	0.904875649	2.604790511	*	0.588949476	Glutaredoxin
Peaxi162Scf00403g00718	0.95338221	5.79874487	2.604614054	*	0.207581608	conserved hypothetical protein
Peaxi162Scf00013g00084	18.35556852	111.638036	2.604538945	Up	6.14E-08	Dof-type zinc finger DNA-binding family protein
Peaxi162Scf00149g00920	0.953467711	5.788304762	2.601884896	*	0.218304291	P-loop containing nucleoside triphosphate hydrolases superfamily protein
Peaxi162Scf00000g00752	0.148593162	0.899859242	2.59833162	*	0.595378713	Pre-mRNA-splicing factor cwc22
Peaxi162Scf00001g00323	0.148593162	0.899859242	2.59833162	*	0.595378713	Replication protein A 70 kDa DNA-binding subunit B
Peaxi162Scf00011g01124	0.148593162	0.899859242	2.59833162	*	0.595378713	jasmonate ZIM-domain protein 4 [Nicotiana tabacum]
Peaxi162Scf00013g00941	0.148593162	0.899859242	2.59833162	*	0.595378713	Eukaryotic aspartyl protease family protein
Peaxi162Scf00015g00245	0.148593162	0.899859242	2.59833162	*	0.595378713	exocyst subunit exo70 family protein H2
Peaxi162Scf00032g00152	0.148593162	0.899859242	2.59833162	*	0.595378713	cytochrome P450, family 71, subfamily B, polypeptide 26
Peaxi162Scf00034g00114	0.148593162	0.899859242	2.59833162	*	0.595378713	alpha/beta-Hydrolases superfamily protein
Peaxi162Scf00034g00145	0.148593162	0.899859242	2.59833162	*	0.595378713	Leucine-rich repeat (LRR) family protein
Peaxi162Scf00038g00043	0.148593162	0.899859242	2.59833162	*	0.595378713	S-adenosylmethionine decarboxylase proenzyme
Peaxi162Scf00038g02213	0.148593162	0.899859242	2.59833162	*	0.595378713	Late embryogenesis abundant hydroxyproline-rich glycoprotein family, putative
Peaxi162Scf00052g00015	0.148593162	0.899859242	2.59833162	*	0.595378713	gamma-tocopherol methyltransferase
Peaxi162Scf00053g00003	0.148593162	0.899859242	2.59833162	*	0.595378713	sulfotransferase 16
Peaxi162Scf00057g00045	0.148593162	0.899859242	2.59833162	*	0.595378713	Unknown protein
Peaxi162Scf00059g00123	0.148593162	0.899859242	2.59833162	*	0.595378713	NA
Peaxi162Scf00060g02815	0.148593162	0.899859242	2.59833162	*	0.595378713	DNA-directed RNA polymerase I subunit rpa49 [Morus notabilis]
Peaxi162Scf00069g00093	0.148593162	0.899859242	2.59833162	*	0.595378713	NA
Peaxi162Scf00074g01731	0.148593162	0.899859242	2.59833162	*	0.595378713	Meiotic recombination protein SPO11-2
Peaxi162Scf00075g01237	0.148593162	0.899859242	2.59833162	*	0.595378713	HXXXD-type acyl-transferase family protein
Peaxi162Scf00080g00104	0.148593162	0.899859242	2.59833162	*	0.595378713	Unknown protein
Peaxi162Scf00084g00915	0.148593162	0.899859242	2.59833162	*	0.595378713	ribosomal protein L16
Peaxi162Scf00088g01321	0.148593162	0.899859242	2.59833162	*	0.595378713	oxophytodienoate-reductase 3
Peaxi162Scf00089g00839	0.148593162	0.899859242	2.59833162	*	0.595378713	glucan synthase-like 8
Peaxi162Scf00094g00141	0.148593162	0.899859242	2.59833162	*	0.595378713	conserved hypothetical protein
Peaxi162Scf00102g00165	0.148593162	0.899859242	2.59833162	*	0.595378713	heat shock protein 90.1
Peaxi162Scf00103g00071	0.148593162	0.899859242	2.59833162	*	0.595378713	Blue copper protein
Peaxi162Scf00128g01411	0.148593162	0.899859242	2.59833162	*	0.595378713	Unknown protein
Peaxi162Scf00129g00734	0.148593162	0.899859242	2.59833162	*	0.595378713	conserved hypothetical protein
Peaxi162Scf00139g00823	0.148593162	0.899859242	2.59833162	*	0.595378713	Transposon MuDR mudrA-like protein, putative [Solanum demissum]
Peaxi162Scf00141g00011	0.148593162	0.899859242	2.59833162	*	0.595378713	Peroxidase superfamily protein
Peaxi162Scf00152g01120	0.148593162	0.899859242	2.59833162	*	0.595378713	LL-diaminopimelate aminotransferase
Peaxi162Scf00166g00335	0.148593162	0.899859242	2.59833162	*	0.595378713	COBRA-like protein 4
Peaxi162Scf00196g00051	0.148593162	0.899859242	2.59833162	*	0.595378713	Eukaryotic aspartyl protease family protein
Peaxi162Scf00220g00313	0.148593162	0.899859242	2.59833162	*	0.595378713	MATH and LRR domain-containing protein PFE0570w, putative isoform 2
Peaxi162Scf00231g00429	0.148593162	0.899859242	2.59833162	*	0.595378713	RAC-like GTP binding protein 5
Peaxi162Scf00254g00105	0.148593162	0.899859242	2.59833162	*	0.595378713	Protein FLOWERING LOCUS T
Peaxi162Scf00264g00088	0.148593162	0.899859242	2.59833162	*	0.595378713	Dehydration-responsive element-binding protein 2C
Peaxi162Scf00286g01045	0.148593162	0.899859242	2.59833162	*	0.595378713	NA
Peaxi162Scf00316g00059	0.148593162	0.899859242	2.59833162	*	0.595378713	Early light-induced protein, chloroplastic
Peaxi162Scf00365g00056	0.148593162	0.899859242	2.59833162	*	0.595378713	Unknown protein
Peaxi162Scf00402g00926	0.148593162	0.899859242	2.59833162	*	0.595378713	Unknown protein
Peaxi162Scf00403g00088	0.148593162	0.899859242	2.59833162	*	0.595378713	1-aminocyclopropane-1-carboxylate synthase 11
Peaxi162Scf00428g01025	0.148593162	0.899859242	2.59833162	*	0.595378713	NA
Peaxi162Scf00464g00121	0.148593162	0.899859242	2.59833162	*	0.595378713	Unknown protein
Peaxi162Scf00484g00005	0.148593162	0.899859242	2.59833162	*	0.595378713	Unknown protein
Peaxi162Scf00521g00049	0.148593162	0.899859242	2.59833162	*	0.595378713	NAC domain protein,
Peaxi162Scf00564g00057	0.148593162	0.899859242	2.59833162	*	0.595378713	Protein kinase superfamily protein
Peaxi162Scf00564g00214	0.148593162	0.899859242	2.59833162	*	0.595378713	Plant protein of unknown function (DUF639)
Peaxi162Scf00573g00615	0.148593162	0.899859242	2.59833162	*	0.595378713	Unknown protein
Peaxi162Scf00716g00429	0.148593162	0.899859242	2.59833162	*	0.595378713	Protein yippee-like
Peaxi162Scf00767g00014	0.148593162	0.899859242	2.59833162	*	0.595378713	P-loop containing nucleoside triphosphate hydrolases superfamily protein
Peaxi162Scf00789g00527	0.148593162	0.899859242	2.59833162	*	0.595378713	Transposon MuDR mudrA-like protein, putative [Solanum demissum]
Peaxi162Scf00789g00618	0.148593162	0.899859242	2.59833162	*	0.595378713	NA
Peaxi162Scf00798g00320	0.148593162	0.899859242	2.59833162	*	0.595378713	NA
Peaxi162Scf00835g00114	0.148593162	0.899859242	2.59833162	*	0.595378713	WRKY transcription factor 18
Peaxi162Scf01087g00122	0.148593162	0.899859242	2.59833162	*	0.595378713	Domain of unknown function (DUF303)
Peaxi162Scf01327g00125	0.148593162	0.899859242	2.59833162	*	0.595378713	cytochrome P450, family 718
Peaxi162Scf02095g00012	0.148593162	0.899859242	2.59833162	*	0.595378713	Protein kinase superfamily protein
Peaxi162Scf02251g00003	0.148593162	0.899859242	2.59833162	*	0.595378713	ATP synthase subunit-like protein
Peaxi162Scf00328g00523	334.2499652	2017.348597	2.593461087	Up	8.77E-35	3-dehydroquinate synthase, putative
Peaxi162Scf00498g10029	31.44882401	189.6354695	2.592150856	Up	2.32E-05	cinnamyl alcohol dehydrogenase 9
Peaxi162Scf00959g00022	264.5213982	1593.421295	2.590671423	Up	8.14E-32	3-phosphoshikimate 1-carboxyvinyltransferase 2
Peaxi162Scf00222g00117	142.8263375	859.1974098	2.588727604	Up	5.80E-16	WRKY DNA-binding protein 4
Peaxi162Scf00036g00217	6.13819352	36.88730662	2.587238416	Up	0.001307423	GDSL esterase/lipase
Peaxi162Scf00274g00037	8.437392018	50.65196485	2.585749196	Up	0.000954138	Pentatricopeptide repeat-containing protein
Peaxi162Scf00516g00122	2.371626808	14.22600317	2.584581476	*	0.047940651	Bidirectional sugar transporter N3
Peaxi162Scf00188g00068	1.406989463	8.430882075	2.583072056	*	0.106970946	Unknown protein
Peaxi162Scf01313g00117	1.406989463	8.430882075	2.583072056	*	0.106970946	plasma membrane intrinsic protein 1
Peaxi162Scf00699g00004	1.419036119	8.462707906	2.576208061	*	0.143707031	Polyketide cyclase/dehydrase and lipid transport superfamily protein
Peaxi162Scf00189g00919	45.75514409	272.7580817	2.575616089	Up	5.87E-10	BEL1-like homeodomain 3
Peaxi162Scf01073g00031	1.418285903	8.442748908	2.573564423	*	0.110824031	alpha/beta-Hydrolases superfamily protein
Peaxi162Scf00271g00038	39.62767651	235.5077233	2.571194088	Up	1.16E-12	AT hook motif DNA-binding family protein
Peaxi162Scf00039g00159	577.9264979	3431.604435	2.569925337	Up	2.13E-48	NAD(P)-binding Rossmann-fold superfamily protein
Peaxi162Scf00182g00112	163.1877644	968.6191804	2.569396681	Up	4.98E-28	RING/U-box superfamily protein
Peaxi162Scf00032g00067	219.9210194	1304.851092	2.568827773	Up	2.53E-25	dihydroflavonol 4-reductase-like1
Peaxi162Scf00912g00139	5.599252264	33.18168114	2.567080897	Up	0.006287787	Peroxidase superfamily protein
Peaxi162Scf00282g00617	5.611779524	33.24926749	2.566792323	Up	0.008358196	NA
Peaxi162Scf00125g00042	3.728070113	22.08019751	2.566252179	*	0.025871311	Ovate family protein 13
Peaxi162Scf01972g00025	1.431213465	8.416743492	2.556023285	*	0.16551913	Protein of unknown function (DUF707)
Peaxi162Scf00397g00427	101.4856466	596.8079032	2.555990943	Up	2.91E-11	Carbonyl reductase [NADPH] 1
Peaxi162Scf00141g00331	78.52857793	461.7175192	2.555720798	Up	2.91E-18	Clathrin light chain protein
Peaxi162Scf00701g00513	13.19481335	77.43674208	2.553047314	Up	5.31E-06	UDP-Glycosyltransferase superfamily protein
Peaxi162Scf00487g00312	19.29691774	113.2007772	2.552441531	Up	1.06E-07	Glucan endo-1,3-beta-glucosidase 13
Peaxi162Scf00102g01717	12.71874167	74.31346689	2.546667731	Up	8.89E-06	cytokinin response factor 2
Peaxi162Scf00152g01637	2.359903886	13.70586853	2.537993745	*	0.044657873	cytochrome P450, family 76, subfamily C, polypeptide 7
Peaxi162Scf00088g00106	149.4998839	867.5117772	2.536738979	Up	1.54E-10	conserved hypothetical protein
Peaxi162Scf00074g01922	164.3436953	951.3819227	2.533308501	Up	1.56E-18	BEL1-like homeodomain 2
Peaxi162Scf00944g00028	2.372024807	13.71173358	2.53121998	*	0.05495365	Iq-domain 31
Peaxi162Scf00188g01311	93.27080475	538.0746067	2.528308753	Up	2.10E-21	acylsugar acetyltransferase [Solanum habrochaites]
Peaxi162Scf00052g00084	17.9428341	103.3301552	2.525781653	Up	1.05E-06	F-box family protein
Peaxi162Scf00186g00012	908.8883171	5231.850982	2.525146515	Up	1.09E-18	alpha/beta-Hydrolases superfamily protein
Peaxi162Scf00285g00047	239.8404544	1379.585142	2.52408757	Up	3.71E-26	Polygalacturonase inhibitor
Peaxi162Scf00017g00611	22.53679063	129.54624	2.523113155	Up	3.78E-08	GATA transcription factor 15
Peaxi162Scf00209g00845	72.50924773	416.7199009	2.522841088	Up	1.14E-19	glutathione S-transferase TAU 18
Peaxi162Scf00007g00102	20.7296396	119.1191365	2.522638262	Up	6.54E-08	glucose-6-phosphate/phosphate translocator 2
Peaxi162Scf00020g00511	6.152118813	35.3445752	2.522333532	Up	0.003246042	beta-amylase 7
Peaxi162Scf00007g01728	114.3540148	656.0838362	2.52037316	Up	4.23E-24	G-type lectin S-receptor-like serine/threonine-protein kinase
Peaxi162Scf00038g01039	315.8786183	1810.772956	2.519163475	Up	1.30E-31	phytochrome-associated protein 1 [Arabidopsis thaliana]
Peaxi162Scf00230g00089	3.778684604	21.62389642	2.516670495	*	0.014889573	sulfate transporter 3
Peaxi162Scf00009g01530	4.243907976	24.26758078	2.515565016	Up	0.010739474	Heparanase-like protein 3
Peaxi162Scf00111g00013	10.77144972	61.0470313	2.502708705	Up	0.000199835	xyloglucan endotransglucosylase/hydrolase 16
Peaxi162Scf00214g00048	1937.996585	10978.57099	2.502052346	Up	7.56E-42	Peroxisomal acyl-coenzyme A oxidase 1
Peaxi162Scf00015g00230	572.0289183	3239.305233	2.501524429	Up	6.38E-39	aspartate aminotransferase
Peaxi162Scf00109g00031	185.6524608	1048.9572	2.498279471	Up	6.26E-12	glutathione S-transferase TAU 8
Peaxi162Scf00129g00143	0.467701655	2.641206075	2.497536431	*	0.460077123	UDP-Glycosyltransferase superfamily protein
Peaxi162Scf00714g00524	0.467701655	2.641206075	2.497536431	*	0.460077123	cytochrome P450, family 76, subfamily C, polypeptide 4
Peaxi162Scf00045g01732	113.3128599	639.753604	2.497204767	*	0.041399477	UDP-glycosyltransferase 74 F1
Peaxi162Scf00540g00214	67.92463128	383.4569114	2.497057739	Up	3.67E-16	Acyl-CoA N-acyltransferase with RING/FYVE/PHD-type zinc finger protein
Peaxi162Scf00127g00193	0.467870792	2.635859634	2.494091474	*	0.392174375	conserved hypothetical protein
Peaxi162Scf00332g00312	0.467870792	2.635859634	2.494091474	*	0.392174375	zinc-finger protein 1
Peaxi162Scf00436g00825	0.467870792	2.635859634	2.494091474	*	0.392174375	Protein phosphatase 2C family protein
Peaxi162Scf00745g00865	42.44464492	238.8194536	2.492265908	Up	1.69E-11	4-coumarate:CoA ligase 3
Peaxi162Scf00194g00426	1.871678101	10.53016575	2.492123905	*	0.084874601	germin-like protein 5
Peaxi162Scf00120g01530	0.467813546	2.630739576	2.491462897	*	0.381567293	FAD/NAD(P)-binding oxidoreductase family protein
Peaxi162Scf00456g00029	0.467813546	2.630739576	2.491462897	*	0.381567293	NADH dehydrogenase 6
Peaxi162Scf00459g00129	0.467813546	2.630739576	2.491462897	*	0.381567293	poly(ADP-ribose) glycohydrolase 2
Peaxi162Scf00575g00001	0.467813546	2.630739576	2.491462897	*	0.381567293	Serine/threonine-protein phosphatase 6 regulatory ankyrin repeat subunit C
Peaxi162Scf00003g03911	0.467710759	2.625665059	2.488994369	*	0.382201214	Disease resistance protein, putative [Solanum demissum]
Peaxi162Scf00114g01014	0.467710759	2.625665059	2.488994369	*	0.382201214	Rad21/Rec8-like family protein
Peaxi162Scf00736g00427	0.467710759	2.625665059	2.488994369	*	0.382201214	lsd one like 2
Peaxi162Scf00876g00032	0.467710759	2.625665059	2.488994369	*	0.382201214	Root, flower, group 2, putative
Peaxi162Scf00368g00011	28.27800299	158.709075	2.488632479	Up	8.77E-09	UDP-Glycosyltransferase superfamily protein
Peaxi162Scf00102g00166	2.348505447	13.1750548	2.487994117	*	0.051827767	Heavy metal transport/detoxification superfamily protein isoform 1
Peaxi162Scf00007g01346	0.467579882	2.620618632	2.486622655	*	0.394077174	formin homology5
Peaxi162Scf00052g01011	0.467579882	2.620618632	2.486622655	*	0.394077174	Pectin lyase-like superfamily protein
Peaxi162Scf00128g00937	0.467579882	2.620618632	2.486622655	*	0.394077174	ATP-dependent DNA helicase Q-like 5
Peaxi162Scf00222g00058	13.63558421	76.36308246	2.485498826	Up	9.10E-06	Unknown protein
Peaxi162Scf01113g00005	0.467360032	2.615661179	2.484569404	*	0.463227894	Unknown protein
Peaxi162Scf00238g00125	2.360048475	13.18149774	2.481625907	*	0.052592229	NAD(P)-binding Rossmann-fold superfamily protein
Peaxi162Scf00710g00051	152.1278239	849.595159	2.481491503	Up	4.07E-20	Protein of unknown function (DUF1645)
Peaxi162Scf00423g00723	102.6048761	572.88605	2.481148914	Up	4.31E-13	Eukaryotic aspartyl protease family protein
Peaxi162Scf00003g00487	4.242925444	23.68738677	2.480987814	Up	0.011335979	HXXXD-type acyl-transferase family protein
Peaxi162Scf00159g00912	13.14587088	73.30794521	2.479359848	Up	7.47E-05	nudix hydrolase homolog 25
Peaxi162Scf00715g00117	4.733694754	26.38809286	2.478848503	Up	0.011690894	DNA repair and recombination protein RAD54-like
Peaxi162Scf00188g01339	1.418118942	7.903157754	2.478450665	*	0.127902782	Ent-kaurenoic acid oxidase 1
Peaxi162Scf00003g00086	0.475549604	2.646166791	2.47623626	*	0.394944723	bZIP transcription factor [Capsicum chinense]
Peaxi162Scf00008g00212	0.475549604	2.646166791	2.47623626	*	0.394944723	microtubule-associated proteins 70-5
Peaxi162Scf00071g00537	0.475549604	2.646166791	2.47623626	*	0.394944723	alpha/beta-Hydrolases superfamily protein
Peaxi162Scf00281g00082	1.418069484	7.882497998	2.474724673	*	0.150352364	Protein kinase superfamily protein
Peaxi162Scf00356g00079	0.475331574	2.641207517	2.474191515	*	0.38423784	MLO-like protein 6
Peaxi162Scf00833g00001	0.475331574	2.641207517	2.474191515	*	0.38423784	UDP-Glycosyltransferase superfamily protein
Peaxi162Scf00066g01129	456.6419504	2536.285023	2.473581575	Up	1.29E-21	Unknown protein
Peaxi162Scf00209g00412	125.5517966	696.8836879	2.472635212	Up	8.67E-25	Protein NRT1/ PTR FAMILY 4.6
Peaxi162Scf00007g01310	0.475232377	2.63612941	2.47171616	*	0.384874049	Unknown protein
Peaxi162Scf00324g00823	0.475232377	2.63612941	2.47171616	*	0.384874049	Unknown protein
Peaxi162Scf00620g00533	0.475232377	2.63612941	2.47171616	*	0.384874049	2-oxoglutarate (2OG) and Fe(II)-dependent oxygenase superfamily protein
Peaxi162Scf00695g00512	0.475232377	2.63612941	2.47171616	*	0.384874049	NAC domain protein,
Peaxi162Scf01055g00116	0.475232377	2.63612941	2.47171616	*	0.384874049	Protein of unknown function (DUF1264)
Peaxi162Scf00128g00176	5.134706141	28.45076933	2.470114046	Up	0.012015634	Pentatricopeptide repeat-containing protein
Peaxi162Scf00076g00811	0.475269457	2.630915027	2.468747058	*	0.396854328	Pyruvate kinase family protein
Peaxi162Scf00110g00226	0.475269457	2.630915027	2.468747058	*	0.396854328	cytochrome P450, family 76, subfamily G, polypeptide 1
Peaxi162Scf01096g00316	5.160310722	28.52326433	2.466609256	*	0.017961289	At5g37260-like protein [Solanum habrochaites]
Peaxi162Scf00016g01738	188.0717138	1038.243971	2.464790706	Up	2.86E-14	alpha/beta-Hydrolases superfamily protein
Peaxi162Scf00190g00011	0.953770182	5.263776089	2.464384536	*	0.253915851	Cytochrome P450 superfamily protein
Peaxi162Scf00662g00415	1005.636978	5539.948685	2.461763008	Up	2.30E-25	Transmembrane amino acid transporter family protein
Peaxi162Scf00040g00620	17.95891385	98.91562775	2.461498372	Up	2.82E-05	BAG family molecular chaperone regulator 1
Peaxi162Scf01393g00015	0.954294324	5.25289734	2.460607193	*	0.287136682	3-hydroxy-3-methylglutaryl-coenzyme A reductase 3
Peaxi162Scf00535g00057	7.956639275	43.62563135	2.454944911	Up	0.003351782	Unknown protein
Peaxi162Scf00119g00811	540.1894496	2954.992717	2.451617207	Up	2.58E-14	Haloacid dehalogenase-like hydrolase (HAD) superfamily protein
Peaxi162Scf00016g01739	12.2040617	66.45162896	2.444943186	Up	0.000171949	alpha/beta-Hydrolases superfamily protein
Peaxi162Scf00015g00844	2.813148819	15.31062487	2.444275384	*	0.056637145	Unknown protein
Peaxi162Scf01056g00030	1847.867021	10053.26799	2.443731706	Up	1.67E-26	Proline dehydrogenase 2, mitochondrial
Peaxi162Scf00117g01515	25.919706	140.8802722	2.442348343	Up	1.22E-06	Cation/H(+) antiporter 18
Peaxi162Scf00016g00025	95.69208385	517.5869081	2.435329639	Up	2.02E-18	Unknown protein
Peaxi162Scf00064g00008	56.48647855	305.486828	2.435132706	Up	3.99E-15	BRI1-KD interacting protein
Peaxi162Scf00066g00314	130.1610761	701.2838869	2.429700496	Up	4.23E-22	Protein kinase superfamily protein
Peaxi162Scf00198g00513	42.39276677	228.3614595	2.429429156	Up	9.21E-10	alpha/beta-Hydrolases superfamily protein
Peaxi162Scf00006g00529	2.347639718	12.6154532	2.425909109	*	0.070534871	RING/U-box superfamily protein
Peaxi162Scf00104g00094	16.98939554	91.22004306	2.424716327	Up	6.91E-06	Mannose-6-phosphate isomerase 1
Peaxi162Scf00370g00058	48.33855694	259.3179269	2.423475635	Up	1.47E-08	GATA transcription factor 11
Peaxi162Scf00200g00064	196.0699618	1051.394716	2.422863955	Up	3.54E-15	Protein kinase superfamily protein
Peaxi162Scf00776g00122	228.8098118	1225.861461	2.42157512	Up	1.49E-28	NAD(P)-binding Rossmann-fold superfamily protein
Peaxi162Scf00716g00024	409.9388946	2193.583268	2.419808689	Up	3.12E-40	basic helix-loop-helix (bHLH) DNA-binding superfamily protein
Peaxi162Scf00102g00731	41.3553162	221.2470815	2.419513721	Up	1.30E-11	SBP family protein
Peaxi162Scf00102g00164	1.871444538	10.00099581	2.417919459	*	0.099465792	hydroxyproline-rich glycoprotein family protein
Peaxi162Scf00901g00111	4.243297481	22.65409424	2.416514081	*	0.013374008	multidrug resistance-associated protein 9
Peaxi162Scf00300g00848	3.754502493	20.00318686	2.41353621	*	0.021053142	Subtilase family protein
Peaxi162Scf00460g00061	5.6509628	30.08762109	2.412601446	Up	0.009010252	palmate-like pentafoliata 1 transcription factor [Carica papaya]
Peaxi162Scf00611g00412	9.430684358	50.12744734	2.410166397	Up	0.000898995	Protein phosphatase 2C family protein
Peaxi162Scf00139g00615	16.89334557	89.79354097	2.410156604	Up	0.000792612	MATE efflux family protein
Peaxi162Scf00444g00238	52.26850904	277.2697683	2.407276411	Up	8.67E-10	heat shock protein 83
Peaxi162Scf00300g00064	5.173493337	27.41231033	2.405613248	Up	0.007540208	Arabidopsis protein of unknown function (DUF241)
Peaxi162Scf00071g00426	129.3355531	683.0723945	2.400919576	Up	4.25E-09	calreticulin 1b
Peaxi162Scf00560g00616	438.4934929	2314.464417	2.400051044	Up	6.92E-11	alpha/beta-Hydrolases superfamily protein
Peaxi162Scf00928g00232	110.6212161	583.0393184	2.39796507	Up	1.29E-12	sucrose synthase 4
Peaxi162Scf00045g01334	15.10419504	79.56447908	2.397175195	Up	1.61E-05	Unknown protein
Peaxi162Scf00498g00128	61.14307579	321.9821735	2.396719782	Up	1.46E-14	Bacterial transferase hexapeptide repeat-containing protein isoform 1
Peaxi162Scf01087g00121	159.1254943	837.8474778	2.396522643	Up	1.78E-12	Cysteine proteinases superfamily protein
Peaxi162Scf00039g01017	35.38212645	186.2732104	2.396327541	Up	3.97E-07	nodulin MtN21 /EamA-like transporter family protein
Peaxi162Scf00038g01243	29.16731741	153.4214346	2.395075447	Up	3.19E-08	3'-5' exonuclease domain-containing protein / K homology domain-containing protein / KH domain-containing protein
Peaxi162Scf00045g02038	3.314987723	17.42153888	2.393796633	*	0.041592081	Histidine decarboxylase
Peaxi162Scf00424g00018	10.83435243	56.82847579	2.391001096	Up	0.00035344	Transmembrane 9 superfamily member 1
Peaxi162Scf00004g00343	1.406675016	7.37238951	2.389843235	*	0.149284527	cytochrome P450, family 71, subfamily A, polypeptide 21
Peaxi162Scf00021g00117	86.04325196	448.7013492	2.382621565	Up	7.98E-14	MADS-box transcription factor 50
Peaxi162Scf01204g00119	259.8968266	1351.736572	2.378803101	Up	7.77E-21	AUTOPHAGY 8E
Peaxi162Scf00610g00354	179.0176259	929.6168176	2.376534528	Up	3.05E-14	xyloglucan endotransglucosylase/hydrolase 24
Peaxi162Scf01343g00112	29.21681655	151.6019809	2.375417708	Up	5.56E-08	Unknown protein
Peaxi162Scf00145g00103	527.3099299	2729.033512	2.371667041	Up	3.33E-39	conserved hypothetical protein
Peaxi162Scf00045g01937	126.5601027	654.6388562	2.370876561	Up	1.90E-08	conserved hypothetical protein
Peaxi162Scf00392g00732	506.4896791	2617.971232	2.369844468	Up	7.08E-30	harpin binding protein 1 [Vitis sp. NL-2003]
Peaxi162Scf00170g00323	33.23842871	171.6879319	2.368864547	Up	2.60E-07	G-type lectin S-receptor-like serine/threonine-protein kinase
Peaxi162Scf00149g00224	82.48509744	425.9033377	2.368320639	Up	1.38E-07	sulfiredoxin
Peaxi162Scf00089g00319	3.76578672	19.42353475	2.366782572	*	0.0576215	Unknown protein
Peaxi162Scf00540g00128	41.36779134	213.3167171	2.366417192	Up	3.63E-11	Protein phosphatase 2C family protein
Peaxi162Scf00332g00749	91.60773729	470.6205227	2.361022874	Up	6.64E-10	Lactoylglutathione lyase / glyoxalase I family protein
Peaxi162Scf00042g02726	23.99223953	123.2031948	2.360399932	Up	1.87E-07	Auxin transporter-like protein 2
Peaxi162Scf01024g00325	15.50516054	79.49405551	2.358098518	Up	1.97E-05	membrane steroid binding protein 1
Peaxi162Scf00392g00516	17.90348125	91.6324319	2.355618168	Up	4.19E-06	alpha/beta-Hydrolases superfamily protein
Peaxi162Scf00252g00081	1.857234959	9.478170518	2.351452274	*	0.162486503	alpha amylase
Peaxi162Scf00418g00810	3.317650414	16.93089111	2.351424127	*	0.093424406	Unknown protein
Peaxi162Scf00045g10139	0.92934898	4.738353758	2.350093562	*	0.284235375	S-adenosyl-L-methionine-dependent methyltransferases superfamily protein
Peaxi162Scf00340g00811	0.929248749	4.733276686	2.348702512	*	0.284584777	Auxin-responsive GH3 family protein
Peaxi162Scf00047g00422	19.22763622	97.6345484	2.344210328	Up	0.000169648	purple acid phosphatase 15
Peaxi162Scf00125g00710	392.6961489	1990.617981	2.341731025	Up	4.62E-29	Coenzyme F420 hydrogenase family / dehydrogenase, beta subunit family isoform 3
Peaxi162Scf00016g02426	270.0844693	1368.861569	2.341493968	Up	4.93E-19	Methylthioribose kinase
Peaxi162Scf00311g00131	421.4513262	2135.858188	2.341377934	Up	4.17E-18	S-adenosylmethionine synthase 2
Peaxi162Scf00684g00029	23.13425823	117.0971076	2.339602693	Up	4.18E-06	Glutamyl-tRNA(Gln) amidotransferase subunit A
Peaxi162Scf01056g00029	455.2749929	2299.063043	2.336235904	Up	7.96E-25	Endo-1,3(4)-beta-glucanase 1
Peaxi162Scf00129g00129	348.7843972	1760.779866	2.335807146	Up	3.54E-28	monodehydroascorbate reductase 4
Peaxi162Scf01238g00220	0.941942722	4.754100593	2.33546119	*	0.258075105	Non-specific lipid-transfer protein 2
Peaxi162Scf00197g00034	0.941833713	4.749032298	2.334089297	*	0.248120554	60S ribosomal protein L2, mitochondrial
Peaxi162Scf00284g00715	6.59176168	33.19770466	2.332347506	Up	0.00377424	Unknown protein
Peaxi162Scf00173g00210	80.36826217	404.6353772	2.331924668	Up	6.12E-16	calcium/calmodulin protein kinase 1
Peaxi162Scf00074g01513	0.941588361	4.738923042	2.331390839	*	0.244133012	Dirigent protein 6
Peaxi162Scf00760g00023	1.883189052	9.477833755	2.331379518	*	0.108859181	Unknown protein
Peaxi162Scf01445g00127	749.0613666	3768.6594	2.330895593	Up	4.42E-38	Delta(7)-sterol-C5(6)-desaturase
Peaxi162Scf00757g00315	9.869172269	49.59582879	2.329217794	Up	0.001528887	alpha/beta-Hydrolases superfamily protein
Peaxi162Scf00193g00134	3.262537049	16.36912518	2.326911032	*	0.085361196	Unknown protein
Peaxi162Scf00825g00027	1.895519014	9.493844369	2.324399472	*	0.119661003	Protein yippee-like
Peaxi162Scf00751g00412	31.03667391	155.4109836	2.324042607	Up	7.38E-09	Protein of unknown function (DUF1195)
Peaxi162Scf00041g00017	5.594768653	27.98014385	2.322252998	*	0.034537064	cellulose synthase 6
Peaxi162Scf00337g00313	68.78159174	343.6095467	2.320675712	Up	8.96E-08	purple acid phosphatase 8
Peaxi162Scf00139g00134	0.954399026	4.754452954	2.316614879	*	0.295416413	nuclear factor Y, subunit B6
Peaxi162Scf00378g00519	215.5324023	1072.598813	2.315133882	Up	4.05E-24	cyclopropyl isomerase
Peaxi162Scf00086g01316	0.954112069	4.739208	2.312415342	*	0.296484368	conserved hypothetical protein
Peaxi162Scf00452g00210	247.3784817	1227.888198	2.311387288	Up	4.72E-26	glyceraldehyde-3-phosphate dehydrogenase C2
Peaxi162Scf00347g00126	852.5512697	4230.735174	2.311049881	Up	2.58E-24	Unknown protein
Peaxi162Scf00072g00233	4.683460398	23.16925309	2.306564765	*	0.018816276	Protein NRT1/ PTR FAMILY 2.6
Peaxi162Scf00129g00011	27.82699852	137.5918081	2.305837368	Up	1.71E-07	Dof-type zinc finger DNA-binding family protein
Peaxi162Scf00658g00633	0.955747181	4.722040976	2.304709615	*	0.401749896	conserved hypothetical protein
Peaxi162Scf00027g00184	13.14363843	64.91738112	2.304240101	Up	0.001005631	early nodulin-like protein 1
Peaxi162Scf00166g01215	23.03822627	113.7458522	2.303712386	Up	5.94E-07	GATA zinc finger domain-containing protein C1393.08 isoform 1
Peaxi162Scf00486g00310	135.0516774	665.6849637	2.301328023	Up	9.53E-16	alpha/beta-Hydrolases superfamily protein
Peaxi162Scf00051g00109	1495.914908	7372.897659	2.301203619	Up	4.92E-28	Protein disulfide-isomerase
Peaxi162Scf00901g00110	230.5068582	1134.641123	2.299354477	Up	1.71E-19	multidrug resistance-associated protein 9
Peaxi162Scf00393g00918	190.2892742	935.9286979	2.298204379	Up	9.15E-23	UDP-Glycosyltransferase superfamily protein
Peaxi162Scf00915g00035	392.4103903	1926.672425	2.295676157	Up	1.60E-20	Oxysterol-binding protein-related protein 4C
Peaxi162Scf00487g00217	63.8304172	313.0993206	2.294304396	Up	4.48E-06	Peptidyl-prolyl cis-trans isomerase FKBP2
Peaxi162Scf00271g00057	514.1454029	2520.58843	2.293512246	Up	4.57E-19	Ethylene-responsive transcription factor 2
Peaxi162Scf00088g01322	103.367253	505.4600434	2.289817842	Up	3.07E-15	oxophytodienoate-reductase 3
Peaxi162Scf01178g00116	677.2395199	3305.077968	2.286946237	Up	0.004562246	S-adenosyl-L-methionine-dependent methyltransferases superfamily protein
Peaxi162Scf00570g00315	7.998765989	39.0333274	2.2868571	Up	0.003335418	CBS domain-containing protein with a domain of unknown function (DUF21)
Peaxi162Scf00069g00091	3.778659457	18.4112594	2.284641906	*	0.040907228	UDP-Glycosyltransferase superfamily protein
Peaxi162Scf00030g00011	75.96100545	370.0558107	2.284411963	Up	1.44E-06	UDP-Glycosyltransferase superfamily protein
Peaxi162Scf01060g00013	854.9838799	4159.571497	2.282465791	Up	0.00811847	Aldolase-type TIM barrel family protein
Peaxi162Scf00402g00936	17.45516528	84.90473987	2.282191078	Up	3.45E-05	beta-hexosaminidase 2
Peaxi162Scf00628g00517	31.95017987	155.3411444	2.281544041	Up	2.52E-08	integral membrane family protein
Peaxi162Scf00684g00571	6.100649567	29.60420808	2.278767495	*	0.039549677	2-oxoglutarate (2OG) and Fe(II)-dependent oxygenase superfamily protein
Peaxi162Scf00015g00812	199.9131513	969.6614336	2.278107721	Up	1.59E-08	Unknown protein
Peaxi162Scf00211g00128	48.44775287	234.8914203	2.277492361	Up	1.98E-06	hin1 [Nicotiana tabacum]
Peaxi162Scf00129g10011	17.93003668	86.92898989	2.277458941	Up	1.42E-05	Dof-type zinc finger DNA-binding family protein
Peaxi162Scf00088g00817	90.69333333	439.0940711	2.275461644	Up	1.66E-12	Heparanase-like protein 3
Peaxi162Scf00140g00031	56.02662152	271.0101208	2.274162326	Up	1.16E-10	Unknown protein
Peaxi162Scf00798g00322	13.22888075	63.91231142	2.272402859	Up	0.002427331	late embryogenesis abundant domain-containing protein / LEA domain-containing protein
Peaxi162Scf00624g00085	245.8271903	1187.588838	2.272319036	Up	4.93E-25	transcription factor-related
Peaxi162Scf00081g01411	10.37224492	50.10694393	2.272282371	Up	0.000998271	LOB domain-containing protein 38
Peaxi162Scf00037g01620	278.3641498	1342.615112	2.270000461	Up	2.45E-17	Protein of unknown function (DUF1399)
Peaxi162Scf00491g00025	9.417855548	45.36801323	2.268204982	Up	0.001945668	Cytochrome P450 superfamily protein
Peaxi162Scf00534g00012	53.86208492	258.247509	2.261412452	Up	9.96E-07	flowering promoting factor 1
Peaxi162Scf00032g03114	6.60361019	31.57421317	2.257419917	Up	0.008152421	Protein of unknown function (DUF579)
Peaxi162Scf00290g00001	3.316025438	15.84782255	2.256757652	*	0.068887302	Plant protein of unknown function (DUF868)
Peaxi162Scf00330g01111	5.185328631	24.76626617	2.25586905	*	0.013883809	NAD(P)-binding Rossmann-fold superfamily protein
Peaxi162Scf00015g03118	5.624744577	26.8496733	2.255045045	Up	0.012669376	myb domain protein 15
Peaxi162Scf00272g00826	113.8604692	541.9393133	2.250864357	Up	2.10E-15	Mitochondrial fission 1 protein A
Peaxi162Scf00716g00029	83.1807151	395.7791148	2.250374491	Up	5.21E-12	zinc knuckle (CCHC-type) family protein
Peaxi162Scf00002g05422	14.17716508	67.44839834	2.250215111	Up	0.000185987	Unknown protein
Peaxi162Scf00095g01015	85.50246985	406.5437475	2.249372607	Up	1.10E-11	Mediator of RNA polymerase II transcription subunit 33A
Peaxi162Scf00117g00321	1123.986486	5340.208379	2.248271348	Up	2.55E-29	oligopeptide transporter 7
Peaxi162Scf00793g00212	242.1060333	1149.764915	2.247627975	Up	3.25E-20	Unknown protein
Peaxi162Scf01347g00015	7.196656122	34.07618955	2.243365392	*	0.624300504	F-box/kelch-repeat protein
Peaxi162Scf00213g00930	23.61074112	111.7805793	2.243154324	Up	5.42E-06	Unknown protein
Peaxi162Scf00223g00810	169.9150049	804.2475613	2.242826397	Up	2.10E-14	TRICHOME BIREFRINGENCE-LIKE 37
Peaxi162Scf00461g00057	749.1744186	3540.402576	2.240539874	Up	3.75E-36	Protein of unknown function (DUF506)
Peaxi162Scf00602g00112	85.16054	401.9662337	2.238817313	Up	3.77E-16	Long-chain-alcohol oxidase FAO1
Peaxi162Scf00347g00819	3.808698221	17.96544863	2.237855076	*	0.078549979	NA
Peaxi162Scf00159g01641	196.5982952	926.173899	2.236032289	Up	1.32E-13	Calcium-dependent lipid-binding (CaLB domain) family protein
Peaxi162Scf00366g00623	82.24768663	387.4435668	2.235939184	Up	1.13E-12	Chaperone DnaJ-domain superfamily protein
Peaxi162Scf00087g00014	22.19036739	104.3831933	2.233883984	Up	7.31E-06	calmodulin-binding family protein
Peaxi162Scf00007g01511	75.07298575	353.0696495	2.233587043	Up	6.91E-09	xyloglucan endotransglucosylase/hydrolase 9
Peaxi162Scf01713g00011	7.533021792	35.28476112	2.227744635	Up	0.003961547	phosphatidylinositol-4-phosphate 5-kinase 1
Peaxi162Scf00889g00013	6.996596074	32.76731377	2.227532297	*	0.048670293	Cation transporter HKT1
Peaxi162Scf00285g00049	2950.173883	13816.23219	2.227492339	Up	2.53E-10	Polygalacturonase inhibitor
Peaxi162Scf00106g00322	55.75781481	260.0006862	2.221269504	Up	2.47E-08	Protein of unknown function (DUF962)
Peaxi162Scf00555g00912	5.649853456	26.33631016	2.220767878	Up	0.012040108	methyl esterase 11
Peaxi162Scf00003g02545	1155.287211	5376.714903	2.218473418	Up	2.48E-34	progesterone 5-beta-reductase [Atropa belladonna]
Peaxi162Scf00244g00029	165.5570256	769.9043062	2.217350906	Up	2.50E-14	Cysteine proteinases superfamily protein isoform 1
Peaxi162Scf00322g00010	68.93722622	319.8751666	2.214153837	Up	3.44E-06	Unknown protein
Peaxi162Scf00463g00317	172.6002426	799.5517687	2.211756955	Up	2.18E-22	Protein of unknown function (DUF620)
Peaxi162Scf00997g00111	9.919441219	45.83919692	2.208251011	Up	0.001633318	MATE efflux family protein
Peaxi162Scf00056g00313	14.6336932	67.58073896	2.207318208	Up	0.001318894	Acetyl-coenzyme A carboxylase carboxyl transferase subunit alpha
Peaxi162Scf00263g00515	874.5710892	4035.357311	2.20604886	Up	1.77E-09	Pathogen-related protein isoform 2, partial
Peaxi162Scf00015g00243	442.5887625	2040.292035	2.20473694	Up	1.82E-26	LEM3 (ligand-effect modulator 3) family protein / CDC50 family protein
Peaxi162Scf00330g00063	8.036560487	36.90081296	2.199002511	Up	0.00488958	GRAS family transcription factor
Peaxi162Scf00475g00117	4.694483902	21.55176391	2.198767486	*	0.03470577	uclacyanin 3
Peaxi162Scf00106g01119	179.096592	821.7476102	2.197957471	Up	8.01E-18	diacylglycerol kinase 2
Peaxi162Scf00159g00014	233.9343644	1072.772259	2.197168126	Up	6.54E-09	Encodes a protein wh whose expression is responsive to nematode infection, putative [Theobroma cacao]
Peaxi162Scf00119g00136	12.79037813	58.56873307	2.195071771	Up	0.001849177	Pentatricopeptide repeat (PPR) superfamily protein
Peaxi162Scf01312g00048	12.18678924	55.75929926	2.193894351	Up	0.001301768	alpha/beta-Hydrolases superfamily protein
Peaxi162Scf00320g00216	36.71303026	167.5715915	2.190413485	Up	1.21E-08	arabinose kinase
Peaxi162Scf00253g00073	86.20680177	393.3243052	2.189845731	Up	2.65E-12	GDT1-like protein 3
Peaxi162Scf00042g00123	0.927552262	4.231456186	2.189653753	*	0.437570919	sterol methyltransferase 2
Peaxi162Scf00030g00252	114.5977901	522.4876852	2.18881781	Up	2.90E-12	Unknown protein
Peaxi162Scf00175g00519	512.5413626	2334.346298	2.187278258	Up	9.67E-23	6-phosphogluconolactonase 1
Peaxi162Scf00010g01919	1936.323895	8814.186384	2.186507107	Up	5.37E-35	Cysteine proteinases superfamily protein
Peaxi162Scf00020g00121	0.928666485	4.225164659	2.185775091	*	0.366163522	UDP-Glycosyltransferase superfamily protein
Peaxi162Scf00540g00525	5.691763637	25.87590471	2.184661648	*	0.031356218	NAD(P)H dehydrogenase (quinone)
Peaxi162Scf00133g01414	8.462564599	38.46059705	2.184214312	Up	0.003143614	Defence response isoform 1
Peaxi162Scf00019g00128	100.4229153	455.5495789	2.181519563	Up	2.62E-07	Protein of unknown function (DUF607)
Peaxi162Scf00086g00615	32.07176386	145.467732	2.181323561	Up	1.87E-07	conserved hypothetical protein
Peaxi162Scf01058g00146	64.39850866	291.6246113	2.179013295	Up	3.37E-09	Protein NRT1/ PTR FAMILY 8.1
Peaxi162Scf00005g00359	0.928486247	4.199458378	2.177250823	*	0.349286154	Cytochrome P450 superfamily protein
Peaxi162Scf00409g00093	752.726157	3404.240304	2.177135869	Up	3.98E-26	Uncharacterised conserved protein UCP015417, vWA
Peaxi162Scf00436g00514	30.05321088	135.8884521	2.176831819	Up	4.33E-07	Vacuolar-processing enzyme
Peaxi162Scf00347g01020	61.84089477	279.5872004	2.176665217	Up	1.29E-06	basic helix-loop-helix (bHLH) DNA-binding superfamily protein
Peaxi162Scf00876g00316	11.7919041	53.27499371	2.175661821	Up	0.001159096	Tryptophan synthase beta chain 2
Peaxi162Scf01115g00111	94.95362558	428.4460253	2.173818476	Up	3.17E-14	glycerol-3-phosphate dehydrogenase [Ricinus communis]
Peaxi162Scf00111g00053	0.467573686	2.106753233	2.171755692	*	0.479861486	Unknown protein
Peaxi162Scf00241g00023	0.467573686	2.106753233	2.171755692	*	0.479861486	RNI-like superfamily protein
Peaxi162Scf00827g00412	0.467573686	2.106753233	2.171755692	*	0.479861486	Adenine nucleotide alpha hydrolases-like superfamily protein
Peaxi162Scf00400g00512	5.159906547	23.23481075	2.170871052	*	0.041874823	Plant neutral invertase family protein
Peaxi162Scf00378g00074	0.467469104	2.101680512	2.168600452	*	0.473639916	serine carboxypeptidase-like 1
Peaxi162Scf00362g01047	2486.277674	11177.97026	2.168598907	Up	8.25E-19	NA
Peaxi162Scf00228g00913	763.4739542	3430.569624	2.167797301	Up	1.44E-25	Plant neutral invertase family protein
Peaxi162Scf00000g02513	2.812067149	12.62327057	2.166382798	*	0.089910168	IQ-domain 10
Peaxi162Scf00006g00353	4.217701599	18.93271633	2.16635248	*	0.043667413	RNA helicase family protein
Peaxi162Scf00007g01020	0.467320493	2.096651819	2.165603091	*	0.481503228	Homeobox-leucine zipper protein HDG2
Peaxi162Scf00064g01413	0.467320493	2.096651819	2.165603091	*	0.481503228	CP12 domain-containing protein 3
Peaxi162Scf00680g00113	0.467320493	2.096651819	2.165603091	*	0.481503228	NA
Peaxi162Scf00691g00621	0.467320493	2.096651819	2.165603091	*	0.481503228	stachyose synthase
Peaxi162Scf00064g00112	0.941929071	4.224710737	2.165162233	*	0.305325023	conserved hypothetical protein
Peaxi162Scf00156g00062	0.941929071	4.224710737	2.165162233	*	0.305325023	Protein kinase superfamily protein
Peaxi162Scf01012g00021	1.883582024	8.439342985	2.163651828	*	0.153080501	Protein kinase family protein
Peaxi162Scf00009g00082	81.70330776	365.9273195	2.163090736	Up	5.99E-10	CBL-interacting protein kinase 12
Peaxi162Scf01184g00135	55.57663094	248.9079399	2.163061966	Up	2.14E-05	Homeobox protein knotted-1-like 3
Peaxi162Scf00519g00034	0.467091183	2.091703826	2.162902471	*	0.54658485	NA
Peaxi162Scf00661g00526	0.467091183	2.091703826	2.162902471	*	0.54658485	DNA-directed RNA polymerase II subunit 2
Peaxi162Scf00910g00211	0.467091183	2.091703826	2.162902471	*	0.54658485	plant U-box 24
Peaxi162Scf00003g05368	0.941657998	4.214627203	2.16212994	*	0.294275387	calcium-dependent protein kinase 20
Peaxi162Scf00332g00222	116.8774397	523.0368047	2.161915988	Up	3.13E-11	Major facilitator superfamily protein
Peaxi162Scf01828g00001	0.941519136	4.209588761	2.160616979	*	0.297439801	HXXXD-type acyl-transferase family protein
Peaxi162Scf00620g00924	44.77677814	200.1683014	2.160390898	Up	1.95E-09	DNA-directed RNA polymerase IV subunit 1
Peaxi162Scf00107g02025	13.22796744	59.13306127	2.160373567	Up	0.002578237	conserved hypothetical protein
Peaxi162Scf00332g00773	22.02647683	98.46121791	2.160316833	Up	3.41E-05	Unknown protein
Peaxi162Scf00040g03137	150.0620803	668.5301365	2.155433133	Up	3.34E-20	glutamate receptor 3.6
Peaxi162Scf00065g00033	0.475936684	2.116376204	2.152754537	*	0.482970349	conserved hypothetical protein
Peaxi162Scf00224g10119	0.475936684	2.116376204	2.152754537	*	0.482970349	Protein of unknown function (DUF1022)
Peaxi162Scf00498g00027	0.475936684	2.116376204	2.152754537	*	0.482970349	Vacuolar protein sorting-associated protein 32 homolog 2
Peaxi162Scf01007g00211	0.475936684	2.116376204	2.152754537	*	0.482970349	Unknown protein
Peaxi162Scf00005g00612	66.69762321	296.3971252	2.151824198	Up	1.90E-08	Adiponectin receptor protein
Peaxi162Scf00164g01416	38.68181527	171.896788	2.151815183	Up	1.93E-07	Integral membrane Yip1 family protein
Peaxi162Scf00003g02442	0.475732578	2.111403007	2.149979245	*	0.476690708	CYCLIN D3
Peaxi162Scf00083g00156	25.87610036	114.8256021	2.14975223	Up	1.44E-06	Cytochrome P450 superfamily protein
Peaxi162Scf00099g00076	0.475692746	2.106265535	2.146585396	*	0.48461644	NAC domain containing protein 73
Peaxi162Scf00207g00839	0.475692746	2.106265535	2.146585396	*	0.48461644	auxin-induced protein 13
Peaxi162Scf00314g00745	0.475692746	2.106265535	2.146585396	*	0.48461644	Unknown protein
Peaxi162Scf00388g01015	0.475692746	2.106265535	2.146585396	*	0.48461644	Unknown protein
Peaxi162Scf00569g00012	0.475692746	2.106265535	2.146585396	*	0.48461644	Unknown protein
Peaxi162Scf00877g00126	0.475692746	2.106265535	2.146585396	*	0.48461644	Zinc finger CCCH domain-containing protein 14
Peaxi162Scf01482g00010	0.475692746	2.106265535	2.146585396	*	0.48461644	Protein kinase superfamily protein
Peaxi162Scf00047g02449	884.1718429	3913.27726	2.145978634	Up	0.002512557	UDP-Glycosyltransferase superfamily protein
Peaxi162Scf00241g00059	231.1816577	1023.036137	2.145758265	Up	5.16E-08	Plant invertase/pectin methylesterase inhibitor superfamily protein
Peaxi162Scf00296g00715	89.44861984	395.7556439	2.145478798	Up	1.55E-14	WCRKC thioredoxin 2
Peaxi162Scf00385g00068	164.0948734	725.1828074	2.143814555	Up	6.71E-18	bZIP transcription factor 60
Peaxi162Scf00347g00021	0.954501854	4.214592012	2.142573074	*	0.347539256	Unknown protein
Peaxi162Scf00006g00389	129.5540254	571.8960376	2.142199068	Up	7.03E-13	alpha/beta-Hydrolases superfamily protein
Peaxi162Scf00359g00107	28.71757949	126.6865546	2.141257358	Up	0.000102285	TRAM, LAG1 and CLN8 (TLC) lipid-sensing domain containing protein
Peaxi162Scf00110g00720	2.388847465	10.53647585	2.141005766	*	0.188530464	Pectin lyase-like superfamily protein
Peaxi162Scf00031g00715	11.85080612	52.26029238	2.140729998	Up	0.005184428	Protein of unknown function (DUF707)
Peaxi162Scf00110g00153	0.954564939	4.209351623	2.140682775	*	0.356906302	cytochrome P450, family 76, subfamily G, polypeptide 1
Peaxi162Scf00095g00921	217.1930749	957.5096799	2.140308968	Up	0.006452498	alpha/beta-Hydrolases superfamily protein
Peaxi162Scf00552g00512	235.62886	1037.654336	2.138737775	Up	6.74E-24	3-hydroxyisobutyryl-CoA hydrolase-like protein 3, mitochondrial
Peaxi162Scf00483g00029	82.10219867	360.8818296	2.136033743	Up	2.39E-12	Thioesterase/thiol ester dehydrase-isomerase superfamily protein
Peaxi162Scf00043g02924	928.6373117	4081.211261	2.135810239	Up	1.77E-22	Tetratricopeptide repeat (TPR)-like superfamily protein
Peaxi162Scf00146g01118	93.16905979	408.9704075	2.134073616	Up	0.00011858	NAD(P)-binding Rossmann-fold superfamily protein
Peaxi162Scf00003g04427	7.591941386	33.28371745	2.132275818	*	0.026938053	2-oxoglutarate (2OG) and Fe(II)-dependent oxygenase superfamily protein
Peaxi162Scf00497g00087	5.664555153	24.81868886	2.131392333	*	0.031402401	Ribose-phosphate pyrophosphokinase 1
Peaxi162Scf00011g01635	5.186101256	22.67894335	2.128631145	*	0.026367731	Protein of unknown function (DUF707)
Peaxi162Scf00437g00041	5.662346627	24.74841513	2.127864166	*	0.02022068	NA
Peaxi162Scf00518g00429	4.231740956	18.46420978	2.125408299	*	0.04726382	Exostosin family protein
Peaxi162Scf00815g00314	4.217176236	18.39866089	2.125251548	*	0.054185562	Inositol-tetrakisphosphate 1-kinase 1
Peaxi162Scf00153g01844	36.13021515	157.2349556	2.121644234	Up	3.01E-05	Unknown protein
Peaxi162Scf00129g00836	89.93684828	390.6951852	2.119059244	Up	2.79E-13	Cellulose-synthase-like C4
Peaxi162Scf00740g00548	74.11480117	321.7891901	2.118282271	Up	3.06E-07	Homeobox-leucine zipper protein family
Peaxi162Scf00074g01325	1053.560799	4569.946748	2.116903782	Up	2.06E-15	V-type proton ATPase subunit E
Peaxi162Scf00083g01812	3.289939562	14.23937137	2.11375247	*	0.075830587	MADS-box transcription factor 16
Peaxi162Scf00020g00237	77.07494132	333.1603623	2.111882975	Up	1.18E-10	Acyl-CoA thioesterase family protein
Peaxi162Scf00100g00211	27.85597284	120.1854403	2.109203527	Up	5.12E-06	acid ph [Arabidopsis thaliana]
Peaxi162Scf00182g00014	9.40254888	40.51268821	2.107250012	Up	0.004629344	FASCICLIN-like arabinogalactan-protein 12
Peaxi162Scf00286g10022	1890.81501	8138.168856	2.105695993	Up	4.86E-27	Chitinase family protein
Peaxi162Scf01082g00018	178.5592049	767.8281636	2.10438097	Up	2.96E-06	nicotinamidase 1
Peaxi162Scf00307g01424	138.6958136	596.3612526	2.104262283	Up	1.84E-12	aspartic proteinase A1
Peaxi162Scf00732g00340	168.7167882	725.37788	2.104129216	Up	2.57E-19	Protein kinase superfamily protein
Peaxi162Scf00178g01110	583.8416286	2509.883514	2.103971423	Up	2.90E-21	WRKY family transcription factor
Peaxi162Scf00332g00224	12.25414148	52.66240617	2.103504027	Up	0.000975516	Unknown protein
Peaxi162Scf00397g00517	74.84762924	321.2324826	2.101589258	Up	1.18E-08	Digalactosyldiacylglycerol synthase 2, chloroplastic
Peaxi162Scf00345g00517	58.7069241	251.9115541	2.101314719	Up	2.22E-09	Hsp20/alpha crystallin family protein [Solanum demissum]
Peaxi162Scf00357g00054	23.47490328	100.6812114	2.100603362	Up	3.35E-05	Unknown protein
Peaxi162Scf00594g00523	21.03564771	90.13600847	2.099267323	Up	0.000588615	NA
Peaxi162Scf00603g00007	98.37815359	421.0354495	2.097531824	Up	2.35E-09	Protein of unknown function (DUF1677)
Peaxi162Scf00016g01335	10.8210797	46.28228816	2.096615738	Up	0.004052092	2-oxoglutarate (2OG) and Fe(II)-dependent oxygenase superfamily protein
Peaxi162Scf00049g01013	54.12872687	231.4254891	2.09608141	Up	3.32E-09	SKU5 similar 17
Peaxi162Scf00314g00744	19.35088963	82.653133	2.094669613	Up	0.000141147	Calcium-binding mitochondrial carrier protein SCaMC-1
Peaxi162Scf00789g00113	280.5279998	1198.195937	2.094647166	Up	3.27E-19	Phototropic-responsive NPH3 family protein
Peaxi162Scf00377g00087	15.03905797	64.20769384	2.094031981	Up	0.000463967	Integrase-type DNA-binding superfamily protein
Peaxi162Scf00332g00512	26.84924841	114.5700086	2.093275826	Up	0.000347525	Metal transporter Nramp1
Peaxi162Scf00149g00919	2286.197205	9749.648098	2.092400293	Up	9.11E-21	Cathepsin B-like cysteine proteinase 6
Peaxi162Scf00235g00732	2.852345914	12.14896464	2.090612512	*	0.13304225	Phosphatidate cytidylyltransferase family protein
Peaxi162Scf01414g00012	25.37246324	108.0191597	2.089951738	Up	7.77E-06	Dof-type zinc finger DNA-binding family protein
Peaxi162Scf00159g00078	4.708851028	20.03965448	2.089410648	*	0.037900636	Homeobox-leucine zipper protein HOX3
Peaxi162Scf01350g00020	60.1373614	255.860867	2.089026035	Up	1.26E-09	alpha/beta-Hydrolases superfamily protein
Peaxi162Scf01013g00239	146.4774838	622.9868833	2.088522874	Up	1.42E-16	D-isomer specific 2-hydroxyacid dehydrogenase family protein
Peaxi162Scf00585g00317	2.361185736	10.03500326	2.08745765	*	0.147406123	Unknown protein
Peaxi162Scf00009g00343	57.50002958	243.9944792	2.085213901	Up	3.65E-10	Protein of unknown function (DUF1637)
Peaxi162Scf00253g00137	83.94953111	355.6956107	2.083048999	Up	1.42E-08	UDP-glucose:glucosyltransferase [Lycium barbarum]
Peaxi162Scf00314g00529	215.7559004	914.0933288	2.082941458	Up	3.63E-17	transcription factor ICE1-like
Peaxi162Scf00195g00835	191.5297036	808.2238238	2.077186726	Up	3.41E-14	MATE efflux family protein
Peaxi162Scf00037g01718	10.76765298	45.36028311	2.074725825	Up	0.007367984	phospholipase D P1
Peaxi162Scf00285g00046	840.8281491	3541.63284	2.074531782	Up	4.33E-15	Polygalacturonase inhibitor
Peaxi162Scf00469g00626	128.9722306	542.3135015	2.07206662	Up	1.00E-15	Ras-related protein Rab-11B
Peaxi162Scf00030g01110	329.8271785	1385.819396	2.070957063	Up	4.43E-15	UDP-Glycosyltransferase superfamily protein
Peaxi162Scf00472g00033	1.883399715	7.904944485	2.069416115	*	0.175177672	Unknown protein
Peaxi162Scf00081g00620	143.2294716	601.005979	2.069050964	Up	4.47E-08	Cytochrome P450 superfamily protein
Peaxi162Scf00392g00017	1.883120534	7.894869058	2.067789992	*	0.177972672	Disease resistance protein (CC-NBS-LRR class) family
Peaxi162Scf00480g00036	63.06342715	264.351281	2.067580838	Up	1.20E-10	Unknown protein
Peaxi162Scf03693g00010	16.50418177	69.17953958	2.067513796	Up	0.002986923	Cytochrome P450 superfamily protein
Peaxi162Scf00321g00094	1.882993712	7.889818577	2.066963945	*	0.183218685	P-loop containing nucleoside triphosphate hydrolases superfamily protein
Peaxi162Scf00651g00065	26.26504515	109.9507946	2.065642061	Up	7.06E-05	P-loop containing nucleoside triphosphate hydrolases superfamily protein
Peaxi162Scf00111g00148	91.78140077	383.6257924	2.06342599	Up	1.57E-13	Plant protein of unknown function (DUF641)
Peaxi162Scf00016g02120	786.6569746	3284.098528	2.061690827	Up	1.72E-22	Cystathionine beta-synthase (CBS) family protein
Peaxi162Scf00026g02218	307.4230834	1281.67875	2.059737298	Up	6.22E-16	Protein of unknown function (DUF569)
Peaxi162Scf00238g00037	307.8149061	1279.606039	2.055564704	Up	5.15E-22	RPM1 interacting protein 4 transcript 2 [Lactuca saligna]
Peaxi162Scf00237g00002	140.4248976	583.4886671	2.054905885	Up	2.84E-09	Unknown protein
Peaxi162Scf00486g00096	4892.049904	20303.45914	2.053214517	Up	4.05E-36	Copper-exporting P-type ATPase A
Peaxi162Scf01070g00016	1.911734413	7.928113635	2.05209553	*	0.263354021	Potassium transporter family protein
Peaxi162Scf00860g00018	24.04555162	99.52292412	2.049258851	Up	2.48E-05	expansin 11
Peaxi162Scf00527g00215	4.722374712	19.53024517	2.048125634	*	0.051866669	External alternative NAD(P)H-ubiquinone oxidoreductase B1, mitochondrial
Peaxi162Scf00478g00048	2053.293607	8460.451912	2.042794789	Up	8.06E-21	Lipase/lipooxygenase, PLAT/LH2 family protein
Peaxi162Scf00264g00857	1.406022992	5.784831015	2.04065463	*	0.25288722	Unknown protein
Peaxi162Scf00086g00062	7.578235952	31.1773548	2.040564565	*	0.037004335	Disease resistance protein (CC-NBS-LRR class) family
Peaxi162Scf00677g00336	64.60370318	265.7200646	2.040218401	Up	1.98E-06	UDP-Glycosyltransferase superfamily protein
Peaxi162Scf01056g00238	132.4450338	544.5389928	2.039641611	Up	1.05E-13	Bifunctional dihydroflavonol 4-reductase/flavanone 4-reductase isoform 1
Peaxi162Scf00130g00521	9.909516089	40.63546979	2.03585306	Up	0.008023924	Glycosyltransferase family 61 protein
Peaxi162Scf00068g01810	574.748393	2355.189325	2.034840605	Up	2.89E-11	fructose-bisphosphate aldolase 2
Peaxi162Scf00095g00522	2.838135502	11.60543097	2.031784723	*	0.118560741	Peptide methionine sulfoxide reductase B5
Peaxi162Scf00537g00518	1.418819759	5.800374825	2.031454805	*	0.251158237	G-type lectin S-receptor-like serine/threonine-protein kinase
Peaxi162Scf00045g01946	2.837798128	11.59541374	2.030710428	*	0.116000782	NA
Peaxi162Scf00437g00630	16.04175273	65.51567231	2.030008282	Up	0.007831614	alpha/beta-Hydrolases superfamily protein
Peaxi162Scf00036g10015	8.913256009	36.38279158	2.029231793	Up	0.010213133	cytochrome P450, family 94, subfamily C, polypeptide 1
Peaxi162Scf00231g00617	1406.201071	5737.688316	2.028666701	Up	1.81E-35	NADPH--cytochrome P450 reductase
Peaxi162Scf00861g00321	361.5886207	1474.261738	2.0275715	Up	1.01E-20	3-hydroxy-3-methylglutaryl-coenzyme A reductase 1
Peaxi162Scf00026g00163	5.690544097	23.1990429	2.027426781	*	0.039683665	Unknown protein
Peaxi162Scf00038g00176	77.26026311	314.9140325	2.027159549	Up	3.00E-11	Hydroxyproline-rich glycoprotein family protein, putative
Peaxi162Scf00781g00043	1.418555732	5.779929636	2.026629097	*	0.278139591	Late embryogenesis abundant (LEA) hydroxyproline-rich glycoprotein family
Peaxi162Scf00087g00213	322.8405742	1314.823648	2.025975498	Up	0.005554041	Calcium-binding EF-hand family protein
Peaxi162Scf00079g02413	2.851949018	11.60960342	2.025298594	*	0.140317386	Leucine-rich repeat receptor-like protein kinase family protein
Peaxi162Scf00915g00248	16.89614089	68.55765506	2.020623995	Up	0.001001507	F-box protein PP2-A13
Peaxi162Scf00455g01310	22.08190573	89.51929171	2.019333935	Up	5.26E-05	Protein of unknown function (DUF1191)
Peaxi162Scf00072g00011	17.9187143	72.58183591	2.018141425	Up	0.001259105	Unknown protein
Peaxi162Scf00684g00583	50.97319935	206.1996518	2.016231084	Up	4.48E-07	alpha/beta-Hydrolases superfamily protein
Peaxi162Scf00006g00810	130.1215349	524.842145	2.012023828	Up	3.04E-12	Unknown protein
Peaxi162Scf00003g00069	93.76023867	378.1618438	2.011955657	Up	4.21E-09	Protein of unknown function (DUF1640)
Peaxi162Scf00783g00011	23.13311406	93.28544855	2.011692567	Up	5.98E-05	sulfate transporter 3
Peaxi162Scf00578g00014	620.0951004	2500.291138	2.011534699	Up	2.86E-22	S-adenosylmethionine synthase 3
Peaxi162Scf00859g00112	162.5050053	655.2136849	2.011481334	Up	4.76E-15	G-type lectin S-receptor-like serine/threonine-protein kinase
Peaxi162Scf00818g00216	127.8936969	515.4803765	2.010972343	Up	2.28E-13	GDSL esterase/lipase 1
Peaxi162Scf00549g00223	427.339867	1721.248483	2.009999564	Up	4.59E-14	Sumo-conjugating enzyme ubc9
Peaxi162Scf00483g00027	16.99045435	68.41839235	2.009659772	Up	0.00086959	formin homology 1
Peaxi162Scf00789g00411	17.01915887	68.44119168	2.007705143	Up	0.001036857	cellulose synthase-like A3
Peaxi162Scf00152g00238	6.154326884	24.72841049	2.006496529	*	0.040460946	L-tyrosine decarboxylase
Peaxi162Scf00540g00013	14939.38089	60013.94781	2.006177474	Up	1.57E-25	Asparagine synthetase [glutamine-hydrolyzing]
Peaxi162Scf01161g00025	50.85451763	204.0412999	2.004413351	Up	8.77E-08	Cellulose-synthase-like C5
Peaxi162Scf00086g00101	456.7148316	1831.779	2.003879909	Up	3.12E-12	Unknown protein
Peaxi162Scf00174g00025	490.9328391	1966.244704	2.001845301	Up	1.59E-23	Family of unknown function (DUF572)
Peaxi162Scf00548g00014	18.71885188	74.87866579	2.000062779	Up	0.001710671	BSD domain-containing protein
Peaxi162Scf00389g00943	5.252311387	20.97738859	1.997810737	*	0.257248605	RNAligase
Peaxi162Scf01378g00122	384.9249894	1537.361822	1.997807508	Up	2.62E-21	cystathionine beta-lyase
Peaxi162Scf00280g00613	22.61640134	90.18509764	1.99551967	Up	0.00014244	Wall-associated receptor kinase-like 14
Peaxi162Scf00643g00063	6.073292313	24.21354417	1.99526355	*	0.039329397	Mitochondrial import inner membrane translocase subunit TIM14-3
Peaxi162Scf00003g10415	18.39790435	73.28795385	1.994034643	Up	0.000342802	Zinc finger CCCH domain-containing protein 30
Peaxi162Scf00226g00411	2.391923172	9.52636617	1.993754952	*	0.283972495	Oxidoreductase family protein
Peaxi162Scf00337g00062	5.159277643	20.52629448	1.992232216	*	0.043481079	U-box domain-containing protein 21
Peaxi162Scf00065g00116	401.6575059	1597.754616	1.992008114	Up	1.37E-14	Small COPII coat GTPase sar1
Peaxi162Scf00286g00091	7.956705634	31.64602189	1.991781024	*	0.024217161	Unknown protein
Peaxi162Scf00328g00525	0.92854067	3.690709664	1.990861243	*	0.406471199	Unknown protein
Peaxi162Scf00952g00314	0.92854067	3.690709664	1.990861243	*	0.406471199	NA
Peaxi162Scf00271g00017	20.27933417	80.59815978	1.990736615	Up	0.000130705	F5O11.10 isoform 3
Peaxi162Scf00047g02117	48.02960414	190.8783088	1.990657343	Up	3.17E-07	conserved hypothetical protein
Peaxi162Scf00263g10122	90.61470052	359.8147293	1.989437221	Up	7.22E-11	Unknown protein
Peaxi162Scf00238g00119	0.928533703	3.685539327	1.988849571	*	0.400245455	Flower, cultured cell, putative
Peaxi162Scf00016g00938	27.75949578	110.1025263	1.987794304	Up	8.05E-06	Unknown protein
Peaxi162Scf00342g01315	0.928402977	3.680492749	1.987075874	*	0.40075851	Pentatricopeptide repeat (PPR) superfamily protein
Peaxi162Scf01363g00020	0.928402977	3.680492749	1.987075874	*	0.40075851	RAC-like GTP binding protein 5
Peaxi162Scf00286g00649	35.55028718	140.919129	1.986934344	Up	0.000847874	NAD(P)-linked oxidoreductase superfamily protein
Peaxi162Scf00244g00044	747.8482171	2962.850836	1.9861686	Up	7.49E-18	DNA N-glycosylase/DNA-(Apurinic or apyrimidinic site) lyase, putative isoform 5
Peaxi162Scf00188g00434	1.870676976	7.380632356	1.980183969	*	0.220236031	Protein of unknown function (DUF1262)
Peaxi162Scf00025g00276	629.1146937	2478.42203	1.978026909	Up	2.88E-28	cellulose synthase 6
Peaxi162Scf00045g01939	88.08703647	346.2314004	1.974734949	Up	8.52E-12	Major facilitator superfamily protein
Peaxi162Scf00001g00123	94.53342125	371.4898108	1.974426268	Up	3.23E-12	Dolichyl-diphosphooligosaccharide--protein glycosyltransferase subunit STT3A
Peaxi162Scf00103g02126	4.308063733	16.92584745	1.974116571	*	0.206596673	Fatty acid hydroxylase superfamily
Peaxi162Scf00045g00142	3.767791653	14.80186277	1.973987651	*	0.132278791	NAD(P)-binding Rossmann-fold superfamily protein
Peaxi162Scf00175g01131	0.942036244	3.700377362	1.973817931	*	0.380622905	2-oxoglutarate (2OG) and Fe(II)-dependent oxygenase superfamily protein
Peaxi162Scf00141g00720	23.99078742	94.22206399	1.973584425	Up	6.89E-05	laccase 10
Peaxi162Scf01075g00006	0.941905753	3.695330549	1.972048803	*	0.363388625	MATE efflux family protein
Peaxi162Scf00044g01217	14.11257857	55.33996584	1.97134014	Up	0.001310067	prohibitin 3
Peaxi162Scf00286g01042	4.708717661	18.45157733	1.970338025	*	0.053534876	terpene synthase 21
Peaxi162Scf00001g04810	162.5327634	636.6143365	1.96968908	Up	1.08E-05	multidrug resistance-associated protein 10
Peaxi162Scf00007g00934	338.9671709	1327.265971	1.969240042	Up	4.91E-14	glutamate receptor 3.4
Peaxi162Scf00016g02931	9.416354165	36.86281739	1.96892585	Up	0.007323089	Glycosyl hydrolase family 10 protein
Peaxi162Scf00027g00176	0.941432184	3.680272208	1.966883399	*	0.364856722	Nucleic acid-binding, OB-fold-like protein
Peaxi162Scf00222g00236	498.0592473	1946.905614	1.966793669	Up	1.82E-17	conserved hypothetical protein
Peaxi162Scf01132g00227	52.34164382	204.4346531	1.965608625	Up	2.56E-08	verticillium wilt disease resistance protein [Solanum lycopersicum]
Peaxi162Scf00102g01858	6.60430233	25.7915009	1.965417661	*	0.027500363	myb domain protein 5
Peaxi162Scf00041g10112	95.87352445	374.3717712	1.965267281	Up	3.57E-09	VQ motif-containing family protein
Peaxi162Scf00324g00326	0.941313104	3.675213983	1.965081666	*	0.383098076	Disease resistance protein (CC-NBS-LRR class) family
Peaxi162Scf00559g00043	0.941313104	3.675213983	1.965081666	*	0.383098076	C2 calcium/lipid-binding plant phosphoribosyltransferase family protein
Peaxi162Scf00852g00061	42.32001599	165.1368526	1.964250036	Up	2.40E-05	P-loop containing nucleoside triphosphate hydrolases superfamily protein
Peaxi162Scf00130g00620	982.8747633	3826.15926	1.960817419	Up	2.78E-14	UDP-Glycosyltransferase superfamily protein
Peaxi162Scf00481g00028	6.115179652	23.7842254	1.959538253	*	0.075057238	Sucrose transport protein
Peaxi162Scf00719g00032	24.08361017	93.43721523	1.955945607	Up	0.001074855	Cytochrome P450 superfamily protein
Peaxi162Scf00140g01119	50.37854659	195.4154783	1.955663337	Up	0.000402943	Adenine nucleotide alpha hydrolases-like superfamily protein
Peaxi162Scf00805g00021	4.20300079	16.29794556	1.955198484	*	0.093605635	Mediator of RNA polymerase II transcription subunit 26, putative
Peaxi162Scf00024g00291	39.73311438	154.0273092	1.95477238	Up	0.000424849	Ethylene-responsive transcription factor 1B
Peaxi162Scf00152g00528	124.1588186	480.647913	1.952793735	Up	2.24E-06	Unknown protein
Peaxi162Scf00347g00521	0.955079157	3.69496581	1.951868801	*	0.408456625	cysteine-rich RLK (RECEPTOR-like protein kinase) 5
Peaxi162Scf00420g00249	27.25462199	105.3631615	1.950797725	Up	2.23E-05	Calcium-binding site, putative
Peaxi162Scf00611g00326	3.276323356	12.64161378	1.948030989	*	0.116926469	zinc ion binding protein, putative
Peaxi162Scf00549g00314	31.95868531	123.1502025	1.946139034	Up	2.00E-05	Plant protein of unknown function (DUF247)
Peaxi162Scf00371g00318	12.70466182	48.93961091	1.945644658	Up	0.00353595	cellulose synthase family protein
Peaxi162Scf00198g00036	768.2048321	2957.111625	1.944625759	Up	2.91E-18	ATPase E1-E2 type family protein / haloacid dehalogenase-like hydrolase family protein
Peaxi162Scf01184g00142	20.37241782	78.39700915	1.944181406	Up	0.002899023	Unknown protein
Peaxi162Scf00059g00129	9.882031824	37.97478729	1.942162277	Up	0.009803328	Prolyl 4-hydroxylase subunit alpha-1
Peaxi162Scf00320g00715	36.84407181	141.5477512	1.941784414	Up	6.75E-05	Phospholipase A2 family protein
Peaxi162Scf00602g00515	1017.124223	3900.370087	1.939115131	Up	1.23E-07	Cyanate hydratase
Peaxi162Scf00109g00029	574.4009556	2201.730409	1.938507775	Up	0.007500475	Glutathione S-transferase family protein
Peaxi162Scf00780g01020	80.46729932	308.3664355	1.938171224	Up	7.19E-10	MAC/Perforin domain-containing protein
Peaxi162Scf00078g00023	217.0132498	830.8785749	1.936854527	Up	3.98E-19	Cytochrome P450 superfamily protein
Peaxi162Scf00011g00193	142.5106968	544.8713082	1.934845312	Up	1.35E-09	Protein NRT1/ PTR FAMILY 4.3
Peaxi162Scf00323g00620	4.679169314	17.85362259	1.931892496	*	0.102154327	tyrosine-rich hydroxyproline-rich glycoprotein, partial [Petroselinum crispum]
Peaxi162Scf00713g00038	3.315528967	12.64601147	1.931371469	*	0.120941718	Glutathione S-transferase family protein
Peaxi162Scf00084g00519	561.5938577	2141.605189	1.931093478	Up	1.88E-21	glycine-rich protein
Peaxi162Scf00316g00001	6.070915897	23.12604976	1.929532763	*	0.060710288	Uncharacterised conserved protein UCP015417, vWA
Peaxi162Scf01174g00016	1385.764868	5277.205747	1.929091746	Up	8.72E-09	amino acid permease 6
Peaxi162Scf00084g00135	2.347135808	8.936019085	1.928730947	*	0.18801057	SHI-related sequence 5
Peaxi162Scf00478g00045	2.347135808	8.936019085	1.928730947	*	0.18801057	Lipase/lipooxygenase, PLAT/LH2 family protein
Peaxi162Scf00235g00011	190.8593608	726.4967447	1.928446388	Up	5.21E-17	Sodium Bile acid symporter family
Peaxi162Scf00252g00119	6.520007085	24.78155557	1.926321313	*	0.069823722	Reticulon family protein
Peaxi162Scf00224g00073	248.3808739	943.440204	1.925376996	Up	1.12E-16	CCR4-NOT transcription complex subunit 7
Peaxi162Scf00917g00042	48.43514066	183.9028135	1.924817515	Up	1.28E-07	Calcium-binding EF-hand family protein
Peaxi162Scf00375g00710	757.1783558	2868.60305	1.921643268	Up	4.04E-15	glutathione peroxidase 2
Peaxi162Scf00984g00243	2.375272629	8.985272631	1.919469166	*	0.218026526	Unknown protein
Peaxi162Scf00007g00095	148.191594	560.5496556	1.919378563	Up	1.90E-10	glutamate receptor 5
Peaxi162Scf00026g02810	71.77110434	271.3247139	1.918545439	Up	3.42E-05	UDP-galactose transporter 3
Peaxi162Scf00001g00481	77.53100051	292.7697119	1.916921121	Up	1.08E-06	SPX (SYG1/Pho81/XPR1) domain-containing protein
Peaxi162Scf75604g00002	6.565483781	24.77968217	1.916184458	*	0.036833034	NA
Peaxi162Scf00133g00916	1.391544302	5.251920231	1.916158164	*	0.357045967	conserved hypothetical protein
Peaxi162Scf00164g00512	33.81775389	127.5344192	1.915033909	Up	1.24E-05	Protein phosphatase 2C family protein
Peaxi162Scf00097g00139	1572.525475	5924.428224	1.913592535	Up	1.13E-27	Lanosterol 14-alpha demethylase
Peaxi162Scf00420g00564	219.8748418	828.1522583	1.913213496	Up	1.01E-14	cystathionine beta-lyase
Peaxi162Scf00064g01324	27.14861217	102.1513166	1.911757445	Up	0.000278509	Cysteine proteinases superfamily protein
Peaxi162Scf00299g01125	20.99981046	78.97180442	1.910961348	Up	0.003303828	HXXXD-type acyl-transferase family protein
Peaxi162Scf00057g00144	88.83817028	333.5550135	1.908673142	Up	1.68E-10	silicon efflux transporter CmLsi2-2 [Cucurbita moschata]
Peaxi162Scf00062g00056	8.420363917	31.60801268	1.908335839	*	0.023281682	CRT (chloroquine-resistance transporter)-like transporter 1
Peaxi162Scf00152g00237	23.97441982	89.93862184	1.907444875	Up	0.000610231	L-tyrosine decarboxylase
Peaxi162Scf00451g00071	1.405949809	5.260677996	1.903703653	*	0.29630351	Calcium-binding EF-hand family protein
Peaxi162Scf00745g00003	1.405949809	5.260677996	1.903703653	*	0.29630351	Unknown protein
Peaxi162Scf00687g00041	958.6187242	3584.179146	1.902613724	Up	2.53E-11	Fasciclin-like arabinogalactan protein 17
Peaxi162Scf00046g00161	88.32706412	329.5439804	1.899543554	Up	0.000177122	Zinc-binding dehydrogenase family protein
Peaxi162Scf00457g00051	182.4069259	680.4953771	1.899424852	Up	5.21E-09	cation calcium exchanger 4
Peaxi162Scf00537g00078	402.3071469	1500.659927	1.899227804	Up	5.41E-14	NAD(P)H dehydrogenase (quinone)
Peaxi162Scf00202g00001	36.61253587	136.4523	1.897987106	*	0.021689007	NAD(P)H dehydrogenase (quinone)
Peaxi162Scf00601g00022	8.926399438	33.20085848	1.895070275	*	0.01419747	Unknown protein
Peaxi162Scf00498g00738	142.4606978	529.498125	1.894061614	Up	7.81E-13	Sentrin-specific protease 2
Peaxi162Scf00003g03953	1.418907526	5.270883552	1.893264252	*	0.296690345	Surfeit locus protein 5 subunit 22 of Mediator complex
Peaxi162Scf00146g00112	1.418907526	5.270883552	1.893264252	*	0.296690345	PLATZ transcription factor family protein
Peaxi162Scf00009g04013	42.55473034	157.9711434	1.892269631	Up	2.34E-05	Protein NRT1/ PTR FAMILY 5.6
Peaxi162Scf00767g00017	47.02927106	174.3964727	1.890739984	Up	2.54E-07	Calcium-transporting ATPase, endoplasmic reticulum-type
Peaxi162Scf00130g00071	124.632622	461.5531179	1.888814954	Up	1.10E-05	UDP-Glycosyltransferase superfamily protein
Peaxi162Scf00701g00515	383.4189532	1419.414128	1.888302013	Up	7.63E-11	Transitional endoplasmic reticulum ATPase
Peaxi162Scf00362g00353	10.39941184	38.47404912	1.887383735	Up	0.010465648	SKU5 similar 5
Peaxi162Scf00481g00018	483.9523486	1788.533377	1.885840134	Up	1.88E-17	serine hydroxymethyltransferase 2
Peaxi162Scf00654g00610	169.1091278	624.8793457	1.885623123	Up	1.09E-09	alpha/beta-Hydrolases superfamily protein
Peaxi162Scf00146g00719	88.67469573	327.3980558	1.884451374	Up	1.46E-07	Homeodomain-like superfamily protein
Peaxi162Scf00079g02322	3.275270901	12.09255352	1.884432779	*	0.141787245	2-oxoglutarate (2OG) and Fe(II)-dependent oxygenase superfamily protein
Peaxi162Scf00486g00002	981.6357482	3624.098129	1.884362326	Up	3.26E-12	Protein of unknown function (DUF1677)
Peaxi162Scf00362g00846	10.30362116	37.95595294	1.881174718	*	0.015668458	Auxin transporter-like protein 5
Peaxi162Scf00274g00826	166.4534206	613.0252896	1.880828074	Up	1.18E-12	Galact isoform 4 [Theobroma cacao]
Peaxi162Scf00045g02130	150.8115733	555.337194	1.880616879	Up	2.91E-14	Transmembrane 9 superfamily member 4
Peaxi162Scf00111g01241	356.6918084	1312.88094	1.879986101	Up	5.57E-22	Nodulin MtN3 family protein isoform 1
Peaxi162Scf00015g00254	3.288562995	12.09207009	1.878532034	*	0.139010213	conserved hypothetical protein
Peaxi162Scf00983g00004	462.1622876	1697.665437	1.877080726	Up	2.88E-15	Pheophorbide a oxygenase, chloroplastic
Peaxi162Scf00428g00117	1.433238931	5.264183508	1.876930645	*	0.366930861	myb domain protein 83
[truncated: 20,623 more rows]
