# Supplementary material for: Induced production of specialized steroids by transcriptional reprogramming in Petunia hybrida
Source: PNAS Nexus. 2023 Oct 31;2(10):pgad326. doi: 10.1093/pnasnexus/pgad326 (PMC10619512; doi:10.1093/pnasnexus/pgad326)
Supplement: pgad326_Supplementary_Data [file pgad326_supplementary_data.zip › PNASNEXUS-PNASNEXUS-2023-00661RR-s03.xls]

Dataset S4 Expression dataset of P. inflata genes in the MeJA treatment experiment
	Normalized expression value
GeneID	Control	MeJA	log2FoldChange	Up/Down	P-value	Description
Peinf101Scf00791g05031	0.173844694	3132.635142	14.13729009	Up	1.90E-15	cytochrome P450, family 718
Peinf101Scf00146g07030	0.173824109	1093.005442	12.61838477	Up	5.88E-18	HXXXD-type acyl-transferase family protein
Peinf101Scf00437g05014	0.472356457	2514.58014	12.37815393	Up	5.55E-17	S-adenosyl-L-methionine:salicylic acid carboxyl methyltransferase 1 [Nicotiana tabacum]
Peinf101Scf01533g01029	2.81744116	12057.74105	12.06328655	Up	5.43E-40	terpene synthase 21
Peinf101Scf00713g01024	3.706573115	13189.68056	11.79703603	Up	1.62E-10	alpha/beta-Hydrolases superfamily protein
Peinf101Scf00571g04009	6.076026283	20825.38853	11.74292768	Up	1.22E-35	chlorophyllase 1
Peinf101Scf00421g00001	3.283005045	11092.92432	11.72233515	Up	3.64E-39	UDP-Glycosyltransferase superfamily protein
Peinf101Scf00791g05009	2.360532462	7663.891558	11.66474911	Up	8.22E-66	HXXXD-type acyl-transferase family protein
Peinf101Scf00437g04005	12.07528242	37211.94646	11.58949321	Up	1.66E-22	S-adenosyl-L-methionine:salicylic acid carboxyl methyltransferase [Nicotiana alata]
Peinf101Scf03062g00003	0.173797925	486.1879131	11.44988745	Up	3.46E-05	UDP-Glycosyltransferase superfamily protein
Peinf101Scf00280g05010	0.944212048	2499.819098	11.37042518	Up	3.58E-27	jasmonate ZIM domain protein f [Nicotiana attenuata]
Peinf101Scf00146g08014	0.472448226	1235.774511	11.35297166	Up	5.34E-15	HXXXD-type acyl-transferase family protein
Peinf101Scf03546g00005	336.0735354	871471.8318	11.34046138	Up	4.43E-56	Polyphenol oxidase E, chloroplastic
Peinf101Scf00356g00008	0.173772657	395.186299	11.15111613	Up	5.37E-14	heat shock protein 70
Peinf101Scf00039g17003	53.0359749	116344.3264	11.09914195	Up	1.38E-266	NA
Peinf101Scf02125g01025	2.834812306	6124.570036	11.07713963	Up	1.98E-64	RuBisCO large subunit-binding protein subunit alpha
Peinf101Scf00571g03008	48.12751215	103288.0783	11.06752428	Up	5.52E-50	chlorophyllase 1
Peinf101Scf02016g00014	0.173762797	354.7166424	10.99533208	Up	3.33E-13	cytochrome P450, family 703, subfamily A, polypeptide 2
Peinf101Scf04235g00002	0.173759199	328.7724992	10.88578456	Up	1.84E-13	Unknown protein
Peinf101Scf00039g18007	2.359494414	4209.525072	10.800964	Up	4.02E-53	Unknown protein
Peinf101Scf02092g01004	0.173753412	309.3915797	10.79817691	Up	3.04E-13	conserved hypothetical protein
Peinf101Scf00039g19005	20.77651302	36438.67824	10.77630137	Up	2.48E-267	Hop-interacting protein THI101 precursor
Peinf101Scf01733g02010	0.472740105	817.3419732	10.75567685	Up	5.31E-13	terpene synthase 14
Peinf101Scf02710g00015	0.173736061	270.5080918	10.6045588	Up	1.63E-12	AMP-dependent synthetase and ligase family protein
Peinf101Scf01825g00004	0.173734844	268.8430815	10.5956615	Up	4.07E-12	cytochrome P450, family 98, subfamily A, polypeptide 3
Peinf101Scf00276g09021	5.551086196	7963.02268	10.48633036	Up	7.27E-07	tyrosine aminotransferase 3
Peinf101Scf01317g05004	1.888332636	2680.266675	10.47104791	Up	8.17E-42	MLO-like protein 1
Peinf101Scf00791g06001	1.889813771	2478.346391	10.35691805	Up	5.24E-43	HXXXD-type acyl-transferase family protein
Peinf101Scf00650g11038	11.79877595	15058.59863	10.31773461	Up	4.24E-197	Glyoxylate reductase
Peinf101Scf00039g18009	1.891025466	2351.834542	10.28040206	Up	1.64E-41	cysteine-rich extensin-like protein-4 [Nicotiana tabacum]
Peinf101Scf04235g00036	0.173706695	207.7938491	10.22428388	Up	7.58E-12	Unknown protein
Peinf101Scf01389g03001	0.944935374	1062.632489	10.13513944	Up	1.22E-20	Unknown protein
Peinf101Scf00816g00013	55.20094911	56119.1534	9.989584457	Up	0	Unknown protein
Peinf101Scf00791g07017	25.98561107	26263.12325	9.981109793	Up	2.31E-227	ABC transporter G family member 11
Peinf101Scf00901g02009	0.47265866	475.9949692	9.975931923	Up	1.23E-11	Unknown protein
Peinf101Scf01262g03014	1.88984479	1781.662754	9.880740811	Up	1.40E-36	Cytochrome P450 superfamily protein
Peinf101Scf00887g03016	0.470474779	425.0694436	9.819365453	Up	4.95E-05	HXXXD-type acyl-transferase family protein
Peinf101Scf03210g00010	0.173647991	152.1723286	9.775324607	Up	1.67E-10	2-oxoglutarate (2OG) and Fe(II)-dependent oxygenase superfamily protein
Peinf101Scf00039g19004	0.173651088	151.7171986	9.770977469	Up	9.59E-11	Unknown protein
Peinf101Scf00415g04005	0.944912558	785.3402494	9.698921294	Up	2.88E-20	nodulin MtN21 /EamA-like transporter family protein
Peinf101Scf00437g05002	0.17363622	137.3921986	9.628016454	Up	0.000104924	S-adenosyl-L-methionine:benzoic acid/salicylic acid carboxyl methyltransferase [Petunia x hybrida]
Peinf101Scf00736g18018	0.173620639	131.2953838	9.562662024	Up	2.92E-10	Branched-chain-amino-acid aminotransferase 6
Peinf101Scf03855g00030	6.616538628	4841.63929	9.515203201	Up	3.24E-29	Protein STAY-GREEN, chloroplastic
Peinf101Scf01577g03001	0.47270587	316.788346	9.388360767	Up	2.51E-10	plant U-box 24
Peinf101Scf00594g16016	81.70579174	54716.90085	9.387332455	Up	2.77E-164	Chitinase-3-like protein 2
Peinf101Ctg13612978g00004	0.173606899	111.1191145	9.322067012	*	0.051429784	40S ribosomal protein S4
Peinf101Scf01009g07007	14.17470591	8853.565128	9.286795899	Up	9.23E-187	Tryptophan synthase beta chain 1
Peinf101Scf01262g03002	4.224979256	2616.841297	9.274666459	Up	1.57E-27	HXXXD-type acyl-transferase family protein
Peinf101Scf00732g01018	0.173562057	105.6036648	9.248992594	Up	1.90E-09	MATE efflux family protein
Peinf101Ctg13550828g00002	2.835052247	1722.287844	9.246735241	Up	8.35E-33	Trans-cinnamate 4-monooxygenase
Peinf101Scf02089g01019	0.173548871	101.8951254	9.197527337	Up	4.89E-09	2-oxoglutarate (2OG) and Fe(II)-dependent oxygenase superfamily protein
Peinf101Scf00086g01001	6.132700608	3501.95942	9.157424129	Up	8.12E-82	Unknown protein
Peinf101Scf01262g03015	0.173549253	97.61654945	9.135636792	Up	0.001446174	cytochrome P450, family 718
Peinf101Scf01985g02016	33.45370325	18746.30159	9.13022436	Up	1.86E-189	phenylalanine ammonia-lyase 2
Peinf101Scf05146g00020	0.173526989	95.0705936	9.097695292	Up	1.29E-08	acyl-activating enzyme 7
Peinf101Scf01362g00013	0.173526825	95.04581226	9.09732055	Up	2.60E-08	Unknown protein
Peinf101Scf00211g01010	0.951804504	512.9092988	9.07382273	Up	8.58E-11	2-oxoglutarate (2OG) and Fe(II)-dependent oxygenase superfamily protein
Peinf101Scf00487g19010	0.472289776	243.4699623	9.009855773	Up	1.50E-09	Heavy metal transport/detoxification superfamily protein
Peinf101Scf04218g00006	0.173507175	88.83635844	9.000011123	Up	8.09E-09	Unknown protein
Peinf101Scf01266g00004	0.173496007	86.6711739	8.964505973	Up	5.56E-08	2-oxoglutarate (2OG) and Fe(II)-dependent oxygenase superfamily protein
Peinf101Scf00493g00042	0.173519916	84.50595429	8.927807927	*	0.06212969	Magnesium transporter NIPA2
Peinf101Scf04560g00016	3.306447068	1602.966583	8.921246829	Up	1.93E-52	Unknown protein
Peinf101Scf03176g00016	0.173476718	82.00057091	8.88474809	Up	2.63E-08	Chalcone--flavonone isomerase B
Peinf101Scf08978g00016	5.203933841	2350.714947	8.819281269	Up	8.10E-62	phosphate transporter 4
Peinf101Scf07153g00013	0.173431027	73.06268308	8.718628902	Up	2.26E-07	MATE efflux family protein
Peinf101Ctg13394552g00001	4.724804603	1955.666306	8.693189843	Up	6.14E-62	Trans-cinnamate 4-monooxygenase
Peinf101Ctg13307352g00002	0.173426101	71.5621355	8.688731589	Up	3.77E-08	acyl-transferase [Capsicum annuum]
Peinf101Scf05897g00014	0.475019256	185.6752819	8.610580057	Up	4.37E-05	Bidirectional sugar transporter N3
Peinf101Scf01638g01001	0.173404734	66.77213282	8.588959032	Up	0.001162019	carbonic anhydrase 1
Peinf101Scf00476g17011	0.173388699	66.25619464	8.577901668	Up	5.61E-07	alpha/beta-Hydrolases superfamily protein
Peinf101Scf00362g11005	0.173389439	64.79168721	8.545648892	Up	6.48E-08	ovate family protein 17
Peinf101Scf02502g04006	328.3955071	122259.0592	8.540291265	Up	0	Aspartic protease inhibitor 7
Peinf101Scf00787g00008	13.22370773	4921.834853	8.539925697	Up	1.38E-113	D-arabinono-1,4-lactone oxidase family protein
Peinf101Scf00771g05004	5.139934253	1901.866814	8.531450598	Up	2.68E-12	Peroxidase superfamily protein
Peinf101Scf01858g00011	0.173362937	62.63102373	8.496938148	Up	1.98E-07	Homeobox-leucine zipper protein ATHB-21
Peinf101Scf00670g08009	0.173356128	60.59424805	8.449298202	Up	1.04E-07	Unknown protein
Peinf101Ctg13037547g00001	0.943485832	326.7115453	8.435800869	Up	8.97E-15	Unknown protein
Peinf101Scf00476g11001	0.173333366	58.96981081	8.410283359	Up	2.80E-07	Phospholipase A1-II 1
Peinf101Scf00476g19030	0.472157327	156.508276	8.372755573	Up	4.12E-08	alpha/beta-Hydrolases superfamily protein
Peinf101Scf01262g09034	21.70157063	7122.873838	8.358516167	Up	3.45E-177	cytochrome P450, family 88, subfamily A, polypeptide 3
Peinf101Scf00665g13006	0.173340514	56.27964229	8.34286046	*	0.081350085	glutathione S-transferase TAU 19
Peinf101Scf01309g00018	14.63432654	4736.095447	8.33819799	Up	1.58E-139	HXXXD-type acyl-transferase family protein
Peinf101Scf00457g08001	4.257538411	1345.665537	8.304084613	Up	3.97E-49	UDP-Glycosyltransferase superfamily protein
Peinf101Scf00506g01022	2.378623213	743.7117012	8.288472902	Up	2.28E-14	annexin 4
Peinf101Scf02326g03030	0.173271595	52.6747903	8.247933691	Up	1.02E-06	cytochrome P450, family 718
Peinf101Scf06086g00031	0.472856783	143.0808323	8.241211408	Up	5.21E-08	DREB2A-interacting protein 2
Peinf101Scf02757g02014	0.173257655	51.13370019	8.205211525	Up	5.03E-07	sulfate transporter 3
Peinf101Scf05179g00002	0.473278415	139.142066	8.199653806	Up	5.04E-07	ATPase E1-E2 type family protein / haloacid dehalogenase-like hydrolase family protein
Peinf101Scf10299g00001	0.173241496	50.04999207	8.174441494	Up	2.07E-06	cytochrome P450, family 94, subfamily C, polypeptide 1
Peinf101Scf02104g00007	0.173241755	49.57458914	8.160670313	Up	5.07E-07	CBL-interacting protein kinase 12
Peinf101Scf00634g00004	0.173236167	49.05413478	8.145490783	Up	5.25E-07	terpene synthase 02
Peinf101Scf01596g01013	0.173211524	47.46349238	8.098139529	Up	9.72E-07	Protein of unknown function (DUF567)
Peinf101Scf01889g13036	0.472224548	128.8449817	8.091947592	Up	8.10E-08	Pyridoxal phosphate phosphatase-related protein
Peinf101Scf02382g06024	3.782598681	1024.814871	8.08176988	Up	3.71E-44	SPX domain-containing membrane protein
Peinf101Scf02382g07049	0.173197645	46.41808065	8.066123749	Up	1.09E-06	subtilisin-like serine protease 2
Peinf101Scf00384g03002	0.473171726	125.5696627	8.05190837	Up	5.14E-07	Unknown protein
Peinf101Scf00125g05011	0.173186842	45.86383856	8.048883969	Up	3.76E-06	mads box protein, putative
Peinf101Scf00359g01039	0.472096118	124.5710403	8.043672382	Up	1.85E-07	PLC-like phosphodiesterases superfamily protein
Peinf101Scf04736g00003	0.173171696	44.80491092	8.015309909	Up	9.00E-06	Unknown protein
Peinf101Scf00001g27003	0.173124729	41.2113013	7.895084397	Up	1.70E-06	Heat shock 70 kDa protein 3
Peinf101Scf10361g00009	0.173119685	40.69985786	7.877110165	Up	2.05E-06	Unknown protein
Peinf101Scf00606g06005	0.173124871	40.07576101	7.854773108	*	0.10086778	Unknown protein
Peinf101Scf02016g01015	10.86226897	2499.210112	7.846002893	Up	1.57E-21	cytochrome P450, family 98, subfamily A, polypeptide 3
Peinf101Scf00221g09010	0.173084631	39.59814572	7.837811438	Up	5.30E-06	cytochrome P450, family 718
Peinf101Scf06002g00045	0.173077331	39.0889574	7.819200514	Up	3.55E-06	Chalcone--flavonone isomerase B
Peinf101Scf00382g12007	0.173069133	38.57301138	7.800099528	Up	3.23E-06	basic helix-loop-helix (bHLH) DNA-binding superfamily protein
Peinf101Scf00181g06003	0.173064757	38.55499285	7.799461926	Up	5.47E-06	Ulp1 protease family, C-terminal catalytic domain containing protein [Solanum demissum]
Peinf101Scf00359g03033	0.173046675	37.02967693	7.741376928	Up	3.82E-06	GDSL esterase/lipase 7
Peinf101Scf00699g01032	0.946612069	201.1140752	7.731025023	Up	2.05E-12	Transmembrane amino acid transporter family protein
Peinf101Scf00721g04022	11.35873742	2411.073689	7.729729453	Up	9.83E-66	Glucan endo-1,3-beta-glucosidase 13
Peinf101Scf10361g00004	0.173033074	36.50021913	7.720713493	Up	4.02E-06	Unknown protein
Peinf101Scf00304g10012	2.83491815	597.9958177	7.720684502	Up	4.47E-30	GDSL esterase/lipase
Peinf101Scf04736g01036	96.1567473	20104.12567	7.707887784	Up	3.36E-242	cytochrome P450, family 98, subfamily A, polypeptide 3
Peinf101Scf02393g02017	0.173028081	35.99553423	7.700667923	Up	6.18E-06	S-adenosyl-L-methionine-dependent methyltransferases superfamily protein
Peinf101Scf00059g13006	0.173031578	35.52463379	7.681640614	*	0.108630912	polyribonucleotide nucleotidyltransferase, putative
Peinf101Scf00277g10007	0.172994394	35.39851062	7.67681956	Up	2.11E-05	Mediator of RNA polymerase II transcription subunit 18, putative
Peinf101Scf00464g01009	33.57495657	6512.426028	7.599665737	Up	3.99E-172	cytochrome P450, family 88, subfamily A, polypeptide 3
Peinf101Scf01262g03011	1.884940153	361.8032421	7.584542807	Up	5.39E-21	HXXXD-type acyl-transferase family protein
Peinf101Scf01317g09018	3.825025389	731.7951557	7.579826731	Up	3.41E-11	jasmonate ZIM domain protein j [Nicotiana attenuata]
Peinf101Scf00019g11020	0.942271211	175.3288531	7.539705351	Up	5.75E-11	O-acyltransferase (WSD1-like) family protein
Peinf101Scf02092g00028	6.608002954	1202.313353	7.5073829	Up	1.54E-62	O-acyltransferase (WSD1-like) family protein
Peinf101Scf01061g01006	0.940704915	166.8611299	7.470689962	Up	1.80E-09	glutathione S-transferase 7
Peinf101Scf03193g00001	0.172856428	29.71188792	7.425322214	Up	2.68E-05	Eukaryotic aspartyl protease family protein
Peinf101Scf00362g06003	3.244236129	551.7024043	7.409867629	Up	7.60E-05	CBL-interacting protein kinase 12
Peinf101Scf01602g04033	0.473004106	80.12535648	7.404262353	Up	1.89E-06	cyclic nucleotide-gated channel 13
Peinf101Ctg13655775g00003	2.401047744	400.6515825	7.382540274	Up	8.93E-07	jasmonate ZIM-domain protein 1 [Nicotiana tabacum]
Peinf101Scf02502g04008	3.763486019	627.45659	7.381302229	Up	2.84E-06	Kunitz family trypsin and protease inhibitor protein
Peinf101Scf00830g01015	0.471406011	78.41755608	7.378062714	Up	3.86E-05	TRICHOME BIREFRINGENCE-LIKE 38
Peinf101Scf00061g02021	0.473084066	78.53010374	7.375005422	Up	2.90E-06	Protein CURVATURE THYLAKOID 1A, chloroplastic
Peinf101Scf02206g02020	0.944978503	154.6287325	7.354311194	Up	9.82E-11	Fatty acid hydroxylase superfamily
Peinf101Scf00670g04002	0.470080635	76.83722586	7.352753373	Up	0.008804431	FAD-binding Berberine family protein
Peinf101Scf02382g01029	0.172789802	28.11452891	7.346153986	Up	2.31E-05	NAD(P)-binding Rossmann-fold superfamily protein
Peinf101Scf02758g00019	0.471631533	76.35126084	7.338847993	Up	1.53E-05	sulfate transporter 3
Peinf101Scf03556g00033	0.949521707	150.1511972	7.30499928	Up	5.72E-09	Heat stress transcription factor B-3
Peinf101Scf00923g03009	1.419734011	223.423922	7.298019189	Up	1.15E-12	WRKY family transcription factor
Peinf101Scf02450g00010	869.884136	136335.8158	7.292125643	Up	1.07E-256	lipoxygenase 2
Peinf101Scf00089g03010	0.471978795	73.28447552	7.278641757	Up	3.75E-06	Unknown protein
Peinf101Scf03806g00033	42.82400538	6600.848109	7.268087852	Up	5.96E-139	Trans-cinnamate 4-monooxygenase
Peinf101Scf02218g00002	0.172740754	26.57122105	7.265112224	Up	6.58E-05	heat shock protein 70
Peinf101Scf01369g01020	2.360931653	359.737376	7.251443973	Up	4.08E-23	phospholipase C 2
Peinf101Scf01189g04039	0.473101719	71.20760111	7.233737038	Up	4.67E-06	Carbonyl reductase [NADPH] 3
Peinf101Scf01889g07053	0.172691065	25.97196057	7.232617674	Up	0.000298853	Unknown protein
Peinf101Scf00380g00031	1895.89902	283431.1802	7.223972542	Up	0	lipoxygenase 2
Peinf101Scf03000g00020	9.330188464	1394.331669	7.223451837	Up	1.42E-13	basic helix-loop-helix (bHLH) DNA-binding superfamily protein
Peinf101Scf00778g05003	0.172677761	25.48755975	7.205567155	Up	4.61E-05	cytochrome P450, family 82, subfamily C, polypeptide 4
Peinf101Scf00176g02001	0.172667344	25.45377722	7.203740691	Up	0.000211123	Monothiol glutaredoxin-S6
Peinf101Scf00380g00006	0.172667669	25.44927117	7.203482562	Up	0.000322811	lipoxygenase 2
Peinf101Scf01057g03035	0.172643296	24.93559419	7.174268457	Up	0.0001632	Leucine-rich repeat protein kinase family protein
Peinf101Scf02877g00037	0.172643085	24.92883581	7.173879152	Up	0.000278926	laccase 14
Peinf101Scf00476g17012	0.172620011	24.42191612	7.144432867	Up	0.000106266	alpha/beta-Hydrolases superfamily protein
Peinf101Scf02148g00025	0.473133453	64.92825714	7.100455503	Up	7.64E-06	nodulin MtN21 /EamA-like transporter family protein
Peinf101Scf00650g10036	103.9884846	14248.55513	7.098248043	Up	3.47E-239	HXXXD-type acyl-transferase family protein
Peinf101Scf00743g06020	0.47178819	64.49992732	7.09501442	Up	1.79E-05	tyrosine-rich hydroxyproline-rich glycoprotein, partial [Petroselinum crispum]
Peinf101Scf00588g00015	0.172578346	23.39906082	7.083055358	Up	7.50E-05	Cytochrome P450 superfamily protein
Peinf101Ctg13508304g00004	0.172563969	22.90114389	7.052144589	Up	0.000158574	NA
Peinf101Scf00441g07012	7.538203828	1000.330122	7.052039666	Up	3.29E-43	lysine histidine transporter 1
Peinf101Scf01862g00005	0.471968518	62.30751692	7.044571785	Up	7.89E-06	P-loop containing nucleoside triphosphate hydrolases superfamily protein
Peinf101Scf01183g00032	0.471984219	60.23917864	6.995819665	Up	9.06E-06	Domain of unknown function (DUF966)
Peinf101Scf02537g00003	0.172491945	21.83326167	6.983854871	Up	0.000117531	Ras-related small GTP-binding family protein
Peinf101Scf06002g00007	0.172488896	21.82875899	6.983582812	Up	0.000115052	exocyst subunit exo70 family protein D1
Peinf101Scf00762g09018	0.172482958	21.81975348	6.98303717	Up	0.000125456	Unknown protein
Peinf101Ctg12914261g00001	0.172503397	21.78143436	6.980330376	*	0.145034966	Heat shock 70 kDa protein 3
Peinf101Scf00114g00011	0.473126783	59.73718159	6.98025853	Up	9.59E-06	Plant invertase/pectin methylesterase inhibitor superfamily
Peinf101Scf00458g03036	0.471901427	59.15103142	6.969773982	Up	1.25E-05	alpha/beta-Hydrolases superfamily protein
Peinf101Scf03118g00003	0.172467957	21.32409004	6.950012019	Up	0.000197266	Unknown protein
Peinf101Scf01262g05004	0.172464211	21.31733519	6.949586285	Up	0.00015727	HXXXD-type acyl-transferase family protein
Peinf101Scf00032g28031	0.172470208	21.25875474	6.945566105	*	0.147058816	NA
Peinf101Scf00464g02008	9.606364395	1164.637549	6.921674788	Up	2.11E-08	Cytochrome P450 superfamily protein
Peinf101Scf01436g02013	35.94873754	4315.465464	6.90743126	Up	4.63E-126	IAA-amino acid hydrolase ILR1-like 4
Peinf101Ctg13664075g00005	87.93023941	10470.0414	6.895692035	Up	7.03E-26	lipoxygenase [Malus domestica]
Peinf101Scf00464g02009	12.77859206	1501.611511	6.876638915	Up	5.79E-79	Cytochrome P450 superfamily protein
Peinf101Scf00055g11005	1.889922513	221.3877282	6.872104358	Up	8.49E-15	Late embryogenesis abundant (LEA) hydroxyproline-rich glycoprotein family
Peinf101Scf00911g05013	3.299295897	383.9437259	6.862592891	Up	1.53E-27	myb domain protein 105
Peinf101Scf00464g04011	64.03014119	7420.314714	6.856585375	Up	3.90E-152	ent-kaurenoic acid hydroxylase 2
Peinf101Scf00151g15031	0.172360266	19.69072628	6.835945288	*	0.153583082	2-oxoglutarate (2OG) and Fe(II)-dependent oxygenase superfamily protein
Peinf101Scf01369g02022	0.473753085	53.3558642	6.815367696	Up	9.87E-05	pleiotropic drug resistance 3
Peinf101Scf00645g13003	52.07754034	5853.887863	6.812589989	Up	2.20E-164	terpene synthase 10
Peinf101Scf01173g03005	8.042634671	898.4497288	6.803625784	Up	2.21E-46	Protein NRT1/ PTR FAMILY 5.7
Peinf101Scf00918g03024	0.172314079	19.21987552	6.801414603	Up	0.000279126	cytochrome P450, family 87, subfamily A, polypeptide 2
Peinf101Ctg13319112g00002	0.172298871	19.19961495	6.800020318	Up	0.000279424	Bifunctional inhibitor/lipid-transfer protein/seed storage 2S albumin superfamily protein
Peinf101Scf03210g00011	0.172297371	19.19736359	6.799863697	Up	0.000296775	2-oxoglutarate (2OG) and Fe(II)-dependent oxygenase superfamily protein
Peinf101Scf00216g05026	0.4718977	52.36027442	6.793854707	Up	2.10E-05	xyloglucan-specific endoglucanase inhibitor protein 2 [Solanum tuberosum]
Peinf101Scf01110g03014	0.473589262	52.32186673	6.787633835	Up	6.96E-05	conserved hypothetical protein
Peinf101Scf00211g00006	1.890470827	206.5394522	6.771527988	Up	5.03E-05	2-oxoglutarate (2OG) and Fe(II)-dependent oxygenase superfamily protein
Peinf101Scf01203g09012	0.17226211	18.6836975	6.761030778	Up	0.000292142	Histidine decarboxylase
Peinf101Scf00553g00022	0.172247286	18.65667796	6.759067056	Up	0.00085296	alpha carbonic anhydrase 7
Peinf101Scf01309g00017	4.710419112	505.5351721	6.745812229	Up	1.83E-25	2-oxoglutarate (2OG) and Fe(II)-dependent oxygenase superfamily protein
Peinf101Scf01853g05017	0.473332541	50.7810194	6.745291438	Up	3.76E-05	2-oxoglutarate (2OG) and Fe(II)-dependent oxygenase superfamily protein
Peinf101Scf01048g01001	2.366211245	251.6335559	6.732601635	Up	1.17E-13	UDP-Glycosyltransferase superfamily protein
Peinf101Scf01430g00027	46.67266777	4906.991315	6.716116975	Up	7.97E-81	Trans-cinnamate 4-monooxygenase
Peinf101Scf00007g07016	516.0926498	54014.39877	6.709570148	Up	1.07E-248	Phospho-2-dehydro-3-deoxyheptonate aldolase 2, chloroplastic
Peinf101Scf00082g17017	1.885570864	193.6574315	6.682361683	Up	2.99E-14	3-oxoacyl-[acyl-carrier-protein] synthase 3
Peinf101Scf00821g02022	0.172169526	17.63611162	6.678558897	Up	0.000406609	UDP-Glycosyltransferase superfamily protein
Peinf101Scf01452g12029	0.172165804	17.63160961	6.678221754	Up	0.00042849	cytochrome P450, family 76, subfamily C, polypeptide 4
Peinf101Scf01633g10028	149.1749841	14896.40268	6.641814544	Up	2.23E-233	4-coumarate:CoA ligase 2
Peinf101Scf15722g00003	0.17214492	17.1517221	6.638586017	*	0.165885049	conserved hypothetical protein
Peinf101Scf05781g00010	0.172103985	17.08192426	6.633046186	Up	0.002367367	Unknown protein
Peinf101Scf05577g00049	0.473394287	46.59249664	6.620911534	Up	6.10E-05	CASP-like protein
Peinf101Scf00026g02007	14.63115328	1428.608606	6.609423415	Up	5.83E-40	Unknown protein
Peinf101Scf00445g22022	8.013548002	776.8200311	6.598995454	Up	1.30E-38	Ph isoform 2 [Theobroma cacao]
Peinf101Scf03039g03004	6.621953615	640.7890895	6.596448868	Up	8.85E-36	zinc-finger protein 1
Peinf101Scf09032g00004	0.172091431	16.62680992	6.594192325	*	0.168752506	2-oxoglutarate (2OG) and Fe(II)-dependent oxygenase superfamily protein
Peinf101Scf02943g00003	0.17206753	16.590788	6.59126372	Up	0.000568708	3-ketoacyl-CoA synthase 2
Peinf101Scf05015g00019	0.17206753	16.590788	6.59126372	Up	0.000568708	Protein NRT1/ PTR FAMILY 1.1
Peinf101Scf01317g08014	0.172065487	16.58853718	6.591085114	Up	0.000572754	gibberellin 2-oxidase
Peinf101Scf00330g10039	0.172057876	16.57953334	6.59036566	Up	0.000675204	Unknown protein
Peinf101Scf01632g06034	0.949032038	90.7223805	6.578857894	Up	6.88E-08	heat shock protein 90.1
Peinf101Scf01794g14019	0.172013776	16.07038182	6.545736282	Up	0.000688504	BURP domain-containing protein
Peinf101Scf00522g01001	0.171996691	16.05012313	6.544059748	Up	0.001009015	Encodes a protein wh whose expression is responsive to nematode infection, putative [Theobroma cacao]
Peinf101Scf01790g01007	5.66990723	528.3568419	6.542043687	Up	3.67E-36	calcium/calmodulin protein kinase 1
Peinf101Scf00339g03034	6.144466253	568.2858263	6.531185229	Up	2.17E-41	Fe superoxide dismutase 2
Peinf101Scf01815g02015	4.250554418	392.8654387	6.530240415	Up	7.23E-31	orf [Nicotiana tabacum]
Peinf101Scf00946g04003	0.171956415	15.54997924	6.498725903	Up	0.000864325	arogenate dehydrogenase
Peinf101Scf00236g09007	0.171954292	15.5477285	6.498534885	Up	0.000834125	Unknown protein
Peinf101Scf00476g12016	0.171939602	15.53197314	6.497195439	Up	0.000971822	alpha/beta-Hydrolases superfamily protein
Peinf101Scf01355g03001	0.171932136	15.51846343	6.496002678	Up	0.002037298	O-acyltransferase (WSD1-like) family protein
Peinf101Scf01609g00028	17.42095048	1569.289884	6.493144727	Up	1.11E-51	EXS (ERD1/XPR1/SYG1) family protein
Peinf101Scf01186g04009	0.171883958	15.01832744	6.449145441	Up	0.000975255	Unknown protein
Peinf101Scf03816g00028	9.938037206	866.7391837	6.446493174	Up	9.58E-54	jasmonate ZIM-domain protein 1 [Nicotiana tabacum]
Peinf101Scf00199g02005	3.236736664	282.2695491	6.446389696	*	0.044131805	Cytochrome P450 superfamily protein
Peinf101Scf00167g09014	24.079947	2075.173783	6.429256131	Up	1.08E-108	alpha/beta-Hydrolases superfamily protein
Peinf101Scf00506g19003	0.171797671	14.47317229	6.396526886	Up	0.002617524	S-aden [Arabidopsis thaliana]
Peinf101Scf00498g03007	39.30286889	3294.936168	6.389472081	Up	4.90E-105	Cytochrome P450 superfamily protein
Peinf101Scf00570g08023	34.47848393	2832.318927	6.360143577	Up	3.70E-63	Chitinase family protein
Peinf101Scf02326g01042	9.466989929	775.9811722	6.356972051	Up	1.33E-52	2-oxoglutarate (2OG) and Fe(II)-dependent oxygenase superfamily protein
Peinf101Scf02073g02026	0.941329993	76.94714403	6.353023407	Up	1.22E-07	Plant protein of unknown function (DUF946)
Peinf101Scf00731g00020	0.171728757	13.95953985	6.344975928	Up	0.001796888	CCT motif family protein
Peinf101Scf00049g05043	0.171726964	13.95728878	6.344758333	Up	0.001977944	RING/U-box superfamily protein
Peinf101Scf00478g11002	0.171722398	13.94602903	6.343632352	Up	0.004645537	Glycolipid transfer protein (GLTP) family protein
Peinf101Scf01889g07051	0.171722398	13.94602903	6.343632352	Up	0.004645537	cytochrome P450, family 98, subfamily A, polypeptide 3
Peinf101Ctg13667531g00001	0.47341189	37.72663714	6.316343755	Up	0.000122611	Leucine-rich receptor-like protein kinase family protein
Peinf101Scf00236g30004	0.471261837	37.12113589	6.299568192	Up	0.00056304	RALFL33, putative
Peinf101Scf01964g01043	0.171649142	13.43690666	6.290594595	Up	0.00210282	pit2 [Nicotiana tabacum] prf||2106387C Al-induced protein
Peinf101Scf00246g01002	0.171642146	13.42564934	6.289444211	Up	0.004127616	Monothiol glutaredoxin-S6
Peinf101Scf01997g01010	0.471258459	36.59842647	6.279119298	Up	0.000589932	1-aminocyclopropane-1-carboxylate synthase 9
Peinf101Scf00692g20010	193.8963073	14886.65103	6.262590096	Up	9.00E-235	lipoxygenase 2
Peinf101Scf00261g14008	1.41970003	108.882266	6.261039054	Up	8.87E-10	Unknown protein
Peinf101Ctg13373818g00001	0.17159499	12.9457881	6.237331556	Up	0.004679533	Subtilisin-like serine endopeptidase family protein
Peinf101Scf00803g00020	0.171557646	12.90752676	6.23337535	Up	0.003378842	nudix hydrolase homolog 17
Peinf101Scf01309g00016	0.171560552	12.89625954	6.232091014	*	0.019591764	2-oxoglutarate (2OG) and Fe(II)-dependent oxygenase superfamily protein
Peinf101Scf04719g00003	102.4067363	7611.800198	6.215855168	Up	1.07E-190	allene oxide synthase
Peinf101Scf02318g07035	6.158428739	448.437091	6.186199492	Up	5.07E-21	Unknown protein
Peinf101Scf00652g00020	10.84198286	786.4468798	6.180648787	Up	1.47E-47	plant glycogenin-like starch initiation protein 1
Peinf101Scf02016g00020	177.5870532	12871.26696	6.179483852	Up	3.41E-99	cytochrome P450, family 98, subfamily A, polypeptide 3
Peinf101Ctg12961585g00001	0.171500697	12.42767531	6.179198204	*	0.021645013	ABC transporter family protein
Peinf101Scf04570g00005	0.171500697	12.42767531	6.179198204	*	0.021645013	Serine/threonine-protein phosphatase PP1
Peinf101Scf00872g12002	276.0960759	19973.02774	6.176738856	Up	1.29E-233	arogenate dehydratase 6
Peinf101Scf01961g00029	0.171466607	12.37364068	6.173198591	*	0.021859657	conserved hypothetical protein
Peinf101Scf00049g03028	0.473665048	34.02684281	6.166662268	Up	0.000329712	2-oxoglutarate (2OG) and Fe(II)-dependent oxygenase superfamily protein
Peinf101Scf01317g00026	0.47383461	33.49269613	6.143319127	Up	0.000495342	Unknown protein
Peinf101Scf01447g04001	3.311039896	233.4202721	6.139501657	Up	3.55E-16	HXXXD-type acyl-transferase family protein
Peinf101Scf02563g00001	2.351402249	163.9157279	6.123289121	Up	8.39E-15	Domain of unknown function (DUF966)
Peinf101Scf04103g00078	4.261793303	296.0503304	6.11823803	Up	9.07E-07	ATPase E1-E2 type family protein / haloacid dehalogenase-like hydrolase family protein
Peinf101Ctg13247520g00002	0.171401147	11.89830347	6.117235305	Up	0.007715049	Leucine-rich repeat protein kinase family protein
Peinf101Scf18720g00003	0.171380965	11.87804788	6.114947063	Up	0.003142319	2-oxoglutarate-dependent dioxygenase
Peinf101Scf00256g00023	0.171359991	11.85779309	6.112661412	Up	0.006242771	ROP guanine nucleotide exchange factor 5
Peinf101Scf01139g05007	0.171359991	11.85779309	6.112661412	Up	0.006242771	NOD26-like intrinsic protein 4
Peinf101Scf18903g00001	0.171359991	11.85779309	6.112661412	Up	0.006242771	NAC domain protein,
Peinf101Scf09667g00009	5.184884948	357.1441274	6.106050613	Up	5.90E-29	cytochrome B5 isoform B
Peinf101Scf01365g02024	0.47163404	32.46140573	6.104913817	Up	0.00027091	Zinc finger C-x8-C-x5-C-x3-H type family protein
Peinf101Scf00951g18006	2.338104472	158.946838	6.087061112	Up	0.000560892	glutathione S-transferase TAU 19
Peinf101Scf03074g00012	48.05544365	3265.768865	6.086579011	Up	1.43E-74	alpha dioxygenase
Peinf101Scf03690g00002	36.8677616	2477.297217	6.070263331	Up	5.87E-128	allene oxide synthase
Peinf101Scf02360g01060	36.58252346	2446.609467	6.063485428	Up	5.23E-60	alpha dioxygenase
Peinf101Scf00538g00006	0.171289288	11.37795539	6.053662586	*	0.027178052	conserved hypothetical protein
Peinf101Scf02637g00007	0.171289288	11.37795539	6.053662586	*	0.027178052	Enolase
Peinf101Scf02360g01061	7.54568515	499.9664639	6.050035613	Up	9.24E-33	alpha dioxygenase
Peinf101Scf00750g06042	0.171254603	11.34194426	6.049381396	Up	0.004853061	Peroxidase family protein
Peinf101Scf01267g04009	1.415151817	93.69727318	6.048978325	Up	3.38E-09	Glutaredoxin family protein
Peinf101Scf00445g10016	0.171248708	11.33068584	6.047998275	*	0.01221016	pleiotropic drug resistance 6
Peinf101Scf01048g02004	0.171253513	11.32842817	6.04767031	*	0.027440131	Heat stress transcription factor B-3
Peinf101Scf01271g01034	2.828444079	185.7809574	6.037450174	Up	4.01E-14	serine carboxypeptidase-like 40
Peinf101Scf01262g02003	4.737191402	311.0385327	6.036917544	Up	1.18E-23	HXXXD-type acyl-transferase family protein
Peinf101Scf05051g00004	7.078690604	462.8973823	6.031066075	Up	4.98E-35	2-oxoglutarate (2OG) and Fe(II)-dependent oxygenase superfamily protein
Peinf101Scf00655g04025	1.414993004	91.5930636	6.016371521	Up	7.10E-09	Unknown protein
Peinf101Scf00664g14003	0.471600207	30.37058835	6.008966695	Up	0.000371994	Calcium-binding EF-hand family protein
Peinf101Scf00376g02020	55.37895589	3549.306526	6.00205551	Up	5.86E-84	2-oxoglutarate (2OG) and Fe(II)-dependent oxygenase superfamily protein
Peinf101Scf01134g05004	0.171139783	10.823852	5.982895038	Up	0.005065168	Subtilase family protein
Peinf101Scf01209g00007	0.171136835	10.82160209	5.982619974	Up	0.005358809	Ovate family protein 6, putative
Peinf101Scf00095g01011	0.171134104	10.81935195	5.982342984	Up	0.005777585	aluminum-activated malate transporter 1
Peinf101Scf01775g03011	222.3432957	13877.77128	5.963843181	Up	5.57E-80	1-aminocyclopropane-1-carboxylate oxidase 1
Peinf101Scf01030g05004	0.473657181	28.81098696	5.926632014	Up	0.000512204	abscisic acid (aba)-deficient 4
Peinf101Scf00181g03002	6.597760217	399.5615008	5.920297424	Up	4.29E-32	allene oxide synthase
Peinf101Scf01180g01013	0.171036231	10.32827711	5.916153837	*	0.034548855	HXXXD-type acyl-transferase family protein
Peinf101Scf00190g01013	0.171030867	10.31701816	5.914625528	Up	0.007535607	Coiled-coil domain-containing protein 132
Peinf101Scf10568g00011	0.171024903	10.3125184	5.914046471	Up	0.006450329	18.2 kDa class I heat shock protein
Peinf101Ctg13424690g00001	0.171018228	10.30801934	5.913473239	Up	0.005987219	Amino acid permease family protein
Peinf101Scf00289g05004	0.171018228	10.30801934	5.913473239	Up	0.005987219	Cytochrome P450 superfamily protein
Peinf101Scf00452g05001	0.171018228	10.30801934	5.913473239	Up	0.005987219	zinc ion binding
Peinf101Scf05495g00046	0.171014781	10.30576993	5.913187456	Up	0.005934653	Zinc finger AN1 and C2H2 domain-containing stress-associated protein 16
Peinf101Scf04056g00005	0.171011349	10.3035205	5.912901477	Up	0.005993453	alpha/beta-Hydrolases superfamily protein
Peinf101Scf01724g03023	0.171007998	10.30127098	5.912614735	Up	0.006167755	Calcium-dependent phosphotriesterase superfamily protein
Peinf101Scf00664g00009	0.171001807	10.29677145	5.91203667	Up	0.006924758	2-oxoglutarate (2OG) and Fe(II)-dependent oxygenase superfamily protein
Peinf101Scf00665g22054	0.171001807	10.29677145	5.91203667	Up	0.006924758	12-oxophytodienoate reductase 2
Peinf101Scf00674g06014	44.55085496	2661.592675	5.900692872	Up	4.86E-78	Haloacid dehalogenase-like hydrolase (HAD) superfamily protein
Peinf101Scf01458g00002	7.080901322	422.6636867	5.899433346	Up	1.05E-07	alpha/beta-Hydrolases superfamily protein
Peinf101Scf00951g08008	81.65586424	4813.50286	5.881386839	Up	3.06E-143	Trans-cinnamate 4-monooxygenase
Peinf101Scf01044g06006	2.35950446	138.7011745	5.877352295	Up	3.69E-12	RS21-C6, EAR, NTP pyrophosphohydrolase MazG catalytic core, putative isoform 1
Peinf101Scf04503g00013	0.170855886	9.774204566	5.838127448	Up	0.008363946	cytochrome B5 isoform B
Peinf101Scf01862g04033	0.170850271	9.769704453	5.837510479	Up	0.010096958	potassium transporter 1
Peinf101Scf00439g02018	3.311057364	188.4286548	5.83058256	Up	1.04E-14	NA
Peinf101Scf01556g09036	0.94001645	53.37681841	5.827383501	Up	5.05E-06	NAC domain protein,
Peinf101Scf00416g02002	0.474395028	26.7689609	5.818328437	Up	0.002070882	17.6 kDa class II heat shock protein
Peinf101Scf07998g00008	4.739780125	263.3451714	5.795991061	Up	1.33E-19	Phosphoinositide phospholipase C 2
Peinf101Scf00973g06048	12.67398848	702.1900379	5.791919014	Up	1.80E-37	nodulin MtN21 /EamA-like transporter family protein
Peinf101Scf00792g06030	0.170685403	9.244903654	5.759246696	*	0.013738156	Fatty acyl-CoA reductase 2
Peinf101Scf04736g00017	0.170683681	9.242652513	5.758909911	*	0.016395786	NA
Peinf101Scf01969g05044	62.27694257	3349.604134	5.749148675	Up	5.55E-117	chorismate mutase 1
Peinf101Scf01180g03026	150.6542616	8100.171955	5.748639147	Up	7.25E-111	1-aminocyclopropane-1-carboxylate oxidase 4
Peinf101Scf05269g00031	2.349098968	125.6879049	5.741594519	Up	3.32E-12	Homeobox-leucine zipper protein GLABRA 2
Peinf101Scf00146g01007	0.471105444	25.09664494	5.735300694	Up	0.002217334	Zinc finger protein 622
Peinf101Scf01267g03002	0.944965974	50.27322042	5.733383917	Up	3.55E-06	RING/U-box superfamily protein
Peinf101Scf02582g00004	123.780075	6485.966208	5.711470501	Up	3.45E-142	arogenate dehydrogenase
Peinf101Scf01180g00002	147.3654375	7690.334046	5.705576161	Up	2.74E-195	allene oxide synthase
Peinf101Scf01175g01017	35.46577645	1840.722714	5.697700973	Up	8.45E-60	NAC domain containing protein 3
Peinf101Scf02137g00029	5.20701347	268.645682	5.6891047	Up	9.68E-23	Unknown protein
Peinf101Scf00071g13013	2.840013679	146.1950688	5.685852961	Up	1.06E-14	ubiquitin-conjugating enzyme 28
Peinf101Scf00229g03017	0.170541328	8.74486356	5.680242571	*	0.01444397	Unknown protein
Peinf101Scf03371g00023	0.17052589	8.735867545	5.678888287	*	0.011693104	Unknown protein
Peinf101Scf00872g04001	0.170513724	8.72912112	5.677876642	*	0.012459742	HXXXD-type acyl-transferase family protein
Peinf101Scf02395g00022	0.170510054	8.726871926	5.677535908	*	0.013284116	Non-specific lipid-transfer protein A
Peinf101Scf01099g09008	37.76551743	1903.161826	5.655184875	Up	1.81E-106	hydroxycinnamoyl-CoA shikimate/quinate hydroxycinnamoyl transferase
Peinf101Scf00373g27003	17.49494473	881.0034942	5.654137729	Up	7.69E-63	S-norcoclaurine synthase
Peinf101Scf01040g00011	0.4709328	23.52192058	5.642340844	Up	0.003952751	cytochrome P450, family 76, subfamily C, polypeptide 4
Peinf101Scf00723g05010	282.5582848	14042.20146	5.635076831	Up	5.51E-95	Mechanosensitive ion channel family protein
Peinf101Scf02089g02034	11.78213191	583.1431555	5.629177578	Up	1.20E-22	2-oxoglutarate (2OG) and Fe(II)-dependent oxygenase superfamily protein
Peinf101Scf04087g00010	21.25051023	1047.851228	5.623792609	Up	1.95E-62	lipoxygenase 3
Peinf101Scf01452g18006	0.944965263	46.56692138	5.622900399	Up	2.79E-05	HXXXD-type acyl-transferase family protein
Peinf101Scf01468g05018	0.940005954	46.06335538	5.614805799	Up	1.10E-05	Major facilitator superfamily protein
Peinf101Scf01853g04018	0.471291106	23.02137811	5.610211932	Up	0.001704413	Cytokinin dehydrogenase 3
Peinf101Scf00650g28002	0.170343343	8.224601605	5.593428327	*	0.022796995	conserved hypothetical protein
Peinf101Scf00252g04015	0.170333083	8.217853275	5.592331001	*	0.016209755	receptor like protein 14
Peinf101Scf00382g12002	0.170311332	8.206610708	5.590540179	*	0.015398356	basic helix-loop-helix (bHLH) DNA-binding superfamily protein
Peinf101Scf01271g06037	3.760656569	181.142876	5.589999696	Up	4.18E-16	UDP-Glycosyltransferase superfamily protein
Peinf101Scf00832g00016	1.901313172	91.19698015	5.583917964	Up	1.73E-09	GRAM domain-containing protein / ABA-responsive protein-related
Peinf101Scf00506g19004	15.20581285	729.0835077	5.583389223	Up	1.81E-39	basic helix-loop-helix (bHLH) DNA-binding superfamily protein
Peinf101Scf00650g12008	0.939236151	44.99617094	5.582170488	Up	2.55E-05	Eukaryotic aspartyl protease family protein
Peinf101Scf01556g08012	0.939578775	44.48212696	5.56506784	Up	1.96E-05	Protein kinase superfamily protein
Peinf101Scf01402g01037	0.471128342	21.96485095	5.542932775	Up	0.002792039	BEST Arabidopsis thaliana protein match is: proline-rich family protein
Peinf101Scf01061g02010	4.691405934	214.4234779	5.514298731	Up	5.24E-05	glutathione S-transferase 7
Peinf101Scf00545g08025	2.823911287	128.8374992	5.511713986	Up	3.60E-13	Unknown protein
Peinf101Scf00284g02012	0.470949021	21.43330601	5.508139687	Up	0.004518081	Protein phosphatase 2C family protein
Peinf101Scf01294g05042	245.7217474	11160.21398	5.50519533	Up	6.19E-205	2-oxoglutarate (2OG) and Fe(II)-dependent oxygenase superfamily protein
Peinf101Scf00197g01004	0.474713793	21.52349119	5.502710329	Up	0.005203019	Polygalacturonase [Morus notabilis]
Peinf101Scf00882g02004	0.170109816	7.697616601	5.49987352	*	0.023642027	Unknown protein
Peinf101Scf05379g00004	0.170105892	7.695367661	5.499485235	*	0.02141969	Unknown protein
Peinf101Scf00400g07019	0.170078116	7.681878257	5.497189673	*	0.020076391	Unknown protein
Peinf101Scf05132g00012	0.170067393	7.675130389	5.496012794	*	0.027435743	cytochrome P450, family 79, subfamily B, polypeptide 2
Peinf101Ctg13753231g00001	0.170070489	7.670621567	5.495138762	*	0.06744298	UDP-Glycosyltransferase superfamily protein
Peinf101Scf00889g01051	342.905284	15445.21158	5.493205688	Up	1.05E-75	Unknown protein
Peinf101Scf00181g18003	6.139732538	274.4861316	5.482413639	Up	4.91E-26	tuber-specific and sucrose-responsive element binding factor [Solanum tuberosum]
Peinf101Scf01020g02024	0.473989633	20.95869814	5.46654979	Up	0.00215991	cytochrome P450, family 71, subfamily B, polypeptide 35
Peinf101Scf00622g01006	12706.55976	552336.1606	5.441901196	Up	1.02E-270	phenylalanine ammonia-lyase 2
Peinf101Scf02757g00034	112.1534707	4843.471979	5.432495423	Up	1.61E-107	alpha/beta-Hydrolases superfamily protein
Peinf101Scf00559g02002	79.31822141	3392.666219	5.418623362	Up	2.41E-139	basic helix-loop-helix (bHLH) DNA-binding superfamily protein
Peinf101Ctg13645681g00001	0.935939824	39.72728196	5.407570505	Up	0.000617557	ATPase E1-E2 type family protein / haloacid dehalogenase-like hydrolase family protein
Peinf101Ctg12929723g00001	0.169852733	7.179666608	5.40156052	*	0.07726334	Unknown protein
Peinf101Scf01605g08001	0.169846909	7.172913841	5.400252433	*	0.028813295	Ethylene-responsive transcription factor 13
Peinf101Scf00015g07013	0.169827286	7.16392201	5.398609455	*	0.023865108	Alpha/beta hydrolase related protein
Peinf101Scf01775g06010	0.169827286	7.16392201	5.398609455	*	0.023865108	conserved hypothetical protein
Peinf101Scf01247g00004	0.169817089	7.159426481	5.397790473	*	0.024994881	Major facilitator superfamily protein
Peinf101Scf04527g00015	0.169817089	7.159426481	5.397790473	*	0.024994881	Calcium-dependent lipid-binding (CaLB domain) family protein
Peinf101Scf00464g00006	0.169808195	7.154929648	5.396959593	*	0.028969661	Cytochrome P450 superfamily protein
Peinf101Scf01142g04009	0.169808195	7.154929648	5.396959593	*	0.028969661	Plant protein of unknown function (DUF247)
Peinf101Scf01199g11002	0.169804778	7.152680201	5.396534979	*	0.032999732	FAD-binding Berberine family protein
Peinf101Scf00208g03001	0.169802782	7.150429334	5.396097869	*	0.040696172	ethylene-responsive-element-binding factor 13 [Petunia x hybrida]
Peinf101Scf01032g03008	2.822580077	118.8419541	5.395885912	Up	5.38E-12	Monothiol glutaredoxin-S1
Peinf101Scf00416g22012	0.16980725	7.148172002	5.395604385	*	0.077874707	Plant natriuretic peptide A
Peinf101Scf00445g10022	14.22242137	594.4167152	5.385235675	Up	0.002111816	pleiotropic drug resistance 11
Peinf101Scf00015g07012	32.99263604	1378.893549	5.385223224	Up	3.07E-74	2-oxoglutarate (2OG) and Fe(II)-dependent oxygenase superfamily protein
Peinf101Scf00782g08023	5.239330563	216.2972692	5.367489153	Up	1.26E-15	Protein of unknown function (DUF567)
Peinf101Scf01175g04015	1.420226341	57.6108277	5.34214721	Up	5.10E-07	Protein of unknown function (DUF1223)
Peinf101Scf00841g00004	6.601475271	264.9653513	5.326871437	Up	6.39E-24	Protein of unknown function (DUF506)
Peinf101Scf00336g16005	0.471101933	18.87140494	5.324018772	Up	0.00489492	Unknown protein
Peinf101Scf00019g04026	3.760071597	150.2988998	5.320930505	Up	1.74E-14	terpene synthase 03
Peinf101Scf00782g06013	0.475023642	18.8307671	5.308948641	Up	0.010617007	Peroxidase superfamily protein
Peinf101Scf00185g04023	9.435756609	371.8124206	5.30029295	Up	1.05E-31	Small heat shock protein, chloroplastic
Peinf101Scf00517g00023	0.169551805	6.655001868	5.294641021	*	0.089639064	DNA topoisomerase 3
Peinf101Scf00500g02021	0.169528299	6.641508194	5.291912874	*	0.030641113	Unknown protein
Peinf101Scf01044g05035	0.169522602	6.639261027	5.291473128	*	0.030663652	UDP-Glycosyltransferase superfamily protein
Peinf101Scf01262g01024	0.16951172	6.634766182	5.290588694	*	0.032958814	Peroxidase superfamily protein
Peinf101Scf02137g00051	0.16951172	6.634766182	5.290588694	*	0.032958814	Cytochrome P450 superfamily protein
Peinf101Scf02382g06007	0.169506901	6.632518138	5.290140805	*	0.035584394	MATE efflux family protein
Peinf101Ctg12746529g00002	0.16950455	6.625761898	5.288690451	*	0.09032136	NA
Peinf101Scf00594g08020	1.890058432	73.76405388	5.286415203	Up	8.82E-07	DNA-binding protein phosphatase 1
Peinf101Scf01889g04030	32.51741003	1267.383874	5.2844974	Up	8.11E-46	4-coumarate:CoA ligase 2
Peinf101Scf03456g00011	0.471126397	18.31262185	5.280580381	Up	0.004210902	CASP-like protein
Peinf101Scf01271g04028	36.94548014	1435.557239	5.280069167	Up	1.77E-69	Thioredoxin M3, chloroplastic
Peinf101Scf01889g11028	0.94501718	36.671372	5.278169876	Up	4.20E-05	ROP guanine nucleotide exchange factor 5
Peinf101Scf01320g00002	0.474221546	18.33138502	5.272610769	Up	0.004250744	hydroxyproline-rich glycoprotein family protein
Peinf101Scf00889g01049	16.52257179	627.6633115	5.247480712	Up	9.57E-34	Pentatricopeptide repeat-containing protein
Peinf101Scf02318g10044	55.79112031	2112.157201	5.242537882	Up	2.72E-92	alpha/beta-Hydrolases superfamily protein
Peinf101Scf00672g13020	8.966372681	339.3172247	5.241966392	Up	1.58E-28	RmlC-like cupins superfamily protein
Peinf101Scf00049g05044	11.83965141	445.5480867	5.233882636	Up	3.86E-28	RING/U-box superfamily protein
Peinf101Scf02317g00059	9.936886658	371.7568579	5.225421637	Up	2.99E-27	purple acid phosphatase 10
Peinf101Scf00816g05007	5.201594573	192.671427	5.211044871	Up	6.34E-17	Folic acid and derivative biosynthetic process
Peinf101Scf00558g01021	0.471137358	17.28746106	5.197434459	Up	0.005147215	Cytochrome P450 superfamily protein
Peinf101Scf00791g10026	47.3081796	1730.905995	5.193293917	Up	2.59E-81	Unknown protein
Peinf101Scf01153g04001	0.944977546	34.5512732	5.192315014	Up	9.43E-05	Protein of unknown function, DUF584
Peinf101Scf02317g00012	0.16920203	6.130385977	5.179159132	*	0.104488458	17.4 kDa class III heat shock protein
Peinf101Scf00598g00043	0.169192809	6.123636607	5.177648515	*	0.043890253	Protein of unknown function (DUF707)
Peinf101Scf01889g01055	0.16918092	6.119142768	5.176690779	*	0.039754493	jasmonate-zim-domain protein 3
Peinf101Scf00413g00026	0.16917465	6.116896176	5.176214482	*	0.039320103	Aldehyde dehydrogenase family 2 member C4
Peinf101Scf02518g00029	0.169168419	6.114649543	5.175737643	*	0.039815569	xyloglucan endotransglucosylase/hydrolase 32
Peinf101Scf01933g01023	0.16916242	6.112402678	5.175258577	*	0.041324644	Protein of unknown function (DUF604)
Peinf101Scf02089g02026	0.16916242	6.112402678	5.175258577	*	0.041324644	2-oxoglutarate (2OG) and Fe(II)-dependent oxygenase superfamily protein
Peinf101Scf02496g00046	0.169156873	6.110155361	5.174775358	*	0.044088404	Protein kinase superfamily protein
Peinf101Scf04549g00005	0.169156873	6.110155361	5.174775358	*	0.044088404	Protein kinase superfamily protein
Peinf101Scf00888g01022	0.169152115	6.107907257	5.174285037	*	0.048919385	DYNAMIN-like 1E
Peinf101Scf01786g09047	7.06780773	253.4025285	5.164024316	Up	1.45E-21	Pyridoxal phosphate phosphatase-related protein
Peinf101Scf01267g02014	73.59550471	2619.430566	5.153491762	Up	3.55E-90	TRICHOME BIREFRINGENCE-LIKE 39
Peinf101Scf00586g06011	0.471128194	16.75574596	5.152392436	Up	0.005363855	Class I glutamine amidotransferase-like superfamily protein
Peinf101Scf00443g18010	0.944990348	33.51259338	5.14825993	Up	9.41E-05	Peroxidase superfamily protein
Peinf101Scf15037g00001	1.420638571	50.26765472	5.145018915	Up	3.24E-06	Thioesterase superfamily protein
Peinf101Scf01271g07054	0.47443604	16.78556075	5.144863316	Up	0.006296566	Leucine-rich repeat (LRR) family protein
Peinf101Scf01307g09010	0.474531314	16.75167253	5.141658043	Up	0.007725208	Protein of unknown function (DUF810)
Peinf101Scf01889g15022	10.31631356	356.8497252	5.112317228	Up	2.44E-16	Protein kinase superfamily protein
Peinf101Scf01032g01019	2.353015289	81.16712117	5.108312845	Up	3.02E-09	NA
Peinf101Scf01292g03026	26.45302455	908.132762	5.101398634	Up	3.56E-60	NAD(P)-binding Rossmann-fold superfamily protein
Peinf101Scf02889g00028	24.60902998	839.9008391	5.092959313	Up	1.64E-45	Beta-fructofuranosidase, insoluble isoenzyme 1
Peinf101Scf02016g01004	389.055782	13258.0303	5.090745624	Up	1.35E-88	cytochrome P450, family 98, subfamily A, polypeptide 3
Peinf101Scf02089g01038	20.80746432	705.600814	5.083679157	Up	7.28E-31	2-oxoglutarate (2OG) and Fe(II)-dependent oxygenase superfamily protein
Peinf101Scf01889g12002	1.414073543	47.62528023	5.073798523	Up	8.10E-06	Avr9/Cf-9 rapidly elicited protein 146 [Nicotiana tabacum]
Peinf101Scf00405g16014	5.176136689	173.7776032	5.069222631	Up	9.27E-15	conserved hypothetical protein
Peinf101Ctg13602454g00002	0.470560012	15.7379229	5.06372261	*	0.021072742	NA
Peinf101Scf02184g00001	0.168784938	5.601331674	5.052511789	*	0.060020411	Ovate family protein 6, putative
Peinf101Scf02269g00022	0.168765431	5.594592591	5.050941753	*	0.050935021	F-box family protein, putative
Peinf101Scf03734g00001	0.168765431	5.594592591	5.050941753	*	0.050935021	isoamylase 1
Peinf101Scf18291g00002	0.168765431	5.594592591	5.050941753	*	0.050935021	Glutathione S-transferase family protein
Peinf101Scf00464g01010	511.569067	16949.6208	5.050180156	Up	2.28E-169	Delta(24)-sterol reductase
Peinf101Scf04910g00001	0.168751633	5.590100661	5.04990089	*	0.052287928	Unknown protein
Peinf101Ctg13356770g00002	0.168745227	5.587854204	5.049375775	*	0.055120767	NA
Peinf101Scf00168g13001	0.168739591	5.585606976	5.048843647	*	0.060341012	Unknown protein
Peinf101Scf00244g01019	0.168739591	5.585606976	5.048843647	*	0.060341012	laccase 12
Peinf101Scf00057g02005	0.168735473	5.583358231	5.048297916	*	0.070584497	Galactosyltransferase family protein
Peinf101Scf01117g09007	0.168735473	5.583358231	5.048297916	*	0.070584497	UDP-Glycosyltransferase superfamily protein
Peinf101Scf01348g01022	0.168735473	5.583358231	5.048297916	*	0.070584497	sulfate transporter 1
Peinf101Scf02710g00021	0.168739	5.581101841	5.047684614	*	0.123251655	AMP-dependent synthetase and ligase family protein
Peinf101Scf05781g00005	0.168739	5.581101841	5.047684614	*	0.123251655	Bifunctional inhibitor/lipid-transfer protein/seed storage 2S albumin superfamily protein
Peinf101Scf00743g06019	1.414427623	46.63582213	5.043148291	Up	5.49E-06	tyrosine-rich hydroxyproline-rich glycoprotein, partial [Petroselinum crispum]
Peinf101Scf00475g17015	1.89000947	61.76423699	5.030306356	Up	5.67E-07	NA
Peinf101Scf02191g01074	13.19763158	429.5188417	5.024370464	Up	1.15E-35	lipoxygenase 3
Peinf101Scf02496g00047	0.470712149	15.15873637	5.009160596	*	0.013590469	alpha/beta-Hydrolases superfamily protein
Peinf101Scf01416g04015	2.842938352	91.09778341	5.001961231	Up	3.21E-09	beta glucosidase 17
Peinf101Ctg13710931g00001	81.28209904	2599.504038	4.999154927	Up	3.89E-11	cytochrome P450, family 71, subfamily B, polypeptide 24
Peinf101Scf01703g01002	1.897209115	60.21976871	4.988286557	Up	5.88E-07	Unknown protein
Peinf101Scf01786g09068	61.50735147	1949.254744	4.986019981	Up	7.03E-80	IAA-amino acid hydrolase ILR1-like 4
Peinf101Scf01468g04061	1.406856815	44.487879	4.982864909	Up	1.62E-05	Amino acid permease family protein
Peinf101Scf01482g11032	9.896040498	308.8067581	4.963709111	Up	5.89E-20	Caffeic acid 3-O-methyltransferase
Peinf101Scf00650g15033	2.365862863	71.77338972	4.923010703	Up	1.26E-08	Protein disulfide isomerase-like 2-1
Peinf101Ctg13593462g00001	0.168299169	5.081357503	4.916114013	*	0.144141757	Cysteine-rich receptor-like protein kinase 25
Peinf101Scf04042g00017	0.16829777	5.079106038	4.915486627	*	0.08560753	ENHANCED DOWNY MILDEW 2
Peinf101Scf00871g07025	0.168261535	5.067877956	4.912604468	*	0.066804405	ABC transporter family protein
Peinf101Scf01889g16039	0.168261535	5.067877956	4.912604468	*	0.066804405	NA
Peinf101Scf01480g08001	0.16825409	5.065632538	4.912028949	*	0.069554125	Ethylene-responsive transcription factor ERF017
Peinf101Scf00102g02002	0.168247388	5.063386376	4.911446567	*	0.075034921	WRKY DNA-binding protein 69
Peinf101Scf00444g06009	11.3559299	340.639077	4.906726192	Up	7.02E-16	glutathione S-transferase TAU 19
Peinf101Scf00782g08018	1.872558896	55.97911864	4.901805772	Up	7.09E-06	Protein of unknown function (DUF567)
Peinf101Scf00832g00002	132.5119314	3813.969981	4.847099317	Up	1.00E-57	GRAM domain-containing protein / ABA-responsive protein-related
Peinf101Scf01234g00015	1.879076317	53.85404532	4.840959152	Up	0.000101507	Plasma membrane ATPase 2
Peinf101Scf01921g00016	2.351786891	66.51662102	4.821885643	Up	7.97E-08	CBL-interacting protein kinase 12
Peinf101Scf01047g10010	24.09527954	678.5657104	4.815666085	Up	2.10E-38	Unknown protein
Peinf101Scf00244g19034	2.391434131	66.46753392	4.796701868	Up	2.17E-05	Unknown protein
Peinf101Scf05229g00030	0.470848951	13.08126554	4.796093995	*	0.013825996	ER lumen protein retaining receptor family protein
Peinf101Scf00694g06019	0.470825868	13.07903576	4.795918785	*	0.014261015	equilibrative nucleoside transporter 7
Peinf101Scf00218g02003	112.0641372	3110.779536	4.794879588	Up	2.55E-54	Kidney mitochondrial carrier protein 1
Peinf101Scf06002g00004	166.6874636	4625.271458	4.794320531	Up	4.51E-86	jasmonate ZIM-domain protein 1
Peinf101Scf00151g11012	0.474925699	13.08778279	4.784375076	*	0.018387561	O-fucosyltransferase family protein
Peinf101Scf01926g01004	4.204906477	115.5599592	4.780424076	Up	1.81E-06	Unknown protein
Peinf101Scf00392g01004	19.86243269	543.258713	4.773525172	*	0.070335745	arogenate dehydratase 6
Peinf101Scf00168g24025	69.63607869	1894.416764	4.765774977	Up	2.63E-79	Auxin-responsive GH3 family protein
Peinf101Scf00650g09022	0.167702519	4.556988485	4.76410446	*	0.170676753	elongation defective 1 family protein
Peinf101Scf01666g01019	86.43828939	2347.344657	4.763215354	Up	3.14E-108	CRT (chloroquine-resistance transporter)-like transporter 2
Peinf101Scf00068g05003	0.167684467	4.550247947	4.762124197	*	0.088363593	Polyphenol oxidase F, chloroplastic
Peinf101Scf00736g04014	0.167684467	4.550247947	4.762124197	*	0.088363593	transcription factor-related
Peinf101Scf00471g09011	0.167675614	4.548003936	4.76148871	*	0.086115558	4-coumarate--CoA ligase-like 5
Peinf101Scf01142g10081	0.167675614	4.548003936	4.76148871	*	0.086115558	Chitinase family protein
Peinf101Scf01790g01030	0.167675614	4.548003936	4.76148871	*	0.086115558	NA
Peinf101Scf10525g00007	0.167666654	4.545760033	4.760853831	*	0.086190885	Non-specific lipid-transfer protein A
Peinf101Scf00170g01002	0.167657936	4.543515888	4.760216445	*	0.08859298	Integrase-type DNA-binding superfamily protein
Peinf101Scf01365g02008	0.167657936	4.543515888	4.760216445	*	0.08859298	RING-H2 finger protein 2B
Peinf101Scf02092g01011	0.167657936	4.543515888	4.760216445	*	0.08859298	Cytochrome b561/ferric reductase transmembrane with DOMON related domain
Peinf101Scf02353g01004	0.167657936	4.543515888	4.760216445	*	0.08859298	Protein EARLY FLOWERING 4
Peinf101Scf04203g00006	0.167649903	4.541271058	4.759572599	*	0.094166059	GDSL esterase/lipase
Peinf101Scf01009g00008	0.167643394	4.539024703	4.758914798	*	0.106034266	terpene synthase 14
Peinf101Scf01468g07028	0.167643394	4.539024703	4.758914798	*	0.106034266	Dimethylaniline monooxygenase [N-oxide-forming] 5
Peinf101Scf05781g00002	0.167643394	4.539024703	4.758914798	*	0.106034266	Bifunctional inhibitor/lipid-transfer protein/seed storage 2S albumin superfamily protein
Peinf101Scf00001g24004	0.167645524	4.53676971	4.758179563	*	0.171720377	C2H2-type zinc finger family protein
Peinf101Scf00261g05032	0.167645524	4.53676971	4.758179563	*	0.171720377	serpin 3
Peinf101Scf00835g05020	0.167645524	4.53676971	4.758179563	*	0.171720377	TGACG-sequence-specific DNA-binding protein TGA-2.1
Peinf101Scf02379g00010	0.167645524	4.53676971	4.758179563	*	0.171720377	kinesin 4
Peinf101Scf01294g03032	1.900784	50.74653605	4.738642845	Up	8.24E-05	Glucan endo-1,3-beta-glucosidase 8
Peinf101Scf01230g02002	0.474719875	12.58104585	4.728031596	*	0.015547413	Plant protein of unknown function (DUF247)
Peinf101Scf00652g11016	26.89122475	710.957565	4.724556084	Up	1.09E-35	DNA repair metallo-beta-lactamase family protein
Peinf101Scf00256g00025	47.71225983	1258.527122	4.721232479	Up	9.12E-70	Sulfite exporter TauE/SafE family protein
Peinf101Scf00197g25002	59.77688847	1566.599236	4.711904546	Up	4.35E-50	pheophytinase
Peinf101Scf00193g17008	322.7001128	8407.174849	4.703355091	Up	3.97E-108	jasmonate ZIM-domain protein 3 [Nicotiana tabacum]
Peinf101Scf00665g19037	1.890041859	49.19882155	4.702133668	Up	8.16E-06	GDSL esterase/lipase 5
Peinf101Scf01278g03016	7.552006389	195.8443007	4.69670335	Up	1.48E-18	2-oxoglutarate (2OG) and Fe(II)-dependent oxygenase superfamily protein
Peinf101Ctg13431588g00001	25.05184571	647.7701299	4.69249314	Up	2.22E-41	lipoxygenase 3
Peinf101Scf00962g03023	0.470779278	12.0359096	4.676150547	*	0.017979937	Heat stress transcription factor B-2b
Peinf101Scf02224g01013	2.310972326	59.06440329	4.675717026	*	0.310513639	cinnamyl alcohol dehydrogenase 9
Peinf101Scf00899g00016	0.474941287	12.04459446	4.664492832	*	0.02132939	Ribosome production factor 1
Peinf101Scf03555g01005	0.476485748	12.02953282	4.65800374	*	0.063754999	Bifunctional inhibitor/lipid-transfer protein/seed storage 2S albumin superfamily protein
Peinf101Scf02027g00009	16.93332588	426.7436374	4.655432377	Up	1.23E-28	tyramine hydroxycinnamoyl transferase [Solanum tuberosum]
Peinf101Scf01889g04036	81.33181593	2043.000424	4.650725867	Up	1.55E-42	ACT domain-containing protein
Peinf101Scf01770g00009	4.216027095	105.705157	4.648017814	Up	6.98E-09	D-arabinono-1,4-lactone oxidase family protein
Peinf101Scf00650g15028	5.193470507	129.8442947	4.64393988	Up	9.04E-13	Unknown protein
Peinf101Scf00408g04003	25.99771335	647.7291006	4.638933921	Up	1.13E-38	Unknown protein
Peinf101Scf02360g00030	2.366606048	58.12128632	4.618175157	Up	7.13E-07	Zinc finger AN1 and C2H2 domain-containing stress-associated protein 16
Peinf101Scf00506g02022	8.070442693	196.3768302	4.604833098	Up	2.31E-15	annexin 3
Peinf101Scf01482g14010	3.286305396	79.59823562	4.598197991	Up	1.60E-08	Unknown protein
Peinf101Scf01748g00005	0.166962539	4.032762798	4.5941722	*	0.203271183	Bromodomain transcription factor
Peinf101Scf02360g00031	0.166962539	4.032762798	4.5941722	*	0.203271183	Zinc finger AN1 and C2H2 domain-containing stress-associated protein 16
Peinf101Scf01556g01041	0.166958662	4.030513812	4.59340092	*	0.130924905	Cytosolic sulfotransferase 15
Peinf101Scf03005g07013	0.166958662	4.030513812	4.59340092	*	0.130924905	Unknown protein
Peinf101Scf00302g03003	0.166939718	4.026027029	4.59195771	*	0.113744608	Ulp1 protease family, C-terminal catalytic domain containing protein [Solanum demissum]
Peinf101Scf00791g04019	0.166939718	4.026027029	4.59195771	*	0.113744608	Calcium-binding EF hand family protein
Peinf101Scf01767g00009	0.166939718	4.026027029	4.59195771	*	0.113744608	chlorophyllase 1
Peinf101Scf03005g06013	0.166939718	4.026027029	4.59195771	*	0.113744608	Telomere-associated protein RIF1, putative
Peinf101Scf00102g10003	0.166929318	4.023784566	4.591243804	*	0.11232959	receptor like protein 51
Peinf101Scf00152g14020	0.166929318	4.023784566	4.591243804	*	0.11232959	Bifunctional inhibitor/lipid-transfer protein/seed storage 2S albumin superfamily protein
Peinf101Scf01020g01019	0.166919007	4.021542013	4.590528644	*	0.113950688	splicing factor Prp18 family protein
Peinf101Scf01739g00011	0.166919007	4.021542013	4.590528644	*	0.113950688	transcription factor-related
Peinf101Scf02668g00013	0.166919007	4.021542013	4.590528644	*	0.113950688	purple acid phosphatase 12
Peinf101Scf02685g02006	0.166919007	4.021542013	4.590528644	*	0.113950688	cytochrome P450, family 83, subfamily B, polypeptide 1
Peinf101Scf00476g12013	0.166909279	4.019298878	4.589807796	*	0.119314959	alpha/beta-Hydrolases superfamily protein
Peinf101Scf00039g18001	0.166902027	4.014800403	4.588254886	*	0.204419966	cysteine-rich extensin-like protein-4 [Nicotiana tabacum]
Peinf101Scf00714g02015	0.166902027	4.014800403	4.588254886	*	0.204419966	2-oxoglutarate (2OG) and Fe(II)-dependent oxygenase superfamily protein
Peinf101Scf00889g01039	0.166902027	4.014800403	4.588254886	*	0.204419966	Unknown protein
Peinf101Scf09523g00004	0.166902027	4.014800403	4.588254886	*	0.204419966	Leucine-rich repeat (LRR) family protein
Peinf101Scf00078g03001	26.24497226	613.663802	4.547335508	Up	1.22E-05	Ca2+-binding protein 1
Peinf101Scf00887g05011	4.239251233	98.93488877	4.544597995	Up	5.42E-10	Protein of unknown function (DUF579)
Peinf101Scf05604g00012	7.083067661	162.805671	4.52263282	Up	7.44E-14	anthranilate synthase 2
Peinf101Scf01120g02009	1.890123136	43.41510648	4.521644992	Up	0.000163099	phloem protein 2-B2
Peinf101Scf00832g00021	324.0326086	7417.879093	4.516795844	Up	1.36E-102	GRAM domain-containing protein / ABA-responsive protein-related
Peinf101Scf00442g03028	19.30145143	440.5950221	4.512671951	Up	3.47E-30	WRKY DNA-binding protein 69
Peinf101Scf02089g02033	630.2853692	14270.40691	4.500877489	Up	1.83E-163	2-oxoglutarate (2OG) and Fe(II)-dependent oxygenase superfamily protein
Peinf101Scf01313g02018	0.953276308	21.48574834	4.494341776	Up	0.00236924	Asparagine synthetase [glutamine-hydrolyzing]
Peinf101Scf00049g00021	89.35769086	2005.919233	4.488527802	Up	8.42E-92	2-oxoglutarate (2OG) and Fe(II)-dependent oxygenase superfamily protein
Peinf101Scf00969g05018	127.7402945	2856.823078	4.483126107	Up	2.12E-60	cobalt ion binding
Peinf101Scf03176g00010	52.48152432	1173.456381	4.482810782	Up	1.93E-49	jasmonate ZIM-domain protein 10 [Nicotiana tabacum]
Peinf101Ctg13604494g00004	0.470653873	10.47014946	4.475471759	*	0.027852199	NA
Peinf101Scf00250g02061	0.470615498	10.46342924	4.474663112	*	0.028372484	Cysteine-rich receptor-like protein kinase 42
Peinf101Scf00067g18001	0.470588212	10.46120367	4.474439865	*	0.02925943	basic helix-loop-helix (bHLH) DNA-binding superfamily protein
Peinf101Scf02382g06031	0.47513115	10.49203623	4.464825089	*	0.029524704	Dehydration-responsive element-binding protein 1F
Peinf101Scf01142g00018	24.10565506	532.2266196	4.464597129	Up	3.46E-42	Fatty acid hydroxylase superfamily
Peinf101Scf04218g00001	0.475053549	10.4876081	4.464451726	*	0.028161375	thionin-like protein [Nicotiana tabacum]
Peinf101Scf00889g06002	0.475125095	10.47627224	4.462674237	*	0.030913618	Unknown protein
Peinf101Scf01262g07001	33.15254499	730.727236	4.462141451	Up	3.41E-46	HXXXD-type acyl-transferase family protein
Peinf101Scf01166g07040	44.41039579	977.3747398	4.459942485	Up	1.37E-34	Protein STAY-GREEN, chloroplastic
Peinf101Scf01633g11047	52.02474506	1136.527356	4.449290609	Up	1.64E-60	Fatty acid hydroxylase superfamily
Peinf101Scf00871g09016	3569.653089	77372.14279	4.437958449	Up	5.93E-107	phenylalanine ammonia-lyase 2
Peinf101Scf00015g08032	0.94506104	20.42893255	4.434062499	Up	0.002001641	Arginyl-tRNA--protein transferase 1
Peinf101Scf00832g06002	28.04829824	605.4525022	4.432028638	Up	0.005420049	alpha/beta-Hydrolases superfamily protein
Peinf101Scf00832g07002	28.04829824	605.4525022	4.432028638	Up	0.005420049	alpha/beta-Hydrolases superfamily protein
Peinf101Scf01175g03037	185.296433	3995.326685	4.430406458	Up	1.61E-59	Transmembrane protein 184C
Peinf101Scf00889g01032	107.3566181	2306.424273	4.42517489	Up	1.63E-28	GRAM domain family protein
Peinf101Scf00249g10017	237.5516829	5095.135813	4.42280727	Up	5.36E-73	Glucan endo-1,3-beta-glucosidase 7
Peinf101Scf00665g06022	1.421747796	30.36966601	4.41689357	Up	0.000298696	Adip , putative [Theobroma cacao]
Peinf101Scf03029g01020	2.366758067	50.30297088	4.409659463	Up	2.17E-06	conserved hypothetical protein
Peinf101Scf00463g04005	171.2665575	3636.762418	4.408339305	Up	1.19E-92	Subtilase family protein
Peinf101Scf00409g03010	11.86253016	251.4307052	4.405677185	Up	8.42E-20	Unknown protein
Peinf101Scf01786g06021	0.166020576	3.508739094	4.401518714	*	0.243555772	Cation/H(+) antiporter 15
Peinf101Scf02118g00009	0.166020576	3.508739094	4.401518714	*	0.243555772	Glycine cleavage system H protein, mitochondrial
Peinf101Scf06002g00027	0.166020576	3.508739094	4.401518714	*	0.243555772	Small nuclear ribonucleoprotein family protein
Peinf101Scf00219g05010	0.166014691	3.506492115	4.40064566	*	0.164483391	Unknown protein
Peinf101Scf02157g02003	0.166014691	3.506492115	4.40064566	*	0.164483391	Plant protein of unknown function (DUF868)
Peinf101Scf00073g05009	0.47051043	9.936315782	4.400412416	*	0.034911609	Unknown protein
Peinf101Scf00925g06026	0.166003525	3.504250419	4.399820096	*	0.152208895	Unknown protein
Peinf101Scf03647g00005	0.166003525	3.504250419	4.399820096	*	0.152208895	NAC domain protein,
Peinf101Scf16391g00005	0.166003525	3.504250419	4.399820096	*	0.152208895	Unknown protein
Peinf101Scf00395g05050	0.165991346	3.502009733	4.399003157	*	0.147882955	conserved hypothetical protein
Peinf101Scf00914g02003	0.165991346	3.502009733	4.399003157	*	0.147882955	22.7 kDa class IV heat shock protein
Peinf101Scf00985g01007	0.165991346	3.502009733	4.399003157	*	0.147882955	laccase 17
Peinf101Scf01171g02004	0.165991346	3.502009733	4.399003157	*	0.147882955	Basic helix-loop-helix DNA-binding superfamily protein, putative
Peinf101Scf00003g02017	0.16597897	3.499769247	4.398187439	*	0.148022787	TPX2 (targeting protein for Xklp2) protein family
Peinf101Scf00077g08004	0.16597897	3.499769247	4.398187439	*	0.148022787	Splicing factor 3B subunit 1
Peinf101Scf00086g05006	0.165967015	3.497528338	4.3973673	*	0.152632319	uridine-ribohydrolase 1
Peinf101Scf00264g08025	0.165967015	3.497528338	4.3973673	*	0.152632319	Ras-related small GTP-binding family protein
Peinf101Scf00339g00009	0.165967015	3.497528338	4.3973673	*	0.152632319	expansin A8
Peinf101Scf01252g02024	0.165967015	3.497528338	4.3973673	*	0.152632319	Unknown protein
Peinf101Scf01889g13048	0.165967015	3.497528338	4.3973673	*	0.152632319	Unknown protein
Peinf101Scf02687g00045	0.165967015	3.497528338	4.3973673	*	0.152632319	response regulator 17
Peinf101Scf02745g00006	0.165967015	3.497528338	4.3973673	*	0.152632319	cytochrome P450, family 76, subfamily C, polypeptide 7
Peinf101Scf02924g00004	0.165967015	3.497528338	4.3973673	*	0.152632319	cytochrome P450, family 79, subfamily B, polypeptide 2
Peinf101Scf00507g08001	337.6654965	7115.213429	4.397240359	Up	1.18E-119	CBL-interacting protein kinase 12
Peinf101Scf00896g02007	0.165956504	3.495285986	4.396533429	*	0.165207902	homeobox 7
Peinf101Scf00941g00034	0.165956504	3.495285986	4.396533429	*	0.165207902	Unknown protein
Peinf101Scf01481g00018	0.165956504	3.495285986	4.396533429	*	0.165207902	calmodulin-binding family protein
Peinf101Ctg13440360g00001	0.165955803	3.493033823	4.395609633	*	0.244809428	Thioredoxin fold, putative isoform 2
Peinf101Scf00015g11003	0.165955803	3.493033823	4.395609633	*	0.244809428	type I MADS box transcription factor [Petunia x hybrida]
Peinf101Scf00019g10042	0.165955803	3.493033823	4.395609633	*	0.244809428	Protein kinase superfamily protein
Peinf101Scf01061g00005	0.165955803	3.493033823	4.395609633	*	0.244809428	Unknown protein
Peinf101Scf03137g00038	0.165955803	3.493033823	4.395609633	*	0.244809428	Hydroxymethylglutaryl-CoA lyase
Peinf101Scf03744g00035	0.165955803	3.493033823	4.395609633	*	0.244809428	Transmembrane proteins 14C
Peinf101Scf04356g00004	0.165955803	3.493033823	4.395609633	*	0.244809428	Unknown protein
Peinf101Scf02312g01036	9.424919422	197.2665171	4.387522007	Up	8.45E-12	HAD superfamily, subfamily IIIB acid phosphatase
Peinf101Scf00464g04010	577.2915886	12065.07088	4.385392377	Up	6.55E-130	Ent-kaurenoic acid oxidase 2
Peinf101Scf04166g00019	1.436874029	29.81763947	4.375160559	Up	0.005689507	Glucan endo-1,3-beta-glucosidase, basic isoform 2
Peinf101Scf00549g02007	9.392320826	194.7168498	4.373752234	Up	4.26E-14	HXXXD-type acyl-transferase family protein
Peinf101Scf00753g19023	18.87705207	387.9007073	4.360982017	Up	1.81E-22	nodulin MtN21 /EamA-like transporter family protein
Peinf101Scf01850g02001	1.898593891	38.77138894	4.351989168	Up	3.97E-05	hypersensitive response assisting protein [Capsicum annuum]
Peinf101Scf00180g00007	26.52244295	541.2546596	4.351021968	Up	1.70E-37	N-MYC downregulated-like 1
Peinf101Scf01730g00030	4.268075114	86.91545241	4.34795522	Up	2.11E-08	2-oxoglutarate and Fe(II)-dependent oxygenase domain-containing protein, putative
Peinf101Scf01230g00016	37.94455372	772.6161971	4.347787191	Up	3.92E-40	4-coumarate:CoA ligase 2
Peinf101Scf00351g11012	31.19091698	632.5163776	4.341904964	Up	1.32E-34	arogenate dehydratase 1
Peinf101Scf00665g22050	0.475284214	9.430687513	4.31050056	*	0.04053418	MADS-box transcription factor 26
Peinf101Scf01503g01022	1.432628418	28.2830339	4.303200515	Up	0.001199867	NA
Peinf101Scf01786g06006	13.71972102	270.7683801	4.302736222	Up	1.27E-22	Late embryogenesis abundant hydroxyproline-rich glycoprotein family, putative
Peinf101Scf00753g16019	8.470257898	166.9523579	4.300886762	Up	2.81E-12	nodulin MtN21 /EamA-like transporter family protein
Peinf101Scf01214g03002	109.4161054	2143.805874	4.292277258	Up	3.71E-42	UDP-glucose 6-dehydrogenase family protein
Peinf101Scf00506g17002	2.835235849	55.46030672	4.289914939	Up	1.90E-05	Unknown protein
Peinf101Scf00145g18024	10.90694848	211.0777855	4.274455323	Up	3.22E-17	tonoplast intrinsic protein 1
Peinf101Scf01482g12035	23.76300336	459.2220298	4.27240276	Up	2.47E-21	Polyketide cyclase/dehydrase and lipid transport superfamily protein
Peinf101Scf00278g05005	2.336028251	45.00044616	4.267809678	Up	7.97E-05	Unknown protein
Peinf101Scf00144g02011	60.77450778	1170.680856	4.267737716	Up	1.67E-56	Protein NRT1/ PTR FAMILY 5.7
Peinf101Scf00156g02008	22.15820171	424.6776945	4.260455629	Up	4.28E-30	conserved hypothetical protein
Peinf101Scf01482g14023	25.02992483	476.2061671	4.249860441	Up	5.27E-37	Leucine-rich receptor-like protein kinase family protein
Peinf101Scf00476g19031	0.936154079	17.80016431	4.24900075	Up	0.005995492	alpha/beta-Hydrolases superfamily protein
Peinf101Ctg13528286g00002	0.470372636	8.888775105	4.240108589	*	0.048244333	Major facilitator superfamily protein
Peinf101Scf00471g15022	26.39427971	497.8399527	4.237384813	Up	4.93E-25	Sec14p-like phosphatidylinositol transfer family protein
Peinf101Scf00001g26041	0.475340861	8.912423789	4.228783508	*	0.044928172	CASP-like protein
Peinf101Scf02312g03015	14.20476023	264.3434694	4.217967301	Up	2.10E-15	Avr9/Cf-9 rapidly elicited protein 146 [Nicotiana tabacum]
Peinf101Scf02161g00045	0.93580563	17.28455855	4.207131039	Up	0.00772344	Unknown protein
Peinf101Scf00197g16020	14.24302058	262.134167	4.201978367	Up	1.92E-10	purple acid phosphatase 9
Peinf101Scf00930g02010	82.46273856	1515.743482	4.200139435	Up	9.45E-43	UDP-Glycosyltransferase superfamily protein
Peinf101Scf01495g00025	109.2712788	2002.854186	4.196071239	Up	1.28E-64	cytochrome P450, family 71, subfamily B, polypeptide 26
Peinf101Scf03151g00009	31.19114258	568.0129124	4.186715419	Up	1.65E-36	4,5-DOPA dioxygenase extradiol
Peinf101Scf00565g04003	8.516773062	154.4661916	4.180840388	Up	2.31E-13	Unknown protein
Peinf101Scf00236g07022	0.164780891	2.985013112	4.179116412	*	0.293666112	Unknown protein
Peinf101Scf00680g07008	0.164780891	2.985013112	4.179116412	*	0.293666112	mitochondrial acyl carrier protein 1
Peinf101Scf02545g00001	0.164780891	2.985013112	4.179116412	*	0.293666112	RNA binding protein, putative isoform 1
Peinf101Scf02770g01011	0.164780891	2.985013112	4.179116412	*	0.293666112	TATA-binding protein-associated factor BTAF1
Peinf101Scf03242g00012	0.164780891	2.985013112	4.179116412	*	0.293666112	U-box domain-containing protein 4
Peinf101Scf05626g00002	0.164780891	2.985013112	4.179116412	*	0.293666112	C2 calcium/lipid-binding plant phosphoribosyltransferase family protein
Peinf101Scf00264g00005	0.164772104	2.982769036	4.178108353	*	0.208442115	Subtilisin-like serine endopeptidase family protein
Peinf101Scf00642g00011	0.164772104	2.982769036	4.178108353	*	0.208442115	germin-like protein 2
Peinf101Scf02911g00007	0.164772104	2.982769036	4.178108353	*	0.208442115	cytochrome P450, family 86, subfamily A, polypeptide 1
Peinf101Scf00019g23013	0.164757829	2.980530447	4.177150187	*	0.196959555	Unknown protein
Peinf101Scf00416g01008	0.164757829	2.980530447	4.177150187	*	0.196959555	17.6 kDa class II heat shock protein
Peinf101Scf00437g14006	0.164757829	2.980530447	4.177150187	*	0.196959555	S-adenosylmethionine synthase 2
Peinf101Scf00679g11006	0.164757829	2.980530447	4.177150187	*	0.196959555	Ulp1 protease family, C-terminal catalytic domain containing protein [Solanum demissum]
Peinf101Scf00872g15009	0.164757829	2.980530447	4.177150187	*	0.196959555	pleiotropic drug resistance 6
Peinf101Scf01447g01014	0.164757829	2.980530447	4.177150187	*	0.196959555	alpha/beta-Hydrolases superfamily protein
Peinf101Scf00102g57001	0.164742692	2.978292721	4.176199182	*	0.194213969	Abscisic acid receptor PYR1
Peinf101Scf00606g06014	0.164742692	2.978292721	4.176199182	*	0.194213969	thioredoxin 2
Peinf101Scf00879g04004	0.164742692	2.978292721	4.176199182	*	0.194213969	Unknown protein
Peinf101Scf01267g05019	0.164742692	2.978292721	4.176199182	*	0.194213969	NAC domain containing protein 73
Peinf101Scf01794g01009	0.164742692	2.978292721	4.176199182	*	0.194213969	Disease resistance protein (CC-NBS-LRR class) family
Peinf101Scf00060g15001	0.164727716	2.976054833	4.175245889	*	0.197342001	conserved hypothetical protein
Peinf101Scf00101g05003	0.164727716	2.976054833	4.175245889	*	0.197342001	Iq-domain 31
Peinf101Scf00470g05025	0.164727716	2.976054833	4.175245889	*	0.197342001	potassium channel in Arabidopsis thaliana 1
Peinf101Scf01031g00008	0.164727716	2.976054833	4.175245889	*	0.197342001	Syntaxin-binding protein 1
Peinf101Scf02089g02022	0.164727716	2.976054833	4.175245889	*	0.197342001	2-oxoglutarate (2OG) and Fe(II)-dependent oxygenase superfamily protein
Peinf101Scf02290g00006	0.164727716	2.976054833	4.175245889	*	0.197342001	UDP-Glycosyltransferase superfamily protein
Peinf101Scf03531g00025	0.164727716	2.976054833	4.175245889	*	0.197342001	O-fucosyltransferase family protein
Peinf101Scf00142g19006	31.57098184	570.3639013	4.175211642	Up	7.89E-38	Sulfate adenylyltransferase
Peinf101Scf00123g08012	0.164714004	2.973815681	4.174280106	*	0.209214012	P-loop containing nucleoside triphosphate hydrolases superfamily protein
Peinf101Scf00605g00030	0.164714004	2.973815681	4.174280106	*	0.209214012	Phosphoenolpyruvate/phosphate translocator 2, chloroplastic
Peinf101Scf00753g01016	0.164714004	2.973815681	4.174280106	*	0.209214012	Oxidoreductase, zinc-binding dehydrogenase family protein
Peinf101Scf00782g17020	0.164714004	2.973815681	4.174280106	*	0.209214012	Wall-associated receptor kinase 1
Peinf101Scf01737g02003	0.164714004	2.973815681	4.174280106	*	0.209214012	Linoleate 9S-lipoxygenase 6
Peinf101Scf08363g00005	0.164714004	2.973815681	4.174280106	*	0.209214012	Glyc 2 [Theobroma cacao]
Peinf101Scf00392g01021	231.6181851	4180.515239	4.173860328	Up	6.28E-101	arogenate dehydratase 6
Peinf101Ctg13386964g00002	0.164710804	2.971566018	4.173216333	*	0.29501752	HXXXD-type acyl-transferase family protein
Peinf101Ctg13387852g00003	0.164710804	2.971566018	4.173216333	*	0.29501752	plasma membrane intrinsic protein 1
Peinf101Scf00019g02022	0.164710804	2.971566018	4.173216333	*	0.29501752	PHD finger protein
Peinf101Scf00264g09027	0.164710804	2.971566018	4.173216333	*	0.29501752	MATE efflux family protein
Peinf101Scf00850g05028	0.164710804	2.971566018	4.173216333	*	0.29501752	Unknown protein
Peinf101Scf01786g02025	0.164710804	2.971566018	4.173216333	*	0.29501752	Unknown protein
Peinf101Scf07065g00003	0.164710804	2.971566018	4.173216333	*	0.29501752	Katanin p60 ATPase-containing subunit A1
Peinf101Scf01272g02026	104.0241107	1855.603633	4.156898716	Up	5.98E-70	GDSL esterase/lipase
Peinf101Scf00200g15015	1.413247813	25.13368536	4.15253586	Up	0.000822356	F-box family protein
Peinf101Scf00639g02016	1.412433632	25.10746518	4.151861398	Up	0.002163568	Endoglucanase 12
Peinf101Scf01889g10032	48.85558658	866.7868244	4.149081777	Up	5.08E-23	Mitochondrial substrate carrier family protein
Peinf101Scf02318g09035	0.945063245	16.7586764	4.14835352	Up	0.005719244	Sec14p-like phosphatidylinositol transfer family protein
Peinf101Scf00594g12002	0.475528995	8.394028578	4.14175816	*	0.054167338	Endomembrane protein 70 protein family
Peinf101Scf00244g08014	8.437444998	147.5492645	4.128246727	Up	3.78E-09	Gibberellin 3-beta-dioxygenase 1
Peinf101Scf00416g04015	588.6571809	10234.70368	4.119897834	Up	1.76E-81	aminopeptidase M1
Peinf101Scf04267g00003	2.801297465	48.67846097	4.119116462	Up	6.08E-05	U-box domain-containing protein 25
Peinf101Scf00095g02013	0.935388702	16.21702123	4.115799034	Up	0.010438462	aluminum-activated malate transporter 1
Peinf101Scf00713g03004	543.813465	9424.441566	4.115223357	Up	5.13E-54	Heat stress transcription factor B-1
Peinf101Scf00506g13020	70.64806016	1207.929002	4.095741902	Up	2.19E-05	zinc induced facilitator-like 1
Peinf101Scf01853g05003	8.5175992	145.5477077	4.094901463	Up	6.03E-12	Cytochrome P450 superfamily protein
Peinf101Scf00743g06018	3.322799345	56.61376577	4.09068181	Up	2.09E-06	tyrosine-rich hydroxyproline-rich glycoprotein, partial [Petroselinum crispum]
Peinf101Scf05888g00042	7.114826719	121.0697728	4.088866285	Up	2.18E-11	GDSL esterase/lipase 5
Peinf101Ctg13369148g00004	2.825709336	47.64107581	4.075521015	Up	8.66E-06	2-oxoglutarate (2OG) and Fe(II)-dependent oxygenase superfamily protein
Peinf101Scf00019g00004	31.09913117	523.4418552	4.073083108	Up	4.36E-22	UDP-Glycosyltransferase superfamily protein
Peinf101Scf01130g00044	0.935105128	15.71712064	4.071064565	*	0.01324792	TRICHOME BIREFRINGENCE-LIKE 33
Peinf101Scf00044g11011	1.402549122	23.55889305	4.070148549	Up	0.002447676	PLC-like phosphodiesterases superfamily protein
Peinf101Scf00286g06011	51.38594106	861.090653	4.066719524	Up	2.21E-05	GDSL esterase/lipase
Peinf101Scf00435g13018	18.99671291	317.9229913	4.064855642	Up	1.36E-19	Ectonucleoside triphosphate diphosphohydrolase 6
Peinf101Scf00889g02007	0.47009199	7.863905914	4.064231056	*	0.090788055	BAG family molecular chaperone regulator 5 [Morus notabilis]
Peinf101Scf00140g27001	0.945204596	15.73338521	4.057058662	Up	0.011102832	UDP-Glycosyltransferase superfamily protein
Peinf101Scf01277g00010	20.47272045	340.6052108	4.056325778	Up	4.10E-18	4,5-DOPA dioxygenase extradiol
Peinf101Scf00216g03020	34.83693994	577.1068767	4.050148713	Up	2.19E-33	xyloglucan specific endoglucanase inhibitor [Solanum melongena]
Peinf101Scf05044g00002	1.904084384	31.37808043	4.042587775	Up	0.006002425	Unknown protein
Peinf101Scf00095g11037	18.44706822	303.3699221	4.039614603	Up	8.43E-25	DNAJ homologue 3
Peinf101Scf00206g06009	71.51471491	1172.093163	4.034703313	Up	1.12E-46	Long-chain-alcohol oxidase FAO1
Peinf101Scf01701g02023	1026.579675	16758.65209	4.02898861	Up	2.47E-120	purple acid phosphatase 26
Peinf101Scf00100g03011	53.32993192	866.8293198	4.022730561	Up	4.94E-51	sterol 4-alpha-methyl-oxidase 2-2
Peinf101Scf00197g33012	4.735592981	76.51401868	4.014107105	Up	2.83E-08	receptor like protein 50
Peinf101Scf01201g05011	27.93683957	450.5184727	4.011345536	Up	5.75E-32	methylenetetrahydrofolate reductase 2
Peinf101Scf00506g14021	511.3330039	8166.146174	3.997320339	Up	5.16E-82	cytochrome P450, family 98, subfamily A, polypeptide 3
Peinf101Scf02448g00009	858.330208	13645.9406	3.990795258	Up	8.19E-74	cytochrome P450, family 71, subfamily B, polypeptide 34
Peinf101Scf00464g00009	13.67710763	217.3325097	3.990068923	Up	7.71E-19	cytochrome P450, family 87, subfamily A, polypeptide 2
Peinf101Scf01871g00007	93.51805014	1472.900133	3.977270955	Up	3.40E-69	4,5-DOPA dioxygenase extradiol
Peinf101Scf00076g09009	23.3908639	365.4176943	3.965529443	Up	4.98E-12	Fatty acid hydroxylase superfamily
Peinf101Scf00028g05011	4.692745549	73.29035161	3.965119144	Up	2.76E-07	alpha/beta-Hydrolases superfamily protein
Peinf101Scf02089g02012	97.69352276	1522.025137	3.961585463	Up	5.66E-06	2-oxoglutarate (2OG) and Fe(II)-dependent oxygenase superfamily protein
Peinf101Scf00571g14015	0.470145186	7.31861128	3.960391669	*	0.078281742	Beta-carotene isomerase D27, chloroplastic
Peinf101Scf00614g04026	5.236714782	81.33994341	3.957230052	Up	5.45E-05	Pentatricopeptide repeat-containing protein
Peinf101Scf01063g06014	8.973631053	139.3581557	3.956961756	Up	1.51E-13	conserved hypothetical protein
Peinf101Scf01633g02031	109.3250989	1697.31871	3.956560931	Up	5.05E-68	S-adenosyl-L-methionine-dependent methyltransferases superfamily protein
Peinf101Scf00926g01007	17.00107732	263.9482288	3.95655691	Up	1.13E-21	ZCF37, putative
Peinf101Scf00756g04010	0.475737696	7.339382815	3.947420498	*	0.074357967	Disease resistance protein (CC-NBS-LRR class) family
Peinf101Scf01142g04007	16.49611419	251.3018937	3.929223414	Up	7.92E-18	F-box family protein
Peinf101Scf01031g04025	366.604526	5558.488248	3.922396062	Up	1.08E-97	3-phosphoshikimate 1-carboxyvinyltransferase 2
Peinf101Scf00359g05001	0.933779207	14.11426233	3.917928456	*	0.026257161	basic leucine-zipper 42
Peinf101Scf00914g07018	0.163075948	2.461752388	3.916069735	*	0.356819123	Protein of unknown function (DUF579)
Peinf101Scf01482g14011	0.163075948	2.461752388	3.916069735	*	0.356819123	NA
Peinf101Scf06250g00014	0.163075948	2.461752388	3.916069735	*	0.356819123	18.2 kDa class I heat shock protein
Peinf101Scf00148g00021	0.163062747	2.459512726	3.914873393	*	0.267205146	Flavin-binding monooxygenase family protein
Peinf101Scf00439g08006	0.163062747	2.459512726	3.914873393	*	0.267205146	Disease resistance protein (CC-NBS-LRR class) family
Peinf101Scf00833g00014	0.163062747	2.459512726	3.914873393	*	0.267205146	RmlC-like cupins superfamily protein
Peinf101Scf01178g04021	0.163062747	2.459512726	3.914873393	*	0.267205146	Major facilitator superfamily protein
Peinf101Scf01356g00023	0.163062747	2.459512726	3.914873393	*	0.267205146	Pyruvate kinase family protein
Peinf101Scf00032g17017	0.163043883	2.457278726	3.913729289	*	0.257508076	Protein kinase superfamily protein
Peinf101Scf00230g03003	0.163043883	2.457278726	3.913729289	*	0.257508076	conserved hypothetical protein
Peinf101Scf00575g04019	0.163043883	2.457278726	3.913729289	*	0.257508076	HD domain-containing metal-dependent phosphohydrolase family protein
Peinf101Scf00726g02004	0.163043883	2.457278726	3.913729289	*	0.257508076	Late embryogenesis abundant (LEA) hydroxyproline-rich glycoprotein family
Peinf101Scf01452g13032	0.163043883	2.457278726	3.913729289	*	0.257508076	PEBP (phosphatidylethanolamine-binding protein) family protein
Peinf101Scf02160g02002	0.163043883	2.457278726	3.913729289	*	0.257508076	pantothenate kinase 2
Peinf101Scf16648g00001	0.163043883	2.457278726	3.913729289	*	0.257508076	nucleic acid binding protein, putative
Peinf101Scf00086g06007	0.163024513	2.455045233	3.912588792	*	0.257768931	peptidoglycan-binding LysM domain-containing protein
Peinf101Scf01271g00004	0.163024513	2.455045233	3.912588792	*	0.257768931	Unknown protein
Peinf101Scf01482g15036	0.163024513	2.455045233	3.912588792	*	0.257768931	YELLOW STRIPE like 3
Peinf101Scf01836g06017	0.163024513	2.455045233	3.912588792	*	0.257768931	NA
Peinf101Scf00047g02022	0.163006141	2.452810741	3.911437696	*	0.267986022	Tetratricopeptide repeat protein 5 [Morus notabilis]
Peinf101Scf00142g03008	0.163006141	2.452810741	3.911437696	*	0.267986022	Bifunctional inhibitor/lipid-transfer protein/seed storage 2S albumin superfamily protein
Peinf101Scf00192g09017	0.163006141	2.452810741	3.911437696	*	0.267986022	cellulose synthase like D4
Peinf101Scf00482g01003	0.163006141	2.452810741	3.911437696	*	0.267986022	kunitz trypsin inhibitor 1
Peinf101Scf00545g07015	0.163006141	2.452810741	3.911437696	*	0.267986022	receptor kinase 2
Peinf101Scf00660g02018	0.163006141	2.452810741	3.911437696	*	0.267986022	PSL1a [Solanum chacoense x Solanum tuberosum]
Peinf101Scf01199g14006	0.163006141	2.452810741	3.911437696	*	0.267986022	Unknown protein
Peinf101Scf01208g06022	0.163006141	2.452810741	3.911437696	*	0.267986022	transducin family protein / WD-40 repeat family protein
Peinf101Scf01609g01023	0.163006141	2.452810741	3.911437696	*	0.267986022	ribonuclease 1
Peinf101Scf02279g01013	0.163006141	2.452810741	3.911437696	*	0.267986022	Protein of unknown function (DUF677)
Peinf101Scf03519g00020	0.163006141	2.452810741	3.911437696	*	0.267986022	Plant invertase/pectin methylesterase inhibitor superfamily protein
Peinf101Ctg13071129g00001	0.162998989	2.450565029	3.910179508	*	0.35824073	Glucan endo-1,3-beta-glucosidase, basic isoform 3
Peinf101Ctg13577138g00003	0.162998989	2.450565029	3.910179508	*	0.35824073	Protein of unknown function (DUF760)
Peinf101Scf00049g04007	0.162998989	2.450565029	3.910179508	*	0.35824073	Surfeit locus protein 5 subunit 22 of Mediator complex
Peinf101Scf00650g29069	0.162998989	2.450565029	3.910179508	*	0.35824073	Unknown protein
Peinf101Scf00821g02023	0.162998989	2.450565029	3.910179508	*	0.35824073	UDP-Glycosyltransferase superfamily protein
Peinf101Scf00931g05003	0.162998989	2.450565029	3.910179508	*	0.35824073	DNA-directed RNA polymerase subunit B
Peinf101Scf01077g03010	0.162998989	2.450565029	3.910179508	*	0.35824073	cis-prenyl transferase 9 [Solanum habrochaites]
Peinf101Scf01160g00006	0.162998989	2.450565029	3.910179508	*	0.35824073	Disease resistance protein (CC-NBS-LRR class) family
Peinf101Scf01317g01002	0.162998989	2.450565029	3.910179508	*	0.35824073	2-isopropylmalate synthase 1
Peinf101Scf01317g04040	0.162998989	2.450565029	3.910179508	*	0.35824073	Zinc-binding dehydrogenase family protein
Peinf101Scf01568g02008	0.162998989	2.450565029	3.910179508	*	0.35824073	protodermal factor 1
Peinf101Scf02357g00017	0.162998989	2.450565029	3.910179508	*	0.35824073	Histidine decarboxylase
Peinf101Scf04526g00015	0.162998989	2.450565029	3.910179508	*	0.35824073	Calcineurin-like metallo-phosphoesterase superfamily protein
Peinf101Scf05594g00003	0.162998989	2.450565029	3.910179508	*	0.35824073	NA
Peinf101Scf00408g08018	43.01833288	645.8757518	3.908233137	Up	6.44E-20	AMP-dependent synthetase and ligase family protein
Peinf101Scf00061g07059	77.12203346	1156.914332	3.906995137	Up	5.53E-49	alpha/beta-Hydrolases superfamily protein
Peinf101Scf00812g00006	22.22903482	331.0102133	3.896358518	Up	7.43E-25	Cysteine proteinase inhibitor 1
Peinf101Scf01790g01024	1.41288752	20.9478375	3.890082796	Up	0.002629417	alpha/beta-Hydrolases superfamily protein
Peinf101Scf00889g00012	9.451368438	139.8845023	3.887569098	Up	1.79E-13	Ethylene-responsive transcription factor ERF113
Peinf101Scf00714g08008	1.914003773	28.32583416	3.887452864	Up	0.002247611	Cytochrome P450 superfamily protein
Peinf101Scf01862g01006	106.1634441	1568.490741	3.885018029	Up	2.30E-22	heat shock protein 70 (Hsp 70) family protein
Peinf101Scf00821g02028	2.392756795	35.12597167	3.875792463	Up	0.000729937	UDP-Glycosyltransferase superfamily protein
Peinf101Scf01077g15027	97.08141716	1424.211622	3.874824551	Up	4.42E-25	transferases
Peinf101Scf00229g04018	0.933541548	13.63008586	3.867936608	*	0.032531625	23.6 kDa heat shock protein, mitochondrial
Peinf101Scf00191g27016	220.2800327	3211.296746	3.865745354	Up	5.39E-50	peroxisomal 3-ketoacyl-CoA thiolase 3
Peinf101Scf05269g00024	842.2320673	12189.27115	3.855250248	Up	2.30E-113	Glyoxylate reductase
Peinf101Scf00962g00002	0.470071195	6.795972467	3.853728825	*	0.091247752	MATE efflux family protein
Peinf101Scf00674g08005	0.470017916	6.793772883	3.853425335	*	0.096060524	NA
Peinf101Scf01563g00001	0.945093616	13.61786348	3.848899323	*	0.014263474	Unknown protein
Peinf101Scf01142g10067	0.945066877	13.61338449	3.848465554	*	0.015030276	conserved hypothetical protein
Peinf101Scf00655g05010	184.1409374	2643.436235	3.843532225	Up	8.64E-50	ABC transporter G family member 14
Peinf101Scf01278g03022	33.49739453	480.8297247	3.843405295	Up	1.09E-33	sulfotransferase 17
Peinf101Scf00791g10027	201.7130294	2893.683188	3.842530797	Up	2.46E-67	Copper-exporting P-type ATPase A
Peinf101Scf01180g02001	0.476595084	6.829329805	3.840908032	*	0.11832621	Xyloglucan galactosyltransferase KATAMARI1 homolog
Peinf101Scf01047g02019	0.475908527	6.814246317	3.839797889	*	0.089286953	Cupredoxin superfamily protein
Peinf101Scf00854g00024	0.475959621	6.81194236	3.839155137	*	0.092278819	cytochrome P450, family 93, subfamily D, polypeptide 1
Peinf101Scf01254g01007	2.835248471	40.29936993	3.829210204	Up	0.000143185	G-type lectin S-receptor-like serine/threonine-protein kinase
Peinf101Scf00413g13038	7.978302719	112.024699	3.811591176	Up	3.21E-09	Core-2/I-branching beta-1,6-N-acetylglucosaminyltransferase family protein
Peinf101Scf02089g01022	0.934571103	13.08156201	3.807086576	*	0.023487365	germin-like protein 2
Peinf101Scf00520g00001	6.148490354	85.91034878	3.804527797	Up	5.02E-09	Avr9/Cf-9 rapidly elicited protein 75 [Nicotiana tabacum]
Peinf101Ctg13666933g00004	9.670758747	134.9178993	3.802308865	*	0.405821773	HIPL1 protein precursor, putative
Peinf101Scf00439g01012	4.77852456	66.53077429	3.799384685	Up	1.65E-05	Protein of unknown function (DUF1262)
Peinf101Scf06607g00022	77.6295386	1076.974878	3.794235075	Up	2.28E-50	Glyoxylate reductase
Peinf101Scf00055g14013	322.7265702	4476.642084	3.794032711	Up	5.81E-08	Raffinose synthase family protein
Peinf101Scf03593g00012	96.89903709	1343.557183	3.793431585	Up	3.90E-47	F-box family protein
Peinf101Scf00456g14004	0.945089703	13.09290173	3.792189792	*	0.016881836	cytidine deaminase 1
Peinf101Scf00038g05008	9.338057189	129.1945501	3.790278979	Up	4.23E-06	ABC transporter B family member 21
Peinf101Scf00279g00001	9.440510022	130.4173618	3.788127328	Up	1.58E-12	tyramine hydroxycinnamoyl transferase [Solanum tuberosum]
Peinf101Scf04403g03080	74.77788863	1028.755015	3.782143916	Up	4.75E-49	UDP-Glycosyltransferase superfamily protein
Peinf101Scf00339g06023	18.4732439	254.0519547	3.781614434	Up	1.91E-19	HAD superfamily, subfamily IIIB acid phosphatase
Peinf101Scf00357g02006	6.16828557	84.20009021	3.770880315	Up	0.000179567	alpha/beta-Hydrolases superfamily protein
Peinf101Scf01482g12024	10.39651954	141.8787191	3.77048567	Up	3.01E-11	Subtilase family protein
Peinf101Scf01368g02004	55.7076108	753.5296634	3.757717958	Up	9.95E-36	Leucine-rich receptor-like protein kinase family protein
Peinf101Scf00549g06023	24.95909098	335.9786773	3.75073238	Up	9.02E-14	Cytokinin dehydrogenase 5
Peinf101Scf00465g01002	0.933914764	12.55049409	3.748309466	*	0.031592462	Manganese-dependent ADP-ribose/CDP-alcohol diphosphatase
Peinf101Scf02382g08047	11.90694465	159.7480033	3.745922732	Up	4.52E-10	stress-inducible protein, putative
Peinf101Scf00200g05005	74.7433628	1001.497794	3.74406996	Up	6.89E-36	terpene synthase 04
Peinf101Scf00789g12023	12.35413674	165.3357822	3.742332879	Up	3.07E-07	Glutathione S-transferase family protein
Peinf101Scf01199g04008	1.87937571	25.11805891	3.740399566	Up	0.001857792	MYB-like 102
Peinf101Scf01502g05012	0.470057092	6.280032357	3.739864093	*	0.104225164	NA
Peinf101Scf00640g01009	0.4694913	6.264828105	3.738104596	*	0.187574308	Potassium transporter family protein
Peinf101Scf00575g01033	11.35327558	150.9082478	3.732491158	Up	1.54E-13	Deoxynucleoside triphosphate triphosphohydrolase SAMHD1 homolog
Peinf101Scf00857g08001	0.9450504	12.56121677	3.732441139	*	0.023128109	growth-regulating factor 4
Peinf101Scf00665g13017	1030.786978	13625.61644	3.724503379	Up	1.24E-06	glutathione S-transferase TAU 19
Peinf101Scf01447g02001	0.476337865	6.284345586	3.721705379	*	0.12117732	Cytosolic sulfotransferase 6
Peinf101Scf05577g00014	2.356085403	30.8522855	3.710913626	Up	0.003595218	MATE efflux family protein
Peinf101Scf00409g04017	123.7476139	1614.243159	3.7053853	Up	5.24E-63	diacylglycerol acyltransferase family
Peinf101Scf01192g06052	52.3188396	680.0250258	3.700185392	Up	6.44E-24	conserved hypothetical protein
Peinf101Scf00191g08011	95.76027193	1241.385218	3.696379812	Up	2.84E-34	PPPDE putative thiol peptidase family protein
Peinf101Scf01208g01022	20.6827647	267.5428179	3.69326885	Up	1.51E-16	Dynein light chain type 1 family protein
Peinf101Scf01858g02034	415.7939846	5375.987708	3.692589048	Up	8.06E-58	allene oxide cyclase 3
Peinf101Scf00252g08004	121.3140465	1563.067832	3.687561879	Up	1.37E-44	Plant basic secretory protein (BSP) family protein
Peinf101Scf00928g13011	21.16014977	270.5247101	3.676338633	Up	5.76E-11	BURP domain-containing protein
Peinf101Scf00791g04025	1.435321685	18.34203877	3.675707991	Up	0.011680311	RING/U-box superfamily protein
Peinf101Scf02534g03003	12.26311849	156.5672333	3.674384509	Up	2.39E-13	P-loop containing nucleoside triphosphate hydrolases superfamily protein
Peinf101Ctg13264402g00001	6.544948583	83.19197339	3.667990576	Up	6.86E-06	stress-associated protein 11 [Solanum pennellii]
Peinf101Scf00962g24037	18.51798894	233.1462496	3.654235887	Up	6.58E-16	RING/U-box superfamily protein
Peinf101Scf00131g07002	7.069516919	88.97545638	3.653723888	Up	1.58E-07	Eukaryotic aspartyl protease family protein
Peinf101Scf00699g00016	46.04737682	578.7044661	3.6516359	Up	2.02E-23	NAC domain protein,
Peinf101Scf02715g00023	36.49515798	458.45378	3.650999322	Up	2.12E-27	Plant neutral invertase family protein
Peinf101Scf01858g02032	91.56562977	1141.839484	3.640409878	Up	3.08E-53	geranylgeranyl pyrophosphate synthase 1
Peinf101Scf00529g02012	21.22312812	263.9640852	3.636632432	Up	1.93E-20	cinnamyl alcohol dehydrogenase 9
Peinf101Scf00586g10007	2.835289619	35.07895933	3.629037933	Up	0.000245223	conserved hypothetical protein
Peinf101Scf01099g01020	2.327507894	28.75530661	3.626970255	Up	0.00738048	Exostosin family protein
Peinf101Scf00337g02004	41.26598858	506.2660425	3.616870612	Up	1.22E-23	Galactosyl transferase GMA12/MNN10 family protein
Peinf101Scf00149g00003	1.87943701	23.0451693	3.616091897	Up	0.002694685	HXXXD-type acyl-transferase family protein
Peinf101Scf00148g00014	0.4699464	5.757430245	3.614856903	*	0.126169929	respiratory burst oxidase protein F
Peinf101Scf00230g02020	95.19052541	1165.535565	3.614031232	Up	9.48E-31	annexin 2
Peinf101Scf01032g00006	0.469926442	5.752944476	3.613793694	*	0.124153602	NA
Peinf101Scf00152g09001	0.469893475	5.75072458	3.613338104	*	0.126377191	glutathione S-transferase TAU 8
Peinf101Scf01106g00016	1.423249833	17.27556238	3.601471841	Up	0.011130939	MATE efflux family protein
Peinf101Scf00107g05007	1.901290486	23.05126242	3.599794889	Up	0.002960024	alpha/beta-Hydrolases superfamily protein
Peinf101Scf00650g23009	0.476281347	5.770700753	3.598860566	*	0.125435395	receptor like protein 50
Peinf101Scf01556g08011	0.476264009	5.768465228	3.598354089	*	0.12550444	NA
Peinf101Scf00072g00012	0.476490837	5.76147981	3.595919033	*	0.140691953	Unknown protein
Peinf101Scf01969g06023	0.476490837	5.76147981	3.595919033	*	0.140691953	Calcium-binding EF-hand family protein
Peinf101Ctg13502388g00001	0.1605834	1.939279269	3.594125906	*	0.436379949	C2H2-like zinc finger protein
Peinf101Ctg13682523g00005	0.1605834	1.939279269	3.594125906	*	0.436379949	Pentatricopeptide repeat-containing protein
Peinf101Scf01009g03001	0.1605834	1.939279269	3.594125906	*	0.436379949	gibberellin 2-oxidase 8
Peinf101Scf01427g02027	0.1605834	1.939279269	3.594125906	*	0.436379949	Protein of unknown function (DUF620)
Peinf101Scf00030g03004	16.56148111	200.0005619	3.594100447	Up	5.48E-13	myb-like transcription factor family protein
Peinf101Scf00191g14004	0.160562869	1.937046936	3.592648708	*	0.346431648	2-oxoglutarate (2OG) and Fe(II)-dependent oxygenase superfamily protein
Peinf101Scf00598g00036	0.160562869	1.937046936	3.592648708	*	0.346431648	Protein of unknown function (DUF707)
Peinf101Scf00883g04012	0.160562869	1.937046936	3.592648708	*	0.346431648	matrix metalloproteinase
Peinf101Scf00962g15028	0.160562869	1.937046936	3.592648708	*	0.346431648	transcription factor
Peinf101Scf01139g04018	0.160562869	1.937046936	3.592648708	*	0.346431648	Protein kinase superfamily protein
Peinf101Scf01576g00003	0.160562869	1.937046936	3.592648708	*	0.346431648	Unknown protein
Peinf101Scf01733g01022	0.160562869	1.937046936	3.592648708	*	0.346431648	Protein of unknown function (DUF1218)
Peinf101Scf01241g15008	47.50472518	572.8474449	3.592008059	Up	4.60E-25	Homeobox-leucine zipper protein family
Peinf101Scf02317g00038	11.3422222	136.7684272	3.591959994	Up	8.53E-12	GDSL esterase/lipase 5
Peinf101Ctg13584446g00001	0.160536733	1.934820209	3.591224164	*	0.340305815	Zinc finger protein 5 [Morus notabilis]
Peinf101Scf00023g00001	0.160536733	1.934820209	3.591224164	*	0.340305815	Adenylate isopentenyltransferase
Peinf101Scf00125g02016	0.160536733	1.934820209	3.591224164	*	0.340305815	RING/U-box superfamily protein
Peinf101Scf00129g04011	0.160536733	1.934820209	3.591224164	*	0.340305815	zinc finger protein 6
Peinf101Scf00146g14036	0.160536733	1.934820209	3.591224164	*	0.340305815	cytochrome P450, family 76, subfamily C, polypeptide 1
Peinf101Scf00231g20002	0.160536733	1.934820209	3.591224164	*	0.340305815	ZPT4-3 [Petunia x hybrida]
Peinf101Scf00425g00006	0.160536733	1.934820209	3.591224164	*	0.340305815	Phosphatidylinositol transfer protein alpha isoform
Peinf101Scf00641g00011	0.160536733	1.934820209	3.591224164	*	0.340305815	GDSL esterase/lipase
Peinf101Scf01086g02014	0.160536733	1.934820209	3.591224164	*	0.340305815	Peroxidase superfamily protein
Peinf101Scf01192g06009	0.160536733	1.934820209	3.591224164	*	0.340305815	Unknown protein
Peinf101Scf01427g02025	0.160536733	1.934820209	3.591224164	*	0.340305815	ovate family protein 7
Peinf101Scf01659g02010	0.160536733	1.934820209	3.591224164	*	0.340305815	proline-rich spliceosome-associated (PSP) family protein
Peinf101Scf01853g02023	0.160536733	1.934820209	3.591224164	*	0.340305815	serine/threonine protein kinase 2
Peinf101Scf01858g01005	0.160536733	1.934820209	3.591224164	*	0.340305815	UDP-Glycosyltransferase superfamily protein
Peinf101Scf20704g00005	0.160536733	1.934820209	3.591224164	*	0.340305815	serine/threonine protein kinase 2
Peinf101Ctg13801653g00004	0.160510926	1.932593152	3.589794541	*	0.347141292	Zinc finger protein CONSTANS-LIKE 12
Peinf101Scf00019g14003	0.160510926	1.932593152	3.589794541	*	0.347141292	basic leucine-zipper 44
Peinf101Scf00019g24001	0.160510926	1.932593152	3.589794541	*	0.347141292	Disease resistance-responsive (dirigent-like protein) family protein
Peinf101Scf00116g10016	0.160510926	1.932593152	3.589794541	*	0.347141292	Protein phosphatase 2C family protein
Peinf101Scf00295g01007	0.160510926	1.932593152	3.589794541	*	0.347141292	Unknown protein
Peinf101Scf00954g04015	0.160510926	1.932593152	3.589794541	*	0.347141292	pumilio 2
Peinf101Scf00961g04020	0.160510926	1.932593152	3.589794541	*	0.347141292	Flavin-binding monooxygenase family protein
Peinf101Scf01086g01009	0.160510926	1.932593152	3.589794541	*	0.347141292	Zinc finger protein CONSTANS-LIKE 12
Peinf101Scf01093g12006	0.160510926	1.932593152	3.589794541	*	0.347141292	HXXXD-type acyl-transferase family protein
Peinf101Scf01192g06038	0.160510926	1.932593152	3.589794541	*	0.347141292	lipase 1
Peinf101Scf02876g00062	0.160510926	1.932593152	3.589794541	*	0.347141292	laccase 14
Peinf101Ctg13404878g00003	0.160497006	1.930354209	3.588247306	*	0.437837368	glutamate dehydrogenase 1
Peinf101Scf00022g03028	0.160497006	1.930354209	3.588247306	*	0.437837368	pirin
Peinf101Scf00052g04010	0.160497006	1.930354209	3.588247306	*	0.437837368	MADS-box protein 15 [Petunia x hybrida]
Peinf101Scf00361g09001	0.160497006	1.930354209	3.588247306	*	0.437837368	phosphate transporter 1
Peinf101Scf00363g00005	0.160497006	1.930354209	3.588247306	*	0.437837368	DWNN domain, a CCHC-type zinc finger
Peinf101Scf00382g10015	0.160497006	1.930354209	3.588247306	*	0.437837368	aluminum-activated, malate transporter 12
Peinf101Scf00567g04039	0.160497006	1.930354209	3.588247306	*	0.437837368	NA
Peinf101Scf00626g00007	0.160497006	1.930354209	3.588247306	*	0.437837368	histone deacetylase 8
Peinf101Scf01136g07006	0.160497006	1.930354209	3.588247306	*	0.437837368	Thioesterase superfamily protein
Peinf101Scf01270g02037	0.160497006	1.930354209	3.588247306	*	0.437837368	Zinc finger protein JAGGED
Peinf101Scf02086g00009	0.160497006	1.930354209	3.588247306	*	0.437837368	strictosidine synthase-like 3
Peinf101Scf02326g02033	0.160497006	1.930354209	3.588247306	*	0.437837368	UDP-Glycosyltransferase superfamily protein
Peinf101Scf02707g00029	0.160497006	1.930354209	3.588247306	*	0.437837368	caffeoyl-CoA 3-O-methyltransferase
Peinf101Scf02720g00005	0.160497006	1.930354209	3.588247306	*	0.437837368	ATP-dependent RNA helicase, putative
Peinf101Scf02756g00025	0.160497006	1.930354209	3.588247306	*	0.437837368	RING/U-box superfamily protein
Peinf101Scf03994g02012	0.160497006	1.930354209	3.588247306	*	0.437837368	Got1/Sft2-like vescicle transport protein family
Peinf101Scf14595g00003	0.160497006	1.930354209	3.588247306	*	0.437837368	receptor kinase 1
Peinf101Scf01271g10021	1.438423121	17.27098309	3.585790184	*	0.032583219	Auxin-responsive GH3 family protein
Peinf101Scf00170g05019	3.791804528	45.07079885	3.571236523	Up	3.43E-05	UDP-Glycosyltransferase superfamily protein
Peinf101Scf00925g06022	13.28324499	157.7411638	3.569879659	Up	1.96E-12	TRICHOME BIREFRINGENCE-LIKE 19
Peinf101Scf00606g06021	41.96648205	498.2072487	3.569436577	Up	2.10E-14	thioredoxin 2
Peinf101Scf00471g06010	355.6372645	4212.36363	3.566151576	Up	1.47E-06	AMP-dependent synthetase and ligase family protein
Peinf101Scf01354g00005	8.50621816	100.5253549	3.562897762	Up	1.02E-08	RING/U-box superfamily protein
Peinf101Scf05932g00022	0.931960295	10.97304583	3.557551733	*	0.072249809	Ribosome production factor 1
Peinf101Scf00070g00001	48.56380967	571.7872642	3.55752498	Up	2.26E-27	Ornithine decarboxylase
Peinf101Scf00408g07017	0.933747264	10.98928177	3.556921178	*	0.043419909	Unknown protein
Peinf101Scf00336g09017	19.39485932	227.3083265	3.550904315	Up	3.08E-17	magnesium/proton exchanger
Peinf101Scf01109g07018	241.9063544	2824.166829	3.545304742	Up	6.48E-72	3-hydroxyisobutyryl-CoA hydrolase-like protein 1, mitochondrial
Peinf101Scf02279g00018	0.945087025	10.9952946	3.540295269	*	0.033440021	Major facilitator superfamily protein
Peinf101Scf00150g04024	21.1795931	245.5930284	3.53552283	Up	6.39E-17	inosine-uridine preferring nucleoside hydrolase family protein
Peinf101Scf00713g08014	3.313606667	38.22730178	3.528129107	Up	0.000167185	P-loop containing nucleoside triphosphate hydrolases superfamily protein
Peinf101Scf00434g00016	32.57515261	375.4966533	3.526956207	Up	8.72E-25	Proteinase inhibitor type-2 CEVI57
Peinf101Scf00978g04020	1213.38567	13898.29585	3.517797914	Up	4.51E-45	MLP-like protein 28
Peinf101Scf04218g02002	11.30284203	126.8106891	3.487918878	Up	1.17E-09	Unknown protein
Peinf101Scf01452g01016	0.933514715	10.46905438	3.487314562	*	0.051106574	hydroxyproline-rich glycoprotein
Peinf101Scf00746g01001	0.933105449	10.45819933	3.486450536	*	0.056382399	U-box domain-containing protein 25
Peinf101Scf01574g01001	16.54641606	185.4231431	3.486230652	Up	3.04E-15	FUNCTIONS IN: molecular_function unknown
Peinf101Scf00181g17020	195.0538927	2181.101201	3.483112015	Up	2.68E-68	mitogen-activated protein kinase kinase kinase 5
Peinf101Scf00171g02009	5.167821485	57.6197685	3.478935724	Up	1.12E-05	conserved hypothetical protein
Peinf101Scf00076g11012	0.469813819	5.230344296	3.476744863	*	0.148841769	Fatty acid hydroxylase superfamily
Peinf101Scf05269g00040	0.469813819	5.230344296	3.476744863	*	0.148841769	Sulfite exporter TauE/SafE family protein
Peinf101Scf01778g01002	0.469740652	5.225911736	3.475746403	*	0.154524324	NA
Peinf101Scf04103g00073	0.469740652	5.225911736	3.475746403	*	0.154524324	Metallo-hydrolase/oxidoreductase superfamily protein
Peinf101Scf06241g00012	0.469740652	5.225911736	3.475746403	*	0.154524324	Metallo-hydrolase/oxidoreductase superfamily protein
Peinf101Scf07921g00009	3.768175827	41.86712396	3.473879627	Up	0.000177693	Protein phosphatase 2C family protein
Peinf101Scf00796g01042	0.945117106	10.47480458	3.470286418	*	0.038073323	zinc ion binding protein, putative
Peinf101Scf05095g01043	25.06743279	277.7047961	3.469665934	Up	6.75E-20	O-fucosyltransferase family protein
Peinf101Scf09751g00001	19.39888599	214.636395	3.467849018	*	0.251526574	Calcium-binding EF-hand family protein
Peinf101Scf00471g11006	47.81396655	527.9792644	3.464977272	Up	5.05E-29	conserved hypothetical protein
Peinf101Scf00138g04009	6.641147567	73.32174509	3.464736662	Up	1.13E-06	Auxin-responsive GH3 family protein
Peinf101Scf03242g01019	0.476620115	5.249902045	3.461378759	*	0.155831463	O-fucosyltransferase family protein
Peinf101Scf01770g01024	1.902602483	20.9410763	3.460289523	Up	0.008486416	Ribose-phosphate pyrophosphokinase 1
Peinf101Scf00469g02018	0.47649255	5.24327102	3.459941556	*	0.151897224	PATATIN-like protein 5
Peinf101Scf01648g03014	0.476667144	5.238590699	3.458124655	*	0.164388631	MATE efflux family protein
Peinf101Scf01079g00005	5.670758618	62.30803578	3.457804585	Up	3.26E-06	Adenylyl-sulfate kinase 3
Peinf101Scf00363g01003	20.72890271	227.2998517	3.454881089	Up	9.24E-17	Protein kinase superfamily protein
Peinf101Scf01203g05006	0.477855882	5.232896234	3.452962168	*	0.241668569	Polyketide cyclase/dehydrase and lipid transport superfamily protein
Peinf101Scf00986g00014	0.957150857	10.48012342	3.452765569	*	0.05616699	auxin response factor 11
Peinf101Scf15219g00003	3.313646747	36.14316907	3.447231292	Up	0.000215699	Unknown protein
Peinf101Scf17201g00002	3.313646747	36.14316907	3.447231292	Up	0.000215699	Unknown protein
Peinf101Scf00906g09006	1.398201933	15.19532965	3.441983333	*	0.032538894	Ovate family protein 13
Peinf101Scf01941g01043	74.17774153	804.2862152	3.438650745	Up	4.96E-30	C2H2 and C2HC zinc fingers superfamily protein
Peinf101Scf01933g02016	6.136853192	66.47189221	3.437173446	Up	7.10E-06	Cytochrome P450 superfamily protein
Peinf101Scf02764g00025	1.411746547	15.17210327	3.425868088	*	0.018948653	NAC domain protein,
Peinf101Scf02030g08034	267.8573735	2877.291308	3.425174377	Up	7.20E-74	purple acid phosphatase 27
Peinf101Scf00876g06025	690.224124	7389.459612	3.420332061	Up	6.68E-56	Serine/threonine-protein kinase SAPK3
Peinf101Scf00713g01023	4.259196786	45.54958648	3.418784664	Up	8.81E-05	alpha/beta-Hydrolases superfamily protein
Peinf101Scf00206g08008	59.69615673	638.3290849	3.418590426	Up	1.26E-23	Long-chain-alcohol oxidase FAO1
Peinf101Ctg13667749g00002	0.929555693	9.925519098	3.416529346	*	0.157024082	tubulin beta chain 2
Peinf101Scf01790g01012	1.423758622	15.17744378	3.414152346	*	0.023326587	alpha/beta-Hydrolases superfamily protein
Peinf101Scf00471g03021	56.93442581	606.8914497	3.414065338	Up	7.17E-25	Auxin efflux carrier family protein
Peinf101Scf00094g08017	47.50680871	505.3020919	3.410939951	Up	5.49E-17	alpha/beta-Hydrolases superfamily protein
Peinf101Scf00604g01026	5.180558197	54.98153314	3.407767677	Up	8.62E-06	RING/FYVE/PHD zinc finger superfamily protein
Peinf101Scf02582g00023	1.878793571	19.89601873	3.404601304	Up	0.00628333	RING/U-box superfamily protein, putative
Peinf101Scf02093g00007	24.59210188	259.0996711	3.397240232	Up	5.76E-12	conserved hypothetical protein
Peinf101Scf01380g00031	457.6038971	4820.416437	3.396986543	Up	5.48E-37	Protein NRT1/ PTR FAMILY 2.11
Peinf101Scf01889g00015	2.791374966	29.28492955	3.391110584	Up	0.00838256	Non-specific lipid-transfer protein 2
Peinf101Scf04758g00012	245.9595593	2575.201905	3.388192517	Up	3.58E-26	Acetylornithine aminotransferase
Peinf101Scf01178g03005	41.50525168	434.2381211	3.387120586	Up	5.53E-27	UDP-Glycosyltransferase superfamily protein
Peinf101Scf01580g06006	21.67090931	226.5365426	3.385912195	Up	3.48E-08	3-ketoacyl-CoA synthase 11
Peinf101Scf00613g00020	40.08457285	417.7794567	3.381622547	Up	6.22E-19	Leucine-rich repeat transmembrane protein kinase
Peinf101Scf06607g00033	1.411593581	14.64729057	3.375237142	*	0.023230395	Homeobox-leucine zipper family protein / lipid-binding START domain-containing protein
Peinf101Scf01423g00005	3.756199809	38.74124061	3.366524441	Up	0.000257688	Protein NRT1/ PTR FAMILY 1.2
Peinf101Scf00459g06020	14.14819574	144.9786338	3.357150311	Up	5.64E-09	Ankyrin repeat-containing protein [Morus notabilis]
Peinf101Scf00482g01023	45.36990357	464.655337	3.35635348	Up	2.71E-29	alcohol dehydrogenase 1
Peinf101Scf00835g00020	25.94596528	265.529577	3.355290455	Up	7.15E-19	squalene synthase 1
Peinf101Scf00254g04004	3.326981755	34.0405654	3.35496914	Up	0.000898261	NA
Peinf101Scf02279g02002	7.533247393	76.92406282	3.352091149	Up	5.80E-06	Homeodomain-like superfamily protein
Peinf101Scf01077g08021	4.272410791	43.46287385	3.346661298	Up	0.000209816	Unknown protein
Peinf101Scf02740g00013	116.5781949	1182.478883	3.342444546	Up	9.47E-40	alpha/beta-Hydrolases superfamily protein
Peinf101Scf00044g21001	8.067376389	81.78030245	3.341581926	Up	6.64E-07	ACT domain repeat 4
Peinf101Scf00049g15022	58.17439475	589.0671431	3.339975884	Up	1.74E-23	MLP-like protein 28
Peinf101Scf01633g04032	152.2438036	1540.281395	3.338738526	Up	2.82E-46	jasmonate-zim-domain protein 3
Peinf101Scf00094g00019	582.6333484	5892.235936	3.338155015	Up	8.22E-29	Malate dehydrogenase, cytoplasmic
Peinf101Scf00906g10025	8.125967825	82.16806837	3.337966295	Up	0.000218989	Inositol oxygenase 2
Peinf101Scf03538g01020	141.1273852	1419.525303	3.330338696	Up	4.57E-44	copper binding protein 1 [Gossypium hirsutum]
Peinf101Scf00558g07006	1.878551291	18.85083541	3.326936048	Up	0.008555503	alpha/beta-Hydrolases superfamily protein
Peinf101Scf00500g15003	0.469662283	4.712288755	3.3267323	*	0.190820056	NA
Peinf101Scf00973g06042	1.877273548	18.82733165	3.326117752	*	0.014908687	flowering promoting factor 1
Peinf101Scf00728g04010	6.108127132	61.21400355	3.325059732	Up	6.17E-05	carotenoid cleavage dioxygenase 8
Peinf101Scf00594g11006	0.469660145	4.705532302	3.324668854	*	0.180086607	Unknown protein
Peinf101Scf02017g00018	0.469463431	4.698970426	3.323259998	*	0.207196304	structural maintenance of chromosomes 2
Peinf101Scf00782g04012	35.8623537	358.2495239	3.320422704	Up	1.98E-23	ovate family protein
Peinf101Scf00579g00013	88.31940035	881.9691815	3.319925963	Up	5.59E-25	Defensin-like protein
Peinf101Scf00650g29071	4.303167407	42.95762679	3.319443422	Up	0.000849466	serine carboxypeptidase-like 17
Peinf101Scf05368g00012	148.7597083	1478.755183	3.313327496	Up	8.36E-39	G-type lectin S-receptor-like serine/threonine-protein kinase
Peinf101Scf01348g07008	4.648067236	46.07420167	3.309256325	Up	0.002150258	P-loop containing nucleoside triphosphate hydrolases superfamily protein
Peinf101Scf00264g07016	0.4767342	4.720316566	3.307626587	*	0.181954699	conserved hypothetical protein
Peinf101Scf01208g07029	0.476768024	4.718029879	3.306825171	*	0.1854889	NC domain-containing protein-related
Peinf101Scf00009g04001	0.478169333	4.730145751	3.306291128	*	0.273252712	Unknown protein
Peinf101Scf00962g12025	0.478169333	4.730145751	3.306291128	*	0.273252712	Zinc finger (CCCH-type/C3HC4-type RING finger) family protein
Peinf101Scf01393g06002	0.477104781	4.713187395	3.304324995	*	0.209406738	conserved hypothetical protein
Peinf101Scf06704g00013	0.477104781	4.713187395	3.304324995	*	0.209406738	Glutelin type-A 1 [Morus notabilis]
Peinf101Scf00444g20012	0.478058233	4.709981079	3.300462994	*	0.274483385	Cysteine proteinases superfamily protein
Peinf101Scf00925g15017	81.78661669	802.4292045	3.294437425	Up	7.90E-38	cold-regulated 413-plasma membrane 2
Peinf101Scf00022g03020	23.53603827	230.8308452	3.293892617	Up	1.04E-11	MBOAT (membrane bound O-acyl transferase) family protein
Peinf101Scf00200g06017	236.1282612	2311.043186	3.290901592	Up	1.86E-16	Peroxidase superfamily protein
Peinf101Scf00121g11016	2.848495916	27.74485061	3.283947792	Up	0.003499969	conserved hypothetical protein
Peinf101Scf01452g05028	1.398379398	13.61124373	3.282971159	*	0.038185003	Peroxidase superfamily protein
Peinf101Scf00672g13025	416.466849	4046.826676	3.280517494	Up	1.66E-37	RmlC-like cupins superfamily protein
Peinf101Scf00331g04004	130.679028	1269.80956	3.280512611	Up	4.49E-34	Lysine-specific histone demethylase 1 homolog 2
Peinf101Scf01317g08012	70.13058325	679.8430692	3.27708613	Up	2.21E-27	Katanin p60 ATPase-containing subunit A-like 2
Peinf101Scf02317g00052	5.204710834	50.31019909	3.272960982	Up	2.95E-05	Unknown protein
Peinf101Scf02685g01040	3.736953183	36.08676622	3.271535473	Up	0.00279727	Unknown protein
Peinf101Scf00039g03009	670.0626837	6430.373078	3.262534473	Up	2.90E-33	Xyloglucan endotransglucosylase/hydrolase family protein
Peinf101Scf00330g10024	40.48735481	387.8160296	3.259829141	Up	1.19E-12	Unknown protein
Peinf101Scf00338g02004	118.7368113	1136.929322	3.259303391	Up	3.21E-35	6-phosphogluconate dehydrogenase, decarboxylating 3
Peinf101Scf00475g10016	1.423582601	13.62525144	3.258684743	*	0.023828916	PATATIN-like protein 4
Peinf101Scf16277g00003	34.36113935	328.7325819	3.258064675	Up	4.49E-14	Unknown protein
Peinf101Scf01262g09006	7.56162965	72.31608505	3.257547481	Up	9.43E-07	HXXXD-type acyl-transferase family protein
Peinf101Scf03351g00022	2.356803594	22.51069108	3.255706908	Up	0.004438601	nodulin MtN21 /EamA-like transporter family protein
Peinf101Scf02339g02027	381.8624207	3628.583202	3.248281495	Up	3.25E-42	beta-amylase 3
Peinf101Scf01292g03024	14.71672333	139.8247865	3.248091731	Up	5.66E-09	Heavy metal transport/detoxification superfamily protein
Peinf101Scf00476g13008	4.259767886	40.36243888	3.244166626	Up	0.000237139	Phospholipase A1-II 4
Peinf101Scf00073g08033	10.86328682	102.674763	3.240549038	Up	4.07E-09	P-loop containing nucleoside triphosphate hydrolases superfamily protein
Peinf101Scf00792g03002	4.726234543	44.56196905	3.237049851	Up	0.000215607	zinc finger protein 8
Peinf101Scf00078g02019	351.1152272	3294.638686	3.230103788	Up	2.31E-47	enoyl-CoA hydratase/isomerase A
Peinf101Scf00857g04025	2.342991733	21.9686675	3.229023598	Up	0.009455103	Unknown protein
Peinf101Scf00265g04005	95.92050377	897.5330076	3.226053855	Up	2.49E-36	FASCICLIN-like arabinogalactan 2
Peinf101Scf01272g02034	2.862898005	26.70913409	3.221785026	Up	0.005865495	GDSL esterase/lipase
Peinf101Scf00692g07006	75.07498949	698.9314488	3.21874669	Up	0.001263026	MATE efflux family protein
Peinf101Scf00985g07015	229.4601372	2134.335357	3.217471428	Up	4.37E-05	Haloacid dehalogenase-like hydrolase (HAD) superfamily protein
Peinf101Scf10409g00008	5.747585226	53.4543831	3.217280391	Up	0.000566647	2-oxoglutarate (2OG) and Fe(II)-dependent oxygenase superfamily protein
Peinf101Scf00364g09003	4.738418338	43.99260918	3.21478369	Up	0.000139901	ethylene response factor 2 [Actinidia deliciosa]
Peinf101Scf00464g05011	467.230829	4328.863552	3.211780952	Up	1.95E-42	cytochrome P450, family 88, subfamily A, polypeptide 3
Peinf101Scf02446g00022	50.42797321	461.4201484	3.193784855	Up	1.30E-08	glycerol-3-phosphate acyltransferase 4
Peinf101Scf00911g10020	422.4135634	3865.001405	3.193740874	Up	8.85E-62	NADH:cytochrome B5 reductase 1
Peinf101Scf00017g02008	9.971583703	91.18404642	3.192886873	Up	1.82E-07	Unknown protein
Peinf101Scf01786g08020	4.24681135	38.80116873	3.19164818	Up	0.000967567	phospholipase D alpha 4
Peinf101Scf04403g03072	76.46947249	696.5469659	3.187264805	Up	5.74E-32	enolase 1
Peinf101Scf00284g00010	190.4667562	1734.277732	3.186723835	Up	2.19E-53	Unknown protein
Peinf101Scf01853g06009	144.1818147	1310.059081	3.183670758	Up	6.56E-29	serine acetyltransferase 1
Peinf101Scf03700g00031	5.657021953	51.28464657	3.180412306	Up	0.000150963	Unknown protein
Peinf101Scf01272g03021	69.01989622	625.2586869	3.179368987	Up	9.05E-26	peroxisomal adenine nucleotide carrier 1
Peinf101Ctg13412226g00001	0.156594775	1.418302227	3.17905701	*	0.512730414	Unknown protein
Peinf101Ctg13578984g00001	0.156594775	1.418302227	3.17905701	*	0.512730414	ATPase E1-E2 type family protein / haloacid dehalogenase-like hydrolase family protein
Peinf101Scf00061g03023	0.156594775	1.418302227	3.17905701	*	0.512730414	Leucine-rich repeat protein kinase family protein
Peinf101Scf00061g07036	0.156594775	1.418302227	3.17905701	*	0.512730414	gibberellin 3-oxidase 1
Peinf101Scf00208g01004	0.156594775	1.418302227	3.17905701	*	0.512730414	Uveal autoantigen with coiled-coil domains and ankyrin repeats isoform 2
Peinf101Scf00337g01014	0.156594775	1.418302227	3.17905701	*	0.512730414	Unknown protein
Peinf101Scf00376g01016	0.156594775	1.418302227	3.17905701	*	0.512730414	Tapt1/CMV receptor, putative isoform 2
Peinf101Scf00376g02030	0.156594775	1.418302227	3.17905701	*	0.512730414	transducin family protein / WD-40 repeat family protein
Peinf101Scf00441g08049	0.156594775	1.418302227	3.17905701	*	0.512730414	Disease resistance protein (CC-NBS-LRR class) family
Peinf101Scf00471g11024	0.156594775	1.418302227	3.17905701	*	0.512730414	Major facilitator superfamily protein
Peinf101Scf00475g02014	0.156594775	1.418302227	3.17905701	*	0.512730414	gamete-expressed 3
Peinf101Scf00500g01045	0.156594775	1.418302227	3.17905701	*	0.512730414	Eukaryotic aspartyl protease family protein
Peinf101Scf00506g11022	0.156594775	1.418302227	3.17905701	*	0.512730414	AP2-like ethylene-responsive transcription factor
Peinf101Scf00674g06018	0.156594775	1.418302227	3.17905701	*	0.512730414	Plant protein of unknown function (DUF863)
Peinf101Scf00857g00020	0.156594775	1.418302227	3.17905701	*	0.512730414	cytochrome P450, family 76, subfamily G, polypeptide 1
Peinf101Scf01059g01003	0.156594775	1.418302227	3.17905701	*	0.512730414	Unknown protein
Peinf101Scf01609g00025	0.156594775	1.418302227	3.17905701	*	0.512730414	Unknown protein
Peinf101Scf01969g03010	0.156594775	1.418302227	3.17905701	*	0.512730414	EID1-like 1
Peinf101Scf02516g01007	0.156594775	1.418302227	3.17905701	*	0.512730414	Cytochrome P450 superfamily protein
Peinf101Scf02559g00007	0.156594775	1.418302227	3.17905701	*	0.512730414	Peroxidase superfamily protein
Peinf101Scf02778g00047	0.156594775	1.418302227	3.17905701	*	0.512730414	glucan synthase-like 8
Peinf101Scf03364g00001	0.156594775	1.418302227	3.17905701	*	0.512730414	18.2 kDa class I heat shock protein
Peinf101Scf04665g00001	0.156594775	1.418302227	3.17905701	*	0.512730414	Unknown protein
Peinf101Scf08866g00005	0.156594775	1.418302227	3.17905701	*	0.512730414	Tryptophan/tyrosine permease
Peinf101Scf10853g00003	0.156594775	1.418302227	3.17905701	*	0.512730414	GDSL esterase/lipase 5
Peinf101Scf00471g03026	81.77497184	740.3851807	3.178544756	Up	1.54E-24	Auxin efflux carrier family protein
Peinf101Scf01214g03017	97.84412059	885.5373111	3.177996027	Up	5.41E-31	galacturonosyltransferase 14
Peinf101Scf00049g16020	0.156559619	1.416084519	3.177123318	*	0.454596177	AGAMOUS-like 62
Peinf101Scf00050g07013	0.156559619	1.416084519	3.177123318	*	0.454596177	Pectinacetylesterase family protein
Peinf101Scf00125g02026	0.156559619	1.416084519	3.177123318	*	0.454596177	NA
Peinf101Scf00174g02004	0.156559619	1.416084519	3.177123318	*	0.454596177	C2H2-like zinc finger protein
Peinf101Scf00231g08014	0.156559619	1.416084519	3.177123318	*	0.454596177	Pentatricopeptide repeat-containing protein
Peinf101Scf00236g17010	0.156559619	1.416084519	3.177123318	*	0.454596177	Plant invertase/pectin methylesterase inhibitor superfamily
Peinf101Scf00256g10003	0.156559619	1.416084519	3.177123318	*	0.454596177	Unknown protein
Peinf101Scf00300g06008	0.156559619	1.416084519	3.177123318	*	0.454596177	MLO-like protein 6
Peinf101Scf00500g12004	0.156559619	1.416084519	3.177123318	*	0.454596177	Unknown protein
Peinf101Scf00523g05001	0.156559619	1.416084519	3.177123318	*	0.454596177	60S ribosomal export protein NMD3
Peinf101Scf00528g05001	0.156559619	1.416084519	3.177123318	*	0.454596177	Unknown protein
Peinf101Scf00590g01011	0.156559619	1.416084519	3.177123318	*	0.454596177	Plant protein of unknown function (DUF827)
Peinf101Scf00714g07011	0.156559619	1.416084519	3.177123318	*	0.454596177	NAC domain protein,
Peinf101Scf00791g06023	0.156559619	1.416084519	3.177123318	*	0.454596177	LMBR1-like membrane protein
Peinf101Scf00877g03017	0.156559619	1.416084519	3.177123318	*	0.454596177	Zinc finger containing preotein, putative [Solanum demissum]
Peinf101Scf00985g03012	0.156559619	1.416084519	3.177123318	*	0.454596177	laccase 17
Peinf101Scf01063g06001	0.156559619	1.416084519	3.177123318	*	0.454596177	Unknown protein
Peinf101Scf01234g09007	0.156559619	1.416084519	3.177123318	*	0.454596177	Calcium-binding protein CML38
Peinf101Scf01278g02008	0.156559619	1.416084519	3.177123318	*	0.454596177	Cytochrome P450 superfamily protein
Peinf101Scf02339g10030	0.156559619	1.416084519	3.177123318	*	0.454596177	Tudor/PWWP/MBT superfamily protein
Peinf101Scf02621g01007	0.156559619	1.416084519	3.177123318	*	0.454596177	Unknown protein
Peinf101Scf05569g00022	0.156559619	1.416084519	3.177123318	*	0.454596177	Histidine decarboxylase
Peinf101Scf05932g00003	0.156559619	1.416084519	3.177123318	*	0.454596177	Unknown protein
Peinf101Scf06250g00004	0.156559619	1.416084519	3.177123318	*	0.454596177	18.1 kDa class I heat shock protein
Peinf101Scf07265g00012	0.156559619	1.416084519	3.177123318	*	0.454596177	FASCICLIN-like arabinogalactan-protein 11
Peinf101Scf10354g00008	0.156559619	1.416084519	3.177123318	*	0.454596177	18.1 kDa class I heat shock protein
Peinf101Scf13333g00006	0.156559619	1.416084519	3.177123318	*	0.454596177	Copalyl diphosphate synthase 2
Peinf101Scf14618g00002	0.156559619	1.416084519	3.177123318	*	0.454596177	Glucan endo-1,3-beta-glucosidase
Peinf101Scf00076g07018	7.004457535	63.31312075	3.176159279	Up	0.000203275	Protein NRT1/ PTR FAMILY 7.3
Peinf101Scf00495g06009	569.8274892	5148.73497	3.175620884	Up	8.59E-31	Plastid-lipid-associated protein, chloroplastic
Peinf101Ctg13262930g00001	0.156520456	1.413870819	3.175227191	*	0.455084941	Serine rich protein
Peinf101Ctg13609944g00003	0.156520456	1.413870819	3.175227191	*	0.455084941	respiratory burst oxidase protein F
Peinf101Scf00019g03019	0.156520456	1.413870819	3.175227191	*	0.455084941	NA
Peinf101Scf00057g14002	0.156520456	1.413870819	3.175227191	*	0.455084941	Unknown protein
Peinf101Scf00140g33011	0.156520456	1.413870819	3.175227191	*	0.455084941	beta glucosidase 46
Peinf101Scf00185g06030	0.156520456	1.413870819	3.175227191	*	0.455084941	Copine (Calcium-dependent phospholipid-binding protein) family
Peinf101Scf00193g08011	0.156520456	1.413870819	3.175227191	*	0.455084941	Unknown protein
Peinf101Scf00249g11011	0.156520456	1.413870819	3.175227191	*	0.455084941	Unknown protein
Peinf101Scf00570g02016	0.156520456	1.413870819	3.175227191	*	0.455084941	F-box protein
Peinf101Scf00665g23018	0.156520456	1.413870819	3.175227191	*	0.455084941	GDSL esterase/lipase
Peinf101Scf00680g04012	0.156520456	1.413870819	3.175227191	*	0.455084941	Major pollen allergen Bet v 1-M/N
Peinf101Scf00782g16028	0.156520456	1.413870819	3.175227191	*	0.455084941	Unknown protein
Peinf101Scf00820g01009	0.156520456	1.413870819	3.175227191	*	0.455084941	cyclin p4
Peinf101Scf01050g08012	0.156520456	1.413870819	3.175227191	*	0.455084941	Major pollen allergen Bet v 1-G
Peinf101Scf01192g05016	0.156520456	1.413870819	3.175227191	*	0.455084941	Blue copper protein [Morus notabilis]
Peinf101Scf01227g00008	0.156520456	1.413870819	3.175227191	*	0.455084941	Unknown protein
Peinf101Scf01270g02002	0.156520456	1.413870819	3.175227191	*	0.455084941	Adenylate isopentenyltransferase
Peinf101Scf01495g00041	0.156520456	1.413870819	3.175227191	*	0.455084941	expansin A4
Peinf101Scf01543g00042	0.156520456	1.413870819	3.175227191	*	0.455084941	Trihelix transcription factor GT-3a
Peinf101Scf02191g01048	0.156520456	1.413870819	3.175227191	*	0.455084941	AP2-like ethylene-responsive transcription factor
Peinf101Scf02382g07046	0.156520456	1.413870819	3.175227191	*	0.455084941	Unknown protein
Peinf101Scf02469g00031	0.156520456	1.413870819	3.175227191	*	0.455084941	ATP-dependent caseinolytic protease/crotonase family protein
Peinf101Scf02578g01018	0.156520456	1.413870819	3.175227191	*	0.455084941	Cytochrome P450 superfamily protein
Peinf101Scf02856g00007	0.156520456	1.413870819	3.175227191	*	0.455084941	Phosphorylase superfamily protein
Peinf101Scf04561g00047	0.156520456	1.413870819	3.175227191	*	0.455084941	Ribosome production factor 1
Peinf101Scf08947g00012	0.156520456	1.413870819	3.175227191	*	0.455084941	MuDR family transposase containing protein [Solanum demissum]
Peinf101Scf11408g00008	3.768195605	34.03317071	3.174995805	Up	0.000613191	Phosphoinositide phospholipase C 6
Peinf101Ctg13196654g00001	0.156489822	1.41164859	3.173240265	*	0.513527028	Unknown protein
Peinf101Ctg13525206g00003	0.156489822	1.41164859	3.173240265	*	0.513527028	ATP-binding cassette sub-family F member 2
Peinf101Ctg13569030g00004	0.156489822	1.41164859	3.173240265	*	0.513527028	Unknown protein
Peinf101Scf00261g17002	0.156489822	1.41164859	3.173240265	*	0.513527028	exocyst subunit exo70 family protein H4
Peinf101Scf00281g02013	0.156489822	1.41164859	3.173240265	*	0.513527028	NA
Peinf101Scf00370g02011	0.156489822	1.41164859	3.173240265	*	0.513527028	Lil3 protein, putative [Brassica oleracea]
Peinf101Scf00418g09016	0.156489822	1.41164859	3.173240265	*	0.513527028	Exostosin family protein
Peinf101Scf00471g13030	0.156489822	1.41164859	3.173240265	*	0.513527028	HVA22-like protein G
Peinf101Scf00475g05008	0.156489822	1.41164859	3.173240265	*	0.513527028	Protein of unknown function (DUF607)
Peinf101Scf00590g20034	0.156489822	1.41164859	3.173240265	*	0.513527028	P-loop containing nucleoside triphosphate hydrolases superfamily protein
Peinf101Scf00642g02011	0.156489822	1.41164859	3.173240265	*	0.513527028	Lung seven transmembrane receptor family protein
Peinf101Scf00743g05018	0.156489822	1.41164859	3.173240265	*	0.513527028	Endochitinase 1
Peinf101Scf00771g04004	0.156489822	1.41164859	3.173240265	*	0.513527028	Peroxidase superfamily protein
Peinf101Scf00782g18021	0.156489822	1.41164859	3.173240265	*	0.513527028	transcription factor-related
Peinf101Scf00791g10009	0.156489822	1.41164859	3.173240265	*	0.513527028	Cytoplasmic tRNA 2-thiolation protein 1
Peinf101Scf00807g01011	0.156489822	1.41164859	3.173240265	*	0.513527028	Cytochrome b559 subunit alpha
Peinf101Scf00917g00001	0.156489822	1.41164859	3.173240265	*	0.513527028	Calcium-binding EF-hand family protein
Peinf101Scf01192g09006	0.156489822	1.41164859	3.173240265	*	0.513527028	GDSL esterase/lipase
Peinf101Scf01218g04002	0.156489822	1.41164859	3.173240265	*	0.513527028	acylsugar acetyltransferase [Solanum habrochaites]
Peinf101Scf01502g02005	0.156489822	1.41164859	3.173240265	*	0.513527028	Calcium-binding EF-hand family protein
Peinf101Scf01850g02013	0.156489822	1.41164859	3.173240265	*	0.513527028	hypersensitive response assisting protein [Capsicum annuum]
Peinf101Scf02030g06002	0.156489822	1.41164859	3.173240265	*	0.513527028	Unknown protein
Peinf101Scf03351g00005	0.156489822	1.41164859	3.173240265	*	0.513527028	nodulin MtN21 /EamA-like transporter family protein
Peinf101Scf03525g01026	0.156489822	1.41164859	3.173240265	*	0.513527028	Calcium-binding EF-hand family protein
Peinf101Scf17549g00004	0.156489822	1.41164859	3.173240265	*	0.513527028	Ribose-phosphate pyrophosphokinase 1
Peinf101Scf20508g00003	0.156489822	1.41164859	3.173240265	*	0.513527028	RNA-binding (RRM/RBD/RNP motifs) family protein
Peinf101Scf00610g11001	23.10619188	207.8567963	3.169238506	Up	6.44E-13	alpha/beta-Hydrolases superfamily protein
Peinf101Scf01550g00012	600.8812362	5403.042645	3.168620292	Up	5.03E-23	Auxin efflux carrier family protein
Peinf101Scf00015g06016	3.737404846	33.53357785	3.165497665	Up	0.003675841	TRICHOME BIREFRINGENCE-LIKE 28
Peinf101Scf01815g01020	228.3276841	2048.381076	3.165306438	Up	1.19E-22	Calcium-dependent lipid-binding (CaLB domain) family protein
Peinf101Scf00672g13027	0.469193308	4.19229779	3.159486859	*	0.308816658	Histone-lysine N-methyltransferase ASHR2
Peinf101Scf02332g03025	0.469461358	4.189776876	3.157795098	*	0.241727106	Peroxidase superfamily protein
Peinf101Scf00805g05003	1.877034027	16.73671996	3.15649011	*	0.022597164	syntaxin, putative
Peinf101Scf00129g04003	0.469527747	4.18520476	3.156015885	*	0.219495412	zinc finger protein 6
Peinf101Scf00782g11004	0.469527747	4.18520476	3.156015885	*	0.219495412	Dehydration-responsive element-binding protein 2C
Peinf101Scf01734g03054	10.86208932	96.82023512	3.156006965	Up	2.55E-06	Unknown protein
Peinf101Scf00525g01001	0.469513215	4.182966429	3.155288749	*	0.217544148	Basic-leucine zipper (bZIP) transcription factor family protein
Peinf101Scf04090g00021	0.469513215	4.182966429	3.155288749	*	0.217544148	NA
Peinf101Scf00717g02005	0.469477448	4.180749333	3.154633784	*	0.219768845	Unknown protein
Peinf101Scf00743g07017	1.411764359	12.56978575	3.15438885	*	0.032364194	tyrosine-rich hydroxyproline-rich glycoprotein, partial [Petroselinum crispum]
Peinf101Scf02347g01023	12.75219557	113.5296954	3.15425214	Up	1.31E-05	Dehydrogenase/reductase SDR family member 4
Peinf101Scf00371g01023	0.469419724	4.178554193	3.15405348	*	0.226883192	Plant invertase/pectin methylesterase inhibitor superfamily
Peinf101Scf00381g02016	0.469419724	4.178554193	3.15405348	*	0.226883192	Unknown protein
Peinf101Scf00049g04009	1.411662427	12.5631291	3.153728799	*	0.033051813	Disease resistance protein (CC-NBS-LRR class) family
Peinf101Scf00487g08002	0.469328634	4.17639242	3.153586889	*	0.242581621	Protein pelota
Peinf101Scf01452g03025	0.469328634	4.17639242	3.153586889	*	0.242581621	Protein phosphatase 2C family protein
Peinf101Scf00208g02006	0.945296758	8.392785166	3.15031044	*	0.091081932	RING/U-box superfamily protein
Peinf101Scf00791g04023	35.00327682	310.5427609	3.149230046	Up	3.76E-17	2-oxoglutarate (2OG) and Fe(II)-dependent oxygenase superfamily protein
Peinf101Scf00782g03030	31.53302462	279.4356586	3.14758067	Up	1.97E-09	Unknown protein
Peinf101Scf00342g12001	0.945091624	8.374967391	3.147557466	*	0.080146796	Nuclear transcription factor Y subunit B-3
Peinf101Scf00947g00007	845.2399326	7486.667755	3.146890899	Up	1.11E-44	jasmonate ZIM domain protein b [Nicotiana attenuata]
Peinf101Scf00359g09011	23.24647375	205.7705722	3.145952878	Up	3.16E-10	Protein of unknown function (DUF607)
Peinf101Scf01278g04007	76.30124322	674.3369405	3.143691162	Up	2.24E-27	sulfotransferase 17
Peinf101Scf01294g03002	357.6831699	3160.147483	3.143237748	Up	1.34E-38	50S ribosomal protein L4
Peinf101Scf01609g00026	125.575218	1109.390452	3.143143529	Up	6.13E-24	ribonuclease 1
Peinf101Scf00274g00004	466.1341241	4117.951853	3.143109926	Up	8.38E-42	Chorismate synthase
Peinf101Scf04890g00004	24.59290683	216.6915431	3.139328677	Up	1.42E-09	delta 1-pyrroline-5-carboxylate synthase 2
Peinf101Scf00822g00007	55.48143801	488.7935898	3.139148279	Up	1.81E-22	HXXXD-type acyl-transferase family protein
Peinf101Scf09094g00012	0.477079445	4.199511381	3.137920043	*	0.221700593	alpha/beta-Hydrolases superfamily protein
Peinf101Scf02382g05051	57.04348277	502.0796922	3.1377824	Up	8.38E-19	Protein of unknown function (DUF567)
Peinf101Scf00837g04016	279.7759013	2461.08239	3.13694935	Up	1.48E-52	calmodulin 5
Peinf101Scf00750g04018	0.477031235	4.195053864	3.136533696	*	0.221975926	basic helix-loop-helix (bHLH) DNA-binding superfamily protein
Peinf101Scf04736g00006	3.289100099	28.8015141	3.130379836	Up	0.001948508	Unknown protein
Peinf101Scf01267g02015	0.478289819	4.187036689	3.129972572	*	0.313288303	conserved hypothetical protein
Peinf101Scf00650g13044	7.065751215	61.73057039	3.127070264	Up	0.000240624	Linoleate 9S-lipoxygenase 6
Peinf101Scf00650g08028	161.8313099	1411.359746	3.124523106	Up	7.20E-35	pheophytinase
Peinf101Scf00959g12001	396.7575223	3453.018204	3.121528459	Up	0.001749715	alpha/beta-Hydrolases superfamily protein
Peinf101Scf00713g01015	7.532967517	65.41790242	3.118395288	Up	2.73E-05	Remorin family protein isoform 3
Peinf101Scf01450g00015	73.04630019	634.1091076	3.117847991	Up	6.31E-24	Cytochrome P450 superfamily protein
Peinf101Scf00450g02015	631.0639097	5476.518646	3.117401058	Up	1.38E-51	alanine:glyoxylate aminotransferase 3
Peinf101Scf00613g07009	23.18319598	200.9924385	3.115989855	Up	3.86E-09	Protein of unknown function (DUF1218)
Peinf101Scf01786g08008	818.5819154	7093.378531	3.115274238	Up	2.52E-56	PRA1 (Prenylated rab acceptor) family protein
Peinf101Scf03045g00021	14522.9424	125822.2858	3.114981794	Up	7.34E-61	Plant invertase/pectin methylesterase inhibitor superfamily
Peinf101Scf01034g00022	30.72602774	266.0866098	3.11436274	Up	1.08E-17	Adenylate kinase
Peinf101Scf00590g13006	12.27031187	106.1604127	3.113002062	Up	0.000367168	Lactoylglutathione lyase / glyoxalase I family protein
Peinf101Scf02573g01016	2.84809111	24.62474863	3.112041794	Up	0.003915987	metacaspase 1
Peinf101Scf02046g00011	163.8247004	1416.303804	3.111905965	Up	2.81E-47	Acetylornithine aminotransferase
Peinf101Scf11821g00014	26.01856605	224.5693828	3.109547889	Up	2.08E-10	glutamate dehydrogenase 2
Peinf101Scf01786g06024	1.396596055	12.05164725	3.109243644	*	0.072721037	NA
Peinf101Scf01521g00013	93.47004063	804.5931468	3.105683524	Up	0.001197431	Proteinase inhibitor type-2
Peinf101Scf00586g04017	38.4558726	330.8264457	3.104798732	Up	2.76E-11	GDSL esterase/lipase
Peinf101Scf01380g00034	1245.450351	10703.10216	3.103289588	Up	1.42E-57	Plasma membrane ATPase 3
Peinf101Scf02353g00016	221.4946272	1901.763324	3.101994103	Up	7.34E-43	Cytochrome P450 superfamily protein
Peinf101Scf00536g01021	64.91506032	556.6146807	3.100053832	Up	2.75E-20	UDP-Glycosyltransferase superfamily protein
Peinf101Scf00782g16030	4.785625483	40.88145876	3.094667274	Up	0.00172185	wall-associated kinase 2
Peinf101Scf00384g06013	4.246937372	36.13566283	3.088928618	Up	0.000455197	MATE efflux family protein
Peinf101Scf00125g08020	22.7266526	193.3035542	3.088411053	Up	1.98E-13	U-box domain-containing protein 4
Peinf101Scf00073g14012	6.658880091	56.62609553	3.08811559	Up	8.00E-05	beta-galactosidase 3
Peinf101Scf01317g11021	317.1866801	2686.830203	3.082501059	Up	1.74E-36	auxin response factor 6
Peinf101Scf01214g03018	85.27365778	721.973757	3.081774351	Up	4.51E-29	galacturonosyltransferase 14
Peinf101Scf00931g03016	12.20005606	103.1382948	3.079620417	Up	3.47E-07	AP2-like ethylene-responsive transcription factor
Peinf101Scf04025g00034	6.602052258	55.47797285	3.07092861	Up	9.15E-05	Unknown protein
Peinf101Scf01186g05020	170.5732708	1429.640035	3.067188444	Up	0.002432755	nicotianamine synthase 3
Peinf101Scf01482g03014	17.90065067	149.7337699	3.064315699	Up	5.84E-10	AIG2-like (avirulence induced gene) family protein
Peinf101Scf00540g01014	1.443684614	12.02958211	3.058759014	*	0.178501918	Bifunctional aspartokinase/homoserine dehydrogenase 1
Peinf101Scf01452g03026	258.3670021	2150.314558	3.057053989	Up	8.39E-45	Protein kinase superfamily protein
Peinf101Scf00872g09005	36.09390398	298.9668238	3.050158297	Up	4.27E-11	Transmembrane amino acid transporter family protein
Peinf101Scf02382g06025	541.1821971	4473.820895	3.047321215	Up	1.91E-52	Hydroxymethylglutaryl-CoA synthase
Peinf101Scf00337g00004	31.55419489	260.8221137	3.047162475	Up	1.18E-15	Unknown protein
Peinf101Scf00650g20036	1.905108685	15.69567201	3.04242159	*	0.050820723	conserved hypothetical protein
Peinf101Scf01241g01014	1.396746206	11.5040028	3.041994126	*	0.073001717	RCD one 5, putative isoform 2
Peinf101Scf01317g10028	11.83870779	97.35093021	3.039683147	Up	7.62E-06	inositol transporter 2
Peinf101Scf01633g08029	0.959992662	7.850200415	3.031634203	*	0.16769147	Unknown protein
Peinf101Scf01278g02017	95.9207344	782.5338042	3.028238466	Up	1.99E-15	Cytochrome P450 superfamily protein
Peinf101Scf01271g08005	8.025794137	65.36973089	3.025906702	Up	0.001871539	UDP-Glycosyltransferase superfamily protein
Peinf101Scf01318g09002	2.383189206	19.38273383	3.02380667	*	0.016039717	RmlC-like cupins superfamily protein
Peinf101Scf02191g01070	29.85612816	241.5551623	3.016253696	Up	1.21E-14	alpha/beta-Hydrolases superfamily protein
Peinf101Scf01022g03009	5.644098085	45.57994	3.013584061	Up	0.000248764	serine carboxypeptidase-like 31
Peinf101Scf07708g00004	793.8889033	6397.25428	3.010443793	Up	1.43E-52	Cytokinin riboside 5-monophosphate phosphoribohydrolase LOG
Peinf101Scf00384g06021	525.3048867	4232.922813	3.010427271	Up	1.95E-62	MATE efflux family protein
Peinf101Scf01171g02037	6.15015517	49.23543176	3.001002194	Up	7.37E-05	conserved hypothetical protein
Peinf101Scf01035g05038	2.369346751	18.85200516	2.992156726	*	0.013488968	MATE efflux family protein
Peinf101Scf00782g08025	517.6712953	4115.403282	2.990925584	Up	6.98E-62	Protein of unknown function (DUF567)
Peinf101Scf03679g04018	201.6693325	1601.473872	2.989336643	Up	2.23E-13	Heat shock protein 70 (Hsp 70) family protein
Peinf101Scf00665g22053	629.6318556	4994.411394	2.987734223	Up	1.61E-18	12-oxophytodienoate reductase 2
Peinf101Scf00914g07002	24.5597306	194.2088579	2.983242363	Up	9.57E-10	Protein kinase superfamily protein
Peinf101Scf00482g03037	3.328395831	26.21422931	2.97745121	Up	0.004586767	Sugar isomerase (SIS) family protein
Peinf101Scf00073g11031	0.931365719	7.334926552	2.977362833	*	0.149248434	Peroxidase superfamily protein
Peinf101Scf02448g00012	0.931445871	7.319076355	2.974117758	*	0.142056194	cytochrome P450, family 71, subfamily A, polypeptide 26
Peinf101Scf00122g02020	10.90665062	85.35283141	2.968230888	Up	4.38E-06	UDP-Glycosyltransferase superfamily protein
Peinf101Scf01175g08024	2.342995981	18.32093795	2.96706698	*	0.016959274	galacturonosyltransferase 12
Peinf101Scf01645g00009	0.469340008	3.662679695	2.964194191	*	0.270598673	calmodulin-binding family protein
Peinf101Scf00022g01022	0.469254631	3.656006482	2.961825739	*	0.271120522	endonuclease 2
Peinf101Scf00082g09006	0.469254631	3.656006482	2.961825739	*	0.271120522	alpha/beta-Hydrolases superfamily protein
Peinf101Scf03275g00006	2.822400358	21.98640014	2.961616855	Up	0.007815515	Protein phosphatase 2C family protein
Peinf101Scf00805g06003	0.468913273	3.651842113	2.96123137	*	0.356062118	sterol methyltransferase 2
Peinf101Scf02016g03001	2.356572776	18.33147233	2.959560523	*	0.013193565	Cytochrome P450 superfamily protein
Peinf101Scf00070g02024	183.6125776	1427.1947	2.95844537	Up	1.37E-21	DC1 domain-containing protein isoform 1
Peinf101Scf00771g00016	137.4788055	1066.612193	2.955754598	Up	1.85E-39	G-type lectin S-receptor-like serine/threonine-protein kinase
Peinf101Scf00982g03030	0.945078578	7.325049103	2.954332239	*	0.120988945	Auxin efflux carrier family protein
Peinf101Scf00121g06005	2.369370998	18.33152098	2.951750472	*	0.014534685	MLP-like protein 28
Peinf101Scf01556g02002	1.424192605	11.00882455	2.950444264	*	0.053972602	COBRA-like protein 4
Peinf101Scf03278g00023	6038.344781	46657.83984	2.949894475	Up	2.54E-68	Plant invertase/pectin methylesterase inhibitor superfamily
Peinf101Scf02107g00002	135.1192408	1040.467604	2.944927014	Up	3.55E-21	alpha/beta-Hydrolases superfamily protein
Peinf101Scf00318g14018	0.477485332	3.67639269	2.944762554	*	0.273211502	DNA glycosylase superfamily protein
Peinf101Scf00698g01008	9.466898666	72.86418974	2.944246169	Up	1.02E-05	BAG family molecular chaperone regulator 1
Peinf101Scf03807g00010	78.4424657	603.7023825	2.944130705	Up	1.47E-21	Disease resistance protein (CC-NBS-LRR class) family
Peinf101Scf00969g02020	430.2461924	3307.872965	2.942669501	Up	2.50E-35	Transaldolase
Peinf101Scf00527g07019	0.477403773	3.669715659	2.942386408	*	0.27373656	conserved hypothetical protein
Peinf101Scf00545g08008	53.96916787	413.6253768	2.938117352	Up	3.25E-13	UDP-Glycosyltransferase superfamily protein
Peinf101Scf00418g00009	48.3078906	370.2336537	2.938105277	Up	1.13E-15	conserved hypothetical protein
Peinf101Scf05472g00001	0.958845394	7.344404924	2.937275486	*	0.138889223	Glycosyltransferase family 61 protein
Peinf101Ctg13352530g00002	2.835697977	21.48801808	2.921756635	Up	0.008783577	receptor-like protein kinase 4
Peinf101Scf01903g00018	31.33790038	237.4088051	2.921393015	Up	6.28E-12	Disease resistance protein (CC-NBS-LRR class) family
Peinf101Scf01016g09020	2.356217437	17.79559769	2.916975803	*	0.017846424	Leucine-rich repeat protein kinase family protein
Peinf101Scf04174g00012	9.438479573	70.73551235	2.905808311	Up	6.02E-06	serine carboxypeptidase-like 9
Peinf101Scf02501g01020	19.36901574	145.0127741	2.904357443	Up	2.12E-08	Heavy metal transport/detoxification superfamily protein
Peinf101Scf00270g05016	95.69109037	716.3448319	2.904197726	Up	1.18E-23	Equilibrative nucleotide transporter 3
Peinf101Scf03519g00014	2.383741053	17.81179071	2.901533136	*	0.02381886	Plant invertase/pectin methylesterase inhibitor superfamily protein
Peinf101Scf00821g02025	236.6550225	1758.094447	2.89315513	Up	4.87E-39	Zinc-binding dehydrogenase family protein
Peinf101Scf01294g07005	1.411246342	10.46818824	2.890970026	*	0.063108601	Unknown protein
Peinf101Scf00372g03018	14.1336136	104.8103334	2.890578683	Up	7.26E-07	heat shock transcription factor A2
Peinf101Scf01452g15026	247.8059283	1832.543808	2.88656508	Up	1.03E-38	cytochrome B561-1
Peinf101Scf00694g01016	8.084874784	59.75187439	2.885686636	Up	6.95E-05	Mechanosensitive ion channel family protein
Peinf101Scf14022g00001	46.22484311	341.4842562	2.885078738	Up	8.22E-19	Unknown protein
Peinf101Scf00441g08013	4.260269296	31.4082339	2.882126289	Up	0.003333137	alpha/beta-Hydrolases superfamily protein
Peinf101Scf01460g00001	18.47433143	136.0829514	2.880892275	Up	2.03E-06	Ethylene-responsive transcription factor RAP2-10
Peinf101Scf00118g13038	7.545659582	55.45722673	2.877656552	Up	0.000723836	Glutamyl-tRNA(Gln) amidotransferase subunit A
Peinf101Scf00121g03005	62.72448097	460.6408794	2.876541915	Up	3.27E-13	Cytochrome P450 superfamily protein
Peinf101Scf01205g03025	772.3606653	5667.970265	2.875485592	Up	6.60E-44	Cytochrome P450 superfamily protein
Peinf101Scf00543g00006	5.643798056	41.37600896	2.874056221	Up	0.000489991	Unknown protein
Peinf101Scf01077g19012	1.861038109	13.60584505	2.870047061	*	0.063527649	Unknown protein
Peinf101Scf00652g00018	0.931353648	6.798708638	2.867859756	*	0.159201629	Plant invertase/pectin methylesterase inhibitor superfamily
Peinf101Scf00567g02050	0.931186747	6.796622675	2.867675601	*	0.163907979	Unknown protein
Peinf101Scf00606g01001	23.57238869	171.8189747	2.865719503	Up	2.97E-11	galacturonosyltransferase-like 10
Peinf101Scf04544g00008	30.60584112	222.9345119	2.864741051	Up	4.05E-08	delta 1-pyrroline-5-carboxylate synthase 2
Peinf101Ctg13388452g00001	3.733961255	27.19237616	2.864423362	*	0.015204869	Protein NRT1/ PTR FAMILY 8.1
Peinf101Scf00606g09006	85.85562996	624.3771366	2.862433063	Up	2.52E-27	Protein NRT1/ PTR FAMILY 4.6
Peinf101Scf01609g01024	342.398981	2484.434651	2.859167281	Up	1.23E-39	Ribonuclease T2 family protein
Peinf101Scf02252g00004	3.329341025	24.09089281	2.855179303	Up	0.010082248	Amino acid permease family protein
Peinf101Scf01271g02036	10.27770111	74.27940583	2.853444673	Up	0.000633066	alpha/beta-Hydrolases superfamily protein
Peinf101Scf02246g00001	5.657569942	40.87264691	2.852881255	Up	0.000611139	Unknown protein
Peinf101Scf00672g11003	115.9398433	837.0837244	2.851995487	Up	1.32E-28	myb domain protein 15
Peinf101Scf01057g06017	83.83154489	604.8007851	2.850894891	Up	2.01E-20	Peroxidase superfamily protein
Peinf101Scf01367g02010	1.890442387	13.62466314	2.849424773	*	0.035437837	GDSL-like Lipase/Acylhydrolase superfamily protein
Peinf101Scf00888g01020	15.92782965	114.5646897	2.846540854	Up	7.49E-05	Haloacid dehalogenase-like hydrolase (HAD) superfamily protein
Peinf101Scf00604g00011	28.28885373	203.0728254	2.843691571	Up	1.75E-08	O-fucosyltransferase family protein
Peinf101Scf00421g20012	32.82971132	234.0928287	2.83400677	Up	7.02E-10	response regulator 9
Peinf101Scf00992g03016	2.356203901	16.77721998	2.83196738	*	0.030102181	Transposon MuDR mudrA-like protein, putative [Solanum demissum]
Peinf101Scf00084g04003	22.19105399	157.1400847	2.824001146	Up	6.97E-11	ATP-dependent RNA helicase, putative
Peinf101Scf00373g33018	162.1631472	1148.069986	2.823692692	Up	1.64E-18	serine carboxypeptidase-like 48
Peinf101Scf01061g03010	443.1021881	3125.123208	2.818201713	Up	1.01E-42	glutathione S-transferase 7
Peinf101Scf00634g10019	1.411221906	9.947752735	2.817425788	*	0.072295362	G-type lectin S-receptor-like serine/threonine-protein kinase
Peinf101Scf00961g08042	1226.272593	8631.723881	2.815368999	Up	2.71E-45	Fatty acid oxidation complex subunit alpha
Peinf101Scf00276g04030	83.0996614	584.714513	2.814817897	Up	5.18E-18	Potassium transporter family protein
Peinf101Scf00482g01036	2.835520354	19.90203438	2.811230493	*	0.012444526	Homeodomain-like superfamily protein, putative isoform 1
Peinf101Scf01018g01008	146.9772057	1030.616054	2.809842636	Up	3.65E-11	Isoaspartyl peptidase/L-asparaginase
Peinf101Scf02382g03061	3.286995361	23.02449078	2.808327924	Up	0.010808621	Unknown protein
Peinf101Scf00140g33002	11.14931439	77.88802261	2.804446495	*	0.014460975	serine acetyltransferase 2
Peinf101Scf00234g03003	628.9808204	4392.391425	2.803918694	Up	3.64E-16	Heavy metal transport/detoxification superfamily protein
Peinf101Scf00120g04030	5.177713278	36.12391272	2.802567184	Up	0.001194198	receptor like protein 50
Peinf101Scf00019g10010	60.94366513	424.0946978	2.798838275	Up	3.40E-15	RING/U-box superfamily protein
Peinf101Scf00046g06002	3.314872431	23.0493418	2.797700297	Up	0.007789677	Unknown protein
Peinf101Scf01142g01039	4668.663023	32414.74871	2.795569023	Up	1.31E-52	hydroxycinnamoyl-CoA shikimate/quinate hydroxycinnamoyl transferase
Peinf101Scf00471g08026	241.9986851	1679.807956	2.795225193	Up	9.39E-43	4-coumarate--CoA ligase-like 5
Peinf101Scf00277g02009	21.3963499	148.3833621	2.793892728	Up	7.26E-07	Kirola
Peinf101Scf01180g04016	15.78396286	109.3577074	2.792523532	Up	0.001873564	GDSL esterase/lipase
Peinf101Scf01326g04016	1.890336679	13.09304459	2.792085499	*	0.04101158	NAD(P)-binding Rossmann-fold superfamily protein
Peinf101Scf02423g00001	1.890283026	13.08859252	2.791635799	*	0.043798482	NA
Peinf101Scf03593g00011	28.2161203	195.3420113	2.791410719	Up	1.09E-10	F-box family protein, putative
Peinf101Scf02588g00007	40.62938127	281.242492	2.791219284	Up	1.48E-15	auxin response factor 11
Peinf101Scf00229g04017	1.439770138	9.960668277	2.790404037	*	0.1099074	23.6 kDa heat shock protein, mitochondrial
Peinf101Scf00506g21016	744.8767226	5148.963522	2.789208466	Up	1.89E-59	cytochrome B5 isoform E
Peinf101Scf01278g03017	514.6024351	3553.655936	2.787773818	Up	6.94E-52	Cytochrome P450 superfamily protein
Peinf101Scf00962g22031	7.590189639	52.41183357	2.787684745	Up	0.000139203	Protein kinase family protein
Peinf101Scf00896g05008	144.1119954	994.5879033	2.786908459	Up	9.15E-32	TAC1 [Prunus persica]
Peinf101Scf00411g00042	310.3489954	2136.913494	2.783565125	Up	2.63E-25	serine carboxypeptidase-like 20
Peinf101Scf01482g15042	29.78264594	204.7312046	2.781187175	Up	1.17E-10	SAUR-like auxin-responsive protein family
Peinf101Scf01563g02012	6.088765918	41.84860408	2.780957746	Up	0.002834195	gibberellin 2-oxidase 6
Peinf101Scf02137g00056	19.3537009	132.4588704	2.774863084	Up	4.40E-08	sucrose synthase 4
Peinf101Scf00713g05012	8.953696688	61.19266888	2.772803471	Up	0.002290332	Membrane protein, putative
Peinf101Scf00197g05004	85.90072578	587.0619732	2.772770583	Up	5.19E-23	conserved hypothetical protein
Peinf101Scf00968g08026	33.11289297	225.2658335	2.766163549	Up	1.15E-13	conserved hypothetical protein
Peinf101Scf01617g00012	105.7178016	717.011555	2.761778039	Up	1.37E-27	progesterone 5-beta-reductase [Atropa belladonna]
Peinf101Scf00487g09016	2.864542809	19.3917629	2.759067161	*	0.023587124	Pectin lyase-like superfamily protein
Peinf101Scf01676g01017	2.402025473	16.25623765	2.758670043	*	0.059085504	NAC domain containing protein 100
Peinf101Scf00019g23012	30.16580768	203.64608	2.755077928	Up	6.06E-10	Magnesium transporter NIPA2
Peinf101Scf00231g15002	0.931110993	6.278491352	2.753392878	*	0.184302193	Polyvinylalcohol dehydrogenase
Peinf101Scf00985g04016	2.341489855	15.71789151	2.746909006	*	0.041555257	laccase 17
Peinf101Scf03038g00063	48.73187484	326.537083	2.744309207	Up	2.38E-07	Unknown protein
Peinf101Scf03608g00001	225.4323414	1510.551406	2.744308871	Up	2.71E-20	3-ketoacyl-CoA synthase 3
Peinf101Scf00985g05010	0.469097985	3.140208915	2.742899335	*	0.339493525	Unknown protein
Peinf101Scf00633g05023	0.469121852	3.137932185	2.741779566	*	0.32632798	Heat shock protein 70 (Hsp 70) family protein
Peinf101Scf01786g09051	0.469121852	3.137932185	2.741779566	*	0.32632798	Mannose-binding lectin superfamily protein
Peinf101Scf07324g00008	0.469121852	3.137932185	2.741779566	*	0.32632798	HCO3- transporter family
Peinf101Scf00194g06010	0.469102243	3.13569893	2.740812744	*	0.323006905	Carbohydrate-binding X8 domain superfamily protein
Peinf101Scf00506g02024	0.469102243	3.13569893	2.740812744	*	0.323006905	Unknown protein
Peinf101Scf01932g00002	0.469102243	3.13569893	2.740812744	*	0.323006905	Mitochondrial transcription termination factor family protein
Peinf101Scf02194g02031	1.411009439	9.420746671	2.73911377	*	0.0873266	P-loop containing nucleoside triphosphate hydrolases superfamily protein
Peinf101Scf00046g00002	0.945367589	6.297357393	2.735799238	*	0.192811178	interactor of constitutive active rops 1
Peinf101Scf00070g15008	0.945338763	6.295133355	2.735333621	*	0.173525202	NA
Peinf101Scf00278g00012	0.945156361	6.28405144	2.733070065	*	0.152022441	Protein kinase family protein
Peinf101Scf01187g06002	0.945156361	6.28405144	2.733070065	*	0.152022441	Unknown protein
Peinf101Scf01186g05001	41.3925671	274.7713531	2.73078797	Up	8.19E-09	bZIP transcription factor [Tamarix hispida]
Peinf101Scf00559g08010	2.369822032	15.72201165	2.729935199	*	0.028743319	NAC domain protein 66
Peinf101Scf00476g13002	1.424549186	9.435823833	2.727643049	*	0.08692383	alpha/beta-Hydrolases superfamily protein
Peinf101Scf01271g02037	222.3101758	1467.725257	2.722936045	Up	5.77E-24	alpha/beta-Hydrolases superfamily protein
Peinf101Scf01455g00001	0.477821536	3.151090819	2.721307551	*	0.329302457	Glucan endo-1,3-beta-glucosidase
Peinf101Scf00442g02006	33.92041694	223.6501005	2.721017598	Up	1.72E-12	Unknown protein
Peinf101Scf01187g10012	0.477756228	3.1466504	2.719470316	*	0.329745284	GDSL esterase/lipase
Peinf101Ctg13506638g00003	0.47899667	3.154421412	2.719287878	*	0.413554209	syntaxin of plants 111
Peinf101Scf00415g17028	0.47899667	3.154421412	2.719287878	*	0.413554209	early nodulin-like protein 17
Peinf101Scf00172g09014	0.477914272	3.144239493	2.717887353	*	0.343504928	Peroxidase superfamily protein
Peinf101Scf01059g01013	0.477914272	3.144239493	2.717887353	*	0.343504928	NA
Peinf101Scf01204g00044	83.89732159	551.2840385	2.716099172	Up	1.20E-12	nudix hydrolase homolog 8
Peinf101Scf00177g04015	234.9541702	1542.843951	2.715140871	Up	4.22E-27	phloem protein 2-B1
Peinf101Scf01208g04002	159.3075941	1044.989162	2.713601034	Up	9.64E-34	basic helix-loop-helix (bHLH) DNA-binding superfamily protein
Peinf101Scf02502g02027	0.478872251	3.14102865	2.713524358	*	0.414969777	DNAJ homologue 3
Peinf101Scf00857g01002	1.440471587	9.446265478	2.713202877	*	0.130978929	cellulose synthase-like A3
Peinf101Scf00371g03016	0.959798128	6.286762264	2.711514303	*	0.203539943	basic helix-loop-helix (bHLH) DNA-binding superfamily protein
Peinf101Scf00506g06029	120.6900758	789.5492228	2.70972216	Up	3.22E-27	Sec-independent protein translocase protein TATA, chloroplastic
Peinf101Scf00822g01002	0.962133466	6.277668336	2.705919868	*	0.308068321	Protein SENSITIVITY TO RED LIGHT REDUCED 1
Peinf101Scf00889g08005	0.962133466	6.277668336	2.705919868	*	0.308068321	Protein SENSITIVITY TO RED LIGHT REDUCED 1
Peinf101Scf01416g01004	9.903476359	64.43494618	2.701836404	Up	2.79E-05	Unknown protein
Peinf101Scf02161g00019	4.681376112	30.35591519	2.696973085	Up	0.006135221	17.5 kDa class I heat shock protein
Peinf101Scf01402g04015	36.10612973	233.6283445	2.693899628	Up	4.40E-10	conserved hypothetical protein
Peinf101Scf00931g02014	2.8354987	18.32715904	2.692308765	*	0.020343105	ascorbate peroxidase 2
Peinf101Scf01402g04016	204.8767653	1322.792675	2.690758677	Up	7.04E-36	conserved hypothetical protein
Peinf101Scf02239g00009	1124.428422	7220.606802	2.682928257	Up	1.06E-31	glutamate dehydrogenase 1
Peinf101Scf00092g03018	199.5187347	1279.365718	2.680832604	Up	2.30E-27	dihydroflavonol 4-reductase-like1
Peinf101Scf15726g00001	16.50493646	105.8115298	2.68052735	Up	1.75E-07	Ethylene-responsive transcription factor 2
Peinf101Scf03556g00036	67.69549291	431.7575813	2.673089821	Up	1.99E-18	Thioredoxin reductase
Peinf101Scf01853g00008	65.51794861	417.5842903	2.672105347	Up	4.23E-16	Unknown protein
Peinf101Scf01032g03030	3.287021744	20.94262463	2.671589354	*	0.015539256	Defence response isoform 1
Peinf101Scf10090g00004	55.04295884	350.628652	2.671313963	Up	2.02E-08	NA
Peinf101Scf00889g02030	113.2336723	719.9688813	2.668631516	Up	1.21E-19	NAC domain protein,
Peinf101Scf00665g07012	52.90246925	336.2959285	2.668324345	Up	1.30E-17	Protein kinase superfamily protein
Peinf101Scf01775g03001	4.198363617	26.68054394	2.667889051	*	0.017172006	ENTH/ANTH/VHS superfamily protein
Peinf101Scf01271g07044	13.68389803	86.94202165	2.667574384	Up	1.51E-06	Leucine-rich repeat protein kinase family protein
Peinf101Scf01380g02039	54.44031113	344.7192837	2.662674789	Up	8.32E-17	Polynucleotide 5-hydroxyl-kinase NOL9
Peinf101Scf00122g05025	49.78113473	315.1838367	2.662522531	Up	4.57E-10	Pectin lyase-like superfamily protein
Peinf101Scf00726g04019	1.90564082	12.03615025	2.659025894	*	0.097865378	Eukaryotic translation initiation factor 1A
Peinf101Scf00386g04021	1.41083623	8.895954213	2.656598833	*	0.104389689	Peroxidase superfamily protein
Peinf101Scf02016g04018	40.36948664	254.4801131	2.656215772	Up	5.68E-10	2-oxoglutarate (2OG) and Fe(II)-dependent oxygenase superfamily protein
Peinf101Scf02596g00029	4346.589039	27361.1587	2.654173724	Up	7.28E-26	glutamate dehydrogenase 1
Peinf101Scf00871g04013	15.1529274	95.35576751	2.653723666	Up	7.39E-07	UDP-Glycosyltransferase superfamily protein
Peinf101Scf01034g03004	2.416335037	15.16045667	2.6494208	*	0.565847906	Disease resistance protein (CC-NBS-LRR class) family
Peinf101Scf01097g01011	51.56674399	322.3744576	2.644224581	Up	9.56E-08	beta-fructofuranosidase, insoluble isoenzyme 1-like
Peinf101Ctg13700317g00001	296.0184664	1844.6569	2.639593422	Up	4.28E-33	Aspartate aminotransferase
Peinf101Scf04462g00008	1.932721357	12.02416944	2.637231683	*	0.568729866	DNAJ heat shock N-terminal domain-containing protein
Peinf101Scf00137g07001	118.1278031	733.0594375	2.633581615	Up	1.23E-22	Fasciclin-like arabinogalactan protein 16
Peinf101Scf02382g04032	61.16779152	379.513959	2.633308858	Up	6.44E-11	1-aminocyclopropane-1-carboxylate synthase 9
Peinf101Scf02685g03045	1.859300528	11.5054671	2.629487671	*	0.111093569	UDP-Glycosyltransferase superfamily protein
Peinf101Scf00540g07022	7.532786877	46.60492786	2.629226892	Up	0.000426446	conserved hypothetical protein
Peinf101Scf00500g06009	5.67109036	35.08383384	2.62910836	Up	0.002086721	Leucine-rich receptor-like protein kinase family protein
Peinf101Scf02332g01013	60.39926452	373.432485	2.628244546	Up	9.42E-18	2-oxoglutarate (2OG) and Fe(II)-dependent oxygenase superfamily protein
Peinf101Scf00121g13015	0.930390164	5.749740788	2.627589168	*	0.227298138	secondary cell wall-related glycosyltransferase family 43 [Populus tremula x Populus tremuloides]
Peinf101Scf00981g01037	45.83682998	283.1922846	2.627202783	Up	2.26E-09	NAD(P)-linked oxidoreductase superfamily protein
Peinf101Scf00782g01042	91.35824335	563.9549701	2.625973157	Up	6.80E-16	Protein of unknown function (DUF3411)
Peinf101Scf00898g01016	87.10902102	537.6166274	2.625683721	Up	1.49E-12	WRKY DNA-binding protein 4
Peinf101Scf00360g02033	340.5440551	2099.108654	2.623863494	Up	1.82E-23	serine carboxypeptidase-like 20
Peinf101Scf02027g00014	2.384972711	14.6697765	2.620802227	*	0.052464848	Histidine decarboxylase
Peinf101Scf00642g03019	1187.148723	7293.404009	2.619091629	Up	5.13E-41	vacuolar sorting receptor homolog 1
Peinf101Scf01632g01020	40.34240496	247.6772188	2.61809218	Up	5.57E-09	spermidine synthase 3
Peinf101Scf00872g15013	1.875499106	11.50436825	2.616835282	*	0.087896998	conserved hypothetical protein
Peinf101Scf00264g08003	27.38104198	167.5908148	2.613693827	Up	3.81E-10	glucose-6-phosphate/phosphate translocator 2
Peinf101Scf00464g06009	299.1970106	1823.579858	2.607605713	Up	7.14E-23	cytochrome P450, family 88, subfamily A, polypeptide 3
Peinf101Scf02382g05020	0.945089153	5.754647253	2.606205162	*	0.201573823	Unknown protein
Peinf101Scf00172g05009	420.4759415	2553.173817	2.602196597	Up	0.000159598	Pathogen-related protein isoform 1
Peinf101Scf01166g01016	67.61013775	410.169501	2.60090873	Up	3.43E-19	AT hook motif DNA-binding family protein
Peinf101Scf00244g07021	5.191086205	31.40770711	2.597010273	Up	0.004678692	Mitochondrial substrate carrier family protein
Peinf101Scf00077g04015	68.46805787	414.0274978	2.596223593	Up	4.81E-10	UDP-galactose transporter 3
Peinf101Ctg12969211g00001	0.149184918	0.900746416	2.594019312	*	0.595938166	Plant invertase/pectin methylesterase inhibitor superfamily
Peinf101Ctg13381308g00002	0.149184918	0.900746416	2.594019312	*	0.595938166	LOB domain-containing protein 11
Peinf101Ctg13414576g00003	0.149184918	0.900746416	2.594019312	*	0.595938166	Calcium-dependent phosphotriesterase superfamily protein
Peinf101Ctg13424788g00003	0.149184918	0.900746416	2.594019312	*	0.595938166	Sec14p-like phosphatidylinositol transfer family protein
Peinf101Scf00047g03019	0.149184918	0.900746416	2.594019312	*	0.595938166	Unknown protein
Peinf101Scf00056g14011	0.149184918	0.900746416	2.594019312	*	0.595938166	exocyst subunit exo70 family protein H2
Peinf101Scf00122g05024	0.149184918	0.900746416	2.594019312	*	0.595938166	1-aminocyclopropane-1-carboxylate synthase 11
Peinf101Scf00123g12010	0.149184918	0.900746416	2.594019312	*	0.595938166	NAC domain protein,
Peinf101Scf00140g07003	0.149184918	0.900746416	2.594019312	*	0.595938166	NADH:cytochrome B5 reductase 1
Peinf101Scf00168g27017	0.149184918	0.900746416	2.594019312	*	0.595938166	Delta(24)-sterol reductase
Peinf101Scf00216g05008	0.149184918	0.900746416	2.594019312	*	0.595938166	Eukaryotic aspartyl protease family protein
Peinf101Scf00248g01002	0.149184918	0.900746416	2.594019312	*	0.595938166	17.3 kDa class II heat shock protein
Peinf101Scf00256g09004	0.149184918	0.900746416	2.594019312	*	0.595938166	Leucine-rich repeat (LRR) family protein
Peinf101Scf00256g12020	0.149184918	0.900746416	2.594019312	*	0.595938166	WRKY transcription factor 18
Peinf101Scf00318g16004	0.149184918	0.900746416	2.594019312	*	0.595938166	Unknown protein
Peinf101Scf00339g05001	0.149184918	0.900746416	2.594019312	*	0.595938166	myb domain protein 93
Peinf101Scf00359g01045	0.149184918	0.900746416	2.594019312	*	0.595938166	COBRA-like protein 4
Peinf101Scf00384g05020	0.149184918	0.900746416	2.594019312	*	0.595938166	Unknown protein
Peinf101Scf00457g11022	0.149184918	0.900746416	2.594019312	*	0.595938166	conserved hypothetical protein
Peinf101Scf00485g00002	0.149184918	0.900746416	2.594019312	*	0.595938166	Sugar transport protein 8
Peinf101Scf00500g08026	0.149184918	0.900746416	2.594019312	*	0.595938166	Unknown protein
Peinf101Scf00540g05026	0.149184918	0.900746416	2.594019312	*	0.595938166	O-methyltransferase family protein
Peinf101Scf00614g13006	0.149184918	0.900746416	2.594019312	*	0.595938166	S-adenosylmethionine decarboxylase proenzyme
Peinf101Scf00650g09023	0.149184918	0.900746416	2.594019312	*	0.595938166	elongation defective 1 family protein
Peinf101Scf00650g25029	0.149184918	0.900746416	2.594019312	*	0.595938166	LL-diaminopimelate aminotransferase
Peinf101Scf00848g07011	0.149184918	0.900746416	2.594019312	*	0.595938166	Protein of unknown function (DUF2012)
Peinf101Scf00861g03022	0.149184918	0.900746416	2.594019312	*	0.595938166	NAC domain protein,
Peinf101Scf00872g11013	0.149184918	0.900746416	2.594019312	*	0.595938166	NA
Peinf101Scf00928g04002	0.149184918	0.900746416	2.594019312	*	0.595938166	cytochrome P450, family 71, subfamily B, polypeptide 37
Peinf101Scf00974g21011	0.149184918	0.900746416	2.594019312	*	0.595938166	NA
Peinf101Scf01026g08007	0.149184918	0.900746416	2.594019312	*	0.595938166	Dof-type zinc finger DNA-binding family protein
Peinf101Scf01072g00012	0.149184918	0.900746416	2.594019312	*	0.595938166	Binding protein, putative isoform 1
Peinf101Scf01117g06001	0.149184918	0.900746416	2.594019312	*	0.595938166	UDP-Glycosyltransferase superfamily protein
Peinf101Scf01119g00018	0.149184918	0.900746416	2.594019312	*	0.595938166	aspartate aminotransferase 1
Peinf101Scf01119g08005	0.149184918	0.900746416	2.594019312	*	0.595938166	dehydration responsive element binding protein [Populus euphratica]
Peinf101Scf01142g00011	0.149184918	0.900746416	2.594019312	*	0.595938166	ethylene-responsive-element-binding factor 2 [Petunia x hybrida]
Peinf101Scf01179g01016	0.149184918	0.900746416	2.594019312	*	0.595938166	Domain of unknown function (DUF303)
Peinf101Scf01203g16003	0.149184918	0.900746416	2.594019312	*	0.595938166	60S ribosomal protein L24
Peinf101Scf01208g07022	0.149184918	0.900746416	2.594019312	*	0.595938166	RAB GTPase homolog A3
Peinf101Scf01279g00014	0.149184918	0.900746416	2.594019312	*	0.595938166	Plant protein of unknown function (DUF639)
Peinf101Scf01301g00006	0.149184918	0.900746416	2.594019312	*	0.595938166	Cysteine proteinases superfamily protein
Peinf101Scf01327g01011	0.149184918	0.900746416	2.594019312	*	0.595938166	calmodulin-binding family protein
Peinf101Scf01444g00013	0.149184918	0.900746416	2.594019312	*	0.595938166	Zinc finger (C2H2 type) family protein / transcription factor jumonji (jmj) family protein
Peinf101Scf01663g01026	0.149184918	0.900746416	2.594019312	*	0.595938166	Pectin lyase-like superfamily protein
Peinf101Scf01666g00001	0.149184918	0.900746416	2.594019312	*	0.595938166	Inositol monophosphatase - like protein [Arabidopsis thaliana]
Peinf101Scf01701g04010	0.149184918	0.900746416	2.594019312	*	0.595938166	Unknown protein
Peinf101Scf01858g02027	0.149184918	0.900746416	2.594019312	*	0.595938166	cytochrome P450, family 718
Peinf101Scf01921g00008	0.149184918	0.900746416	2.594019312	*	0.595938166	Protein phosphatase 2C family protein
Peinf101Scf01961g01006	0.149184918	0.900746416	2.594019312	*	0.595938166	Unknown protein
Peinf101Scf02073g02022	0.149184918	0.900746416	2.594019312	*	0.595938166	Unknown protein
Peinf101Scf02187g00003	0.149184918	0.900746416	2.594019312	*	0.595938166	Unknown protein
Peinf101Scf02382g04036	0.149184918	0.900746416	2.594019312	*	0.595938166	heat shock protein 90.1
Peinf101Scf02395g03045	0.149184918	0.900746416	2.594019312	*	0.595938166	conserved hypothetical protein
Peinf101Scf02397g00005	0.149184918	0.900746416	2.594019312	*	0.595938166	Pentatricopeptide repeat-containing protein
Peinf101Scf02451g00001	0.149184918	0.900746416	2.594019312	*	0.595938166	Bromodomain transcription factor
Peinf101Scf02685g02021	0.149184918	0.900746416	2.594019312	*	0.595938166	cytochrome P450, family 83, subfamily B, polypeptide 1
Peinf101Scf02714g01041	0.149184918	0.900746416	2.594019312	*	0.595938166	jasmonate ZIM-domain protein 4 [Nicotiana tabacum]
Peinf101Scf02722g00030	0.149184918	0.900746416	2.594019312	*	0.595938166	Transmembrane amino acid transporter family protein
Peinf101Scf03005g07046	0.149184918	0.900746416	2.594019312	*	0.595938166	Unknown protein
Peinf101Scf03443g01042	0.149184918	0.900746416	2.594019312	*	0.595938166	Ribosome biogenesis protein BOP1 homolog
Peinf101Scf03953g00005	0.149184918	0.900746416	2.594019312	*	0.595938166	Unknown protein
Peinf101Scf05147g00008	0.149184918	0.900746416	2.594019312	*	0.595938166	Protein NRT1/ PTR FAMILY 6.3
Peinf101Scf05888g00027	0.149184918	0.900746416	2.594019312	*	0.595938166	Late embryogenesis abundant hydroxyproline-rich glycoprotein family, putative
Peinf101Scf09248g00005	0.149184918	0.900746416	2.594019312	*	0.595938166	NA
Peinf101Ctg13684277g00004	0.149114437	0.898564034	2.591201374	*	0.596353132	Glutathione S-transferase family protein
Peinf101Scf00032g04016	0.149114437	0.898564034	2.591201374	*	0.596353132	Zinc finger CCCH domain-containing protein 56
Peinf101Scf00039g26012	0.149114437	0.898564034	2.591201374	*	0.596353132	Endoribonuclease Dicer homolog 1
Peinf101Scf00058g06011	0.149114437	0.898564034	2.591201374	*	0.596353132	RAB GTPase homolog A1F
Peinf101Scf00077g08022	0.149114437	0.898564034	2.591201374	*	0.596353132	Regulator of chromosome condensation (RCC1) family with FYVE zinc finger domain
Peinf101Scf00100g02015	0.149114437	0.898564034	2.591201374	*	0.596353132	Protein of unknown function (DUF604)
Peinf101Scf00140g34005	0.149114437	0.898564034	2.591201374	*	0.596353132	glucose-6-phosphate/phosphate translocator 2
Peinf101Scf00151g14003	0.149114437	0.898564034	2.591201374	*	0.596353132	Leucine-rich receptor-like protein kinase family protein
Peinf101Scf00168g12010	0.149114437	0.898564034	2.591201374	*	0.596353132	Polyketide cyclase/dehydrase and lipid transport superfamily protein
Peinf101Scf00169g07021	0.149114437	0.898564034	2.591201374	*	0.596353132	LisH dimerization motif,WD40/YVTN repeat-like-containing domain isoform 2
Peinf101Scf00181g02029	0.149114437	0.898564034	2.591201374	*	0.596353132	conserved hypothetical protein
Peinf101Scf00205g08010	0.149114437	0.898564034	2.591201374	*	0.596353132	gibberellin 20-oxidase 3
Peinf101Scf00267g06027	0.149114437	0.898564034	2.591201374	*	0.596353132	disease resistance protein RGH7 [Solanum chacoense]
Peinf101Scf00277g11025	0.149114437	0.898564034	2.591201374	*	0.596353132	nodulin MtN21 /EamA-like transporter family protein
Peinf101Scf00357g03003	0.149114437	0.898564034	2.591201374	*	0.596353132	cytochrome P450, family 735, subfamily A, polypeptide 1
Peinf101Scf00357g07004	0.149114437	0.898564034	2.591201374	*	0.596353132	[Arabidopsis thaliana]
Peinf101Scf00357g09022	0.149114437	0.898564034	2.591201374	*	0.596353132	wall associated kinase 5
Peinf101Scf00373g35018	0.149114437	0.898564034	2.591201374	*	0.596353132	NA
Peinf101Scf00439g01018	0.149114437	0.898564034	2.591201374	*	0.596353132	Protein of unknown function (DUF1262)
Peinf101Scf00461g10020	0.149114437	0.898564034	2.591201374	*	0.596353132	NA
Peinf101Scf00546g00003	0.149114437	0.898564034	2.591201374	*	0.596353132	ethylene response factor 168 [Nicotiana tabacum]
Peinf101Scf00590g37005	0.149114437	0.898564034	2.591201374	*	0.596353132	alpha/beta-Hydrolases superfamily protein
Peinf101Scf00591g00008	0.149114437	0.898564034	2.591201374	*	0.596353132	4,5-DOPA dioxygenase extradiol
Peinf101Scf00680g01006	0.149114437	0.898564034	2.591201374	*	0.596353132	SET-domain containing protein lysine methyltransferase family protein
Peinf101Scf00713g05021	0.149114437	0.898564034	2.591201374	*	0.596353132	conserved hypothetical protein
Peinf101Scf00728g05009	0.149114437	0.898564034	2.591201374	*	0.596353132	Agenet domain-containing protein, putative isoform 4
Peinf101Scf00731g01038	0.149114437	0.898564034	2.591201374	*	0.596353132	Disease resistance protein (CC-NBS-LRR class) family
Peinf101Scf00805g01012	0.149114437	0.898564034	2.591201374	*	0.596353132	Disease resistance protein (CC-NBS-LRR class) family
Peinf101Scf00835g11024	0.149114437	0.898564034	2.591201374	*	0.596353132	Unknown protein
Peinf101Scf00838g02001	0.149114437	0.898564034	2.591201374	*	0.596353132	Delta(24)-sterol reductase
Peinf101Scf00898g03002	0.149114437	0.898564034	2.591201374	*	0.596353132	Disease resistance protein (CC-NBS-LRR class) family
Peinf101Scf00928g13003	0.149114437	0.898564034	2.591201374	*	0.596353132	Unknown protein
Peinf101Scf00954g03010	0.149114437	0.898564034	2.591201374	*	0.596353132	NA
Peinf101Scf01009g08014	0.149114437	0.898564034	2.591201374	*	0.596353132	Tryptophan synthase beta chain 1
Peinf101Scf01084g00009	0.149114437	0.898564034	2.591201374	*	0.596353132	protodermal factor 1
Peinf101Scf01192g04045	0.149114437	0.898564034	2.591201374	*	0.596353132	Peroxidase superfamily protein
Peinf101Scf01262g05017	0.149114437	0.898564034	2.591201374	*	0.596353132	DNA glycosylase superfamily protein
Peinf101Scf01294g02055	0.149114437	0.898564034	2.591201374	*	0.596353132	calmodulin-binding family protein
Peinf101Scf01294g07002	0.149114437	0.898564034	2.591201374	*	0.596353132	Phosphatidylinositol 4-kinase gamma 1
Peinf101Scf01317g08004	0.149114437	0.898564034	2.591201374	*	0.596353132	nine-cis-epoxycarotenoid dioxygenase 5
Peinf101Scf01452g05027	0.149114437	0.898564034	2.591201374	*	0.596353132	Unknown protein
Peinf101Scf01482g13029	0.149114437	0.898564034	2.591201374	*	0.596353132	Avr9/Cf-9 rapidly elicited protein 65 [Nicotiana tabacum]
Peinf101Scf01725g00001	0.149114437	0.898564034	2.591201374	*	0.596353132	Armadillo/beta-catenin-like repeat
Peinf101Scf01822g03004	0.149114437	0.898564034	2.591201374	*	0.596353132	RING/U-box superfamily protein
Peinf101Scf01943g00019	0.149114437	0.898564034	2.591201374	*	0.596353132	Protein kinase superfamily protein
Peinf101Scf02008g05002	0.149114437	0.898564034	2.591201374	*	0.596353132	Protein of unknown function (DUF579)
Peinf101Scf02427g00001	0.149114437	0.898564034	2.591201374	*	0.596353132	Unknown protein
Peinf101Scf02730g00035	0.149114437	0.898564034	2.591201374	*	0.596353132	Protein phosphatase 2C family protein
Peinf101Scf02762g00008	0.149114437	0.898564034	2.591201374	*	0.596353132	Unknown protein
Peinf101Scf03371g00017	0.149114437	0.898564034	2.591201374	*	0.596353132	AP2-like ethylene-responsive transcription factor
Peinf101Scf03529g00008	0.149114437	0.898564034	2.591201374	*	0.596353132	Unknown protein
Peinf101Scf04011g00021	0.149114437	0.898564034	2.591201374	*	0.596353132	Unknown protein
Peinf101Scf04311g00030	0.149114437	0.898564034	2.591201374	*	0.596353132	NAC domain protein,
Peinf101Scf04926g00021	0.149114437	0.898564034	2.591201374	*	0.596353132	2-oxoglutarate (2OG) and Fe(II)-dependent oxygenase superfamily protein
Peinf101Scf05266g00001	0.149114437	0.898564034	2.591201374	*	0.596353132	HXXXD-type acyl-transferase family protein
Peinf101Scf07426g00005	0.149114437	0.898564034	2.591201374	*	0.596353132	Unknown protein
Peinf101Scf10189g00007	0.149114437	0.898564034	2.591201374	*	0.596353132	G-type lectin S-receptor-like serine/threonine-protein kinase
Peinf101Scf13954g00003	0.149114437	0.898564034	2.591201374	*	0.596353132	response regulator 9
Peinf101Scf01617g01034	140.9343478	848.1184424	2.589242495	Up	1.18E-24	progesterone 5-beta-reductase [Atropa belladonna]
Peinf101Scf00364g12027	262.5925679	1579.645943	2.588703243	Up	1.64E-31	3-phosphoshikimate 1-carboxyvinyltransferase 2
Peinf101Ctg12855087g00001	0.14904363	0.896381977	2.588378925	*	0.596768889	cytochrome P450, family 79, subfamily B, polypeptide 2
Peinf101Ctg13575400g00003	0.14904363	0.896381977	2.588378925	*	0.596768889	NA
Peinf101Scf00001g22015	0.14904363	0.896381977	2.588378925	*	0.596768889	Disease resistance-responsive (dirigent-like protein) family protein
Peinf101Scf00019g22021	0.14904363	0.896381977	2.588378925	*	0.596768889	proline-rich protein 4
Peinf101Scf00032g11002	0.14904363	0.896381977	2.588378925	*	0.596768889	receptor lectin kinase
Peinf101Scf00036g11009	0.14904363	0.896381977	2.588378925	*	0.596768889	NA
Peinf101Scf00044g12009	0.14904363	0.896381977	2.588378925	*	0.596768889	Bidirectional sugar transporter N3
Peinf101Scf00047g02019	0.14904363	0.896381977	2.588378925	*	0.596768889	Tetratricopeptide repeat protein 5 [Morus notabilis]
Peinf101Scf00062g07015	0.14904363	0.896381977	2.588378925	*	0.596768889	pleiotropic drug resistance 6
Peinf101Scf00095g05006	0.14904363	0.896381977	2.588378925	*	0.596768889	Unknown protein
Peinf101Scf00125g06024	0.14904363	0.896381977	2.588378925	*	0.596768889	tubulin alpha-4 chain
Peinf101Scf00125g09015	0.14904363	0.896381977	2.588378925	*	0.596768889	NA
Peinf101Scf00167g07011	0.14904363	0.896381977	2.588378925	*	0.596768889	Unknown protein
Peinf101Scf00175g11021	0.14904363	0.896381977	2.588378925	*	0.596768889	MADS-box transcription factor 50
Peinf101Scf00179g02014	0.14904363	0.896381977	2.588378925	*	0.596768889	serpin 3
Peinf101Scf00183g03011	0.14904363	0.896381977	2.588378925	*	0.596768889	Unknown protein
Peinf101Scf00184g02016	0.14904363	0.896381977	2.588378925	*	0.596768889	UDP-Glycosyltransferase superfamily protein
Peinf101Scf00231g04012	0.14904363	0.896381977	2.588378925	*	0.596768889	myb domain protein 16
Peinf101Scf00465g03022	0.14904363	0.896381977	2.588378925	*	0.596768889	Pachytene checkpoint protein 2 homolog
Peinf101Scf00468g09014	0.14904363	0.896381977	2.588378925	*	0.596768889	basic helix-loop-helix (bHLH) DNA-binding superfamily protein
Peinf101Scf00476g08022	0.14904363	0.896381977	2.588378925	*	0.596768889	LisH dimerisation motif
Peinf101Scf00500g18005	0.14904363	0.896381977	2.588378925	*	0.596768889	conserved hypothetical protein
Peinf101Scf00514g01009	0.14904363	0.896381977	2.588378925	*	0.596768889	IAA-amino acid hydrolase ILR1-like 7
Peinf101Scf00526g06004	0.14904363	0.896381977	2.588378925	*	0.596768889	Late blight resistance protein, putative [Solanum demissum]
Peinf101Scf00536g04015	0.14904363	0.896381977	2.588378925	*	0.596768889	Bifunctional pinoresinol-lariciresinol reductase
Peinf101Scf00546g01010	0.14904363	0.896381977	2.588378925	*	0.596768889	Unknown protein
Peinf101Scf00559g04018	0.14904363	0.896381977	2.588378925	*	0.596768889	basic helix-loop-helix (bHLH) DNA-binding superfamily protein
Peinf101Scf00567g03057	0.14904363	0.896381977	2.588378925	*	0.596768889	cytochrome P450, family 718
Peinf101Scf00571g12005	0.14904363	0.896381977	2.588378925	*	0.596768889	Protein kinase superfamily protein
Peinf101Scf00576g00002	0.14904363	0.896381977	2.588378925	*	0.596768889	UDP-Glycosyltransferase superfamily protein
Peinf101Scf00601g01018	0.14904363	0.896381977	2.588378925	*	0.596768889	Cysteine proteinases superfamily protein
Peinf101Scf00631g04003	0.14904363	0.896381977	2.588378925	*	0.596768889	Unknown protein
Peinf101Scf00664g12011	0.14904363	0.896381977	2.588378925	*	0.596768889	conserved hypothetical protein
Peinf101Scf00680g04014	0.14904363	0.896381977	2.588378925	*	0.596768889	Major pollen allergen Bet v 1-M/N
Peinf101Scf00694g07001	0.14904363	0.896381977	2.588378925	*	0.596768889	E3 ubiquitin-protein ligase ATL23
Peinf101Scf00734g06016	0.14904363	0.896381977	2.588378925	*	0.596768889	Cyclin family protein
Peinf101Scf00743g01009	0.14904363	0.896381977	2.588378925	*	0.596768889	LEA protein 4 [Capsicum annuum]
Peinf101Scf00777g02026	0.14904363	0.896381977	2.588378925	*	0.596768889	60S ribosomal protein L10
Peinf101Scf00805g04008	0.14904363	0.896381977	2.588378925	*	0.596768889	NAD(P)-binding Rossmann-fold superfamily protein
Peinf101Scf00831g00003	0.14904363	0.896381977	2.588378925	*	0.596768889	Flavin-binding monooxygenase family protein
Peinf101Scf00901g05005	0.14904363	0.896381977	2.588378925	*	0.596768889	myosin 1
Peinf101Scf00902g01022	0.14904363	0.896381977	2.588378925	*	0.596768889	HXXXD-type acyl-transferase family protein
Peinf101Scf01016g03001	0.14904363	0.896381977	2.588378925	*	0.596768889	Unknown protein
Peinf101Scf01016g10016	0.14904363	0.896381977	2.588378925	*	0.596768889	Unknown protein
Peinf101Scf01172g02025	0.14904363	0.896381977	2.588378925	*	0.596768889	conserved hypothetical protein
Peinf101Scf01272g05023	0.14904363	0.896381977	2.588378925	*	0.596768889	basic helix-loop-helix (bHLH) DNA-binding superfamily protein
Peinf101Scf01329g12012	0.14904363	0.896381977	2.588378925	*	0.596768889	Unknown protein
Peinf101Scf01402g02004	0.14904363	0.896381977	2.588378925	*	0.596768889	conserved hypothetical protein
Peinf101Scf01427g05011	0.14904363	0.896381977	2.588378925	*	0.596768889	Unknown protein
Peinf101Scf01527g00002	0.14904363	0.896381977	2.588378925	*	0.596768889	Unknown protein
Peinf101Scf01537g00013	0.14904363	0.896381977	2.588378925	*	0.596768889	Disease resistance protein (CC-NBS-LRR class) family
Peinf101Scf01579g02004	0.14904363	0.896381977	2.588378925	*	0.596768889	mitogen-activated protein kinase kinase kinase 15
Peinf101Scf01734g04028	0.14904363	0.896381977	2.588378925	*	0.596768889	ubiquitin-associated (UBA)/TS-N domain-containing protein
Peinf101Scf01775g10050	0.14904363	0.896381977	2.588378925	*	0.596768889	Chalcone synthase A
Peinf101Scf01822g01034	0.14904363	0.896381977	2.588378925	*	0.596768889	Unknown protein
Peinf101Scf01822g04004	0.14904363	0.896381977	2.588378925	*	0.596768889	Leucine-rich repeat receptor-like protein kinase family protein
Peinf101Scf01876g00016	0.14904363	0.896381977	2.588378925	*	0.596768889	Unknown protein
Peinf101Scf01933g04010	0.14904363	0.896381977	2.588378925	*	0.596768889	Zinc finger containing preotein, putative [Solanum demissum]
Peinf101Scf02073g02029	0.14904363	0.896381977	2.588378925	*	0.596768889	Unknown protein
Peinf101Scf02135g00018	0.14904363	0.896381977	2.588378925	*	0.596768889	Unknown protein
Peinf101Scf02326g00016	0.14904363	0.896381977	2.588378925	*	0.596768889	Unknown protein
Peinf101Scf02457g00014	0.14904363	0.896381977	2.588378925	*	0.596768889	Unknown protein
Peinf101Scf02469g00002	0.14904363	0.896381977	2.588378925	*	0.596768889	Oleosin family protein
Peinf101Scf02706g02004	0.14904363	0.896381977	2.588378925	*	0.596768889	DNA-directed RNA polymerase II subunit 2
Peinf101Scf02745g00002	0.14904363	0.896381977	2.588378925	*	0.596768889	Unknown protein
Peinf101Scf02750g00004	0.14904363	0.896381977	2.588378925	*	0.596768889	Disease resistance protein (CC-NBS-LRR class) family
Peinf101Scf02757g03070	0.14904363	0.896381977	2.588378925	*	0.596768889	Cyclin A2
Peinf101Scf02946g00001	0.14904363	0.896381977	2.588378925	*	0.596768889	Unknown protein
Peinf101Scf03074g00060	0.14904363	0.896381977	2.588378925	*	0.596768889	cyclic nucleotide-gated channel 18
Peinf101Scf03089g00001	0.14904363	0.896381977	2.588378925	*	0.596768889	Unknown protein
Peinf101Scf03430g00013	0.14904363	0.896381977	2.588378925	*	0.596768889	ATP-dependent Clp protease proteolytic subunit
Peinf101Scf03649g00011	0.14904363	0.896381977	2.588378925	*	0.596768889	Unknown protein
Peinf101Scf03659g01009	0.14904363	0.896381977	2.588378925	*	0.596768889	Homeodomain-like superfamily protein
Peinf101Scf05217g00001	0.14904363	0.896381977	2.588378925	*	0.596768889	Oleosin family protein
Peinf101Scf06155g00005	0.14904363	0.896381977	2.588378925	*	0.596768889	Transcription factor jumonji domain-containing protein, putative isoform 2
Peinf101Scf06451g00005	0.14904363	0.896381977	2.588378925	*	0.596768889	Kinase interacting (KIP1-like) family protein
Peinf101Scf06501g00013	0.14904363	0.896381977	2.588378925	*	0.596768889	ATP binding microtubule motor family protein
Peinf101Scf07321g00001	0.14904363	0.896381977	2.588378925	*	0.596768889	Serine/threonine-protein kinase 25
Peinf101Scf07791g00006	0.14904363	0.896381977	2.588378925	*	0.596768889	Unknown protein
Peinf101Scf00122g03016	0.959940103	5.770666076	2.587721556	*	0.224073402	conserved hypothetical protein
Peinf101Scf00047g03004	11.77647752	70.66737421	2.585136227	Up	6.48E-05	RNA pyrophosphohydrolase
Peinf101Scf00784g02020	7.592525126	45.55565719	2.584978539	Up	0.001429198	Acetyl-coenzyme A carboxylase carboxyl transferase subunit alpha
Peinf101Ctg13793831g00004	18.51880301	111.0724146	2.584437804	Up	1.18E-06	Plant protein of unknown function (DUF946)
Peinf101Scf00545g03015	18.51880301	111.0724146	2.584437804	Up	1.18E-06	Plant protein of unknown function (DUF946)
Peinf101Scf00594g22003	41.51961077	248.6166202	2.58205792	Up	3.34E-08	CBL-interacting protein kinase 20
Peinf101Scf00475g17004	192.9426171	1152.54466	2.578578909	Up	6.74E-22	Red chlorophyll catabolite reductase
Peinf101Scf01787g00002	53.08712485	317.0316165	2.578192809	Up	1.71E-13	Acyl-CoA N-acyltransferase with RING/FYVE/PHD-type zinc finger protein
Peinf101Scf02312g04065	2.370008979	14.14242198	2.577064782	*	0.046461653	Sulfite exporter TauE/SafE family protein
Peinf101Scf03171g02027	154.9381767	924.4003718	2.576825172	Up	2.52E-27	NAD(P)-binding Rossmann-fold superfamily protein
Peinf101Scf00753g01018	18.90507297	112.6563202	2.575082931	Up	2.19E-07	Glucan endo-1,3-beta-glucosidase 13
Peinf101Scf01262g09011	59.73899236	355.7084248	2.573950336	Up	1.99E-14	HXXXD-type acyl-transferase family protein
Peinf101Scf02654g00015	6.165757779	36.68081013	2.572675383	Up	0.001908612	GDSL esterase/lipase
Peinf101Scf00232g00012	66.4406806	394.0646447	2.56829356	Up	3.02E-08	Cation transporter HKT1
Peinf101Scf01853g05028	24.46564127	144.9122159	2.566350214	Up	8.81E-05	cinnamyl alcohol dehydrogenase 9
Peinf101Scf01063g14031	276.4393379	1633.47013	2.56290524	Up	1.81E-30	3-dehydroquinate synthase, putative
Peinf101Scf01136g07008	2.835458729	16.75004914	2.562511266	*	0.036124114	Aluminium induced protein with YGL and LRDR motifs
Peinf101Ctg13532042g00001	5.144184936	30.3751479	2.561877019	Up	0.010384653	GATA zinc finger domain-containing protein C1393.08 isoform 1
Peinf101Scf00671g01015	134.388959	791.331359	2.557867314	Up	1.73E-23	RING/U-box superfamily protein
Peinf101Scf00506g16033	1.424836817	8.387857732	2.557505692	*	0.120140638	Subtilisin-like serine endopeptidase family protein
Peinf101Scf02312g01058	275.4562433	1617.262274	2.553658594	Up	1.35E-30	Auxin-responsive protein IAA26 [Morus notabilis]
Peinf101Scf00495g09011	3.300119968	19.35170623	2.551870397	*	0.044471289	At5g37260-like protein [Solanum habrochaites]
Peinf101Scf01402g01023	74.52084538	435.6785634	2.547548185	Up	2.90E-16	Clathrin light chain protein
Peinf101Scf00906g10017	16.4879605	96.34600112	2.546811835	Up	2.19E-06	Double Clp-N motif-containing P-loop nucleoside triphosphate hydrolases superfamily protein
Peinf101Scf00384g06014	13.61261761	79.53129219	2.546578098	Up	0.000282276	MATE efflux family protein
Peinf101Scf00571g00010	3.330293644	19.38552496	2.541258508	*	0.02647581	sulfate transporter 3
Peinf101Scf11902g00008	2.786509944	16.21746876	2.541017452	*	0.081617711	calmodulin binding
Peinf101Scf01278g01025	9.947032341	57.63466435	2.534598709	Up	0.00013354	Cytochrome P450 superfamily protein
Peinf101Scf01142g04016	11.88591769	68.64261969	2.529851317	Up	0.000115941	Unknown protein
Peinf101Scf01166g07020	1.904951298	11.00042562	2.529733325	*	0.091351932	TCP transcription factor 20
Peinf101Scf01349g10036	14.59028154	84.23363279	2.529388665	Up	0.000392297	Cation transporter HKT1
Peinf101Scf00458g03034	61.13293626	352.6951325	2.528399898	Up	3.28E-07	alpha/beta-Hydrolases superfamily protein
Peinf101Scf00506g07026	5.622786875	32.43046971	2.52799265	Up	0.011329681	NA
Peinf101Scf00293g04012	444.8507237	2564.433196	2.527246785	Up	1.71E-39	Isocitrate dehydrogenase [NADP]
Peinf101Scf00590g34004	11.8530541	68.10680098	2.522540032	Up	5.53E-05	Mannose-6-phosphate isomerase 1
Peinf101Scf08959g00005	31.53362066	181.0907109	2.521749812	Up	5.53E-07	Protein kinase superfamily protein
Peinf101Scf01278g02001	74.38712485	427.0990403	2.521445814	*	0.051266475	Cytochrome P450 superfamily protein
Peinf101Scf00925g06021	53.47543441	306.7172968	2.519961325	Up	6.31E-08	Protein of unknown function (DUF607)
Peinf101Scf00777g03037	165.8520119	947.1858578	2.513751027	Up	1.39E-22	xyloglucan endotransglucosylase/hydrolase 24
Peinf101Scf00562g03001	146.3051792	835.3814954	2.513454345	Up	5.15E-08	Polygalacturonase inhibitor
Peinf101Scf00579g01002	127.2909755	725.3946214	2.510635908	Up	3.92E-09	conserved hypothetical protein
Peinf101Scf01482g05046	42.13762445	239.3609098	2.506006676	Up	2.83E-11	4-coumarate:CoA ligase 3
Peinf101Scf03526g04029	38.11927596	216.2089632	2.503833711	Up	7.04E-09	SBP family protein
Peinf101Scf00151g18013	19.77122688	112.1197458	2.503566076	*	0.115431507	NA
Peinf101Scf03278g00022	11.82293432	67.01398556	2.502874071	Up	0.000161034	alanine aminotransferase 2
Peinf101Scf00549g05024	41.7157104	236.1496477	2.501038664	Up	1.11E-08	BEL1-like homeodomain 3
Peinf101Scf00403g11012	28.3748396	160.186371	2.497067264	Up	8.19E-07	hin1 [Nicotiana tabacum]
Peinf101Scf03815g00017	5.101383892	28.77905953	2.496058871	*	0.047747143	jasmonate ZIM-domain protein 1 [Nicotiana tabacum]
Peinf101Scf02318g06038	81.84155322	461.5027302	2.495433752	Up	6.92E-19	Unknown protein
Peinf101Scf00071g09018	0.930213382	5.23621622	2.492891072	*	0.262550915	RING/U-box superfamily protein
Peinf101Scf00177g05024	188.6610278	1060.323226	2.490635781	Up	9.24E-19	Protein of unknown function (DUF1399)
Peinf101Scf01171g02003	120.9614435	679.2190072	2.489329571	Up	1.50E-17	Protein of unknown function (DUF1645)
Peinf101Scf00793g11027	85.38361845	478.8749709	2.487617824	Up	5.86E-17	Argonaute family protein
Peinf101Scf03025g00005	3.269068105	18.33416739	2.487583412	*	0.049302228	UDP-Glycosyltransferase superfamily protein
Peinf101Scf02085g05006	1937.64529	10865.3753	2.487361611	Up	1.46E-41	Peroxisomal acyl-coenzyme A oxidase 1
Peinf101Scf00569g06026	68.37130893	383.3490405	2.487195619	Up	1.00E-15	Leucine-rich repeat transmembrane protein kinase
Peinf101Scf01482g11017	5.607710543	31.40304362	2.485420606	Up	0.011102112	Peroxidase superfamily protein
Peinf101Scf03438g00042	61.40912561	343.6112543	2.484252324	Up	4.17E-16	Starch synthase 2, chloroplastic/amyloplastic
Peinf101Scf00206g09015	405.3980555	2261.990831	2.480182007	Up	5.77E-33	structural molecule, putative
Peinf101Scf00191g29018	0.468841537	2.615499696	2.479914306	*	0.407784347	Pectin lyase-like superfamily protein
Peinf101Scf00737g02030	0.468841537	2.615499696	2.479914306	*	0.407784347	acyltransferase [Capsicum annuum]
Peinf101Scf00829g00017	0.468841537	2.615499696	2.479914306	*	0.407784347	Unknown protein
Peinf101Scf00276g10005	0.468843196	2.613245174	2.478665085	*	0.397239531	Root, flower, group 2, putative
Peinf101Scf00504g14015	0.468843196	2.613245174	2.478665085	*	0.397239531	conserved hypothetical protein
Peinf101Scf02279g01042	0.468843196	2.613245174	2.478665085	*	0.397239531	Haloacid dehalogenase-like hydrolase (HAD) superfamily protein
Peinf101Scf02687g00042	0.468843196	2.613245174	2.478665085	*	0.397239531	WRKY DNA-binding protein 70
Peinf101Scf03604g00015	0.468843196	2.613245174	2.478665085	*	0.397239531	Leucine-rich repeat receptor-like protein kinase family protein
Peinf101Scf05577g00052	0.468843196	2.613245174	2.478665085	*	0.397239531	lysophosphatidyl acyltransferase 5
Peinf101Scf00260g14001	0.468800936	2.611034569	2.477574202	*	0.397520815	Serine/threonine-protein phosphatase 6 regulatory ankyrin repeat subunit C
Peinf101Scf00500g16044	0.468800936	2.611034569	2.477574202	*	0.397520815	Unknown protein
Peinf101Scf00674g08021	0.468800936	2.611034569	2.477574202	*	0.397520815	NAC domain protein,
Peinf101Scf00992g00016	0.468800936	2.611034569	2.477574202	*	0.397520815	FAD/NAD(P)-binding oxidoreductase family protein
Peinf101Scf02361g01009	1.410780264	7.857343163	2.477548272	*	0.140255171	17.6 kDa class I heat shock protein 3
Peinf101Scf01556g07005	8.458094683	47.08981856	2.477010548	Up	0.002584912	Leucine-rich receptor-like protein kinase family protein
Peinf101Scf00228g03001	0.468721619	2.608861024	2.47661685	*	0.408626506	conserved hypothetical protein
Peinf101Scf02008g01031	0.468721619	2.608861024	2.47661685	*	0.408626506	DNA (cytosine-5)-methyltransferase DRM1
Peinf101Scf00642g04020	0.468484083	2.606845696	2.476233251	*	0.478301614	Non-specific lipid-transfer protein 2
Peinf101Scf00962g01024	0.468484083	2.606845696	2.476233251	*	0.478301614	cytochrome P450, family 76, subfamily C, polypeptide 4
Peinf101Scf01605g01023	120.1701044	668.0098632	2.474791374	Up	2.56E-13	sulfiredoxin
Peinf101Scf02382g04010	2.355803369	13.08934366	2.474101726	*	0.059910512	Heavy metal transport/detoxification superfamily protein isoform 1
Peinf101Scf00471g18007	75.91496851	421.2140082	2.472097135	Up	7.27E-16	BRI1 kinase inhibitor 1
Peinf101Scf00962g19012	0.945303111	5.24298481	2.471539458	*	0.222916169	Disease resistance-responsive (dirigent-like protein) family protein
Peinf101Scf00364g05015	107.1877586	593.687278	2.469563046	Up	3.10E-13	Eukaryotic aspartyl protease family protein
Peinf101Scf00355g00002	0.945128374	5.234148093	2.469372539	*	0.223387267	Unknown protein
Peinf101Scf00661g00020	0.945086444	5.229684296	2.468205658	*	0.254447146	Protein kinase superfamily protein
Peinf101Scf01862g00018	1.425033159	7.864948586	2.464441845	*	0.142435311	homeobox 7
Peinf101Scf00461g02019	445.3324863	2446.050721	2.457499557	Up	1.39E-19	2-oxoisovalerate dehydrogenase subunit alpha 1, mitochondrial
Peinf101Scf00381g09021	0.478422604	2.627776947	2.457485361	*	0.411270091	Actin-binding FH2 (Formin Homology) protein
Peinf101Scf00594g11025	0.478422604	2.627776947	2.457485361	*	0.411270091	Unknown protein
Peinf101Scf00035g09007	0.478235918	2.62571077	2.456913615	*	0.400613664	Protein of unknown function (DUF1264)
Peinf101Scf00264g04003	0.478235918	2.62571077	2.456913615	*	0.400613664	Unknown protein
Peinf101Scf00679g10005	0.478235918	2.62571077	2.456913615	*	0.400613664	NAC domain protein,
Peinf101Scf00906g05004	0.478235918	2.62571077	2.456913615	*	0.400613664	germin-like protein 4
Peinf101Scf01166g06033	0.478235918	2.62571077	2.456913615	*	0.400613664	2-oxoglutarate (2OG) and Fe(II)-dependent oxygenase superfamily protein
Peinf101Scf01349g07020	0.478235918	2.62571077	2.456913615	*	0.400613664	Unknown protein
Peinf101Scf01436g07008	0.478235918	2.62571077	2.456913615	*	0.400613664	NA
Peinf101Scf01822g01036	0.478235918	2.62571077	2.456913615	*	0.400613664	homeobox protein 22
Peinf101Scf00278g01022	0.478195624	2.623498201	2.455818968	*	0.400896126	Unknown protein
Peinf101Scf00838g04002	0.478195624	2.623498201	2.455818968	*	0.400896126	UDP-Glycosyltransferase superfamily protein
Peinf101Scf00857g00010	0.478195624	2.623498201	2.455818968	*	0.400896126	cytochrome P450, family 76, subfamily G, polypeptide 1
Peinf101Scf01022g00006	0.478195624	2.623498201	2.455818968	*	0.400896126	Photosystem II D2 protein
Peinf101Scf01230g02044	0.478195624	2.623498201	2.455818968	*	0.400896126	Anther-specific protein TA-29
Peinf101Scf01550g01004	0.478195624	2.623498201	2.455818968	*	0.400896126	tonoplast monosaccharide transporter2
Peinf101Scf01736g00019	0.478195624	2.623498201	2.455818968	*	0.400896126	conserved hypothetical protein
Peinf101Scf03174g00007	0.478195624	2.623498201	2.455818968	*	0.400896126	beta-xylosidase 2
Peinf101Scf03039g06040	0.478308556	2.621132405	2.45417673	*	0.412115734	Unknown protein
Peinf101Scf06809g00013	0.960593111	5.249553128	2.450197251	*	0.270370652	Major facilitator superfamily protein
Peinf101Scf00393g02016	0.961368753	5.253283213	2.450057546	*	0.301857587	3-hydroxy-3-methylglutaryl-coenzyme A reductase 3
Peinf101Scf01770g01009	0.960417784	5.247475592	2.449889528	*	0.264673409	P-loop containing nucleoside triphosphate hydrolases superfamily protein
Peinf101Scf00277g14014	1.922566986	10.48646118	2.447422129	*	0.14673971	MATE efflux family protein
Peinf101Ctg13492238g00004	1.441441734	7.861386876	2.447271328	*	0.196784914	Serine/threonine kinases,protein tyr kinases isoform 1 [Theobroma cacao]
Peinf101Scf02296g00029	0.960689208	5.238192714	2.446927452	*	0.282112324	methyl esterase 12
Peinf101Scf02360g01066	0.960689208	5.238192714	2.446927452	*	0.282112324	NHL domain-containing protein
Peinf101Scf00408g05019	18.87424863	102.6871032	2.443763882	Up	1.71E-06	GATA transcription factor 15 [Morus notabilis]
Peinf101Scf02451g00023	32.55612483	177.0454878	2.443119185	Up	7.48E-10	Protein phosphatase 2C family protein
Peinf101Scf00261g07001	286.8431235	1558.838735	2.442137848	Up	1.90E-21	NAD(P)-binding Rossmann-fold superfamily protein
Peinf101Scf00122g04027	19.86566812	107.8729492	2.440983912	Up	2.78E-06	Unknown protein
Peinf101Scf00351g11013	188.6816212	1022.191484	2.43763967	Up	1.74E-21	AUTOPHAGY 8E
Peinf101Scf09179g00003	2.416362572	13.06957792	2.4353037	*	0.597755063	late embryogenesis abundant domain-containing protein / LEA domain-containing protein
Peinf101Scf02757g03055	175.109087	946.6343803	2.434553368	Up	1.77E-26	aspartate aminotransferase
Peinf101Scf00406g04010	827.0557291	4465.266006	2.432689672	Up	6.61E-25	Transmembrane amino acid transporter family protein
Peinf101Scf01593g03015	5.239706538	28.270362	2.431732439	*	0.022298267	Protein kinase superfamily protein
Peinf101Scf04017g01074	2.820018455	15.1687341	2.427324182	*	0.064893908	Unknown protein
Peinf101Scf00962g14028	87.09427686	468.1576325	2.426344554	Up	8.20E-14	BEL1-like homeodomain 2
Peinf101Scf00251g14003	7.112164621	38.22990864	2.42634113	Up	0.003402589	Plant protein of unknown function (DUF868)
Peinf101Scf04404g00011	200.1191527	1075.458871	2.426021199	Up	1.85E-16	Protein kinase superfamily protein
Peinf101Scf01737g03034	104.82313	560.9989169	2.420040892	Up	4.51E-21	glutamate receptor 3.6
Peinf101Scf01502g05013	130.2408594	695.1827052	2.416210067	Up	1.27E-20	Protein kinase superfamily protein
Peinf101Scf00439g01016	29.26905198	156.0195583	2.414278971	Up	1.76E-07	alpha/beta-Hydrolases superfamily protein
Peinf101Scf00373g04007	2.850423622	15.19330988	2.414187947	*	0.051461754	NAC domain protein,
Peinf101Scf00413g04021	31.49020543	167.5703857	2.411792133	Up	8.18E-08	G-type lectin S-receptor-like serine/threonine-protein kinase
Peinf101Scf00664g08009	26.01990896	138.2122898	2.409198086	Up	2.72E-06	Cation/H(+) antiporter 18
Peinf101Scf01202g00006	96.40674554	511.6445787	2.407935969	Up	0.009507459	Zinc-binding dehydrogenase family protein
Peinf101Scf00122g00003	410.9871341	2179.720618	2.406978096	Up	3.27E-38	basic helix-loop-helix (bHLH) DNA-binding superfamily protein
Peinf101Scf02382g04021	1.875780195	9.947213069	2.406801597	*	0.110673118	hydroxyproline-rich glycoprotein family protein
Peinf101Scf00175g11017	67.8650687	359.7128262	2.406104511	Up	2.23E-12	MADS-box transcription factor 50
Peinf101Ctg13715469g00003	1.875358914	9.938622897	2.405879234	*	0.119155609	Unknown protein
Peinf101Scf01969g06038	21.75588638	115.2342943	2.405092432	Up	4.94E-07	NAC domain protein,
Peinf101Scf00073g10010	2.370887051	12.55538259	2.404807151	*	0.112802169	Unknown protein
Peinf101Scf00777g03033	117.6360141	622.4291765	2.403579882	Up	2.09E-14	xyloglucan endotransglucosylase/hydrolase 24
Peinf101Scf01348g05007	5.139567408	27.19167275	2.403446064	*	0.032391916	cellulose synthase 6
Peinf101Scf00146g01049	101.4955724	536.5839475	2.402387102	*	0.051148599	UDP-Glycosyltransferase superfamily protein
Peinf101Scf00219g02009	2.38581964	12.58483695	2.399129636	*	0.083923167	galacturonosyltransferase 12
Peinf101Scf00677g14008	1.890418669	9.952180051	2.396306805	*	0.10304993	cytochrome P450, family 94, subfamily C, polypeptide 1
Peinf101Scf01659g02008	7.977029471	41.92771756	2.393980783	Up	0.006378093	Unknown protein
Peinf101Scf00692g09015	305.7262808	1606.86163	2.393933222	Up	6.18E-30	coenzyme F420 hydrogenase family / dehydrogenase, beta subunit family
Peinf101Scf01658g01011	31.5538727	165.6159437	2.391952579	Up	1.32E-06	GATA transcription factor 11
Peinf101Scf00570g03004	5.191133515	27.22821023	2.390980655	Up	0.009804815	Arabidopsis protein of unknown function (DUF241)
Peinf101Scf02312g00021	28.80526907	150.8057118	2.388286432	Up	8.32E-08	3-5 exonuclease domain-containing protein / K homology domain-containing protein / KH domain-containing protein
Peinf101Scf00630g06009	9.421798734	49.22251256	2.385243883	Up	0.000702185	ATP binding protein, putative
Peinf101Scf00223g01009	12.75350466	66.58786565	2.384365544	Up	0.000815792	CTC-interacting domain 11
Peinf101Scf00665g19035	11.74420052	61.2786442	2.383435872	Up	0.000393332	xyloglucan endotransglucosylase/hydrolase 16
Peinf101Scf01179g01017	159.741573	832.8780914	2.382365519	Up	3.70E-12	Cysteine proteinases superfamily protein
Peinf101Scf00820g00032	52.06644913	271.1431158	2.380628616	Up	2.62E-07	glutamate dehydrogenase 2
Peinf101Scf13854g00006	6.136311367	31.9418489	2.380004229	Up	0.005531928	HAD superfamily, subfamily IIIB acid phosphatase
Peinf101Scf00650g15008	134.9402292	701.8449803	2.378831894	Up	4.04E-09	calreticulin 1b
Peinf101Scf00969g05020	1.41064207	7.332515689	2.377956282	*	0.163557358	Phototropic-responsive NPH3 family protein
Peinf101Scf04360g00010	1.410611899	7.330292997	2.37754975	*	0.162489131	annexin 8
Peinf101Scf01632g06002	207.0044375	1074.956972	2.376545313	Up	1.13E-28	Protein kinase superfamily protein
Peinf101Scf00796g03024	7.561567629	39.26583868	2.376517449	Up	0.003241596	Protein phosphatase 2C family protein
Peinf101Scf05568g00010	419.032867	2168.925635	2.371845277	Up	1.79E-10	alpha/beta-Hydrolases superfamily protein
Peinf101Scf00221g16009	162.2266553	838.1626047	2.369219269	Up	1.30E-22	UDP-Glycosyltransferase superfamily protein
Peinf101Scf00264g00027	86.03739863	444.1337336	2.367958343	Up	3.54E-16	G-type lectin S-receptor-like serine/threonine-protein kinase
Peinf101Scf01189g04042	84.51793368	435.474386	2.365258463	Up	1.39E-08	Carbonyl reductase [NADPH] 1
Peinf101Scf00214g09016	2.340218862	12.04665569	2.363917326	*	0.097261279	IQ-domain 10
Peinf101Scf00261g11017	28.9102825	148.6824226	2.362579489	Up	6.90E-06	nodulin MtN21 /EamA-like transporter family protein
Peinf101Scf02008g03011	3.781475627	19.4125491	2.359968348	*	0.064620451	Unknown protein
Peinf101Scf02569g02017	11.34352921	58.17997052	2.358653003	Up	0.000520228	Transmembrane 9 superfamily member 1
Peinf101Scf00680g04015	19.30021947	98.91430723	2.357561958	Up	7.92E-05	Unknown protein
Peinf101Scf05389g00003	25.55393301	130.927808	2.357154288	Up	5.71E-07	UDP-Glycosyltransferase superfamily protein
Peinf101Scf00231g21003	3.795864932	19.38622516	2.352531349	*	0.030252381	Unknown protein
Peinf101Scf00835g02004	767.3868826	3915.887201	2.351313199	Up	1.03E-19	Polygalacturonase inhibitor
Peinf101Scf01142g09033	91.44404668	465.8761282	2.348985254	Up	9.55E-10	Lactoylglutathione lyase / glyoxalase I family protein
Peinf101Scf00464g06012	1467.400731	7475.390197	2.348885977	Up	6.40E-33	Delta(24)-sterol reductase
Peinf101Scf01353g01020	53.57781392	272.684748	2.347526386	Up	4.26E-06	UDP-Glycosyltransferase superfamily protein
Peinf101Scf02062g00003	97.18712337	493.8428349	2.345214894	Up	1.90E-16	calcium/calmodulin protein kinase 1
Peinf101Scf00590g25026	29.73554366	150.8417731	2.342775656	Up	2.30E-08	Protein of unknown function (DUF1195)
Peinf101Scf00382g19008	0.929839681	4.711624254	2.341170592	*	0.305137917	PATATIN-like protein 9
Peinf101Scf01186g07041	0.929839681	4.711624254	2.341170592	*	0.305137917	Galactose oxidase/kelch repeat superfamily protein
Peinf101Scf00146g05005	0.929857954	4.707100254	2.33975633	*	0.301036587	S-adenosyl-L-methionine-dependent methyltransferases superfamily protein
Peinf101Scf01034g01024	15.55768069	78.58051408	2.336544604	Up	4.06E-05	membrane steroid binding protein 1
Peinf101Scf02107g00001	7.171985481	36.21690315	2.336218716	*	0.036410205	alpha/beta-Hydrolases superfamily protein
Peinf101Scf01977g00020	19.22195888	96.99225955	2.335114252	Up	0.001298736	TATA-box-binding protein
Peinf101Scf02073g02023	16.11751732	81.17984701	2.332492088	Up	7.42E-05	beta-hexosaminidase 2
Peinf101Scf11273g00007	33.49979761	168.717593	2.332386133	Up	3.67E-08	Hydroxyproline-rich glycoprotein family protein, putative
Peinf101Scf00073g20013	13.24919696	66.55034562	2.328541239	Up	0.000128553	Cytochrome P450 superfamily protein
Peinf101Scf00487g17021	471.8214441	2363.750262	2.324764723	Up	1.49E-19	S-adenosylmethionine synthase 2
Peinf101Scf06610g00027	110.9858583	554.1962634	2.320021122	Up	2.01E-07	DnaJ/Hsp40 cysteine-rich domain superfamily protein
Peinf101Scf00765g07031	0.945195881	4.713620645	2.318150407	*	0.258934685	PLATZ transcription factor family protein
Peinf101Scf00748g00021	6.632435385	33.02366725	2.315889719	Up	0.006736131	Unknown protein
Peinf101Scf00359g06040	1985.521765	9870.921473	2.313666594	Up	6.12E-23	Proline dehydrogenase 2, mitochondrial
Peinf101Scf01271g09020	283.0187081	1406.01509	2.312642752	Up	1.07E-18	Methylthioribose kinase
Peinf101Scf00227g07014	90.24844954	448.3116688	2.312527999	Up	5.33E-12	conserved hypothetical protein
Peinf101Scf01030g02005	718.7109926	3570.003617	2.312441879	Up	1.49E-34	Delta(7)-sterol-C5(6)-desaturase
Peinf101Scf02266g01030	3.268259365	16.21709055	2.31092063	*	0.070764235	Reticulon family protein
Peinf101Scf01456g00003	3.266236811	16.20559593	2.310790775	*	0.095387585	Unknown protein
Peinf101Scf04822g00006	6.120138961	30.3545074	2.310274445	Up	0.011401226	NA
Peinf101Scf00526g04007	172.059758	852.9051717	2.309475634	Up	5.88E-19	cyclopropyl isomerase
Peinf101Scf00256g05002	62.79861531	311.0208918	2.308206838	Up	8.94E-11	Unknown protein
Peinf101Scf02353g00017	1.905474159	9.434017213	2.30772219	*	0.132927304	Protein yippee-like
Peinf101Scf00680g02012	3.283938637	16.21200528	2.303563476	*	0.073850877	CCT motif family protein
Peinf101Scf00171g05027	28.77420485	141.9745276	2.302784145	Up	1.57E-07	MBOAT (membrane bound O-acyl transferase) family protein
Peinf101Scf01083g00012	3.709292604	18.29780452	2.302454572	*	0.124227739	Glycosyltransferase family 61 protein
Peinf101Scf04090g00024	22.20553177	109.4859798	2.301755112	Up	1.34E-06	Major facilitator superfamily protein
Peinf101Scf01734g03041	19.74361622	97.32690947	2.301452488	Up	0.000303961	purple acid phosphatase 15
Peinf101Scf00076g07013	231.246003	1138.47433	2.299601427	Up	8.28E-19	multidrug resistance-associated protein 9
Peinf101Scf02255g00027	4.261553745	20.97071629	2.298924708	*	0.030232779	alpha/beta-Hydrolases superfamily protein
Peinf101Scf02786g01036	0.96095909	4.724221482	2.297529685	*	0.313717578	Unknown protein
Peinf101Scf00357g10002	0.960777964	4.719896881	2.296480372	*	0.309555289	Unknown protein
Peinf101Scf00055g05001	0.960842296	4.717579686	2.295675323	*	0.314198919	nuclear factor Y, subunit B6
Peinf101Scf00657g05016	9.932813705	48.72738982	2.294458585	Up	0.000899728	alpha/beta-Hydrolases superfamily protein
Peinf101Scf04561g00039	9.964650563	48.74377533	2.290326877	Up	0.00133906	DNA binding,zinc ion binding,DNA binding, putative isoform 2
Peinf101Scf02582g00031	84.86691086	414.8552382	2.289333933	Up	1.32E-12	Heparanase-like protein 3
Peinf101Scf02754g00006	5.153690048	25.0905343	2.283465515	*	0.075574095	NAD(P)-binding Rossmann-fold superfamily protein
Peinf101Scf01347g00017	13.66493108	66.47898645	2.282420204	Up	0.000398291	RING-H2 finger protein ATL66
Peinf101Scf00962g09020	320.7510901	1558.642631	2.280764109	Up	8.68E-10	Haloacid dehalogenase-like hydrolase (HAD) superfamily protein
Peinf101Scf01969g06011	14.67467766	71.24027116	2.279364194	Up	0.000101571	Unknown protein
Peinf101Scf02326g03021	83.11684701	403.1527369	2.278113684	Up	2.15E-09	sucrose synthase 4
Peinf101Scf00019g25045	24.0965044	116.8465705	2.277719611	Up	1.55E-06	Auxin transporter-like protein 2
Peinf101Scf07115g00020	234.3021682	1136.128582	2.277683913	Up	2.77E-23	Starch synthase 2, chloroplastic/amyloplastic
Peinf101Scf00094g02005	11.79238542	57.10532036	2.275769581	Up	0.000459421	Integrase-type DNA-binding superfamily protein
Peinf101Scf03649g00001	473.6452619	2292.616556	2.275116224	Up	3.35E-17	Ethylene-responsive transcription factor 2
Peinf101Scf01452g14025	266.3014267	1288.555532	2.274622651	Up	5.87E-16	membrane steroid binding protein 1
Peinf101Scf00954g03003	49.96357412	241.4131775	2.272555839	Up	2.76E-10	NA
Peinf101Scf00753g02017	64.02474103	309.2545764	2.272093527	Up	6.45E-06	Peptidyl-prolyl cis-trans isomerase FKBP2
Peinf101Scf00094g06001	1.410487281	6.80770481	2.270974824	*	0.191363912	Disease resistance protein (CC-NBS-LRR class) family
Peinf101Scf00229g06005	217.5156294	1049.701268	2.27078784	Up	6.24E-25	cytochrome P450, family 88, subfamily A, polypeptide 3
Peinf101Scf00095g01001	222.6398681	1073.47323	2.269502351	Up	2.48E-22	transcription factor-related
Peinf101Scf00736g11022	32.05756689	154.5303727	2.269153589	Up	7.30E-08	integral membrane family protein
Peinf101Scf02138g02037	49.23747776	237.3301327	2.269066519	Up	1.27E-10	Protein yippee-like
Peinf101Scf03371g00019	19.91742222	95.92295001	2.267845087	Up	3.43E-05	alpha/beta-Hydrolases superfamily protein
Peinf101Scf01189g04044	6.083882625	29.28585145	2.267139615	*	0.031948948	NAD(P)-binding Rossmann-fold superfamily protein
Peinf101Scf00734g12025	58.60862469	282.1172161	2.26710982	Up	6.89E-07	purple acid phosphatase 7
Peinf101Scf01262g07010	150.1563489	722.4571576	2.266446561	Up	1.17E-18	HXXXD-type acyl-transferase family protein
Peinf101Scf00107g05024	12.30599936	59.12428954	2.26438912	Up	0.00567038	alpha/beta-Hydrolases superfamily protein
Peinf101Scf04017g01010	200.5288996	961.4137815	2.261347316	Up	2.16E-08	Unknown protein
Peinf101Scf00371g02003	698.906635	3346.048927	2.259286893	Up	0.004818945	S-adenosyl-L-methionine-dependent methyltransferases superfamily protein
Peinf101Scf02279g01030	6.117326843	29.28260669	2.25907072	*	0.045606214	2-oxoglutarate (2OG) and Fe(II)-dependent oxygenase superfamily protein
Peinf101Scf01402g04017	11.37586171	54.45126194	2.258989652	Up	0.001925619	Protein of unknown function (DUF674)
Peinf101Scf00811g00053	1.425226606	6.810318077	2.25653086	*	0.196983203	alpha/beta-Hydrolases superfamily protein
Peinf101Scf00318g00002	53.39881849	255.0164864	2.255710792	Up	8.72E-10	Unknown protein
Peinf101Scf00290g00001	26.4509724	126.2332026	2.254698762	Up	4.28E-07	HXXXD-type acyl-transferase family protein
Peinf101Scf01113g00005	31.36078631	149.4349964	2.252484416	Up	3.26E-05	flowering promoting factor 1
Peinf101Scf00791g08029	897.1398423	4274.009964	2.252185483	Up	0.008041013	UDP-Glycosyltransferase superfamily protein
Peinf101Scf00381g13013	142.8899629	680.2871986	2.251239361	Up	8.61E-18	diacylglycerol kinase 2
Peinf101Scf00276g10020	10.89399613	51.84720374	2.250732922	Up	0.001252943	Tryptophan synthase beta chain 2
Peinf101Scf00197g20018	20.37977674	96.90695954	2.249462032	Up	1.92E-05	calmodulin-binding family protein
Peinf101Scf00276g00012	14.22834157	67.62150314	2.248714572	Up	0.000363438	Zinc-binding dehydrogenase family protein
Peinf101Scf01057g04015	18.9882743	90.09762248	2.24638024	Up	7.32E-05	cyclic nucleotide-gated channel 14
Peinf101Scf00816g02014	15.55098419	73.76114072	2.245855078	Up	0.003444993	MATE efflux family protein
Peinf101Scf04208g00015	25.53825553	121.0328883	2.244667239	Up	9.68E-07	DNA-directed RNA polymerase IV subunit 1
Peinf101Scf00146g05026	15.17186616	71.78254218	2.242234467	Up	0.000140598	Unknown protein
Peinf101Scf01033g06012	1.443911827	6.82926122	2.241746872	*	0.304930836	Protein NRT1/ PTR FAMILY 1.2
Peinf101Scf00522g00009	155.0561184	732.7252486	2.240481874	Up	8.93E-08	Encodes a protein wh whose expression is responsive to nematode infection, putative [Theobroma cacao]
Peinf101Scf00049g11010	14.65896878	69.1320062	2.237570176	Up	0.000166123	HXXXD-type acyl-transferase family protein
Peinf101Scf02360g01059	36.79878613	173.4389779	2.236698077	Up	1.08E-07	Cellulose-synthase-like C4
Peinf101Scf00594g12025	780.3254015	3675.025588	2.235606526	Up	4.79E-23	Unknown protein
Peinf101Scf00888g01021	15.00594714	70.66868236	2.235536628	Up	0.000607948	purine permease 10
Peinf101Scf00872g15036	14.24362693	67.07832893	2.235530194	Up	0.000318587	Unknown protein
Peinf101Scf01136g05008	743.1616117	3499.263852	2.235303565	Up	1.68E-34	Protein of unknown function (DUF506)
Peinf101Scf00073g04020	77.81539856	366.0147065	2.23377404	Up	8.48E-12	Chaperone DnaJ-domain superfamily protein
Peinf101Scf00680g05019	243.1585315	1142.733515	2.232519891	Up	6.72E-19	Unknown protein
Peinf101Scf01519g02005	161.6643174	759.7232732	2.232472736	Up	1.84E-16	alpha/beta-Hydrolases superfamily protein
Peinf101Scf00381g06011	64.93967429	304.8378683	2.230870078	Up	3.07E-10	Protein of unknown function (DUF962)
Peinf101Scf00671g01004	8.043152836	37.74479641	2.230444725	Up	0.006356572	FASCICLIN-like arabinogalactan-protein 12
Peinf101Scf01380g01029	223.3628884	1046.003256	2.227425935	Up	7.86E-22	Major facilitator superfamily protein
Peinf101Scf02272g00006	5.703777302	26.70667717	2.227210929	*	0.024707648	acyl-CoA thioesterase [Citrus reticulata]
Peinf101Scf01933g01026	113.7888231	532.5674904	2.226605509	Up	8.98E-15	Tetratricopeptide repeat (TPR)-like superfamily protein
Peinf101Scf03991g00006	7.530761049	35.09150196	2.220254124	Up	0.006245503	5-AMP-activated protein kinase beta-2 subunit protein
Peinf101Scf16982g00002	7.530761049	35.09150196	2.220254124	Up	0.006245503	SNF1-related protein kinase regulatory subunit beta-3
Peinf101Scf01528g01003	900.0759258	4191.764918	2.2194392	Up	5.51E-27	oligopeptide transporter 7
Peinf101Scf01844g00042	146.3523303	680.7295609	2.217636043	Up	3.47E-15	Acyl-CoA thioesterase family protein
Peinf101Scf01278g08003	402.0528805	1867.477374	2.215633593	Up	5.85E-23	6-phosphogluconolactonase 1
Peinf101Scf17242g00014	10.38205352	48.222379	2.215610996	Up	0.002920842	2-oxoglutarate (2OG) and Fe(II)-dependent oxygenase superfamily protein
Peinf101Scf02974g03022	77.18934199	357.7975098	2.212669782	Up	7.52E-13	D-3-phosphoglycerate dehydrogenase
Peinf101Scf00264g02015	74.93003122	347.0242558	2.211420548	Up	2.90E-08	xyloglucan endotransglucosylase/hydrolase 9
Peinf101Scf00458g03031	82.59578234	382.027221	2.209535421	Up	2.13E-10	Mediator of RNA polymerase II transcription subunit 33A
Peinf101Scf03510g01020	3.749297591	17.28537778	2.204859889	*	0.062098561	RNA helicase family protein
Peinf101Scf03005g07036	81.46817632	375.4466205	2.204299287	Up	2.07E-11	oxophytodienoate-reductase 3
Peinf101Scf00962g12015	10.94562293	50.29076062	2.199939311	Up	0.003369248	Pentatricopeptide repeat (PPR) superfamily protein
Peinf101Scf00835g02003	2725.851679	12522.68856	2.199765367	Up	1.43E-09	Polygalacturonase inhibitor
Peinf101Scf00152g14021	2.851079232	13.09729733	2.1996891	*	0.089378025	Pathogenesis-related thaumatin superfamily protein
Peinf101Scf00500g03003	40.16570797	184.4051062	2.198842394	Up	5.69E-09	Dof-type zinc finger DNA-binding family protein
Peinf101Scf00206g09024	22.13615917	101.5483768	2.197690352	Up	6.72E-05	dCTP pyrophosphatase 1
Peinf101Scf00131g00007	69.13535236	317.1287433	2.197573117	Up	4.92E-06	Unknown protein
Peinf101Scf00445g18020	82.45819088	377.4480316	2.194543309	Up	3.63E-09	Cysteine proteinases superfamily protein isoform 1
Peinf101Scf02337g00005	9.965049724	45.59358216	2.193881853	Up	0.002413157	MATE efflux family protein
Peinf101Scf00382g03010	7.096963247	32.46890512	2.193784996	Up	0.009083248	CBS domain-containing protein with a domain of unknown function (DUF21)
Peinf101Scf00796g01035	9.040991257	41.35383223	2.193468165	*	0.015311724	UDP-Glycosyltransferase superfamily protein
Peinf101Scf01142g06036	30.71214097	140.2558429	2.191179881	Up	0.000112284	Metal transporter Nramp1
Peinf101Scf00301g04018	6.665198774	30.39852785	2.189281652	*	0.015297782	GRAS family transcription factor
Peinf101Scf00845g01013	8.042318991	36.67091742	2.188952894	Up	0.004878027	prohibitin 3
Peinf101Scf00056g14002	444.7546687	2027.36872	2.188526842	Up	8.74E-26	LEM3 (ligand-effect modulator 3) family protein / CDC50 family protein
Peinf101Scf02543g01001	153.0125927	696.1710233	2.185791376	Up	1.84E-20	heat shock protein 70
Peinf101Scf00756g05042	8.077765597	36.63863591	2.181337604	*	0.020007951	Short-chain dehydrogenase reductase 2a
Peinf101Scf00516g04002	8.423373158	38.2059701	2.181328108	Up	0.01099034	NA
Peinf101Scf01317g05024	10.41342945	47.13522538	2.178360357	Up	0.002155904	Dedicator of cytokinesis protein 8
Peinf101Scf02279g02029	58.2874866	263.4329201	2.176177546	Up	8.03E-09	alpha/beta-Hydrolases superfamily protein
Peinf101Scf00738g01008	7.081628376	31.95543892	2.173908461	Up	0.00859941	phosphatidylinositol-4-phosphate 5-kinase 1
Peinf101Scf02621g00004	8.011006192	36.13354791	2.173283555	Up	0.005746435	NA
Peinf101Scf00177g03016	10.79475649	48.67000519	2.172702229	Up	0.004059415	phospholipase D P1
Peinf101Scf00232g09036	166.6070111	750.8691522	2.17211241	Up	1.78E-14	glyceraldehyde-3-phosphate dehydrogenase C2
Peinf101Scf00167g00014	1.857183946	8.369053998	2.171947841	*	0.227857805	alpha amylase
Peinf101Scf00982g02003	102.2077438	460.3177807	2.171125664	Up	4.98E-13	bZIP transcription factor protein [Solanum chacoense]
Peinf101Scf01317g00023	0.929326367	4.182666173	2.170165612	*	0.356336366	2-oxoglutarate (2OG) and Fe(II)-dependent oxygenase superfamily protein
Peinf101Scf01844g09006	0.928704534	4.17878228	2.169791011	*	0.383450361	UDP-Glycosyltransferase superfamily protein
Peinf101Scf00463g04032	596.9765338	2678.660291	2.165765502	Up	4.20E-32	Subtilase family protein
Peinf101Scf00792g06027	123.779981	555.2363096	2.165323911	Up	9.06E-18	Protein of unknown function (DUF620)
Peinf101Scf00011g05007	14.59041683	65.41133084	2.164519467	Up	0.001869081	early nodulin-like protein 1
Peinf101Scf08825g00007	2.803783416	12.56531684	2.164000235	*	0.115317355	Protein of unknown function (DUF640)
Peinf101Scf02757g03067	7.595410223	34.02830891	2.163535665	*	0.01755983	F-box/kelch-repeat protein
Peinf101Scf06725g00014	7.595410223	34.02830891	2.163535665	*	0.01755983	F-box/kelch-repeat protein
Peinf101Scf00232g04012	35.43886474	158.7064641	2.162956596	Up	7.47E-08	arabinose kinase
Peinf101Scf00809g05034	86.53923774	387.5266936	2.162869371	Up	1.01E-11	GDT1-like protein 3
Peinf101Scf00056g03003	0.468315345	2.093313084	2.160235886	*	0.55895769	NA
Peinf101Scf00456g02005	0.468315345	2.093313084	2.160235886	*	0.55895769	NA
Peinf101Scf00504g13011	0.468315345	2.093313084	2.160235886	*	0.55895769	DNA-directed RNA polymerase II subunit 2
Peinf101Scf00853g01004	0.468315345	2.093313084	2.160235886	*	0.55895769	plant U-box 24
Peinf101Scf00197g23011	95.27755097	425.7699559	2.159865915	Up	1.18E-13	glycerol-3-phosphate dehydrogenase [Ricinus communis]
Peinf101Scf00336g23022	1.875017238	8.373079025	2.158854383	*	0.173347238	Unknown protein
Peinf101Scf00889g22041	1.87471762	8.368872917	2.158360035	*	0.181969616	Protein of unknown function (DUF1262)
Peinf101Scf00049g04022	0.468498992	2.090876573	2.157990051	*	0.494995083	Disease resistance protein (CC-NBS-LRR class) family
Peinf101Ctg13681931g00002	0.468470901	2.088651801	2.156540659	*	0.488639421	Cytochrome P450 superfamily protein
Peinf101Scf00276g04038	0.468470901	2.088651801	2.156540659	*	0.488639421	poly(ADP-ribose) glycohydrolase 2
Peinf101Scf00301g00005	0.468470901	2.088651801	2.156540659	*	0.488639421	Cytochrome P450 superfamily protein
Peinf101Scf00301g01009	0.468470901	2.088651801	2.156540659	*	0.488639421	Cytochrome P450 superfamily protein
Peinf101Scf00994g05023	0.468470901	2.088651801	2.156540659	*	0.488639421	Unknown protein
Peinf101Scf00296g00010	0.468394622	2.086475217	2.155271369	*	0.495715363	Adenine nucleotide alpha hydrolases-like superfamily protein
Peinf101Scf00665g14008	0.468394622	2.086475217	2.155271369	*	0.495715363	Unknown protein
Peinf101Scf01920g00011	0.468394622	2.086475217	2.155271369	*	0.495715363	Calcium-dependent protein kinase substrate protein, putative
Peinf101Scf02979g00021	0.468394622	2.086475217	2.155271369	*	0.495715363	RNI-like superfamily protein
Peinf101Scf00793g14032	2042.396307	9096.03864	2.154975548	Up	3.16E-21	Cathepsin B-like cysteine proteinase 6
Peinf101Scf01262g01002	1.410133409	6.278587289	2.154608324	*	0.231262863	Unknown protein
Peinf101Scf00523g04020	0.468168135	2.08444884	2.154567315	*	0.560376738	Polynucleotidyl transferase, ribonuclease H-like superfamily protein
Peinf101Scf01326g05015	0.468168135	2.08444884	2.154567315	*	0.560376738	glycine-rich protein
Peinf101Scf02138g02035	0.468168135	2.08444884	2.154567315	*	0.560376738	Protein phosphatase 2C family protein
Peinf101Scf02936g00010	0.468168135	2.08444884	2.154567315	*	0.560376738	Peroxisomal membrane 22 kDa (Mpv17/PMP22) family protein
Peinf101Scf00084g00003	181.5974399	807.9853486	2.153585269	Up	1.25E-15	alpha/beta-Hydrolases superfamily protein
Peinf101Scf00793g08001	3.762626745	16.72613687	2.152292189	*	0.16271257	Zinc finger (C3HC4-type RING finger) family protein
Peinf101Scf12821g00007	45.71705319	203.1772356	2.151934449	Up	1.76E-08	Hsp20/alpha crystallin family protein [Solanum demissum]
Peinf101Scf00364g10021	0.945349078	4.195260371	2.149841292	*	0.320977386	Unknown protein
Peinf101Scf00244g13023	38.37849576	170.2180641	2.149014077	Up	4.94E-07	Integral membrane Yip1 family protein
Peinf101Scf01294g07094	0.945232271	4.190871451	2.148509479	*	0.309814126	calcium-dependent protein kinase 20
Peinf101Scf05621g00006	10.86161041	48.15435456	2.148428244	Up	0.004316696	late embryogenesis abundant domain-containing protein / LEA domain-containing protein
Peinf101Scf01556g04024	4.726120924	20.94989196	2.148214356	*	0.033045114	DNAJ heat shock N-terminal domain-containing protein
Peinf101Scf00586g11034	0.945176239	4.18867462	2.147838551	*	0.312682471	Unknown protein
Peinf101Scf00187g00010	771.6076553	3419.234135	2.147733854	Up	6.74E-25	Plant neutral invertase family protein
Peinf101Scf00754g03029	5.56064025	24.61338369	2.146120095	*	0.107693611	Protein disulfide-isomerase
Peinf101Scf00116g06003	76.3279101	337.693253	2.14543076	Up	2.23E-09	CBL-interacting protein kinase 12
Peinf101Scf07620g00007	29.34074982	129.793769	2.14524348	Up	0.0002531	Adenine nucleotide alpha hydrolases-like superfamily protein
Peinf101Scf00337g02006	1.425986309	6.298109888	2.142958799	*	0.256443592	Galactosyl transferase GMA12/MNN10 family protein
Peinf101Scf00805g03012	5.2224756	23.05662949	2.142375877	*	0.028887882	Digalactosyldiacylglycerol synthase 2, chloroplastic
Peinf101Scf01241g02015	1.425411009	6.285168008	2.140573338	*	0.234338174	Unknown protein
Peinf101Scf01508g01002	683.313578	3010.209783	2.139244333	Up	8.60E-25	Uncharacterised conserved protein UCP015417, vWA
Peinf101Scf01226g01042	1.425854097	6.277966329	2.138470929	*	0.28094398	Leucine-rich receptor-like protein kinase family protein
Peinf101Scf02187g03008	37.62611766	165.3846894	2.13601934	Up	2.71E-05	UDP-Glycosyltransferase superfamily protein
Peinf101Scf04562g00024	11.32560505	49.71801123	2.134180463	Up	0.004979164	DnaJ/Hsp40 cysteine-rich domain superfamily protein
Peinf101Scf00967g03011	0.478907316	2.102326568	2.134168409	*	0.498866015	NAC domain containing protein 73
Peinf101Scf00985g03013	0.478907316	2.102326568	2.134168409	*	0.498866015	laccase 17
Peinf101Scf02786g00008	0.478907316	2.102326568	2.134168409	*	0.498866015	Shugoshin C terminus
Peinf101Scf01189g03016	98.77494627	433.5187105	2.133877199	Up	4.78E-10	Digalactosyldiacylglycerol synthase 2, chloroplastic
Peinf101Ctg13640667g00001	0.47876162	2.100219401	2.133160641	*	0.492446075	receptor-like protein kinase 2.33 [Solanum arcanum]
Peinf101Scf00661g03002	0.47876162	2.100219401	2.133160641	*	0.492446075	SAUR-like auxin-responsive protein family
Peinf101Scf00889g02026	0.47876162	2.100219401	2.133160641	*	0.492446075	Bidirectional sugar transporter N3
Peinf101Scf01466g00005	0.47876162	2.100219401	2.133160641	*	0.492446075	Unknown protein
Peinf101Scf00733g11005	1432.194876	6279.360037	2.132389723	Up	2.85E-35	Cysteine proteinases superfamily protein
Peinf101Scf00262g05006	0.479839071	2.103647677	2.13227056	*	0.563145178	Late blight resistance protein R1-A
Peinf101Scf00569g06016	0.479839071	2.103647677	2.13227056	*	0.563145178	NA
[truncated: 22,085 more rows]
