# Supplementary material for: Induced production of specialized steroids by transcriptional reprogramming in Petunia hybrida
Source: PNAS Nexus. 2023 Oct 31;2(10):pgad326. doi: 10.1093/pnasnexus/pgad326 (PMC10619512; doi:10.1093/pnasnexus/pgad326)
Supplement: pgad326_Supplementary_Data [file pgad326_supplementary_data.zip › PNASNEXUS-PNASNEXUS-2023-00661RR-s04.xlsx]

## Sheet: Dataset_S5
Datase S5. Summary of LC-MS analysis
						Peak area																														MS/MS
			Hits by identities of parental ion masses with reported ones			Control										PhERF1 OX																					Precuorsor ions
peak ID	retention time	m/z	Plant, Cell and Environment (2016) 39, 2725–2739	DNP_Petunia		control_1	control_2	control_3	control_4	control_5	control_6	control_7	control_8	Average		PhERF1 OX_1	PhERF1 OX_2	PhERF1 OX_3	PhERF1 OX_4	PhERF1 OX_5	PhERF1 OX_6	PhERF1 OX_7	PhERF1 OX_8	PhERF1 OX_9	PhERF1 OX_10	PhERF1 OX_11	PhERF1 OX_12	PhERF1 OX_13	PhERF1 OX_14	PhERF1 OX_15	PhERF1 OX_16	PhERF1 OX_17	PhERF1 OX_18	Average	Fold change (OX/control)	Filename	Retantion time	m/z	intensity	MS/MS spectra
00001	0.637	117.93				0.00631202	0.00629755	0.00671583	0.00634888	0.00613678	0.0063188	0.00644039	0.00650271	0.00638412		0.00570073	0.00620301	0.00636716	0.00733719	0.00698236	0.00639689	0.00584303	0.00686832	0.0057967	0.00647029	0.00587068	0.00711045	0.00655893	0.00664311	0.00658493	0.00644903	0.00673247	0.00649942	0.00646748	1.01306
00002	0.645	158.96				0.0202489	0.0176835	0.0213295	0.0224243	0.0214173	0.0216735	0.0230051	0.0198073	0.0209487		0.0176267	0.0194526	0.0218011	0.0222023	0.0227625	0.0210841	0.019656	0.0235583	0.0206247	0.0218693	0.0206765	0.0225686	0.0235465	0.0212579	0.0212956	0.0209078	0.0221767	0.0199402	0.0212782	1.01573	zblank22052301_FDDAp.TXT_4	0.69	158.963	1592	97.9711:102;98.0572:16;100.9334:270;101.0254:16;141.9537:20;141.9632:26;
00003	0.659	141.961				0.0223824	0.0225956	0.025735	0.0274018	0.0238475	0.0261472	0.0270368	0.0250484	0.0250243		0.0233388	0.0239808	0.0267039	0.0255921	0.0261559	0.0263552	0.0229281	0.0271573	0.0238128	0.0242831	0.0254435	0.0272899	0.0265768	0.0280738	0.0250491	0.0265829	0.0259739	0.0245028	0.0255445	1.02079	zblank22052301_FDDAp.TXT_2	0.629	141.959	8315	97.9717:373;99.9649:41;126.9460:19;141.9535:39;179.9911:22;
00004	0.659	145.929				0.0143157	0.013905	0.0136331	0.0134723	0.0122245	0.0134464	0.0121079	0.014462	0.0134459		0.0121084	0.0105079	0.0130654	0.0149972	0.0154171	0.0138045	0.0121418	0.0120882	0.0130426	0.011689	0.013526	0.0144911	0.0131703	0.0127415	0.0133016	0.0132205	0.0122262	0.0135968	0.0130631	0.971534	05_FDDAp.TXT_4	0.669	145.929	1061	97.9690:23;100.9324:27;100.9555:31;112.1145:40;146.1698:147;
00005	0.665	97.9698				0.0147575	0.014371	0.0156344	0.013739	0.0151824	0.0153673	0.0150061	0.0140459	0.0147629		0.0116751	0.0137955	0.0159943	0.0154815	0.0169392	0.0146233	0.0142921	0.0168411	0.0148511	0.0151756	0.0137139	0.0167522	0.0157545	0.0154519	0.0143946	0.014936	0.0171274	0.0132068	0.0150559	1.01984	zblank22052301_FDDAp.TXT_3	0.676	97.9681	2666	56.9409:16;81.0665:53;97.9735:24;
00006	0.669	96.9613				0.0115257	0.0122298	0.012975	0.0138025	0.0131327	0.0131178	0.0137696	0.0129274	0.0129351		0.0103981	0.0128775	0.0128744	0.013926	0.0137553	0.0131136	0.012434	0.0141487	0.0131005	0.0123483	0.0113422	0.0142351	0.0126456	0.0132596	0.0145527	0.0138783	0.0108527	0.011413	0.012842	0.992804	01_FDDAp.TXT_4	0.664	96.9616	1021	56.9423:16;
00008	0.706	231.915				0.00631202	0.00629755	0.00671583	0.00634888	0.00613678	0.0063188	0.00644039	0.00650271	0.00638412		0.00570073	0.00620301	0.00636716	0.00752795	0.00721976	0.00651203	0.00650914	0.00686832	0.00588945	0.00581096	0.00622292	0.00711045	0.00655893	0.00664311	0.00658493	0.00644903	0.00673247	0.0066684	0.00653215	1.02319
00010	0.707	146.164				0.0287954	0.0315885	0.034197	0.0316809	0.0309907	0.0345385	0.0234559	0.0298344	0.0306352		0.045355	0.0319455	0.0439334	0.0426878	0.0317418	0.0525057	0.0375123	0.0411825	0.029853	0.0255012	0.0306332	0.0418806	0.0404292	0.0364972	0.0364015	0.0379848	0.0445555	0.0341869	0.0380437	1.24183	03_FDDAp.TXT_7	0.712	146.164	2177	72.0777:29;75.0946:28;84.0164:250;100.9324:21;110.0076:24;112.1131:29;129.1469:37;146.1589:61;147.1667:20;
00013	0.709	129.139				0.00711995	0.00833795	0.00779036	0.00749168	0.00730276	0.00861884	0.00644039	0.00716599	0.00753349		0.0116295	0.00765452	0.0106077	0.0103161	0.0083928	0.012717	0.00911513	0.00895629	0.00712994	0.00652616	0.00787845	0.0107937	0.0099958	0.00856961	0.00813897	0.00859011	0.0100987	0.00786429	0.00916526	1.2166	17_FDDAp.TXT_11	0.72	129.137	1014	66.0206:35;66.0252:45;84.0279:27;84.9535:69;84.9598:29;110.0008:64;110.0094:385;111.0046:46;112.1104:41;129.1398:29;
00019	0.725	242				0.0213599	0.0159706	0.0215712	0.0171547	0.015882	0.0168838	0.0227346	0.021576	0.0191416		0.0128038	0.0195023	0.0152812	0.0197957	0.0213381	0.0143802	0.0176109	0.0180225	0.0202537	0.0186398	0.0156982	0.0181174	0.0177616	0.0195307	0.0171998	0.0158904	0.013236	0.0165085	0.0173095	0.904287	01_FDDAp.TXT_9	0.743	242	1317	108.9608:44;110.9615:26;138.9751:55;153.0025:29;169.9914:41;178.9554:63;182.9635:268;183.9670:82;184.9565:16;185.9654:16;200.9370:21;202.9292:22;223.9867:79;224.9842:30;225.9723:17;226.0031:16;241.9949:24;244.9820:24;
00020	0.726	243.998				0.00631202	0.00629755	0.00671583	0.00634888	0.00613678	0.0063188	0.00775423	0.00771222	0.00669954		0.00570073	0.00621542	0.00636716	0.00733719	0.00698236	0.00639689	0.00641565	0.00686832	0.0057967	0.00661556	0.00587068	0.00711045	0.00655893	0.00664311	0.00658493	0.00644903	0.00673247	0.00649942	0.00650805	0.971419
00024	0.739	268.948				0.0305123	0.021991	0.0223503	0.0217132	0.0254185	0.0193102	0.0250145	0.0270513	0.0241702		0.0184134	0.0252711	0.0198146	0.031682	0.0255415	0.0320484	0.023711	0.021855	0.0215405	0.0227633	0.0230013	0.0221846	0.0223397	0.0252305	0.0199392	0.0225458	0.0176929	0.0198232	0.0230777	0.9548	17_FDDAp.TXT_11	0.758	268.949	2120	136.9603:16;137.9633:28;148.9426:17;150.9586:33;180.9436:19;222.9474:74;223.9438:17;227.8558:16;
00025	0.739	270.946				0.0142652	0.0107436	0.0102349	0.0116185	0.0130468	0.010742	0.0129967	0.0122121	0.0119825		0.00876773	0.0110165	0.00999643	0.0165087	0.0119817	0.0155956	0.0119432	0.011525	0.0109442	0.0110073	0.0103794	0.0111634	0.00983839	0.0127149	0.00923207	0.0107441	0.0080251	0.00973612	0.0111733	0.932473
00026	0.739	296.941				0.00987199	0.00688952	0.00698446	0.00700917	0.00746232	0.0063188	0.00873317	0.00758216	0.00760645		0.00604278	0.00860978	0.00636716	0.00877528	0.00842073	0.00976165	0.0072921	0.00857166	0.00581988	0.00677201	0.00855945	0.00742331	0.00655893	0.00892833	0.00658493	0.00813868	0.00673247	0.00649942	0.0075477	0.992276
00030	0.745	382.927				0.0322796	0.0226712	0.0223771	0.0242146	0.0277873	0.0211301	0.0273073	0.0273504	0.0256397		0.0190747	0.0280748	0.0194326	0.0350424	0.0284741	0.034121	0.0246693	0.0249457	0.0218999	0.0226181	0.0247978	0.0229668	0.022707	0.0272899	0.0210981	0.0238356	0.0190529	0.0191603	0.0244034	0.951781	07_FDDAp.TXT_10	0.731	382.93	1777	178.9641:101;181.1348:20;195.9446:68;223.9490:63;266.8726:22;269.9373:18;333.4167:58;336.9110:68;337.8868:28;337.9234:49;337.9411:66;339.9181:23;708.6001:16;709.7007:16;709.7750:20;709.8315:16;709.9138:17;709.9842:16;711.1061:20;711.1842:16;
00036	0.747	384.928				0.0235312	0.0177213	0.0147614	0.0167738	0.0188031	0.01653	0.0205191	0.0201064	0.0185933		0.0139212	0.0198	0.015192	0.0251666	0.0188663	0.0246664	0.0179147	0.0180637	0.0166829	0.0164048	0.0161561	0.0168233	0.0137344	0.0207796	0.0139864	0.0163934	0.0150807	0.0136358	0.0174038	0.936027
00048	0.752	514.881				0.00636251	0.00629755	0.00671583	0.00634888	0.00613678	0.0063188	0.00644039	0.00650271	0.00639043		0.00570073	0.00620301	0.00636716	0.00780677	0.00698236	0.00702378	0.00584303	0.00686832	0.0057967	0.00558747	0.00587068	0.00711045	0.00655893	0.00664311	0.00658493	0.00644903	0.00673247	0.00649942	0.00647935	1.01391
00050	0.752	640.885				0.0123084	0.0104791	0.00711878	0.006806	0.0122981	0.00707705	0.00815354	0.0129274	0.00964605		0.00869932	0.0107684	0.00636716	0.0171837	0.00879778	0.0150455	0.00815687	0.00798099	0.00610972	0.00657086	0.00826592	0.00839034	0.00655893	0.00908777	0.00658493	0.00657801	0.00673247	0.00649942	0.00857656	0.889126
00053	0.753	466.883				0.0104527	0.00784674	0.00873057	0.009117	0.00929108	0.00884631	0.00967347	0.00996215	0.00924		0.00786701	0.00893234	0.00643083	0.0101253	0.00939826	0.0105932	0.00946571	0.00938213	0.008069	0.00777775	0.00900562	0.00860365	0.00935303	0.00960593	0.00730927	0.00922212	0.00877913	0.00649942	0.00868999	0.940474
00059	0.754	638.888				0.00959426	0.00841352	0.00671583	0.00634888	0.00772006	0.0063188	0.00770271	0.00962401	0.00780476		0.00614539	0.00620301	0.00636716	0.0129428	0.00748509	0.0118215	0.0105058	0.00686832	0.0057967	0.00558747	0.0075497	0.00712467	0.00655893	0.00762629	0.00658493	0.00656512	0.00673247	0.00649942	0.00749804	0.9607
00066	0.756	128.019				0.0197819	0.0184644	0.018173	0.0191101	0.0213192	0.0212564	0.0224255	0.0209387	0.0201837		0.0196561	0.0223805	0.0202603	0.0248584	0.0224553	0.024321	0.0230449	0.0208934	0.0221666	0.0197908	0.0199838	0.0219144	0.0216576	0.0209524	0.020005	0.0194116	0.0188374	0.0205771	0.021287	1.05467	22_FDDAp.TXT_9	0.726	128.02	2068	67.0191:26;68.9789:18;68.9856:76;70.9844:43;82.0155:19;84.0225:85;84.9583:66;84.9642:67;85.9702:55;88.9492:33;110.0087:204;111.0095:105;113.0078:22;300.2485:17;
00068	0.756	156.015				0.00826874	0.00767041	0.00738741	0.00759327	0.00810054	0.00803751	0.00900367	0.00929888	0.00817005		0.00790122	0.00874625	0.00771699	0.0087606	0.00885364	0.00917314	0.00822699	0.00778868	0.0075473	0.00746485	0.00778452	0.00730955	0.00882831	0.00821088	0.00751999	0.00745508	0.00720374	0.00649942	0.00794395	0.972326
00069	0.756	540.88				0.00701896	0.00629755	0.00671583	0.00634888	0.00613678	0.0063188	0.00644039	0.00759517	0.00660904		0.00572354	0.00791504	0.00636716	0.00989053	0.00698236	0.00777862	0.00792315	0.00686832	0.0057967	0.00606799	0.00635208	0.00711045	0.00655893	0.00664311	0.00684832	0.00644903	0.00673247	0.00649942	0.00691707	1.04661
00072	0.756	654.863				0.00700634	0.00729256	0.00671583	0.00634888	0.00780598	0.0063188	0.00692986	0.00868762	0.00713823		0.00734255	0.00776617	0.00636716	0.0106683	0.00789007	0.00894285	0.00898658	0.00686832	0.0057967	0.00609034	0.00699785	0.00750864	0.00710988	0.00664311	0.00658493	0.0066554	0.00673247	0.00649942	0.00730282	1.02306
00073	0.756	656.86				0.00743555	0.00671318	0.00671583	0.00690759	0.00678727	0.0063188	0.00644039	0.0079203	0.00690486		0.00662425	0.0076173	0.00636716	0.0100519	0.00698236	0.00880212	0.0084724	0.00686832	0.0057967	0.00558747	0.00677477	0.00711045	0.00655893	0.00664311	0.00658493	0.00644903	0.00673247	0.00659041	0.00703412	1.01872
00075	0.757	66.0195				0.063865	0.0583027	0.0660837	0.0645681	0.0630492	0.060294	0.0665164	0.0615287	0.063026		0.0514206	0.0667568	0.0624618	0.0696006	0.0692371	0.0731548	0.0592367	0.0649606	0.0577351	0.0552489	0.0607263	0.0658712	0.0610636	0.0664178	0.0611213	0.0614077	0.0601344	0.0579358	0.0624717	0.991206
00076	0.757	112.006				0.138902	0.116945	0.137768	0.137796	0.128197	0.128777	0.143994	0.133813	0.133274		0.107949	0.134047	0.130552	0.139876	0.13698	0.153781	0.127927	0.13385	0.124907	0.124522	0.130517	0.129424	0.127781	0.133008	0.120768	0.12969	0.127674	0.117301	0.129475	0.971496
00082	0.757	284.927				0.0110587	0.00993753	0.0120079	0.0119359	0.0112794	0.0116898	0.011451	0.0117829	0.0113929		0.0106604	0.0115872	0.0120467	0.0134564	0.0129034	0.0126658	0.0114523	0.0119646	0.0111876	0.0108844	0.0128568	0.0124717	0.0107173	0.0121436	0.0113261	0.0116728	0.0125359	0.00972312	0.011792	1.03503
00084	0.757	512.887				0.00858434	0.00634793	0.00702475	0.00713615	0.00613678	0.00696331	0.00644039	0.00893473	0.00719605		0.00570073	0.00750564	0.00696567	0.00895137	0.00751302	0.0100303	0.00798158	0.00686832	0.00665461	0.00685023	0.00738532	0.00711045	0.00704429	0.00717455	0.00658493	0.00646193	0.00673247	0.00695437	0.00724832	1.00726
00091	0.758	68.9823				0.0652157	0.0633155	0.0668359	0.0629047	0.0641416	0.0617725	0.0645972	0.0638566	0.06408		0.0543052	0.0658388	0.0612775	0.0737974	0.0728121	0.0685874	0.0599378	0.064521	0.0567265	0.0537849	0.0575914	0.0681181	0.0649202	0.0671884	0.0614374	0.0619365	0.0628812	0.0609515	0.0631452	0.985412	12_FDDAp.TXT_10	0.775	68.9829	4046	66.0124:41;66.0190:33;68.9807:16;
00092	0.758	70.9806				0.0142778	0.0119276	0.0114169	0.0105391	0.0125927	0.0111084	0.0129323	0.0127973	0.012199		0.00900716	0.0119346	0.011359	0.0143075	0.0129313	0.0125507	0.0118029	0.011786	0.0104341	0.00992334	0.0120349	0.0131543	0.0115568	0.0127149	0.0121821	0.0134398	0.0117953	0.011361	0.0119042	0.975834
00093	0.758	114.987				0.141414	0.13439	0.133524	0.13438	0.139121	0.130016	0.138211	0.141343	0.13655		0.125952	0.143488	0.133583	0.166246	0.151629	0.158131	0.139497	0.13249	0.118705	0.112766	0.12319	0.14521	0.137003	0.138044	0.123955	0.129626	0.129034	0.126167	0.135262	0.990568	25_FDDAp.TXT_6	0.718	114.988	4135	68.9831:390;70.9794:27;
00095	0.758	202.97				0.0241498	0.0213739	0.0218936	0.0246972	0.0251485	0.020852	0.0242545	0.0251655	0.0234419		0.0230538	0.0246384	0.0235712	0.0277346	0.0244522	0.0295408	0.0255574	0.0217451	0.0222941	0.0235791	0.0232244	0.021758	0.0235597	0.0227327	0.0189514	0.021385	0.021894	0.0185623	0.0232352	0.991185
00097	0.758	398.907				0.0383392	0.0367021	0.0371922	0.0366077	0.0391895	0.0365353	0.0398789	0.038457	0.0378627		0.0348087	0.037156	0.037095	0.0441258	0.0402882	0.0428336	0.0369046	0.0402758	0.0346643	0.0327984	0.0368444	0.0397332	0.0382779	0.0361518	0.035045	0.0377139	0.0373113	0.0343299	0.0375754	0.992412	17_FDDAp.TXT_10	0.757	398.907	2256	194.9243:109;195.9235:18;196.9291:23;197.9241:42;222.9388:35;238.9173:169;239.9147:16;240.9140:19;278.9027:36;336.9167:19;353.9022:78;354.8886:17;354.9117:37;355.9003:26;400.9075:17;
00098	0.758	426.899				0.0164365	0.0191068	0.0153121	0.0170404	0.0166184	0.0162646	0.0173891	0.0182206	0.0170485		0.0178661	0.0185594	0.017446	0.0227453	0.016646	0.018922	0.0184056	0.0152751	0.0159525	0.0142592	0.0175299	0.0181743	0.0196243	0.0170064	0.0152639	0.0150391	0.016508	0.0188613	0.0174491	1.0235
00099	0.758	468.88				0.00724619	0.00639831	0.00671583	0.00634888	0.00713093	0.0063188	0.00768983	0.00650271	0.00679394		0.00570073	0.0065876	0.00636716	0.00786547	0.00759681	0.00639689	0.00690646	0.00686832	0.00585467	0.00610151	0.00612899	0.00711045	0.00655893	0.00664311	0.00658493	0.00644903	0.00673247	0.00649942	0.0066085	0.972705
00102	0.758	606.866				0.00987199	0.00648647	0.00980511	0.00945984	0.00965929	0.00832817	0.00975076	0.00912981	0.00906143		0.00581475	0.00796467	0.00941066	0.00764535	0.00946808	0.00958254	0.00690646	0.00686832	0.0082429	0.00892877	0.00831288	0.00826235	0.00770018	0.00868918	0.00719074	0.00693916	0.00840212	0.00649942	0.00793492	0.875681
00104	0.758	644.846				0.00631202	0.00629755	0.00671583	0.00634888	0.00613678	0.0063188	0.00644039	0.00650271	0.00638412		0.00570073	0.00620301	0.00636716	0.00733719	0.00698236	0.00639689	0.00627542	0.00686832	0.0057967	0.00558747	0.00587068	0.00711045	0.00678193	0.00664311	0.00658493	0.00644903	0.00673247	0.00649942	0.00645485	1.01108
00107	0.759	68.0159				0.0119802	0.010731	0.0112826	0.0111867	0.010678	0.0114623	0.0135248	0.0111717	0.0115022		0.00940621	0.010756	0.0120976	0.0134564	0.0126939	0.0121797	0.0106811	0.0121707	0.0105384	0.010091	0.011894	0.0117607	0.0119241	0.0115723	0.0112339	0.0114664	0.0118087	0.0102041	0.0114408	0.994668
00108	0.759	82.0133				0.0224455	0.0183888	0.02004	0.0197069	0.0219697	0.0197273	0.0213435	0.0195081	0.0203912		0.0168628	0.021785	0.0204895	0.0234056	0.0211147	0.022274	0.0192937	0.0210857	0.0181321	0.0200367	0.0202538	0.0214878	0.0218543	0.0203013	0.0189909	0.0192568	0.0188778	0.0171715	0.0201486	0.988099
00109	0.759	86.9929				0.0610119	0.0571439	0.0577427	0.0581304	0.0612328	0.0592071	0.0592516	0.0632324	0.0596191		0.0522415	0.0610997	0.0537897	0.0732105	0.0623525	0.0643015	0.0569228	0.0563065	0.046988	0.0488009	0.052977	0.0594861	0.0611554	0.0591236	0.055129	0.0562485	0.0572798	0.0541011	0.0573063	0.961208
00110	0.759	110.009				0.870048	0.75801	0.826597	0.855004	0.83481	0.811713	0.889315	0.839903	0.835675		0.706264	0.83923	0.840961	0.902474	0.871134	0.95091	0.801033	0.841191	0.791064	0.782402	0.825277	0.8432	0.81942	0.846279	0.783211	0.807974	0.782232	0.725179	0.819968	0.981205	04_FDDAp.TXT_2	0.754	110.008	43273	66.0186:459;66.0248:62;67.0202:52;67.0253:56;68.0137:20;68.0341:17;68.5497:28;68.9819:885;68.9875:277;70.9805:45;82.0082:21;82.0162:46;84.0212:44;86.9945:24;110.0036:306;110.0121:122;110.0571:17;111.0119:77;112.0064:60;112.0146:22;
00111	0.759	138.974				0.00631202	0.00629755	0.00671583	0.00634888	0.00613678	0.0063188	0.00644039	0.00650271	0.00638412		0.00570073	0.00620301	0.00636716	0.00733719	0.00698236	0.00656321	0.00584303	0.00686832	0.0057967	0.00558747	0.00587068	0.00711045	0.00655893	0.00664311	0.00658493	0.00644903	0.00673247	0.00649942	0.00642768	1.00682
00112	0.759	151.035				0.0176105	0.0145473	0.0177969	0.0172436	0.0166552	0.0165426	0.0190249	0.0182336	0.0172068		0.0147535	0.0153463	0.0182355	0.018431	0.0164086	0.0186789	0.0150166	0.0170334	0.0171814	0.0156114	0.017025	0.0160127	0.016804	0.0181091	0.0170813	0.0166772	0.0172082	0.0156636	0.0167376	0.972732
00113	0.759	182.963				0.736511	0.625069	0.680501	0.71284	0.708466	0.665673	0.73937	0.703788	0.696527		0.564156	0.69336	0.670665	0.777008	0.750031	0.806584	0.673211	0.676983	0.619597	0.606374	0.672017	0.673843	0.654712	0.711051	0.637645	0.639241	0.63708	0.567932	0.668416	0.959641	03_FDDAp.TXT_3	0.759	182.963	43269	64.9741:18;68.9786:43;68.9854:20;84.9820:54;108.9622:928;108.9739:24;109.9618:64;110.9566:102;110.9618:80;110.9721:36;110.9846:49;111.9576:22;138.9593:43;138.9733:1002;138.9808:272;139.2230:26;139.9639:27;139.9755:109;140.9539:38;140.9663:154;141.9674:30;154.9650:27;154.9749:16;182.9471:17;182.9645:408;182.9734:88;183.9475:41;183.9634:168;184.9632:146;185.9538:16;185.9633:30;291.3017:52;
00114	0.759	184.961				0.236334	0.198675	0.219325	0.225258	0.228055	0.213424	0.232653	0.221261	0.221873		0.184499	0.225814	0.21456	0.244387	0.231912	0.262298	0.211039	0.218399	0.195256	0.195997	0.213364	0.222401	0.204219	0.232549	0.204567	0.204912	0.200506	0.183128	0.213878	0.963965	14_FDDAp.TXT_6	0.788	184.96	13280	108.9601:23;110.9546:147;110.9639:36;110.9887:28;111.9792:19;129.0091:30;139.9765:89;139.9856:49;140.9678:60;146.1958:40;156.9609:16;183.9581:59;184.9643:480;
00115	0.759	200.972				0.0748353	0.0638697	0.0687298	0.0764914	0.0761574	0.0695194	0.0776969	0.0760817	0.0729227		0.0697656	0.073729	0.0726365	0.0854782	0.0745158	0.0867034	0.0793484	0.0669112	0.0715197	0.075699	0.0765537	0.0708201	0.0777495	0.068052	0.0639396	0.0672763	0.0632986	0.0564279	0.0722458	0.990718	07_FDDAp.TXT_9	0.771	200.972	4740	82.9801:24;84.9590:21;84.9656:82;108.9628:350;108.9718:17;109.9594:74;109.9699:69;110.8493:21;110.9805:63;111.9589:37;111.9781:20;124.9438:31;138.9598:37;138.9706:361;140.9677:64;158.7519:25;182.9635:1534;183.9562:51;183.9687:35;184.9518:89;184.9620:117;185.9580:34;199.9325:77;200.9296:32;200.9434:55;202.9308:16;
00117	0.759	223.989				0.0916883	0.0732153	0.0852373	0.0915636	0.0892656	0.0815504	0.0943904	0.0861999	0.0866388		0.0705523	0.0856264	0.0870772	0.0902768	0.0909383	0.0974374	0.0815804	0.0855106	0.0790206	0.0826945	0.0874379	0.0815	0.082262	0.0873037	0.0805205	0.0821349	0.0791873	0.066554	0.0832008	0.960318	28_FDDAp.TXT_8	0.797	223.99	3164	108.9585:21;109.9666:171;207.0360:32;
00118	0.759	225.988				0.029414	0.0259837	0.0278304	0.0310333	0.0287815	0.0274994	0.0310813	0.0283388	0.0287453		0.0224381	0.0294147	0.0269076	0.0297009	0.02772	0.0323043	0.0260366	0.0288057	0.0276387	0.0269092	0.0294943	0.0276454	0.0272589	0.0280605	0.0257866	0.0251641	0.0246543	0.022267	0.0271226	0.943549
00120	0.759	312.922				0.0528063	0.0527231	0.0532162	0.0551718	0.0557342	0.051435	0.0565209	0.0548699	0.0540597		0.0472591	0.0566335	0.0527965	0.0620579	0.0567387	0.0592992	0.0534521	0.056856	0.0513356	0.0523322	0.052343	0.0557175	0.0555016	0.054128	0.0499796	0.0543911	0.0550446	0.0505005	0.0542426	1.00338	28_FDDAp.TXT_10	0.759	312.92	2846	138.9680:16;154.9612:20;198.9330:118;198.9459:681;199.0699:16;200.9450:16;312.9139:20;
00121	0.759	314.919				0.0166511	0.0170915	0.0183879	0.017561	0.0185944	0.016214	0.019669	0.0193781	0.0179434		0.0158252	0.0174553	0.0160198	0.0191501	0.01821	0.0182183	0.0161268	0.0171296	0.0162308	0.0168853	0.0172715	0.0203359	0.0185618	0.0182154	0.0168574	0.0176188	0.0178141	0.0162745	0.0174556	0.972814
00126	0.759	605.865				0.00631202	0.00629755	0.00671583	0.00634888	0.00613678	0.0063188	0.00644039	0.00650271	0.00638412		0.00570073	0.00620301	0.00636716	0.00733719	0.00698236	0.00713893	0.00650914	0.00686832	0.0057967	0.00591154	0.00587068	0.00711045	0.00655893	0.00664311	0.00658493	0.00644903	0.00673247	0.00649942	0.00651467	1.02045
00128	0.759	642.846				0.00684222	0.00731775	0.00671583	0.00634888	0.00632088	0.00706441	0.00838539	0.00760817	0.00707544		0.00719433	0.00867181	0.00658364	0.00733719	0.00698236	0.00933946	0.00750245	0.00859914	0.00784873	0.00581096	0.00737357	0.00711045	0.007569	0.00774586	0.00658493	0.00697785	0.00690751	0.00704537	0.00739915	1.04575
00129	0.759	670.838				0.00634989	0.00629755	0.0088246	0.00952333	0.00856694	0.00792377	0.00857861	0.00798533	0.00800625		0.00880193	0.00931692	0.00808629	0.0110645	0.00948205	0.00935225	0.00979292	0.00788483	0.00767483	0.00718548	0.00812502	0.00918671	0.0102057	0.0073207	0.00749365	0.00644903	0.00673247	0.00649942	0.0083697	1.0454
00136	0.76	88.9918				0.0109955	0.0103028	0.0100737	0.0101455	0.00988021	0.0091117	0.0108971	0.0115488	0.0103694		0.0092808	0.0100985	0.00939792	0.0122971	0.0116605	0.0124611	0.01206	0.00957444	0.00782554	0.00935342	0.00961617	0.011718	0.0101401	0.011373	0.00966667	0.00982833	0.0100179	0.00961913	0.0103327	0.996459
00137	0.76	116.985				0.0228621	0.0217769	0.0197177	0.0205323	0.0216874	0.0206245	0.0214594	0.0252175	0.0217347		0.0180713	0.0220331	0.02133	0.0274117	0.0239355	0.0252293	0.0229982	0.0214017	0.0195465	0.0200814	0.0205239	0.021758	0.0235597	0.0241145	0.0217171	0.0203531	0.0196857	0.0199532	0.0218724	1.00634
00139	0.76	132.999				0.00631202	0.00629755	0.00671583	0.00634888	0.00613678	0.0063188	0.00644039	0.00650271	0.00638412		0.00581475	0.00620301	0.00636716	0.00733719	0.00698236	0.00639689	0.00610013	0.00686832	0.0057967	0.00558747	0.00587068	0.00711045	0.00655893	0.00664311	0.00658493	0.00644903	0.00673247	0.00649942	0.00643905	1.0086
00141	0.76	400.907				0.0202616	0.0186281	0.0203355	0.0201895	0.021356	0.0188553	0.0206479	0.021589	0.0202329		0.0195193	0.0187951	0.0191651	0.0231415	0.0210867	0.0209562	0.0197611	0.0207149	0.0167525	0.0196455	0.0199368	0.0197671	0.020477	0.018614	0.0197021	0.0188441	0.0213958	0.0155076	0.0196546	0.971419
00143	0.76	428.898				0.00785215	0.0097612	0.00680985	0.00858369	0.0083092	0.00874521	0.00902943	0.00802435	0.00838938		0.00868792	0.00914324	0.00747504	0.0108737	0.0100825	0.0107852	0.00990978	0.00972554	0.00834725	0.00840355	0.00833637	0.0103102	0.00937926	0.00868918	0.00996958	0.00746798	0.00887339	0.00867022	0.00917388	1.09351
00144	0.76	482.858				0.00631202	0.00629755	0.00671583	0.00634888	0.00613678	0.0063188	0.00651768	0.00650271	0.00639378		0.00570073	0.00620301	0.00664731	0.00733719	0.00698236	0.00639689	0.00584303	0.00686832	0.00580829	0.00558747	0.00589416	0.00711045	0.00655893	0.00664311	0.00658493	0.00644903	0.00673247	0.00649942	0.00643595	1.0066
00151	0.76	688.811				0.00631202	0.00629755	0.00671583	0.00634888	0.00613678	0.0063188	0.00644039	0.00650271	0.00638412		0.00570073	0.00620301	0.00636716	0.00733719	0.00698236	0.00639689	0.00584303	0.00686832	0.0057967	0.00558747	0.00587068	0.00711045	0.00655893	0.00664311	0.00658493	0.00644903	0.00688058	0.00649942	0.00642667	1.00666
00156	0.761	528.867				0.00874845	0.00857726	0.0095902	0.00942174	0.00841966	0.0107672	0.00989245	0.00976707	0.00939801		0.0085739	0.00890753	0.0106586	0.00937693	0.011102	0.009864	0.00911513	0.00962939	0.00864867	0.00726371	0.00962792	0.0100115	0.00990398	0.00830388	0.0101408	0.00757117	0.0111086	0.00768231	0.009305	0.990103
00161	0.761	672.839				0.00631202	0.00733034	0.00671583	0.00634888	0.00622269	0.00686221	0.00785728	0.00755615	0.00690068		0.00570073	0.00620301	0.00706754	0.00953834	0.00698236	0.00639689	0.00738559	0.00686832	0.00609813	0.00628031	0.00661039	0.00711045	0.00655893	0.00664311	0.00658493	0.00644903	0.00673247	0.00649942	0.00676166	0.979855
00167	0.762	88.9537				0.00631202	0.00629755	0.00838135	0.00763136	0.00613678	0.00768366	0.00647904	0.0067238	0.00695569		0.00647603	0.00620301	0.00781887	0.00733719	0.00698236	0.00639689	0.00647408	0.00781615	0.00581988	0.00604564	0.00587068	0.00813436	0.00819866	0.00673611	0.00845504	0.00762276	0.00860409	0.0066424	0.00709079	1.01942
00172	0.763	125.987				0.0632969	0.0696635	0.0878699	0.0888844	0.0694315	0.0843306	0.0739744	0.0701122	0.0759454		0.0762302	0.0699328	0.0928713	0.071112	0.0794314	0.06663	0.0743351	0.0790544	0.081061	0.0720001	0.078127	0.091284	0.091274	0.0698058	0.0838656	0.0770659	0.0968667	0.0759782	0.0792736	1.04382	29_FDDAp.TXT_9	0.746	125.986	1866	66.0150:18;66.0204:104;68.9749:20;68.9814:87;69.9897:67;82.0117:22;83.0126:53;83.0310:25;84.0851:17;84.9602:1185;86.9611:34;86.9898:23;87.9905:31;109.9862:25;110.0051:194;111.0049:93;111.0117:78;112.1114:22;125.9870:99;129.0188:34;
00173	0.763	213.916				0.00631202	0.00629755	0.0071725	0.00920588	0.00613678	0.00920017	0.00644039	0.00650271	0.0071585		0.0114927	0.00620301	0.0121867	0.00901007	0.00805765	0.0115656	0.00800495	0.00758263	0.00718791	0.00614621	0.00749099	0.00813436	0.0119897	0.00681583	0.0104964	0.00791941	0.0115798	0.00687638	0.00881891	1.23195
00174	0.763	216.949				0.00631202	0.00629755	0.00671583	0.00645047	0.00613678	0.0063188	0.00644039	0.00650271	0.00639682		0.00570073	0.00620301	0.00668551	0.00733719	0.00698236	0.00639689	0.00710513	0.00686832	0.00595901	0.00577744	0.00587068	0.00711045	0.00717546	0.00664311	0.00658493	0.00644903	0.00673247	0.00649942	0.00656006	1.02552
00175	0.763	239.971				0.00681698	0.00724218	0.00870371	0.00949793	0.00688546	0.00822707	0.00770271	0.00658074	0.0077071		0.00848269	0.00725752	0.00844285	0.00867256	0.0072058	0.00656321	0.0072103	0.00732163	0.00671258	0.00592271	0.00716223	0.00787838	0.0091825	0.00769272	0.0079941	0.00723582	0.00939852	0.00802028	0.00768647	0.997323
00178	0.763	416.881				0.00631202	0.00629755	0.00671583	0.00634888	0.00613678	0.00693804	0.00647904	0.00650271	0.00646635		0.00570073	0.00620301	0.00636716	0.00733719	0.00698236	0.00639689	0.00584303	0.00686832	0.0057967	0.00558747	0.00587068	0.00711045	0.00655893	0.00664311	0.0067693	0.00644903	0.00759422	0.00649942	0.00647656	1.00158
00180	0.763	604.864				0.00631202	0.00629755	0.00671583	0.00634888	0.00655408	0.0063188	0.00644039	0.00654173	0.00644116		0.00570073	0.00620301	0.00636716	0.00733719	0.00698236	0.0067807	0.00584303	0.00686832	0.0057967	0.00584449	0.00587068	0.00711045	0.00655893	0.00664311	0.00658493	0.00644903	0.00673247	0.00649942	0.00645404	1.002
00189	0.764	84.9598				0.204572	0.239974	0.277296	0.283046	0.226938	0.271733	0.251304	0.232602	0.248433		0.247423	0.221472	0.297728	0.233455	0.267843	0.215447	0.226663	0.256916	0.240285	0.219464	0.243668	0.294302	0.292358	0.239351	0.287985	0.249449	0.312063	0.259457	0.255852	1.02986	05_FDDAp.TXT_5	0.779	84.9598	13215	68.9796:18;68.9863:144;84.9627:38;
00190	0.764	130.965				0.0187341	0.0236032	0.0265275	0.0269066	0.0217119	0.025806	0.0222322	0.0217191	0.0234051		0.0255735	0.0232737	0.0292889	0.0236991	0.0247874	0.0210586	0.0257327	0.0224869	0.0212971	0.0222828	0.0254083	0.0297359	0.0296595	0.0227859	0.0272089	0.0237453	0.0294478	0.0236189	0.0250606	1.07073
00191	0.764	140.962				0.00631202	0.00629755	0.00671583	0.00693298	0.00613678	0.00715288	0.00644039	0.00650271	0.00656139		0.00816345	0.00620301	0.00891402	0.00733719	0.00727562	0.00835434	0.00634553	0.00701942	0.0057967	0.00564334	0.00614073	0.00779306	0.00871025	0.00664311	0.0077307	0.00661671	0.0102468	0.00649942	0.00730186	1.11285
00192	0.764	198.94				0.340218	0.372097	0.422788	0.455761	0.375571	0.424522	0.41194	0.390878	0.399222		0.39611	0.369811	0.464229	0.392319	0.420953	0.381088	0.398062	0.39986	0.38082	0.357374	0.393711	0.441061	0.450979	0.37119	0.430786	0.386774	0.474518	0.383699	0.405186	1.01494	15_FDDAp.TXT_4	0.754	198.94	9959	83.9811:26;84.9511:70;84.9607:457;108.9656:549;109.9529:41;109.9643:50;110.5232:43;124.9384:117;124.9466:40;138.9683:140;138.9790:243;138.9987:18;139.9637:33;139.9729:62;154.9492:66;154.9586:201;182.9630:1158;183.9697:527;198.9247:25;198.9404:368;199.9390:34;
00193	0.764	200.938				0.0544222	0.0595244	0.0713892	0.0730122	0.063172	0.0707705	0.0654344	0.0610084	0.0648417		0.0621608	0.0616207	0.075489	0.067913	0.0683573	0.0584036	0.0612233	0.0661419	0.0622797	0.0577968	0.0661156	0.0738776	0.0728828	0.0603327	0.0691681	0.0626459	0.0769925	0.0616535	0.0658364	1.01534
00196	0.764	556.857				0.0180271	0.0216636	0.0209937	0.0212688	0.0198463	0.0216482	0.0225414	0.0146571	0.0200808		0.0206481	0.0202466	0.0223232	0.0226572	0.0201371	0.0219029	0.0221451	0.0199456	0.0199638	0.0179805	0.0186922	0.0232512	0.0249633	0.0191189	0.0197811	0.0170512	0.0221094	0.0190693	0.0206659	1.02914
00197	0.764	574.835				0.00631202	0.00697768	0.00830076	0.0115931	0.00673818	0.00907379	0.00812778	0.00745211	0.00807192		0.00909837	0.00760489	0.0111425	0.00733719	0.00830901	0.00639689	0.00739728	0.00800846	0.00717631	0.00758778	0.00811328	0.0102959	0.0102713	0.00700183	0.00999592	0.00648773	0.0113509	0.00920317	0.00848771	1.05151
00201	0.765	414.886				0.0128008	0.0152904	0.0174074	0.0198974	0.0153174	0.0179707	0.0174277	0.0148002	0.016364		0.017353	0.0153711	0.0197254	0.0166701	0.0165761	0.0147768	0.0161969	0.0183659	0.0155236	0.0157455	0.0161913	0.0140929	0.0189553	0.0153323	0.0195967	0.0157872	0.0200897	0.0166645	0.0168341	1.02873
00202	0.765	442.875				0.0338955	0.0439695	0.0502478	0.0520228	0.0414355	0.0503861	0.0447092	0.0439713	0.0450797		0.0471337	0.0430241	0.0544519	0.0441405	0.0457764	0.0380615	0.0471533	0.0454133	0.0440781	0.0397716	0.0462257	0.0540537	0.0532322	0.0377727	0.0492948	0.0432472	0.0550985	0.0464968	0.046357	1.02833	05_FDDAp.TXT_9	0.784	442.878	3354	140.9172:21;170.9281:28;170.9369:57;186.9163:27;198.9302:18;198.9388:42;213.8428:18;214.9086:101;214.9237:238;289.6599:49;310.9344:39;328.9025:98;442.8672:61;442.8799:138;
00203	0.765	444.877				0.0131921	0.016361	0.0173806	0.0176753	0.0117458	0.0164036	0.0146455	0.0149172	0.0152901		0.0172846	0.0145771	0.018643	0.0147331	0.0164784	0.0137021	0.0158229	0.015385	0.0149207	0.0134434	0.0150172	0.0186152	0.0185224	0.0137512	0.0163833	0.0155551	0.0210726	0.0168985	0.0161559	1.05662
00205	0.765	658.822				0.00631202	0.00629755	0.00671583	0.00634888	0.00613678	0.0063188	0.00644039	0.00650271	0.00638412		0.00570073	0.00620301	0.00702934	0.00733719	0.00698236	0.00639689	0.00584303	0.00686832	0.0057967	0.00578861	0.00587068	0.00711045	0.00671634	0.00664311	0.00658493	0.00644903	0.00673247	0.00649942	0.00647515	1.01426
00206	0.765	686.821				0.00634989	0.00830017	0.00895891	0.0119232	0.00810054	0.0103376	0.0107426	0.00993614	0.00933112		0.0109226	0.00874625	0.0117028	0.0099639	0.0102082	0.0090452	0.0116861	0.0091486	0.00906604	0.00840355	0.00679825	0.0118176	0.0102975	0.00855632	0.0105622	0.00701655	0.0120915	0.00865722	0.00970502	1.04007
00212	0.766	186.954				0.0186836	0.0158824	0.0179044	0.0178277	0.0174284	0.0158981	0.0157146	0.0174663	0.0171007		0.0146281	0.0175917	0.0165164	0.0172571	0.0163667	0.0191011	0.0149231	0.0151927	0.0141439	0.0139463	0.0157804	0.0167096	0.015138	0.0169798	0.0160409	0.0161097	0.015377	0.0147667	0.0159205	0.930987	zblank22052302_FDDAp.TXT_3	0.807	186.955	1052	96.9572:43;96.9664:33;100.9326:20;101.9393:34;145.9265:41;
00213	0.766	214.918				0.0961825	0.128281	0.167936	0.177058	0.124466	0.163758	0.141019	0.124709	0.140426		0.151183	0.113354	0.200565	0.111599	0.146881	0.103578	0.130159	0.144578	0.147909	0.12897	0.14726	0.178216	0.180698	0.119111	0.18206	0.140073	0.215856	0.148889	0.149497	1.06459	29_FDDAp.TXT_6	0.755	214.917	10635	54.0208:56;84.9572:114;84.9618:110;85.7221:22;87.9936:20;139.9169:62;140.9176:299;140.9294:28;154.9479:43;154.9556:17;169.9256:38;170.9235:78;170.9315:136;186.9199:33;198.9370:154;214.9196:538;215.9134:21;218.1971:23;538.6520:19;
00214	0.766	218.909				0.00631202	0.00629755	0.00779036	0.00735201	0.00613678	0.00707705	0.00644039	0.00650271	0.00673861		0.00630501	0.00620301	0.00794621	0.00733719	0.00698236	0.00639689	0.00595989	0.00686832	0.0057967	0.00558747	0.00587068	0.00726688	0.00767394	0.00664311	0.00777021	0.00644903	0.00785005	0.00649942	0.0067448	1.00092
00216	0.766	328.898				0.0397278	0.05033	0.0600261	0.0640983	0.0501497	0.0586132	0.0543827	0.0484582	0.0532232		0.0551033	0.0459395	0.0665113	0.0468846	0.0555656	0.0458273	0.0526457	0.0523641	0.0538397	0.0504548	0.0546443	0.0649753	0.0642512	0.0463955	0.0632153	0.0541203	0.0703543	0.055037	0.0554516	1.04187	25_FDDAp.TXT_11	0.786	328.897	4183	84.9595:21;140.9080:19;170.9244:57;171.9329:29;214.9185:335;214.9533:18;217.9214:47;312.9273:73;329.9978:20;
00218	0.766	558.859				0.00925341	0.010328	0.0107722	0.0125327	0.00983112	0.010426	0.0112836	0.0126413	0.0108835		0.0110708	0.00992482	0.011359	0.0115781	0.00932844	0.00968489	0.0127378	0.00984917	0.00998191	0.00874997	0.00974533	0.0125002	0.0124751	0.0113066	0.0103515	0.00960906	0.0110816	0.00991811	0.0106251	0.976258
00220	0.767	330.896				0.00796576	0.0094841	0.0102215	0.0111867	0.00693456	0.0102996	0.0102273	0.00928587	0.00945069		0.0101131	0.00817557	0.0123268	0.00780677	0.00953791	0.00837992	0.00779461	0.00880519	0.00970367	0.007666	0.00969836	0.0116611	0.0113863	0.00843674	0.0119451	0.00871909	0.012078	0.0088912	0.00961808	1.01771
00221	0.767	458.857				0.023872	0.0362739	0.045493	0.0525307	0.0332368	0.0460387	0.0353964	0.033606	0.0383059		0.0433598	0.0309406	0.0549995	0.026634	0.0401486	0.0253061	0.03514	0.0385175	0.0389306	0.0332231	0.0394392	0.045706	0.0509366	0.0306247	0.0481095	0.0376366	0.0626793	0.0412193	0.0401973	1.04937	30_FDDAp.TXT_11	0.779	458.856	3354	140.9164:24;214.9125:52;214.9275:253;328.9111:48;344.8648:25;344.8845:28;344.8972:30;440.8873:25;458.8567:18;459.8569:36;
00224	0.767	572.838				0.0162471	0.0222303	0.0251172	0.0285573	0.0207546	0.0258312	0.0224641	0.00650271	0.0209631		0.0261778	0.0192666	0.031059	0.0172424	0.0188663	0.0177834	0.0224723	0.0232836	0.0224216	0.021914	0.0230718	0.0291244	0.0267079	0.0195174	0.0272221	0.0229328	0.0316426	0.0241648	0.0236039	1.12598
00231	0.768	344.875				0.0116899	0.0207063	0.026823	0.0281256	0.0193922	0.0271835	0.0202615	0.0187668	0.0216186		0.0254937	0.0156316	0.0330455	0.0141314	0.0220363	0.0145977	0.0191651	0.0230776	0.0252968	0.0206624	0.0225552	0.0271193	0.0299481	0.0171259	0.0303433	0.023023	0.0386982	0.0258417	0.0237663	1.09934
00232	0.768	588.814				0.00631202	0.00799788	0.0127735	0.0138279	0.00819873	0.0139266	0.0103819	0.00775123	0.0101462		0.0131801	0.0067861	0.0179299	0.00733719	0.0111439	0.00639689	0.0103071	0.00881892	0.00973845	0.0103815	0.0108842	0.0121162	0.0146395	0.00750671	0.0121558	0.00972514	0.0190663	0.010802	0.0110509	1.08916
00233	0.768	702.796				0.00631202	0.00629755	0.00699789	0.00634888	0.00613678	0.0063188	0.00644039	0.00650271	0.00641938		0.0077986	0.00620301	0.00969081	0.00733719	0.00698236	0.00639689	0.00584303	0.00686832	0.0057967	0.00558747	0.00601158	0.00711045	0.00655893	0.00664311	0.00732244	0.00644903	0.00673247	0.00649942	0.00676843	1.05438
00236	0.769	460.851				0.00631202	0.00629755	0.00671583	0.00816466	0.00628406	0.00775948	0.00651768	0.00650271	0.00681925		0.00733114	0.00620301	0.0121103	0.00733719	0.00698236	0.00639689	0.00714019	0.00686832	0.00798785	0.00624679	0.00737357	0.00893073	0.00972033	0.00664311	0.00883697	0.00644903	0.00942545	0.00716236	0.00773031	1.1336
00237	0.769	474.83				0.00631202	0.00750668	0.0117661	0.0164182	0.00613678	0.0115887	0.00859149	0.00732205	0.00945525		0.0124618	0.00776617	0.0180445	0.00733719	0.00836487	0.00639689	0.00916188	0.00848924	0.0110833	0.00844825	0.0124224	0.0125997	0.0152429	0.00664311	0.013802	0.00994441	0.0202109	0.00987911	0.0110166	1.16513
00277	0.799	350.889				0.00943015	0.00925739	0.00945588	0.0100312	0.00969611	0.00937709	0.0106395	0.0093509	0.00965479		0.00847129	0.0104707	0.00891402	0.00917148	0.0104316	0.00964651	0.010424	0.00839309	0.00900807	0.00940929	0.0097923	0.00841878	0.00827736	0.0109478	0.00891599	0.0103958	0.00842905	0.00743533	0.00927514	0.960678	24_FDDAp.TXT_11	0.811	350.887	1091	122.9244:19;124.9219:16;350.1864:59;
00284	0.801	366.861				0.00631202	0.00629755	0.00671583	0.00647586	0.00613678	0.0063188	0.00644039	0.00650271	0.00639999		0.00570073	0.00620301	0.00705481	0.00733719	0.00698236	0.00639689	0.00584303	0.00686832	0.00584307	0.00558747	0.00587068	0.00711045	0.00655893	0.00664311	0.00658493	0.00644903	0.00696137	0.00649942	0.00647193	1.01124
00288	0.802	434.849				0.00679173	0.00773339	0.00889175	0.00891383	0.00781825	0.00811333	0.00805049	0.00704894	0.00792022		0.0062138	0.0067985	0.00784434	0.00733719	0.00712201	0.00716452	0.00910345	0.00686832	0.00634159	0.00707373	0.00684521	0.00711045	0.00728041	0.00742699	0.00784923	0.00644903	0.00868488	0.00718835	0.00726122	0.916796
00293	0.803	450.83				0.00631202	0.00629755	0.00671583	0.00805038	0.00613678	0.00658419	0.00653056	0.00650271	0.00664125		0.00570073	0.00620301	0.00646903	0.00733719	0.00698236	0.00639689	0.00584303	0.00723921	0.00688648	0.00632501	0.00693914	0.00757974	0.00655893	0.00664311	0.00658493	0.00806129	0.00766155	0.00649942	0.00677284	1.01981
00297	0.804	502.834				0.00631202	0.00629755	0.00671583	0.00634888	0.00613678	0.0063188	0.00644039	0.00650271	0.00638412		0.00570073	0.00683572	0.00669825	0.00733719	0.00698236	0.00655041	0.00692984	0.00686832	0.0057967	0.00558747	0.00587068	0.00711045	0.00655893	0.00664311	0.00658493	0.00644903	0.00673247	0.00649942	0.00654089	1.02456
00299	0.805	288.921				0.00631202	0.00629755	0.00671583	0.00634888	0.00613678	0.0063188	0.00644039	0.00650271	0.00638412		0.00676107	0.0076173	0.00636716	0.0122971	0.00698236	0.0100175	0.00789978	0.00686832	0.0057967	0.00558747	0.00651646	0.00711045	0.00655893	0.00664311	0.00658493	0.00644903	0.00673247	0.00649942	0.00718275	1.1251
00301	0.805	518.814				0.00642563	0.00670059	0.00792468	0.00848211	0.00613678	0.00714024	0.00801185	0.00775123	0.00732164		0.00710311	0.00712106	0.00822637	0.00733719	0.00843469	0.00672953	0.00718693	0.00686832	0.00775598	0.00585566	0.00875906	0.00857521	0.00792318	0.00664311	0.00658493	0.00794521	0.00938506	0.00731834	0.00754183	1.03007
00305	0.806	236.905				0.0406115	0.0372941	0.0390861	0.0404297	0.0385512	0.038987	0.0436788	0.0438023	0.0403051		0.0304191	0.0375903	0.0370696	0.04056	0.0420338	0.0442281	0.0376992	0.0370889	0.0357656	0.0349328	0.0379481	0.0393066	0.0375958	0.0398188	0.0375868	0.0418671	0.039735	0.0346809	0.038107	0.945465	23_FDDAp.TXT_7	0.805	236.904	2761	122.9194:50;123.9304:36;198.9355:29;
00306	0.806	238.904				0.0125609	0.0102146	0.0112154	0.0129517	0.0111198	0.0106661	0.0121852	0.0116008	0.0115643		0.00962284	0.0107436	0.0106714	0.0117688	0.00967755	0.0123972	0.0105642	0.0116899	0.0107007	0.010795	0.0122462	0.0124433	0.0102844	0.0134988	0.0103647	0.0118791	0.0108931	0.0102821	0.0111402	0.96332
00307	0.806	304.893				0.0363193	0.032911	0.0311614	0.0310587	0.0343291	0.0336286	0.0352547	0.0310049	0.0332085		0.0344552	0.0392899	0.0356943	0.0497021	0.0350375	0.0453795	0.0403403	0.0353032	0.0277082	0.028876	0.0361047	0.0336467	0.0337522	0.0307044	0.0347684	0.0309812	0.0341605	0.0250617	0.0350537	1.05556	18_FDDAp.TXT_4	0.809	304.896	3590	122.9238:119;124.9223:46;236.9154:180;237.8938:40;237.9152:16;238.9027:25;302.8974:37;
00308	0.806	534.786				0.00631202	0.00629755	0.00671583	0.00708535	0.00613678	0.0063188	0.00644039	0.00650271	0.00647618		0.00570073	0.00620301	0.00674919	0.00733719	0.00698236	0.00639689	0.00584303	0.00686832	0.0057967	0.00558747	0.00587068	0.00711045	0.00655893	0.00664311	0.00658493	0.00644903	0.0085637	0.00649942	0.0065414	1.01007
00314	0.807	306.892				0.00853385	0.0079475	0.00738741	0.00886304	0.00922971	0.00945292	0.0085142	0.00686686	0.00834944		0.00915538	0.00950301	0.0095762	0.0121944	0.00964963	0.0114376	0.00948909	0.0102063	0.00750093	0.00738663	0.00866512	0.00817702	0.00797565	0.0091542	0.00817848	0.00781623	0.00832133	0.00673339	0.00895115	1.07207
00318	0.808	322.867				0.0461535	0.0423825	0.0447543	0.048442	0.0433379	0.0425002	0.0487795	0.0492255	0.0456969		0.0370662	0.0425403	0.0448757	0.0411616	0.0438772	0.0459808	0.043402	0.0441633	0.0422927	0.0415149	0.0416583	0.0478391	0.0411901	0.0446948	0.0426703	0.0477099	0.0446901	0.0418822	0.0432894	0.947316
00319	0.808	324.861				0.006514	0.00629755	0.00671583	0.00634888	0.00613678	0.0063188	0.00667225	0.00650271	0.00643835		0.00570073	0.00620301	0.00636716	0.00733719	0.00698236	0.00639689	0.00725705	0.00686832	0.0057967	0.00673848	0.00587068	0.00711045	0.00655893	0.00664311	0.00658493	0.00697785	0.00673247	0.00649942	0.00659032	1.0236
00321	0.809	320.868				0.1285	0.117575	0.129468	0.144475	0.126369	0.127728	0.13843	0.139431	0.131497		0.109044	0.124941	0.134882	0.135577	0.133796	0.138928	0.128371	0.131446	0.124142	0.122455	0.127875	0.137346	0.128214	0.130006	0.126404	0.139235	0.1364	0.119225	0.129349	0.983667	26_FDDAp.TXT_9	0.802	320.868	2329	117.5705:19;122.9243:565;124.9185:21;125.4983:17;236.8974:25;236.9093:112;252.8863:16;322.8640:48;326.5706:59;
00325	0.811	336.842				0.0421516	0.047345	0.0556608	0.0638698	0.0474864	0.0555296	0.055542	0.0530621	0.0525809		0.0444543	0.0402327	0.0601569	0.0403986	0.0496027	0.0423602	0.0476207	0.0506882	0.0541296	0.0511141	0.0504057	0.0619178	0.0583876	0.0487604	0.0565909	0.0597438	0.0671765	0.0567529	0.0522496	0.9937	21_FDDAp.TXT_7	0.822	336.843	5621	85.0266:243;122.9223:53;252.8822:62;
00326	0.811	338.839				0.0118287	0.0112726	0.0134317	0.0153516	0.00989248	0.0123848	0.0118246	0.0124592	0.0123057		0.00994208	0.00865941	0.015816	0.00811493	0.0128336	0.00871256	0.00980461	0.0123355	0.012231	0.0119013	0.0120936	0.013325	0.0137869	0.0100178	0.0127879	0.0127304	0.0154981	0.0139217	0.0119174	0.968442
00327	0.811	388.857				0.00951852	0.00817422	0.00858283	0.0100185	0.00958564	0.00928863	0.00949314	0.00854456	0.00915076		0.00973685	0.0102722	0.0103021	0.0116808	0.00837884	0.0108235	0.0110316	0.00934092	0.00833565	0.00958809	0.0100858	0.00914404	0.0103762	0.0098318	0.00658493	0.00958326	0.00984286	0.00752632	0.00958144	1.04706
00330	0.811	456.843				0.00978362	0.00869061	0.00871714	0.00987886	0.00961019	0.0109062	0.00982804	0.00851855	0.00949166		0.0131003	0.0114756	0.0122122	0.0168755	0.0101384	0.0137405	0.0137545	0.00943707	0.00846318	0.00985629	0.0108608	0.00922937	0.0105336	0.00794515	0.011787	0.00822897	0.00907536	0.00727934	0.0107774	1.13546
00336	0.814	404.829				0.00768803	0.00793491	0.00916039	0.0104376	0.00919289	0.00789849	0.00917112	0.0112497	0.00909164		0.00704611	0.00764211	0.00719489	0.0077334	0.00925861	0.00790655	0.00830879	0.00983544	0.00908922	0.00950987	0.00846552	0.0111065	0.00933991	0.0109478	0.0104174	0.0101895	0.0102333	0.0088522	0.00905984	0.996503
00337	0.814	472.815				0.0175095	0.0162477	0.0156613	0.0186149	0.0155506	0.0169217	0.0177884	0.0176093	0.0169879		0.0178205	0.0163635	0.0179808	0.0178881	0.0176654	0.0183079	0.0182419	0.0177477	0.0162192	0.0161031	0.0170485	0.0188285	0.0163973	0.0170064	0.0170945	0.0162645	0.018245	0.0169375	0.0173422	1.02086	20_FDDAp.TXT_11	0.822	472.817	1776	122.9201:52;122.9296:155;124.9235:42;236.8981:26;314.7580:24;320.8729:70;
00338	0.814	474.816				0.00631202	0.00709104	0.00671583	0.00634888	0.00629633	0.00700123	0.0075739	0.00658074	0.00674		0.00570073	0.00726993	0.00636716	0.00733719	0.00698236	0.00639689	0.00657925	0.00686832	0.00688648	0.00754308	0.00673954	0.00711045	0.00655893	0.00688226	0.00704587	0.00766145	0.00719027	0.00649942	0.00686775	1.01896
00346	0.816	488.793				0.0128513	0.0119905	0.0119542	0.0160373	0.0141023	0.0118541	0.0145553	0.0148002	0.0135181		0.0101017	0.00955264	0.0149883	0.00733719	0.012261	0.0106188	0.0113705	0.0118822	0.0136686	0.0139128	0.0120349	0.0161976	0.0131179	0.0129673	0.0135913	0.0152713	0.0151884	0.0150526	0.0127286	0.941596
00347	0.816	490.788				0.00631202	0.00629755	0.00671583	0.00634888	0.00613678	0.0063188	0.00644039	0.00650271	0.00638412		0.00570073	0.00620301	0.00636716	0.00733719	0.00698236	0.00639689	0.00584303	0.00686832	0.0057967	0.00558747	0.00587068	0.00711045	0.00655893	0.00664311	0.00658493	0.00671989	0.00673247	0.00649942	0.00643348	1.00773
00355	0.817	556.779				0.00634989	0.00629755	0.00671583	0.00634888	0.00613678	0.0063188	0.00644039	0.00650271	0.00638885		0.00570073	0.00620301	0.00646903	0.00733719	0.00698236	0.00639689	0.00584303	0.00686832	0.0057967	0.00558747	0.00587068	0.00711045	0.00655893	0.00664311	0.00658493	0.00644903	0.00673247	0.00649942	0.0064241	1.00552
00382	0.824	242.923				0.00631202	0.00629755	0.00671583	0.00634888	0.00613678	0.00660946	0.00644039	0.00650271	0.00642045		0.00804944	0.00730715	0.00766606	0.0143809	0.00698236	0.00968489	0.00779461	0.00686832	0.0057967	0.00558747	0.00592939	0.00711045	0.00655893	0.00664311	0.00658493	0.00644903	0.00673247	0.00649942	0.00736809	1.1476
00384	0.825	189.161				0.00821824	0.00629755	0.00671583	0.00634888	0.00805145	0.0063188	0.00644039	0.00650271	0.00686173		0.00570073	0.00620301	0.00636716	0.00733719	0.00762474	0.00639689	0.00585472	0.00686832	0.0057967	0.00559864	0.00587068	0.00711045	0.00655893	0.00694869	0.00658493	0.00644903	0.00673247	0.0066424	0.00648032	0.944414
00386	0.826	174.938				0.00631202	0.00629755	0.00671583	0.00634888	0.00613678	0.0063188	0.00644039	0.00650271	0.00638412		0.00570073	0.00620301	0.00636716	0.00774807	0.00698236	0.00639689	0.00584303	0.00686832	0.0057967	0.00558747	0.00587068	0.00711045	0.00655893	0.00664311	0.00658493	0.00644903	0.00673247	0.00649942	0.00644126	1.00895
00388	0.826	394.876				0.00631202	0.00629755	0.00671583	0.00634888	0.00613678	0.0063188	0.00644039	0.00650271	0.00638412		0.00570073	0.00620301	0.00636716	0.00958237	0.00698236	0.00655041	0.00584303	0.00686832	0.0057967	0.00558747	0.00587068	0.00711045	0.00655893	0.00664311	0.00658493	0.00644903	0.00673247	0.00649942	0.0065517	1.02625
00392	0.827	260.896				0.00631202	0.00629755	0.00671583	0.00634888	0.00613678	0.0063188	0.00644039	0.00650271	0.00638412		0.00641903	0.00627745	0.00636716	0.010228	0.00698236	0.00733083	0.00584303	0.00686832	0.0057967	0.00558747	0.00587068	0.00711045	0.00655893	0.00664311	0.00658493	0.00644903	0.00673247	0.00649942	0.00667497	1.04556
00393	0.827	478.833				0.00652662	0.00764522	0.00703819	0.00634888	0.00775689	0.00898533	0.00753526	0.00650271	0.00729239		0.0145825	0.0130139	0.0102511	0.0214833	0.00853245	0.0163888	0.0128897	0.00744526	0.0057967	0.00569922	0.00975707	0.00711045	0.00882831	0.00664311	0.00867893	0.00644903	0.00673247	0.00649942	0.00982121	1.34678
00394	0.828	258.9				0.0301462	0.0289687	0.029778	0.0289636	0.0341205	0.036371	0.0293553	0.0267131	0.0305521		0.043451	0.0427015	0.0376299	0.0666657	0.036811	0.0508809	0.0405857	0.035262	0.025946	0.0270098	0.0367857	0.0282569	0.0345787	0.0278878	0.0347552	0.0272794	0.0325851	0.022098	0.0361761	1.18408	17_FDDAp.TXT_8	0.831	258.899	3345	122.9260:400;
00399	0.829	410.847				0.0144166	0.0156305	0.0165612	0.0132692	0.0154892	0.0169596	0.0149675	0.011952	0.0149057		0.0238747	0.0221696	0.0208588	0.0293488	0.0181402	0.0241035	0.0208129	0.0204264	0.0129035	0.0126165	0.0204769	0.0134103	0.0183912	0.0125555	0.0203738	0.0124208	0.0169658	0.0124789	0.0184627	1.23863
00400	0.829	496.813				0.00631202	0.00715401	0.00854253	0.00634888	0.00641907	0.00696331	0.00727765	0.00650271	0.00694002		0.00955443	0.00999926	0.00893949	0.0118422	0.00698236	0.0109771	0.00747908	0.00870903	0.00664302	0.00702903	0.00884125	0.00711045	0.00798877	0.00664311	0.00791508	0.00644903	0.00673247	0.00649942	0.0081297	1.17142
00401	0.829	562.797				0.00631202	0.00629755	0.00671583	0.00634888	0.00613678	0.0063188	0.00644039	0.00650271	0.00638412		0.00692069	0.0065876	0.00636716	0.0101106	0.00698236	0.00685746	0.00621699	0.00686832	0.0057967	0.00558747	0.00632859	0.00711045	0.00655893	0.00664311	0.00658493	0.00644903	0.00673247	0.00649942	0.00673346	1.05472
00407	0.83	646.759				0.00631202	0.00629755	0.00671583	0.00634888	0.00613678	0.0063188	0.00644039	0.00650271	0.00638412		0.00826606	0.00728234	0.00756418	0.010184	0.00698236	0.00958254	0.00725705	0.00711558	0.0057967	0.00558747	0.00739706	0.00711045	0.00655893	0.00664311	0.00671662	0.00644903	0.00673247	0.00649942	0.00720697	1.12889
00411	0.831	342.861				0.00896306	0.00763263	0.00863655	0.00905351	0.00877559	0.010881	0.0094545	0.00816741	0.00894553		0.0121996	0.0119966	0.0132055	0.0160684	0.00946808	0.0121029	0.0113705	0.0108245	0.00655027	0.00867175	0.0100271	0.00841878	0.00990398	0.00837031	0.0115105	0.00652642	0.0101256	0.00737034	0.0102617	1.14714
00412	0.831	494.811				0.0233923	0.0228097	0.0251441	0.0223481	0.0232216	0.0275752	0.0235461	0.0187148	0.023344		0.0332125	0.035047	0.0323579	0.0444927	0.0298566	0.0344664	0.0292736	0.0306739	0.0210536	0.0243167	0.0292477	0.0168233	0.0280066	0.019451	0.0303697	0.0207143	0.02592	0.0187313	0.0280008	1.19949	12_FDDAp.TXT_9	0.831	494.812	2452	122.9180:35;124.9201:96;190.9091:67;206.8871:41;258.8732:16;258.8957:18;258.9082:25;274.8687:127;410.8147:27;426.8416:44;494.8035:32;495.8056:19;
00416	0.831	814.686				0.00631202	0.00629755	0.00671583	0.00634888	0.00613678	0.0063188	0.00644039	0.00650271	0.00638412		0.00570073	0.0063767	0.00636716	0.00733719	0.00698236	0.00639689	0.00584303	0.00686832	0.0057967	0.00558747	0.00587068	0.00711045	0.00655893	0.00664311	0.00658493	0.00644903	0.00673247	0.00649942	0.00642809	1.00689
00419	0.832	190.911				0.0818795	0.076893	0.0835986	0.0790563	0.0792626	0.0868329	0.082334	0.0770961	0.0808691		0.0887376	0.0912463	0.0919035	0.111144	0.0856457	0.0938424	0.0872014	0.0916371	0.0764816	0.0740786	0.0821308	0.0815285	0.0847544	0.0779103	0.0913988	0.0775561	0.0846136	0.0748083	0.0859233	1.0625	08_FDDAp.TXT_6	0.83	190.913	4351	122.9264:385;
00420	0.832	192.911				0.012523	0.0123054	0.0118467	0.0115423	0.0124699	0.012309	0.0126103	0.0115098	0.0121396		0.0121084	0.0138327	0.0132055	0.0166114	0.0131408	0.0139196	0.0147128	0.0120058	0.0123006	0.0118231	0.0132325	0.0132965	0.0130654	0.0124359	0.0138415	0.0115051	0.0120915	0.011569	0.0130388	1.07407
00421	0.832	274.873				0.165552	0.167275	0.169816	0.170468	0.16573	0.174487	0.173646	0.161957	0.168616		0.180531	0.185979	0.186774	0.226308	0.189836	0.196832	0.176869	0.192725	0.167038	0.165221	0.179455	0.173353	0.183663	0.164776	0.19361	0.164528	0.18008	0.158677	0.181459	1.07616	17_FDDAp.TXT_3	0.836	274.874	12068	108.5797:25;122.9265:1268;123.9314:17;124.4490:16;124.4834:20;124.9201:75;190.9113:144;192.9127:20;206.8717:16;206.8806:31;206.8976:41;
00422	0.832	578.769				0.0078269	0.00814903	0.00783065	0.00915509	0.00920516	0.0100342	0.00893927	0.0069579	0.00851228		0.0109226	0.00620301	0.0123268	0.0121944	0.0100546	0.0112585	0.0102604	0.00958818	0.00927472	0.00920814	0.0103207	0.00777884	0.0104156	0.00837031	0.0113524	0.00804839	0.00981593	0.00649942	0.00966072	1.13492
00431	0.833	276.872				0.040359	0.0361731	0.0400398	0.0387917	0.0352251	0.0376979	0.0389129	0.0371825	0.0380477		0.0415355	0.0414857	0.0469896	0.0531066	0.0441285	0.0449957	0.0412752	0.0479821	0.0388727	0.0368549	0.0398384	0.0386098	0.0395241	0.0383972	0.0457126	0.0380622	0.0411488	0.0366567	0.0419542	1.10267
00433	0.833	426.824				0.0387432	0.0389314	0.0384145	0.0375981	0.036072	0.0380518	0.0420815	0.0333329	0.0379032		0.042174	0.0444384	0.0462001	0.0482347	0.0466143	0.0461344	0.0411233	0.0462375	0.0370757	0.0389782	0.0432904	0.037273	0.0459518	0.0371217	0.0445141	0.0364886	0.0426165	0.0362017	0.0422594	1.11493	25_FDDAp.TXT_10	0.837	426.823	2790	122.9195:78;122.9298:76;124.9168:23;190.9153:39;206.8846:39;258.9000:65;274.8740:144;274.8855:284;275.8741:37;276.8685:31;278.7619:16;342.8618:43;428.8267:20;
00434	0.833	428.819				0.0121822	0.0121669	0.0124646	0.0105899	0.0107271	0.0116139	0.0110388	0.00994915	0.0113416		0.0132827	0.0132248	0.0134474	0.0146304	0.0117443	0.0132544	0.0116393	0.0129537	0.0112804	0.0118454	0.0114831	0.0113341	0.0133015	0.0114261	0.0135123	0.009996	0.010745	0.00959314	0.0121497	1.07125
00435	0.833	510.787				0.0422526	0.0406318	0.0413829	0.0390456	0.0400732	0.0400991	0.0444774	0.0391463	0.0408886		0.0418206	0.0453688	0.0458563	0.0447128	0.0469075	0.040761	0.040352	0.0467183	0.0430231	0.0436605	0.0464606	0.0397474	0.0472111	0.0381049	0.0467398	0.0400356	0.0425626	0.0379826	0.0432236	1.05711	14_FDDAp.TXT_9	0.834	510.783	2568	122.9222:352;122.9286:106;189.1441:105;190.9110:16;190.9214:70;206.8835:75;207.1291:34;274.8654:53;274.8878:74;276.8719:164;426.8236:33;426.8357:100;427.8215:16;444.8020:18;510.7718:46;
00436	0.833	512.784				0.0143535	0.0131871	0.0157419	0.0153135	0.0130468	0.0139519	0.016101	0.014501	0.0145246		0.0154034	0.0168102	0.0173059	0.0162445	0.0176374	0.0142523	0.016267	0.0175966	0.0160569	0.0157343	0.0164496	0.0154155	0.0167515	0.0131002	0.0164887	0.0142524	0.0175852	0.0146627	0.0160008	1.10163
00437	0.833	662.733				0.00939228	0.00764522	0.00671583	0.00919318	0.00953655	0.00863148	0.0104978	0.0067238	0.00854202		0.0113445	0.0106816	0.0103657	0.0111379	0.00698236	0.00937784	0.00931379	0.0103437	0.00925153	0.00714078	0.0116122	0.00711045	0.0111764	0.007706	0.0110232	0.00893836	0.0101795	0.00804628	0.00954067	1.11691
00439	0.833	914.621				0.00631202	0.00629755	0.00671583	0.00634888	0.00613678	0.0063188	0.00644039	0.00650271	0.00638412		0.00570073	0.00620301	0.00636716	0.00733719	0.00698236	0.00639689	0.00584303	0.00686832	0.0057967	0.00747603	0.00587068	0.00711045	0.00655893	0.00664311	0.00658493	0.00644903	0.00673247	0.00649942	0.00652336	1.02181
00445	0.834	122.925				0.310892	0.306413	0.326134	0.331958	0.297805	0.311239	0.336472	0.326345	0.318407		0.278914	0.307806	0.325043	0.345303	0.340656	0.31323	0.293367	0.349996	0.330783	0.318854	0.301753	0.348569	0.336775	0.343116	0.34372	0.345991	0.33525	0.336228	0.32752	1.02862	19_FDDAp.TXT_2	0.841	122.924	21999	104.1136:17;122.9263:268;206.8811:43;290.8428:36;292.8399:16;762.6376:16;848.6220:21;977.6351:25;1087.4935:105;1118.5969:20;1126.4812:24;1240.4792:18;1348.9374:53;1388.3575:148;1391.7620:20;1398.3417:16;1405.3645:21;1443.3057:26;1453.3646:62;1490.2897:16;
00446	0.834	124.923				0.0496124	0.0437554	0.0510537	0.0497499	0.0441602	0.0485157	0.0500419	0.0497067	0.0483245		0.040498	0.0490782	0.0507208	0.053224	0.0553841	0.0470171	0.0435423	0.0549466	0.0489241	0.0477505	0.0463549	0.0506975	0.0506874	0.0540616	0.0489655	0.0511924	0.0504531	0.0493696	0.0496038	1.02647
00447	0.834	358.836				0.0281516	0.0290065	0.0310271	0.029662	0.0265968	0.0290285	0.0307464	0.0294443	0.0292079		0.0273521	0.0299854	0.0310972	0.0305667	0.0327612	0.0286197	0.0286542	0.034424	0.0308268	0.0311334	0.0294121	0.0318406	0.0325847	0.0297611	0.0319632	0.0306329	0.031279	0.0297933	0.0307049	1.05125	05_FDDAp.TXT_10	0.837	358.837	2518	122.9206:35;122.9285:53;123.9827:37;124.9203:16;190.9183:16;222.9845:23;238.8806:17;274.8762:83;290.8634:29;
00448	0.834	360.83				0.00917767	0.0077082	0.00893205	0.00877416	0.0084933	0.00791113	0.00785728	0.00829746	0.00839391		0.00828887	0.0082376	0.00924511	0.010096	0.00949601	0.00812405	0.0067896	0.00822825	0.00957615	0.0087835	0.0082894	0.00868897	0.00915626	0.00863604	0.00863942	0.0101508	0.00941199	0.00861822	0.00880312	1.04875
00450	0.834	594.75				0.00843285	0.00979898	0.0116855	0.0114915	0.00986794	0.00962984	0.0115541	0.0109376	0.0104248		0.00955443	0.00620301	0.010786	0.00940627	0.0140345	0.00926269	0.0102954	0.0128438	0.0119876	0.0123707	0.00587068	0.0113909	0.0118454	0.00842346	0.0129328	0.010628	0.0120376	0.00978812	0.0105367	1.01074
00451	0.834	596.745				0.00631202	0.00629755	0.00671583	0.00634888	0.00613678	0.0063188	0.00644039	0.00650271	0.00638412		0.00570073	0.00620301	0.00636716	0.00733719	0.00698236	0.00639689	0.00584303	0.00686832	0.0057967	0.00565452	0.00587068	0.00711045	0.00655893	0.00664311	0.00658493	0.00644903	0.00673247	0.00649942	0.00642216	1.00596
00452	0.834	678.71				0.00864746	0.00889214	0.00925441	0.00933286	0.00725367	0.0063188	0.0104463	0.0084015	0.00856839		0.00679528	0.00914324	0.00681286	0.00733719	0.00698236	0.0084311	0.00766606	0.0107008	0.011918	0.0117113	0.00905259	0.00726688	0.0100745	0.00831717	0.00658493	0.0093253	0.0109201	0.0104121	0.00885843	1.03385
00453	0.834	746.694				0.00631202	0.00629755	0.00671583	0.00634888	0.00613678	0.0063188	0.00659496	0.00650271	0.00640344		0.00570073	0.00620301	0.00636716	0.00733719	0.00698236	0.00639689	0.00584303	0.00686832	0.0063184	0.00677201	0.00747925	0.00711045	0.00655893	0.00664311	0.00658493	0.00644903	0.00673247	0.00649942	0.00660259	1.0311
00469	0.835	442.796				0.0433257	0.0456572	0.0498852	0.0463215	0.0384408	0.0378117	0.0513557	0.0474958	0.0450367		0.0357322	0.0417339	0.0435768	0.0347049	0.0510271	0.0362064	0.0377694	0.0542048	0.0517181	0.0525892	0.0435722	0.0487777	0.0489296	0.045678	0.0509146	0.0553843	0.0471677	0.0515274	0.0461786	1.02535	08_FDDAp.TXT_8	0.832	442.799	3266	122.9146:17;122.9251:297;190.8866:31;206.8711:20;206.8872:133;274.8651:45;274.8782:34;276.8808:18;290.8374:27;290.8515:144;292.8438:16;358.8456:36;
00470	0.835	444.795				0.0177999	0.0170789	0.0173806	0.018653	0.0142373	0.0148492	0.0201327	0.019066	0.0173997		0.0139554	0.0133613	0.0149628	0.01262	0.0185731	0.0134463	0.0130066	0.0191489	0.0196276	0.0199584	0.0158274	0.0175202	0.0172631	0.0175378	0.0171471	0.0180831	0.0177737	0.0199142	0.0166515	0.956999
00471	0.835	526.757				0.0400561	0.0376215	0.0448886	0.0412043	0.0309539	0.0328325	0.043215	0.0446476	0.0394274		0.0296552	0.0350842	0.0376044	0.0273971	0.0434163	0.0293361	0.0310966	0.04371	0.0489589	0.0490915	0.0350714	0.0443835	0.0419247	0.0442431	0.0394174	0.0438405	0.0410411	0.0475497	0.0396012	1.00441	27_FDDAp.TXT_11	0.841	526.759	2194	122.9257:321;124.9236:71;190.9094:29;206.8827:146;274.8528:56;274.8706:76;290.8354:20;290.8584:24;291.8553:51;292.8429:33;358.8363:67;442.7975:17;
00472	0.835	528.756				0.0172949	0.0162225	0.0184685	0.0171928	0.0156242	0.0138129	0.0202872	0.0189229	0.0172282		0.0120628	0.0152222	0.0144534	0.0115341	0.0172744	0.0129345	0.0113238	0.0166625	0.0222709	0.0202378	0.0160974	0.0187574	0.0192045	0.0178168	0.0186617	0.0208949	0.0186085	0.022709	0.0170404	0.989095
00473	0.835	610.721				0.00797839	0.00629755	0.00671583	0.00634888	0.00613678	0.0063188	0.00909384	0.00684085	0.00696636		0.00570073	0.00620301	0.00696567	0.00733719	0.00747113	0.00639689	0.00584303	0.00686832	0.00972686	0.0088282	0.00587068	0.00711045	0.00746406	0.00725427	0.00711172	0.00906734	0.00673247	0.0100091	0.00733117	1.05237
00475	0.835	680.709				0.00631202	0.00629755	0.00671583	0.00634888	0.00613678	0.0063188	0.00644039	0.00650271	0.00638412		0.00570073	0.00620301	0.00636716	0.00733719	0.00698236	0.00639689	0.00584303	0.00686832	0.00591263	0.00579979	0.00587068	0.00711045	0.00655893	0.00664311	0.00658493	0.00644903	0.00673247	0.00649942	0.00643667	1.00823
00476	0.835	694.676				0.00631202	0.00629755	0.00671583	0.00634888	0.00613678	0.0063188	0.00644039	0.00650271	0.00638412		0.00570073	0.00620301	0.00636716	0.00733719	0.00698236	0.00639689	0.00584303	0.00686832	0.0077212	0.00558747	0.00587068	0.00711045	0.00655893	0.00664311	0.00658493	0.00644903	0.00673247	0.00705836	0.00655641	1.02699
00478	0.835	830.656				0.00631202	0.00629755	0.00671583	0.00634888	0.00613678	0.0063188	0.00644039	0.00650271	0.00638412		0.00570073	0.00620301	0.00636716	0.00733719	0.00698236	0.00639689	0.00584303	0.00686832	0.0057967	0.00558747	0.00644601	0.00711045	0.00655893	0.00664311	0.00658493	0.00644903	0.00673247	0.00649942	0.0064504	1.01038
00479	0.835	846.63				0.00631202	0.00629755	0.00671583	0.00634888	0.00613678	0.0063188	0.00644039	0.00650271	0.00638412		0.00570073	0.00620301	0.00636716	0.00733719	0.00698236	0.00639689	0.00584303	0.00686832	0.00613291	0.00558747	0.00587068	0.00711045	0.00655893	0.00664311	0.00658493	0.00644903	0.00673247	0.00649942	0.00643712	1.0083
00488	0.836	206.886				0.284899	0.272558	0.283703	0.28509	0.264863	0.259146	0.293849	0.311116	0.281903		0.216195	0.247649	0.258978	0.249626	0.2952	0.232693	0.234645	0.296011	0.297104	0.287442	0.2484	0.317183	0.287609	0.312478	0.287656	0.319704	0.281067	0.319498	0.277174	0.983225	21_FDDAp.TXT_3	0.834	206.887	22087	122.9261:931;122.9343:185;124.9194:65;
00489	0.836	208.883				0.061984	0.0617286	0.0643645	0.0629174	0.0571702	0.0573494	0.0667225	0.0709446	0.0628976		0.0466434	0.0557279	0.0607045	0.0548822	0.0662207	0.0508041	0.0525756	0.0700157	0.0683547	0.06401	0.0552901	0.0760819	0.06311	0.0671751	0.064282	0.0724742	0.0623965	0.0739763	0.0624847	0.993435
00490	0.836	290.847				0.257505	0.234181	0.250366	0.256431	0.226165	0.223155	0.270677	0.28188	0.250045		0.183279	0.209401	0.233942	0.207496	0.259828	0.196947	0.19587	0.265282	0.269361	0.259303	0.215395	0.287504	0.249003	0.281003	0.246632	0.282352	0.249519	0.289081	0.2434	0.973425	04_FDDAp.TXT_4	0.833	290.849	16974	122.9238:1402;124.9174:75;124.9281:20;206.8584:16;206.8670:29;206.8828:234;206.8933:206;207.8890:21;208.8937:26;378.3424:19;
00491	0.836	292.846				0.0771328	0.0759736	0.0774872	0.0745613	0.0691247	0.0687864	0.0815869	0.0864731	0.0763907		0.0562548	0.0622286	0.0728785	0.0638776	0.0806463	0.0591328	0.0578928	0.0825297	0.0807364	0.0818117	0.0664796	0.0874728	0.07569	0.0850052	0.0757925	0.086417	0.0755248	0.088821	0.0743996	0.973934
00492	0.836	294.848				0.00794052	0.00818681	0.0080187	0.00887574	0.00816191	0.00741827	0.00762543	0.00915582	0.0081729		0.00594017	0.00626504	0.00761512	0.0077334	0.00836487	0.00653762	0.00626373	0.00954697	0.00923994	0.00791185	0.0072679	0.00841878	0.00886767	0.00935349	0.00770436	0.00941559	0.00859063	0.0099961	0.0080574	0.985868
00503	0.837	374.809				0.00802888	0.00675097	0.00729339	0.00801229	0.00613678	0.0063188	0.00787016	0.00946795	0.0074849		0.00570073	0.00620301	0.00666004	0.00733719	0.00864416	0.00639689	0.00584303	0.00799473	0.00848637	0.00981159	0.00607028	0.00871742	0.00739847	0.0083836	0.00658493	0.00896416	0.00673247	0.00961913	0.00753046	1.00609
00505	0.837	458.771				0.0259929	0.0253035	0.0283408	0.0269574	0.0206932	0.0199674	0.0315451	0.0348936	0.0267117		0.0145711	0.0186214	0.0225525	0.0132656	0.0267424	0.0151222	0.0157061	0.0298222	0.0338063	0.0334689	0.0206413	0.0325517	0.0266686	0.0306911	0.0264714	0.0339219	0.0266471	0.0383335	0.0255336	0.955897	30_FDDAp.TXT_11	0.847	458.77	2817	122.9229:82;122.9338:126;124.9240:19;206.8798:75;206.8909:70;290.8388:38;291.8479:20;292.8439:50;
00506	0.837	460.769				0.0116267	0.0126455	0.0131899	0.0121264	0.00705729	0.00798696	0.0136408	0.0135386	0.0114765		0.00713732	0.00807632	0.00886308	0.00733719	0.0123169	0.00639689	0.00702333	0.0125416	0.0157438	0.00558747	0.0086299	0.0141782	0.0121078	0.0141897	0.0108651	0.0166256	0.0110008	0.0167165	0.0108521	0.945591
00509	0.837	542.732				0.0219153	0.0202907	0.0230487	0.0220814	0.0167043	0.0154558	0.0255812	0.0281307	0.021651		0.0102727	0.0142421	0.0169876	0.00733719	0.0222039	0.00981283	0.00934885	0.0243139	0.0290183	0.0276244	0.0170132	0.0258394	0.021933	0.0271039	0.0186748	0.0293173	0.0204936	0.0315742	0.0201728	0.931727	21_FDDAp.TXT_11	0.844	542.734	2405	122.9213:93;122.9306:95;206.8804:99;290.8485:142;292.8408:53;306.9449:49;374.8038:29;374.9358:25;376.8190:18;460.7653:17;461.7813:26;784.1214:77;
00510	0.837	544.726				0.00889994	0.0082246	0.0106647	0.0106153	0.00775689	0.00687485	0.0126876	0.0157626	0.0101858		0.00570073	0.00666204	0.0086466	0.00733719	0.0107109	0.00639689	0.00584303	0.0101926	0.0162192	0.0143151	0.00791368	0.0124717	0.0116487	0.012117	0.00863942	0.0142008	0.00789045	0.0167945	0.0102056	1.00194
00512	0.837	762.666				0.00631202	0.00629755	0.00671583	0.00634888	0.00613678	0.0063188	0.00644039	0.00650271	0.00638412		0.00570073	0.00620301	0.00636716	0.00733719	0.00698236	0.00639689	0.00584303	0.00686832	0.0057967	0.00715196	0.00587068	0.00711045	0.00655893	0.00664311	0.00658493	0.00644903	0.00673247	0.00649942	0.00650535	1.01899
00544	0.848	364.79				0.00631202	0.00629755	0.00671583	0.00634888	0.00634543	0.0063188	0.00644039	0.00650271	0.0064102		0.00570073	0.00620301	0.00636716	0.00733719	0.00698236	0.00639689	0.00584303	0.00686832	0.0057967	0.00558747	0.00587068	0.00711045	0.00655893	0.0091542	0.00658493	0.00644903	0.00673247	0.00649942	0.00655794	1.02305
00572	0.854	315.901				0.00631202	0.00629755	0.00675612	0.00634888	0.00613678	0.0063188	0.00644039	0.00650271	0.00638916		0.00570073	0.00620301	0.00636716	0.00733719	0.00698236	0.00639689	0.00584303	0.00686832	0.00626043	0.00638089	0.00587068	0.00711045	0.00721482	0.00664311	0.00658493	0.00644903	0.00673247	0.00649942	0.00652472	1.02122
00574	0.854	331.873				0.00631202	0.00629755	0.00671583	0.00634888	0.00613678	0.0063188	0.00644039	0.00650271	0.00638412		0.00570073	0.00620301	0.00636716	0.00733719	0.00698236	0.00639689	0.00584303	0.00686832	0.00635318	0.00558747	0.00587068	0.00711045	0.00655893	0.00664311	0.00658493	0.00644903	0.00673247	0.00649942	0.00644935	1.01022
00580	0.856	181.961				0.0308405	0.0248375	0.0224309	0.0239353	0.0199936	0.0210037	0.02723	0.0270253	0.0246621		0.0248552	0.0269707	0.023533	0.0261644	0.0226927	0.0262784	0.0282569	0.0332427	0.0254011	0.032709	0.0274748	0.0190134	0.0186405	0.0228124	0.0227575	0.0258606	0.0250852	0.022709	0.0252476	1.02374	07_FDDAp.TXT_8	0.886	181.961	2890	86.0941:28;184.0655:37;184.0813:126;185.0824:27;
00581	0.856	280.818				0.00631202	0.00629755	0.00671583	0.00634888	0.00613678	0.0063188	0.00644039	0.00650271	0.00638412		0.00570073	0.00620301	0.00636716	0.00754263	0.00698236	0.00639689	0.00584303	0.00686832	0.0057967	0.00558747	0.00587068	0.00711045	0.00655893	0.00664311	0.00658493	0.0073648	0.00673247	0.00649942	0.00648073	1.01513
00585	0.856	374.935				0.00631202	0.00823719	0.00796497	0.0103106	0.00613678	0.00726662	0.00644039	0.00650271	0.00739641		0.00868792	0.00838647	0.00946159	0.00733719	0.00794593	0.00649924	0.00979292	0.00763757	0.00901966	0.00600094	0.0105672	0.00887385	0.012239	0.00706826	0.0107203	0.00795811	0.0101122	0.00683738	0.0086192	1.16532
00587	0.856	390.91				0.00631202	0.00629755	0.00799183	0.00906621	0.00613678	0.0063188	0.00644039	0.00650271	0.00688328		0.00570073	0.00620301	0.00636716	0.00733719	0.00698236	0.00639689	0.00584303	0.00733537	0.00886895	0.00661556	0.00747925	0.0088454	0.00974656	0.00664311	0.00763851	0.00826766	0.00704216	0.00764331	0.00727535	1.05696
00591	0.857	266.845				0.00631202	0.00629755	0.00671583	0.00634888	0.00613678	0.0063188	0.00644039	0.00650271	0.00638412		0.00570073	0.00620301	0.00636716	0.0087606	0.00698236	0.00639689	0.00636891	0.00686832	0.0057967	0.00558747	0.00587068	0.00711045	0.00655893	0.00664311	0.00658493	0.00644903	0.00673247	0.00649942	0.00652673	1.02234
00593	0.857	306.948				0.00631202	0.00738072	0.0104498	0.0107423	0.00613678	0.00708969	0.00660784	0.00712697	0.00773077		0.00583755	0.00715828	0.00792074	0.00733719	0.00849055	0.00639689	0.00683635	0.00912113	0.0103413	0.00794538	0.00920523	0.012685	0.0115568	0.00850318	0.00913988	0.0106925	0.00791738	0.0101521	0.00873542	1.12995	18_FDDAp.TXT_10	0.889	306.951	1176	216.0314:34;306.9774:43;
00595	0.858	208.971				0.01145	0.011726	0.010517	0.0111486	0.00943836	0.0092128	0.011348	0.00976707	0.010576		0.00880193	0.0111902	0.0110024	0.0111085	0.00944015	0.0100175	0.0106109	0.0133658	0.0122658	0.0127059	0.0120349	0.0108506	0.0128686	0.0115191	0.0132225	0.0126272	0.0121454	0.010841	0.0114788	1.08537
00596	0.858	264.846				0.00631202	0.00629755	0.00671583	0.00639967	0.00613678	0.0063188	0.00644039	0.00650271	0.00639047		0.00849409	0.00624023	0.00843011	0.0145863	0.00698236	0.0104013	0.0109382	0.00814583	0.0057967	0.00565452	0.00587068	0.00711045	0.00655893	0.00664311	0.00850772	0.00976384	0.00673247	0.00649942	0.00796424	1.24627
00600	0.859	247.911				0.00679173	0.00816162	0.0087843	0.0105518	0.00645589	0.00648308	0.00963483	0.00957199	0.00830441		0.00578054	0.00636429	0.00765332	0.00733719	0.00733148	0.00670394	0.00655588	0.00973928	0.0111528	0.0103703	0.00908781	0.0126282	0.0112945	0.0106821	0.0102066	0.0111181	0.0103949	0.011517	0.00921769	1.10997
00604	0.861	207.208				0.00631202	0.00629755	0.00671583	0.00634888	0.00641907	0.00634407	0.00644039	0.00650271	0.00642256		0.00570073	0.00620301	0.00636716	0.00733719	0.00698236	0.00639689	0.00584303	0.00686832	0.0057967	0.00558747	0.00587068	0.00711045	0.00762147	0.00714798	0.00658493	0.00644903	0.00673247	0.00649942	0.00650552	1.01292
00605	0.861	231.939				0.00631202	0.00661242	0.00854253	0.00892653	0.00613678	0.00686221	0.00806337	0.00716599	0.00732773		0.00868792	0.0084361	0.00798441	0.009509	0.00941222	0.00835434	0.00881129	0.0103025	0.00848637	0.0088282	0.0079489	0.00839034	0.00892014	0.00702841	0.010391	0.00807419	0.00780966	0.00733134	0.00859479	1.17291
00607	0.862	222.989				0.0793547	0.104313	0.126862	0.129885	0.0828097	0.113056	0.0956399	0.0931578	0.103135		0.0853856	0.108317	0.107987	0.121841	0.110335	0.0886481	0.117737	0.121487	0.130449	0.100284	0.125292	0.149135	0.160248	0.129793	0.141945	0.138835	0.124658	0.119797	0.121232	1.17547	13_FDDAp.TXT_7	0.885	222.987	5062	139.9164:20;208.0411:73;
00608	0.862	224.985				0.0109955	0.0160084	0.0182133	0.0192117	0.0117335	0.0168585	0.0125974	0.0135256	0.014893		0.0127354	0.0166117	0.0179044	0.0180201	0.0177492	0.0118982	0.0177161	0.0182148	0.0207174	0.0143374	0.0175416	0.0227108	0.0230087	0.0183483	0.0209796	0.019231	0.0207764	0.0175744	0.0181153	1.21636
00609	0.863	112.895				0.00631202	0.00731775	0.00733368	0.0108058	0.00670136	0.010148	0.00899079	0.0126153	0.00877808		0.0166119	0.012282	0.0144025	0.0254454	0.00698236	0.0190243	0.0173421	0.0140526	0.00843999	0.011756	0.00783149	0.0131828	0.00655893	0.00872904	0.0164623	0.0180315	0.0139901	0.00986611	0.0133884	1.52521
00610	0.863	114.895				0.00631202	0.00629755	0.00671583	0.00634888	0.00613678	0.0063188	0.00644039	0.00700992	0.00644752		0.00860811	0.00620301	0.00716942	0.0112552	0.00698236	0.00982562	0.00990978	0.00686832	0.0057967	0.00571039	0.00587068	0.00711045	0.00655893	0.00664311	0.0072961	0.00975094	0.00677286	0.00649942	0.00749064	1.16179
00611	0.863	212.851				0.0522761	0.0281122	0.0176895	0.0147929	0.0459031	0.0320489	0.026908	0.0445696	0.0327875		0.00570073	0.0154951	0.0174842	0.0294955	0.024955	0.0205724	0.0145141	0.0223495	0.0188509	0.0194109	0.0181756	0.038368	0.0181813	0.0510191	0.0135913	0.0320646	0.01057	0.0414533	0.0229029	0.698523	26_FDDAp.TXT_7	0.884	212.849	3695	212.8401:57;212.8500:66;214.8458:43;
00614	0.864	214.853				0.0120307	0.00697768	0.00671583	0.00634888	0.0113408	0.0063188	0.00644039	0.00980609	0.00824739		0.00570073	0.00620301	0.00636716	0.00733719	0.00698236	0.00639689	0.00584303	0.00686832	0.0057967	0.00558747	0.00587068	0.00711045	0.00655893	0.00664311	0.00658493	0.00758406	0.00673247	0.0089042	0.00661509	0.802083
00621	0.866	207.015				0.0108945	0.0161595	0.0228069	0.0220306	0.0125558	0.0198663	0.0153153	0.0114838	0.0163891		0.0252429	0.025209	0.0239914	0.0342206	0.0212124	0.0217366	0.0277544	0.0225556	0.0231056	0.0181928	0.0245042	0.0225828	0.0308401	0.0180028	0.0306594	0.0212044	0.0267279	0.0175614	0.0241836	1.47559	27_FDDAp.TXT_11	0.895	207.012	1068	207.0195:49;207.9912:20;
00625	0.868	209.962				0.00631202	0.00629755	0.00699789	0.00704726	0.00613678	0.0063188	0.00644039	0.00650271	0.00650667		0.00641903	0.00620301	0.00636716	0.00733719	0.00698236	0.00639689	0.00643902	0.0077612	0.00752411	0.00717431	0.00587068	0.00767929	0.00655893	0.00664311	0.00672979	0.00693916	0.00708255	0.0066164	0.00681801	1.04785
00629	0.87	175.119				0.00844548	0.00629755	0.00671583	0.00634888	0.00613678	0.0063188	0.00644039	0.00650271	0.0066508		0.00570073	0.00620301	0.00636716	0.00733719	0.00698236	0.00639689	0.00584303	0.00686832	0.0057967	0.00558747	0.00587068	0.00711045	0.00655893	0.00664311	0.00658493	0.00644903	0.00673247	0.00649942	0.00641844	0.965062
00631	0.87	243.183				0.00873583	0.00629755	0.00777693	0.00634888	0.00969611	0.00640726	0.00942874	0.00984511	0.00806705		0.00570073	0.00801429	0.0100728	0.0154228	0.00822522	0.0101966	0.00870612	0.00929971	0.00609813	0.00745368	0.00634034	0.0078215	0.00752965	0.0117849	0.00831018	0.00927371	0.00689404	0.00798128	0.00861809	1.06831
00634	0.871	104.107				0.426629	0.36124	0.418826	0.412919	0.439197	0.427226	0.404186	0.382112	0.409042		0.302082	0.397737	0.434202	0.495392	0.479591	0.382342	0.401919	0.397635	0.363256	0.332477	0.412357	0.465706	0.476572	0.471913	0.405118	0.422579	0.457969	0.43043	0.418293	1.02262	27_FDDAp.TXT_6	0.872	104.106	8083	60.0739:47;104.1071:2130;105.1108:54;106.0846:25;196.7952:53;
00641	0.872	196.878				0.0234807	0.012381	0.00979168	0.00634888	0.0209755	0.0155569	0.0137696	0.0187668	0.0151339		0.00570073	0.0122447	0.0112189	0.02028	0.0134201	0.0139068	0.00906839	0.0131734	0.00937906	0.00990099	0.0114009	0.0144058	0.0085266	0.0171924	0.00957448	0.0147554	0.00686711	0.0149487	0.011998	0.792793
00642	0.872	296.064				0.00631202	0.00629755	0.00773663	0.00634888	0.00613678	0.0063188	0.00644039	0.00650271	0.00651172		0.00570073	0.00620301	0.00636716	0.00733719	0.00698236	0.00639689	0.00584303	0.00686832	0.0057967	0.00558747	0.00587068	0.00711045	0.00655893	0.00664311	0.00658493	0.00644903	0.00673247	0.00649942	0.00641844	0.985675
00643	0.873	222.028				0.00911455	0.00928258	0.00824703	0.00769485	0.00934017	0.00786058	0.00940298	0.00931188	0.00878183		0.00570073	0.00820038	0.00915597	0.00903942	0.00964963	0.00702378	0.00768943	0.00839309	0.00890373	0.00727488	0.00924045	0.00954223	0.00776577	0.0102171	0.00761217	0.00909314	0.0085637	0.0088652	0.0084406	0.961144	08_FDDAp.TXT_11	0.889	222.024	1004	190.9993:33;
00644	0.874	167.023				0.00634989	0.00779636	0.0100872	0.00934556	0.00764642	0.0085051	0.0068397	0.00949396	0.00825802		0.00570073	0.00756767	0.00685106	0.00975846	0.00864416	0.00639689	0.00787641	0.00877771	0.00809219	0.00558747	0.00901737	0.0114478	0.0092612	0.0109213	0.00915305	0.00938979	0.00836172	0.00972312	0.00847378	1.02613
00647	0.875	185.031				0.040965	0.0449897	0.0525178	0.0448231	0.0420737	0.0470245	0.0406904	0.0533222	0.0458008		0.0280704	0.0432598	0.0389415	0.0543099	0.0497284	0.0346967	0.0446875	0.0400423	0.0397306	0.0316362	0.0471416	0.0658712	0.0557771	0.0560147	0.0459101	0.0486257	0.038025	0.055271	0.04543	0.991904	27_FDDAp.TXT_7	0.89	185.032	2586	184.0714:116;184.1004:20;
00652	0.876	151.048				0.00631202	0.00629755	0.00741427	0.00821546	0.00613678	0.00805015	0.00644039	0.00650271	0.00692116		0.00586035	0.00681091	0.00636716	0.00893669	0.00698236	0.00639689	0.00663769	0.00686832	0.00642274	0.00558747	0.00817199	0.00790682	0.0101401	0.00664311	0.00870527	0.00644903	0.00736532	0.00649942	0.00715287	1.03348
00653	0.876	169.058				0.00631202	0.008212	0.0120616	0.0106407	0.00704502	0.0109821	0.00745798	0.00650271	0.00865177		0.00795823	0.00879587	0.0105822	0.0127667	0.0108366	0.00786817	0.0111134	0.00851672	0.00868345	0.00558747	0.0125633	0.0117322	0.016581	0.0100444	0.012946	0.00860301	0.0111759	0.00730534	0.0102033	1.17933	25_FDDAp.TXT_11	0.891	169.059	1147	98.9707:36;
00656	0.876	399.14				0.00631202	0.00629755	0.00671583	0.0116312	0.00613678	0.00985732	0.0075095	0.00650271	0.00762036		0.00570073	0.00620301	0.00636716	0.00733719	0.00698236	0.00639689	0.00584303	0.00686832	0.0057967	0.00558747	0.00587068	0.00760819	0.00747717	0.0090612	0.00658493	0.00644903	0.00673247	0.00649942	0.00663144	0.870227
00665	0.879	152.033				0.00631202	0.00629755	0.00671583	0.00688219	0.00613678	0.0063188	0.00644039	0.00650271	0.00645078		0.00570073	0.00620301	0.00636716	0.0088193	0.00698236	0.00639689	0.00584303	0.00686832	0.0057967	0.00558747	0.00612899	0.00711045	0.00829048	0.00664311	0.00725659	0.00644903	0.00673247	0.00649942	0.00664864	1.03067
00666	0.879	279.046				0.00631202	0.00629755	0.00671583	0.00670442	0.00613678	0.0063188	0.00704579	0.00650271	0.00650424		0.00595157	0.00620301	0.00636716	0.00733719	0.00698236	0.00639689	0.00584303	0.00686832	0.0057967	0.00558747	0.00587068	0.00711045	0.00665075	0.00664311	0.00658493	0.00644903	0.00673247	0.00649942	0.00643747	0.989736
00668	0.879	381.08				0.0102633	0.0066628	0.0253052	0.0261701	0.0200795	0.0324281	0.0147356	0.0124332	0.0185097		0.00570073	0.00640151	0.015625	0.00955302	0.0209052	0.00639689	0.00742065	0.00750021	0.0152801	0.00606799	0.00806632	0.00932892	0.0353657	0.0136051	0.0171208	0.00839664	0.0079847	0.00649942	0.0115122	0.621952	27_FDDAp.TXT_11	0.928	381.079	1065	203.0438:47;381.0337:24;381.0791:129;383.0774:28;392.8445:17;
00671	0.88	74.0261				0.00631202	0.00629755	0.00671583	0.00634888	0.00613678	0.0063188	0.00644039	0.00650271	0.00638412		0.00570073	0.00620301	0.00636716	0.00733719	0.00712201	0.00639689	0.00584303	0.00686832	0.0057967	0.00558747	0.00587068	0.00711045	0.00718858	0.00664311	0.00658493	0.00644903	0.00673247	0.00649942	0.00646118	1.01207
00672	0.88	88.0384				0.00660237	0.00629755	0.00686357	0.00655205	0.0084933	0.00739299	0.0068397	0.00663277	0.00695929		0.00570073	0.00620301	0.00636716	0.00733719	0.00777835	0.00639689	0.00584303	0.00686832	0.0057967	0.00558747	0.00704482	0.00813436	0.00894637	0.00664311	0.00658493	0.0073519	0.00704216	0.00649942	0.00678477	0.974924
00680	0.881	101.07				0.00631202	0.00629755	0.00671583	0.00634888	0.00703275	0.00679902	0.00644039	0.00650271	0.00655614		0.00570073	0.00620301	0.00636716	0.00733719	0.00698236	0.00639689	0.00584303	0.00686832	0.0057967	0.00558747	0.00587068	0.00756552	0.00949732	0.00664311	0.00658493	0.00644903	0.00673247	0.00649942	0.00660696	1.00775
00681	0.881	134.044				0.024175	0.0211598	0.0299794	0.0268431	0.0316167	0.0308989	0.0280028	0.0244112	0.0271359		0.0144913	0.0175297	0.0198655	0.0198398	0.0322725	0.017745	0.0171435	0.0189428	0.0219811	0.0184163	0.0254905	0.0314993	0.0355363	0.0284591	0.0239428	0.0214753	0.0238733	0.021916	0.0228011	0.840257	18_FDDAp.TXT_8	0.903	134.044	1357	88.0358:32;134.0873:132;
00682	0.881	147.076				0.106219	0.0933926	0.155552	0.127574	0.152523	0.150514	0.10123	0.0860829	0.121636		0.0504971	0.081061	0.0952909	0.0955595	0.155483	0.0606553	0.0793601	0.0759362	0.091669	0.0511253	0.11469	0.151069	0.219855	0.138708	0.117146	0.0904799	0.100071	0.103185	0.103991	0.854938	25_FDDAp.TXT_4	0.883	147.075	17301	84.0342:112;84.0446:649;85.0411:25;85.0487:77;101.0754:25;102.0501:18;102.0635:184;108.9003:22;128.0397:16;130.0495:1016;130.0619:59;130.7979:20;131.0479:70;147.0725:23;147.0823:55;148.0580:76;151.7850:17;
00690	0.882	174.897				0.0271164	0.0136279	0.010114	0.00634888	0.0173303	0.0125618	0.0170026	0.0218231	0.0157406		0.00570073	0.0100861	0.00803535	0.0102427	0.0128057	0.0100815	0.00608844	0.0101239	0.0103181	0.011242	0.0117179	0.0122869	0.00725417	0.0186804	0.00783606	0.0155164	0.00673247	0.0197452	0.0108052	0.686454	01_FDDAp.TXT_8	0.887	174.895	1909	174.8959:31;
00693	0.882	430.785				0.00638776	0.00629755	0.00671583	0.00634888	0.00613678	0.0063188	0.00644039	0.00650271	0.00639359		0.00570073	0.00620301	0.00636716	0.00733719	0.00698236	0.00639689	0.00584303	0.00686832	0.0057967	0.00558747	0.00587068	0.00711045	0.00655893	0.00664311	0.00658493	0.00644903	0.00673247	0.00649942	0.00641844	1.00389
00695	0.883	139.915				0.00631202	0.00629755	0.00671583	0.00634888	0.00613678	0.0063188	0.00644039	0.00650271	0.00638412		0.00722853	0.00620301	0.00636716	0.00733719	0.00698236	0.00639689	0.00733885	0.00686832	0.0057967	0.00767718	0.00587068	0.00711045	0.00655893	0.00664311	0.00658493	0.00644903	0.00673247	0.00649942	0.00670251	1.04987
00696	0.883	184.075				0.0168278	0.0134264	0.0148151	0.0146786	0.0243875	0.0196515	0.0169769	0.0150863	0.0169813		0.00952023	0.0115624	0.0159688	0.0126493	0.0243684	0.0130241	0.0108096	0.0114289	0.0118832	0.0089176	0.0139018	0.0142636	0.0161874	0.0158106	0.0128406	0.011763	0.0129533	0.0124139	0.0133482	0.786052	05_FDDAp.TXT_11	0.911	184.073	1531	125.0001:42;184.0683:79;
00703	0.884	130.05				0.307458	0.294599	0.470027	0.409325	0.471317	0.466011	0.357661	0.284208	0.382576		0.163064	0.238841	0.285019	0.30734	0.489212	0.200542	0.248411	0.242218	0.275981	0.183369	0.340453	0.462535	0.619792	0.425411	0.356705	0.307967	0.308643	0.29909	0.3197	0.835651	25_FDDAp.TXT_2	0.88	130.05	47008	56.0508:19;82.5358:18;84.0440:1318;84.0591:69;85.0251:24;85.0299:22;86.0444:33;100.9794:32;102.0473:23;102.0546:95;103.0576:35;130.0246:90;130.0491:920;130.0619:165;131.0536:93;
00706	0.885	158.929				0.00636251	0.00629755	0.00671583	0.00634888	0.00613678	0.0063188	0.00644039	0.00650271	0.00639043		0.00570073	0.00620301	0.00636716	0.00733719	0.00698236	0.00639689	0.00584303	0.00686832	0.0057967	0.00558747	0.00587068	0.00711045	0.00655893	0.00664311	0.00658493	0.00644903	0.00673247	0.00649942	0.00641844	1.00438
00707	0.885	249.043				0.0104022	0.0119276	0.0148957	0.018234	0.0120526	0.0174146	0.0176467	0.0140849	0.0145823		0.00858531	0.00915565	0.0144025	0.0110351	0.014649	0.0104909	0.0107395	0.00844803	0.0113963	0.00822475	0.0115183	0.0147897	0.0117142	0.0105891	0.0122611	0.00977673	0.00673247	0.00973612	0.0107914	0.740034	03_FDDAp.TXT_11	0.93	249.036	1106	147.0714:50;249.0157:30;
00711	0.887	120.065				0.00785215	0.00629755	0.00925441	0.00733931	0.00970838	0.0086062	0.00828235	0.00650271	0.00798038		0.00570073	0.00620301	0.00636716	0.00733719	0.0105992	0.00639689	0.00584303	0.00686832	0.00592423	0.00558747	0.0069274	0.00769351	0.0100089	0.00664311	0.00658493	0.00644903	0.00673247	0.00652541	0.00691067	0.865957
00713	0.888	84.044				0.0503825	0.049209	0.0707714	0.0614572	0.0727208	0.0718321	0.0599987	0.0469886	0.06042		0.0289255	0.0374042	0.04117	0.0471194	0.0834392	0.0325218	0.0382719	0.041361	0.0416783	0.0307646	0.0500299	0.0723986	0.0860531	0.0696995	0.0537593	0.0494254	0.046831	0.0451059	0.0497755	0.823824	26_FDDAp.TXT_8	0.918	84.0442	2513	69.0338:49;84.0487:18;130.0572:81;
00714	0.888	186.019				0.00631202	0.00629755	0.00671583	0.00634888	0.00613678	0.0063188	0.00644039	0.00750413	0.0065093		0.00570073	0.00620301	0.00636716	0.00733719	0.00698236	0.00639689	0.00584303	0.00686832	0.0057967	0.00558747	0.00587068	0.00711045	0.00655893	0.00664311	0.00658493	0.00644903	0.00673247	0.00649942	0.00641844	0.986042
00717	0.889	298.999				0.00631202	0.00629755	0.00671583	0.00634888	0.00616132	0.0063188	0.00644039	0.00650271	0.00638719		0.00570073	0.00620301	0.00636716	0.00733719	0.00698236	0.00639689	0.00584303	0.00686832	0.0057967	0.00558747	0.00587068	0.00711045	0.00655893	0.00664311	0.00658493	0.00644903	0.00673247	0.00649942	0.00641844	1.00489
00720	0.892	233.061				0.00631202	0.00681395	0.0103424	0.00995505	0.00924199	0.0126376	0.0110775	0.00650271	0.00911039		0.00669266	0.00620301	0.00986909	0.00899539	0.00843469	0.00757392	0.00717524	0.00686832	0.00580829	0.00558747	0.00733835	0.00800637	0.00899885	0.00664311	0.00696685	0.00644903	0.00801163	0.00649942	0.00734009	0.805684
00723	0.898	102.056				0.0272679	0.0259963	0.0332299	0.032646	0.0374834	0.0348418	0.0319057	0.0257247	0.031137		0.0186642	0.0196635	0.0205786	0.0260617	0.035638	0.0229264	0.0221918	0.0200555	0.0219811	0.018204	0.0249621	0.038496	0.0384091	0.0335078	0.02605	0.0271375	0.0240349	0.021994	0.0255865	0.821739
00726	0.901	148.06				0.155869	0.150234	0.181153	0.178226	0.216665	0.19563	0.172873	0.14557	0.174527		0.0966046	0.110786	0.120645	0.146626	0.213046	0.128181	0.125263	0.123039	0.124444	0.0998927	0.135507	0.201254	0.216877	0.191016	0.153942	0.155254	0.144896	0.128506	0.145321	0.832655	26_FDDAp.TXT_4	0.897	148.061	12605	84.0429:225;84.0500:60;85.0387:17;102.0526:118;102.0632:62;103.0614:19;130.0368:25;130.0493:557;131.0528:65;147.0773:58;148.0616:264;152.7165:33;
00728	0.903	104.073				0.00631202	0.00629755	0.00671583	0.00634888	0.00613678	0.0063188	0.00644039	0.00650271	0.00638412		0.00570073	0.00620301	0.00915597	0.00733719	0.00825315	0.00639689	0.00584303	0.00686832	0.0057967	0.00558747	0.00587068	0.00711045	0.00655893	0.00664311	0.00658493	0.00644903	0.00673247	0.00656441	0.00664758	1.04127
00730	0.903	335.071				0.00631202	0.00629755	0.00671583	0.00634888	0.00776916	0.0063188	0.00654344	0.00650271	0.00660105		0.00570073	0.00620301	0.00636716	0.00733719	0.00734545	0.00639689	0.00584303	0.00686832	0.0057967	0.00558747	0.00663387	0.00711045	0.00655893	0.00664311	0.00658493	0.00644903	0.00673247	0.00649942	0.00648101	0.981815
00735	0.909	247.058				0.00978362	0.00807345	0.00754859	0.00659014	0.0156488	0.011892	0.0105365	0.0091168	0.00989873		0.00570073	0.00693497	0.00813722	0.00833505	0.0109344	0.00706216	0.00617024	0.00686832	0.00708357	0.00585566	0.00915826	0.00711045	0.00672946	0.00894162	0.00771753	0.00809999	0.00673247	0.00799428	0.00753146	0.760852
00737	0.911	98.9842				0.0378595	0.0168774	0.0131093	0.00887574	0.0328808	0.0181729	0.0224126	0.0254256	0.0219517		0.0061796	0.0189316	0.0133201	0.0190914	0.0230697	0.016376	0.00994484	0.0128712	0.0155815	0.018461	0.0183987	0.0153159	0.00884143	0.0222677	0.0118002	0.0186119	0.00706909	0.0203302	0.015359	0.699672	21_FDDAp.TXT_9	0.924	98.9833	1166	80.9699:19;84.0438:21;98.9818:144;
00739	0.912	203.053				0.126707	0.160751	0.244429	0.237651	0.241764	0.322044	0.19866	0.0996866	0.203962		0.101678	0.107399	0.202679	0.182109	0.247595	0.141256	0.125789	0.0884777	0.113546	0.048421	0.181745	0.239181	0.253371	0.160351	0.223255	0.154003	0.197436	0.139438	0.161541	0.792014	06_FDDAp.TXT_3	0.914	203.053	22021	203.0537:983;204.0521:113;205.0563:86;206.1094:36;539.7782:43;
00740	0.913	97.0281				0.0191254	0.0217769	0.0334985	0.0317825	0.0327458	0.0402886	0.0234044	0.0136947	0.0270396		0.0124504	0.0135722	0.0278372	0.0153054	0.0358056	0.0156084	0.0134273	0.0110168	0.0177843	0.00777775	0.0241872	0.0330921	0.0431446	0.0232376	0.0327798	0.0219525	0.0300268	0.022072	0.0222821	0.824054	06_FDDAp.TXT_9	0.91	97.0288	2287	80.9767:161;81.0321:16;85.0313:51;97.0294:84;98.9851:16;
00741	0.913	109.028				0.00844548	0.00928258	0.0128004	0.0123803	0.0131572	0.0156959	0.00902943	0.00650271	0.0109118		0.00570073	0.00620301	0.0108242	0.00733719	0.0130989	0.0067807	0.00584303	0.00686832	0.00677054	0.00558747	0.00983926	0.0140645	0.0171188	0.00926049	0.0124323	0.00821607	0.0112432	0.00829325	0.00919344	0.842527
00742	0.913	159.073				0.00631202	0.00629755	0.00671583	0.00634888	0.00613678	0.0063188	0.00644039	0.00650271	0.00638412		0.00570073	0.00620301	0.00636716	0.00733719	0.00698236	0.00639689	0.00584303	0.00686832	0.0057967	0.00558747	0.00587068	0.00711045	0.00768706	0.00664311	0.00658493	0.00644903	0.00673247	0.00649942	0.00648111	1.01519
00743	0.914	258.11				0.0097205	0.0125951	0.0125989	0.00768215	0.0172689	0.0224949	0.00870741	0.00801134	0.0123849		0.00570073	0.00620301	0.00636716	0.00733719	0.00950998	0.00639689	0.00584303	0.00686832	0.0057967	0.00558747	0.00587068	0.00711045	0.00655893	0.0162358	0.00658493	0.00644903	0.00673247	0.0066164	0.00709828	0.57314	26_FDDAp.TXT_10	0.92	258.108	1035	98.9874:17;104.1025:39;104.1063:110;258.1087:57;261.1485:20;
00744	0.915	173.024				0.00631202	0.00629755	0.00671583	0.00634888	0.00837056	0.00669792	0.00676241	0.00650271	0.00675099		0.00570073	0.00620301	0.00636716	0.00733719	0.00698236	0.00639689	0.00584303	0.00686832	0.0057967	0.00558747	0.00587068	0.00711045	0.00655893	0.00664311	0.00658493	0.00644903	0.00673247	0.00649942	0.00641844	0.950741
00746	0.915	219.026				0.0691418	0.0909114	0.134719	0.132603	0.113334	0.142009	0.114046	0.064793	0.107695		0.042288	0.0465722	0.0921327	0.0668124	0.125641	0.0549109	0.0559061	0.0470617	0.0696299	0.0303735	0.0883068	0.139763	0.12033	0.0956209	0.111364	0.104345	0.102818	0.101755	0.0830906	0.771539	06_FDDAp.TXT_6	0.94	219.026	6993	218.0483:379;219.0303:232;220.0349:80;
00747	0.915	221.028				0.00671598	0.00629755	0.0108796	0.0109328	0.0101134	0.0129914	0.00899079	0.00650271	0.00917804		0.00570073	0.00620301	0.00882488	0.00733719	0.0111439	0.00639689	0.00584303	0.00686832	0.00613291	0.00558747	0.00852423	0.00924359	0.00995645	0.00783886	0.0100749	0.00839664	0.00892725	0.00821526	0.00784531	0.854791
00748	0.915	261.037				0.00632464	0.00629755	0.00671583	0.00634888	0.0119913	0.0081007	0.00644039	0.00650271	0.00734024		0.00570073	0.00620301	0.00636716	0.00733719	0.00955187	0.00639689	0.00584303	0.00686832	0.0057967	0.00558747	0.00587068	0.00711045	0.00655893	0.00664311	0.00658493	0.00644903	0.00673247	0.00649942	0.00656119	0.893865
00751	0.917	85.028				0.0195799	0.0253791	0.0354596	0.0309191	0.0311012	0.0397579	0.0214079	0.012043	0.0269559		0.0126556	0.0129395	0.0237368	0.0170076	0.0362245	0.0147512	0.0142453	0.010275	0.0156511	0.00622444	0.0208644	0.0389226	0.044863	0.0218027	0.028381	0.0219783	0.0281552	0.022085	0.0217091	0.805354	05_FDDAp.TXT_9	0.925	85.0275	2220	85.0232:20;
00752	0.917	145.049				0.0177494	0.0215502	0.0298317	0.0301699	0.0313835	0.0365479	0.0192568	0.0107295	0.0246524		0.00962284	0.0110786	0.0244499	0.0144543	0.0306526	0.0130113	0.0111368	0.00924476	0.0131701	0.00558747	0.0198899	0.0374152	0.0408752	0.0203013	0.0271036	0.0207272	0.0278051	0.0202652	0.0198217	0.80405	04_FDDAp.TXT_9	0.928	145.049	2169	84.0436:231;85.0298:46;85.0813:16;101.0225:17;101.0604:52;102.0429:42;130.0475:378;131.0585:28;145.0460:114;148.0594:141;
00753	0.918	69.0338				0.0147196	0.0170664	0.0271319	0.0268431	0.0242034	0.0299385	0.0175436	0.00876566	0.0207765		0.00945182	0.00863459	0.0200947	0.0119156	0.0246617	0.0136126	0.0123288	0.0100827	0.0122426	0.00558747	0.0177764	0.0285556	0.0342638	0.018614	0.0251676	0.0180444	0.023402	0.0169765	0.0173007	0.832705
00754	0.918	99.0448				0.00989724	0.0126707	0.0171388	0.0181705	0.0179194	0.0200811	0.0123784	0.00650271	0.0143449		0.00660145	0.00625264	0.0138804	0.00798286	0.0174978	0.0101583	0.006626	0.00686832	0.0104109	0.00558747	0.0129507	0.0177904	0.0238614	0.0124093	0.0160014	0.0116856	0.0159694	0.011127	0.0118701	0.827479	17_FDDAp.TXT_9	0.93	99.0468	1019	84.0447:49;98.9798:53;
00755	0.918	127.039				0.0546494	0.0664013	0.0942365	0.0943444	0.0898915	0.11365	0.0654988	0.0345164	0.0766485		0.0321179	0.0335955	0.0767879	0.0439057	0.0984373	0.0454691	0.0376174	0.0283387	0.0456432	0.0197238	0.0689688	0.109458	0.121419	0.0639864	0.087382	0.0599502	0.0863775	0.0655401	0.0624844	0.815206	27_FDDAp.TXT_7	0.908	127.038	4182	69.0296:24;84.0363:190;84.0450:422;97.0319:18;117.6741:25;127.0319:25;130.0513:256;
00756	0.918	289.089				0.00631202	0.00629755	0.00671583	0.00634888	0.00613678	0.0063188	0.00644039	0.00650271	0.00638412		0.00570073	0.00620301	0.00636716	0.00733719	0.00698236	0.00639689	0.00584303	0.00686832	0.0057967	0.00558747	0.00587068	0.00711045	0.00801501	0.00664311	0.00658493	0.00644903	0.00673247	0.00649942	0.00649933	1.01805
00758	0.919	115.041				0.00631202	0.00758225	0.00855596	0.0105138	0.00876332	0.0119678	0.00729053	0.00650271	0.00843604		0.00570073	0.00620301	0.00751324	0.00733719	0.0106132	0.00639689	0.00584303	0.00686832	0.0057967	0.00558747	0.0072679	0.0108079	0.0137737	0.00706826	0.00966667	0.00644903	0.00720374	0.00682439	0.00760674	0.901696
00759	0.919	183.052				0.00631202	0.00629755	0.00671583	0.00747899	0.00613678	0.0063188	0.00644039	0.00650271	0.00652538		0.00570073	0.00620301	0.00636716	0.00733719	0.00698236	0.00639689	0.00584303	0.00686832	0.0057967	0.00558747	0.00587068	0.00711045	0.00759524	0.00664311	0.00658493	0.00644903	0.00673247	0.00649942	0.00647601	0.992434
00760	0.919	223.062				0.00631202	0.00629755	0.00671583	0.00634888	0.00613678	0.0063188	0.00644039	0.00650271	0.00638412		0.00570073	0.00620301	0.00636716	0.00733719	0.00698236	0.00639689	0.00584303	0.00686832	0.0057967	0.00558747	0.00587068	0.00711045	0.00750341	0.00664311	0.00658493	0.00644903	0.00673247	0.00649942	0.00647091	1.01359
00763	0.92	271.081				0.00631202	0.00629755	0.00671583	0.00634888	0.00613678	0.0063188	0.00644039	0.00650271	0.00638412		0.00570073	0.00620301	0.00636716	0.00733719	0.00698236	0.00639689	0.00584303	0.00686832	0.0057967	0.00558747	0.00587068	0.00711045	0.00787071	0.00664311	0.00658493	0.00644903	0.00673247	0.00649942	0.00649131	1.01679
00764	0.92	399.146				0.00631202	0.00629755	0.0107453	0.0116058	0.00613678	0.00985732	0.00779288	0.00650271	0.00815629		0.00570073	0.00813835	0.00981815	0.00733719	0.00851848	0.0072029	0.00739728	0.00995906	0.0106311	0.00558747	0.010579	0.0103386	0.0106386	0.00664311	0.011168	0.012279	0.0105834	0.00812427	0.00892471	1.09421	28_FDDAp.TXT_10	0.933	399.144	1446	399.1374:79;400.1343:16;
00766	0.921	325.112				0.00631202	0.00629755	0.0069173	0.00634888	0.00613678	0.00942764	0.00644039	0.00650271	0.00679791		0.00570073	0.00620301	0.00636716	0.00733719	0.00698236	0.00639689	0.00584303	0.00686832	0.0057967	0.00558747	0.00587068	0.0109643	0.0146789	0.00664311	0.00658493	0.00644903	0.00674593	0.00649942	0.0070844	1.04214
00770	0.923	192.055				0.00631202	0.00629755	0.00934843	0.0133454	0.00721685	0.0122458	0.00644039	0.00650271	0.00846364		0.00570073	0.00620301	0.00636716	0.00733719	0.00713597	0.00639689	0.00584303	0.00686832	0.0057967	0.00558747	0.00587068	0.00740909	0.0112158	0.00664311	0.00658493	0.00644903	0.00820014	0.00649942	0.00678381	0.801524
00772	0.923	301.02				0.00631202	0.00629755	0.00671583	0.00634888	0.00625951	0.0063188	0.00644039	0.00650271	0.00639946		0.00570073	0.00620301	0.00636716	0.00733719	0.00698236	0.00639689	0.00584303	0.00686832	0.0057967	0.00558747	0.00587068	0.00711045	0.00655893	0.00664311	0.00658493	0.00644903	0.00673247	0.00649942	0.00641844	1.00297
00777	0.926	200.042				0.00631202	0.00629755	0.0135794	0.016177	0.00821101	0.0168965	0.00644039	0.00650271	0.0100521		0.00570073	0.00620301	0.0103785	0.00733719	0.0111997	0.00639689	0.00584303	0.00686832	0.0057967	0.00558747	0.00756144	0.0124717	0.0165678	0.00664311	0.0106807	0.00644903	0.0131148	0.00649942	0.00840554	0.8362
00779	0.927	324.014				0.00631202	0.00629755	0.00671583	0.00672982	0.00613678	0.00727925	0.00644039	0.00650271	0.00655179		0.00570073	0.00620301	0.00636716	0.00733719	0.00698236	0.00639689	0.00584303	0.00686832	0.0057967	0.00558747	0.00587068	0.00711045	0.00772641	0.00664311	0.00658493	0.00644903	0.00673247	0.00649942	0.0064833	0.989546
00782	0.932	147.076				0.0240235	0.0276588	0.155552	0.0281002	0.152523	0.150514	0.0213821	0.0860829	0.0807296		0.0100903	0.012865	0.0230491	0.0246089	0.0377885	0.021468	0.0160567	0.0116761	0.0164278	0.00942047	0.0219681	0.151069	0.0762278	0.138708	0.0247593	0.0904799	0.020157	0.0207071	0.0404182	0.500661	25_FDDAp.TXT_4	0.883	147.075	17301	84.0342:112;84.0446:649;85.0411:25;85.0487:77;101.0754:25;102.0501:18;102.0635:184;108.9003:22;128.0397:16;130.0495:1016;130.0619:59;130.7979:20;131.0479:70;147.0725:23;147.0823:55;148.0580:76;151.7850:17;
00783	0.936	294.154				0.00710733	0.0150385	0.0165478	0.0292557	0.0180544	0.0200559	0.0442069	0.0133956	0.0204578		0.00713732	0.00620301	0.0127852	0.00733719	0.00698236	0.00890447	0.00584303	0.00686832	0.0112456	0.00558747	0.0116827	0.0114621	0.0170007	0.00664311	0.00973252	0.00644903	0.0112432	0.00649942	0.00886704	0.433432	07_FDDAp.TXT_8	0.934	294.155	3651	85.9444:16;132.0968:37;132.1035:54;196.0608:18;294.1517:285;295.1053:19;295.1606:97;296.0515:25;297.3131:37;
00785	0.941	299.126				0.00631202	0.00629755	0.00671583	0.00634888	0.00613678	0.0063188	0.00644039	0.00650271	0.00638412		0.00570073	0.00620301	0.00958894	0.00733719	0.00698236	0.00639689	0.00584303	0.00686832	0.0057967	0.00558747	0.00587068	0.00711045	0.00655893	0.00664311	0.00658493	0.00644903	0.00673247	0.00649942	0.00659742	1.03341
00787	0.944	138.055				0.0142399	0.0101013	0.0149763	0.0152246	0.0174775	0.0149755	0.0137567	0.0135256	0.0142847		0.0117777	0.0139444	0.0124542	0.0128988	0.0157243	0.0146489	0.0159047	0.0182285	0.013773	0.0109514	0.0129977	0.01661	0.0184043	0.0160896	0.0123797	0.0123821	0.0160637	0.0149097	0.0144524	1.01174	20_FDDAp.TXT_9	0.951	138.053	1024	138.0576:91;
00788	0.944	143.08				0.00631202	0.00775858	0.00671583	0.00675521	0.00747459	0.0105145	0.00644039	0.00660676	0.00732223		0.0069777	0.00620301	0.00960167	0.00733719	0.00865813	0.00913476	0.00716356	0.00686832	0.00777917	0.00558747	0.00608203	0.00824813	0.0110059	0.00742699	0.00784923	0.00644903	0.00789045	0.00649942	0.0075979	1.03765
00789	0.944	455.116				0.00631202	0.00629755	0.00697103	0.00634888	0.00756051	0.00727925	0.00644039	0.00650271	0.00671404		0.00570073	0.00620301	0.00636716	0.00733719	0.00698236	0.00639689	0.00584303	0.00686832	0.0057967	0.00558747	0.00587068	0.00711045	0.00655893	0.00664311	0.00658493	0.00644903	0.00673247	0.00649942	0.00641844	0.955972
00798	0.948	220.042				0.00631202	0.00629755	0.00671583	0.0068441	0.00613678	0.0063188	0.00644039	0.00650271	0.00644602		0.00570073	0.00620301	0.00636716	0.00733719	0.00698236	0.00639689	0.00584303	0.00686832	0.0057967	0.00558747	0.00587068	0.00711045	0.00655893	0.00664311	0.00658493	0.00644903	0.00673247	0.00649942	0.00641844	0.995721
00799	0.948	271.973				0.00631202	0.00629755	0.00671583	0.00634888	0.00613678	0.0063188	0.00644039	0.00680184	0.00642151		0.00570073	0.00620301	0.00636716	0.00733719	0.00698236	0.00639689	0.00584303	0.00686832	0.00627203	0.00933107	0.00587068	0.00711045	0.00655893	0.00664311	0.00658493	0.00644903	0.00673247	0.00660341	0.0066586	1.03692
00800	0.948	342.133				0.00631202	0.00629755	0.00671583	0.00634888	0.00636997	0.00688749	0.00644039	0.00650271	0.00648435		0.00570073	0.00620301	0.00636716	0.00733719	0.00698236	0.00639689	0.00584303	0.00686832	0.0057967	0.00558747	0.00587068	0.00711045	0.0127112	0.00685569	0.00658493	0.00644903	0.00673247	0.00649942	0.00677204	1.04437
00809	0.952	218.046				0.0668442	0.0663635	0.0798109	0.0902811	0.086639	0.0949715	0.0919688	0.0677452	0.080578		0.0559356	0.0550827	0.0832569	0.0832331	0.0796548	0.0667707	0.0598327	0.0465123	0.0545353	0.0474041	0.0834106	0.0651175	0.0669404	0.0677995	0.0839446	0.0663606	0.0755921	0.0507474	0.0662295	0.82193	16_FDDAp.TXT_6	0.947	218.044	4562	99.0108:27;158.0769:20;158.6600:56;218.0413:416;
00810	0.952	286.055				0.00631202	0.00629755	0.00671583	0.00634888	0.00613678	0.0063188	0.00644039	0.00650271	0.00638412		0.00570073	0.00620301	0.00636716	0.00871658	0.00698236	0.00639689	0.00584303	0.00686832	0.0057967	0.00558747	0.00587068	0.00711045	0.00655893	0.00664311	0.00658493	0.00644903	0.00673247	0.00649942	0.00649507	1.01738
00814	0.953	343.117				0.0285808	0.0282508	0.0249829	0.0294715	0.0377412	0.0338687	0.0276422	0.0328257	0.0304205		0.0145255	0.0150609	0.0198146	0.0265459	0.0281808	0.0215703	0.0199014	0.0162504	0.0207754	0.0176229	0.0231657	0.0294799	0.0333062	0.0355008	0.0226917	0.0240162	0.0246947	0.0160926	0.0227331	0.747296	26_FDDAp.TXT_6	0.961	343.116	2965	102.0568:27;147.0747:23;147.0826:27;148.0594:92;196.0628:501;196.1001:16;197.0639:36;197.0731:32;
00815	0.954	302.028				0.00806676	0.00629755	0.00870371	0.00634888	0.00613678	0.0063188	0.00708443	0.00698391	0.0069926		0.00570073	0.00620301	0.00636716	0.00925953	0.00811351	0.00639689	0.00990978	0.0123492	0.00745455	0.00743133	0.00779626	0.00948535	0.00655893	0.0105493	0.00766485	0.0116599	0.00673247	0.011413	0.00839143	1.20004
00817	0.954	431.074				0.00631202	0.00629755	0.00671583	0.00634888	0.00613678	0.0063188	0.00644039	0.00864861	0.00665236		0.00570073	0.00620301	0.00636716	0.00733719	0.00698236	0.00639689	0.00584303	0.00686832	0.0057967	0.00558747	0.00587068	0.00711045	0.00655893	0.00664311	0.00658493	0.00644903	0.00673247	0.00649942	0.00641844	0.964837
00819	0.955	413.099				0.0328225	0.0312862	0.0334314	0.0533052	0.0442707	0.0345638	0.0547949	0.052841	0.0421645		0.0281388	0.0243158	0.0407116	0.0286004	0.0318675	0.0311017	0.0197144	0.0138465	0.0253548	0.025233	0.0430438	0.0195964	0.0222085	0.0307177	0.0313311	0.0253963	0.0357359	0.0154686	0.0273546	0.64876	08_FDDAp.TXT_6	0.958	413.102	5589	218.0478:854;219.0468:19;220.0414:20;220.0580:30;413.0866:29;413.1067:148;414.0897:38;431.0544:22;
00821	0.955	429.076				0.0210821	0.0195854	0.0202146	0.0290525	0.0278855	0.0194493	0.0291879	0.0449597	0.0264271		0.0114243	0.0125177	0.0192925	0.0139407	0.0166739	0.0152374	0.0125275	0.00953323	0.0179234	0.0170082	0.0210405	0.0156288	0.0105468	0.0205139	0.01853	0.0177606	0.0175583	0.0151046	0.015709	0.594427	08_FDDAp.TXT_7	0.959	429.075	4134	231.5182:21;234.0163:567;235.0175:16;235.0415:33;236.0219:129;236.0301:167;
00827	0.956	234.019				0.363282	0.346806	0.413561	0.506387	0.418123	0.385295	0.51804	0.517785	0.43366		0.238291	0.250738	0.373676	0.28615	0.380385	0.261927	0.262376	0.252878	0.359546	0.305411	0.37786	0.357727	0.29708	0.391917	0.392159	0.409062	0.391224	0.339971	0.329354	0.759476	08_FDDAp.TXT_3	0.954	234.02	43759	234.0215:1016;235.0142:17;235.0305:43;236.0044:63;
00828	0.956	236.018				0.0460398	0.0467278	0.0527864	0.0672093	0.0538564	0.0490591	0.0671733	0.0653002	0.056019		0.0273065	0.0319951	0.0467604	0.0363191	0.0481224	0.0294513	0.0335741	0.0311822	0.0449592	0.0364079	0.048527	0.0454074	0.0392093	0.0481094	0.0514941	0.0498897	0.0485411	0.0418302	0.0410604	0.732971
00830	0.956	608.155				0.00631202	0.00629755	0.00671583	0.0114026	0.00812509	0.0063188	0.0120178	0.0136167	0.00885079		0.00570073	0.00620301	0.00636716	0.00733719	0.00698236	0.00639689	0.00584303	0.00686832	0.0057967	0.00558747	0.00729139	0.00711045	0.00655893	0.00664311	0.00658493	0.00644903	0.00673247	0.00649942	0.00649736	0.7341	08_FDDAp.TXT_11	0.964	608.16	1308	200.1637:17;212.6588:17;215.8898:18;218.0492:24;413.0877:86;413.1057:22;609.1570:26;
00832	0.957	624.135				0.00631202	0.00629755	0.00671583	0.00634888	0.00613678	0.0063188	0.00644039	0.00711397	0.00646053		0.00570073	0.00620301	0.00636716	0.00733719	0.00698236	0.00639689	0.00584303	0.00686832	0.0057967	0.00558747	0.00587068	0.00711045	0.00655893	0.00664311	0.00658493	0.00644903	0.00673247	0.00649942	0.00641844	0.993485
00837	0.958	305.135				0.00631202	0.00629755	0.00671583	0.00634888	0.00613678	0.0063188	0.00644039	0.00650271	0.00638412		0.00576914	0.00620301	0.00733496	0.00733719	0.00698236	0.00639689	0.00584303	0.00686832	0.00585467	0.00558747	0.00587068	0.00711045	0.00655893	0.00664311	0.00705904	0.00644903	0.00673247	0.00649942	0.00650556	1.01902
00844	0.96	410.094				0.00631202	0.00629755	0.00671583	0.00806308	0.00613678	0.0063188	0.00644039	0.00656774	0.00660652		0.00570073	0.00620301	0.00636716	0.00733719	0.00698236	0.00639689	0.00584303	0.00686832	0.0057967	0.00558747	0.00587068	0.00711045	0.00655893	0.00664311	0.00658493	0.00644903	0.00673247	0.00649942	0.00641844	0.97153
00847	0.961	402.101				0.00631202	0.00629755	0.00671583	0.00926937	0.00773234	0.0063188	0.0100341	0.0106905	0.00792131		0.00570073	0.00620301	0.00636716	0.00733719	0.00698236	0.00639689	0.00584303	0.00686832	0.0057967	0.00558747	0.00587068	0.00711045	0.00655893	0.00664311	0.00658493	0.00644903	0.00673247	0.00649942	0.00641844	0.810275
00850	0.963	391.12				0.242722	0.234344	0.221461	0.345506	0.43576	0.275841	0.31281	0.436176	0.313078		0.107573	0.0991614	0.23766	0.1602	0.223757	0.161074	0.100196	0.08867	0.153473	0.131082	0.203572	0.16856	0.22547	0.273537	0.152257	0.153023	0.199335	0.12514	0.164652	0.525915	05_FDDAp.TXT_4	0.962	391.12	17861	70.0575:76;100.0662:37;100.0760:113;108.9876:24;114.0926:64;152.0329:97;159.4352:20;196.0440:17;196.0642:5252;197.0663:321;197.1373:20;198.0395:43;198.0557:197;198.7062:20;199.0610:16;240.8649:23;391.1192:567;391.1419:44;393.0865:58;393.1241:18;441.3217:36;1254.9384:16;
00853	0.964	196.064				1.22707	1.1424	1.19569	1.46569	1.64207	1.34627	1.41714	1.57446	1.37635		0.727049	0.758579	1.20351	0.985957	1.22806	0.948134	0.752664	0.733962	0.936399	0.855899	1.10538	1.0503	1.21508	1.3077	0.958304	0.979698	1.11375	0.85011	0.983918	0.714876	05_FDDAp.TXT_2	0.961	196.064	90066	56.0511:59;70.0624:96;70.0690:70;71.0676:24;72.0773:34;82.0683:32;84.0837:75;87.0690:30;100.0754:1246;101.0597:37;101.0800:158;108.0087:190;108.0158:180;108.0273:122;110.0021:21;114.0920:484;115.0919:21;133.0977:71;152.0352:44;162.1326:33;195.1343:19;196.0631:6949;196.1844:17;196.2876:16;197.0658:664;198.0604:96;198.0805:22;198.6479:20;199.0563:48;201.5514:17;262.8479:24;308.3683:17;
00854	0.964	198.059				0.0670084	0.0615018	0.0629945	0.0740534	0.0860008	0.0721859	0.0736523	0.0836249	0.0726277		0.0378187	0.0419448	0.0635442	0.0533707	0.0679942	0.0515205	0.0396508	0.039795	0.0481242	0.0465324	0.0578145	0.0562152	0.0626902	0.0712805	0.0557875	0.0492319	0.0579935	0.0437671	0.0525042	0.722922
00865	0.968	576.138				0.00655187	0.00911885	0.00671583	0.00750438	0.00613678	0.00659682	0.00796033	0.0103783	0.0076204		0.00570073	0.00620301	0.00636716	0.0106242	0.00800179	0.00639689	0.00666106	0.00686832	0.00670098	0.00666026	0.00785497	0.00804903	0.00655893	0.00664311	0.00758583	0.00878358	0.00673247	0.00847524	0.00727042	0.954074
00867	0.97	311.127				0.0343374	0.0365006	0.04098	0.0519466	0.0561392	0.0544175	0.0422232	0.0433081	0.0449816		0.0216742	0.0200233	0.0382411	0.0307428	0.0508735	0.0336988	0.0269831	0.0212643	0.0216449	0.0150415	0.0222499	0.0431747	0.0545834	0.0400579	0.0245749	0.0238872	0.0257719	0.0258547	0.030019	0.667363	25_FDDAp.TXT_11	0.962	311.13	2697	114.0918:17;116.0704:202;116.0837:28;117.0704:22;196.0575:47;196.0682:16;
00868	0.97	378.106				0.00790264	0.00629755	0.00757545	0.0108058	0.00871422	0.00855565	0.0114124	0.00885669	0.00876505		0.00570073	0.00620301	0.00667278	0.00733719	0.00892346	0.00639689	0.00584303	0.00686832	0.0057967	0.00558747	0.00954573	0.00711045	0.00655893	0.00664311	0.00658493	0.00644903	0.00772887	0.00649942	0.00680278	0.776126
00869	0.97	386.096				0.00631202	0.00629755	0.0109871	0.0135866	0.00776916	0.00822707	0.0112965	0.00824544	0.00909017		0.00570073	0.00620301	0.0099837	0.00733719	0.00754095	0.00639689	0.00584303	0.00686832	0.00697922	0.00558747	0.0106964	0.00711045	0.00770018	0.00664311	0.0065981	0.00686177	0.0107585	0.00649942	0.00729491	0.802505
00871	0.971	560.162				0.0251849	0.0213487	0.0285557	0.0307413	0.030242	0.0314044	0.0322277	0.0275455	0.0284063		0.0234414	0.0263504	0.0289706	0.0376398	0.0285858	0.0237325	0.0267961	0.018462	0.021784	0.0183269	0.0322653	0.02382	0.0223135	0.0240613	0.0283679	0.0252673	0.0267279	0.0129598	0.0249929	0.879837	23_FDDAp.TXT_9	0.97	560.163	2271	203.0511:156;204.0583:48;210.9255:19;218.0448:51;365.1061:376;365.1180:137;366.1101:17;463.0122:39;560.1639:29;561.1621:23;
00874	0.973	246.062				0.0392734	0.0245982	0.0401875	0.0290144	0.0329422	0.0292939	0.0326399	0.0342823	0.032779		0.0193825	0.0286827	0.0264237	0.0504945	0.0397157	0.0199839	0.0383654	0.0391494	0.0302472	0.0297141	0.0318426	0.043388	0.0405735	0.0453591	0.0327139	0.0379332	0.0294613	0.0452879	0.0349288	1.06559	18_FDDAp.TXT_8	0.972	246.061	2990	96.0441:19;128.0400:74;131.0578:20;138.0665:104;168.0301:24;174.0385:221;175.0494:39;201.9578:28;245.1139:16;247.0397:78;248.1842:30;
00875	0.974	174.041				0.029515	0.0173938	0.0292407	0.0219671	0.0260322	0.0248202	0.0241901	0.0251525	0.024789		0.0114699	0.0231745	0.0210753	0.0317113	0.0292142	0.0145721	0.0268195	0.0330916	0.0241027	0.0240038	0.0249034	0.030575	0.0283346	0.0304919	0.0261158	0.030878	0.02285	0.0298973	0.0257378	1.03828	18_FDDAp.TXT_11	1.014	174.041	1681	115.0367:41;118.0529:20;174.0755:86;
00876	0.974	228.05				0.0205898	0.0138168	0.0204698	0.0154659	0.0180053	0.0152915	0.0164101	0.0173492	0.0171748		0.00905277	0.0139816	0.0139441	0.0231855	0.0219246	0.010734	0.0171785	0.0205088	0.0145613	0.0168853	0.0164379	0.0228957	0.0205294	0.0227061	0.0178715	0.0205208	0.0162791	0.0213701	0.0178093	1.03694	19_FDDAp.TXT_11	1.012	228.05	1079	95.9280:17;113.9607:20;142.0865:17;167.9471:24;176.2757:16;
00878	0.976	116.071				0.0296538	0.0318026	0.0353521	0.0411662	0.0415092	0.0423486	0.0320088	0.0352317	0.0361341		0.0196105	0.0233978	0.0303459	0.0312564	0.0426064	0.0300526	0.0337143	0.0260859	0.0253548	0.0173323	0.0256431	0.0434307	0.0416754	0.0369755	0.025589	0.0269828	0.0250178	0.0289484	0.0296678	0.821045	23_FDDAp.TXT_11	1.01	116.07	1815	71.0137:25;72.0815:46;99.0082:28;116.0755:182;
00880	0.976	280.579				0.00773853	0.00670059	0.00890519	0.0117073	0.00817419	0.0096804	0.00981516	0.00650271	0.00865301		0.00570073	0.00686053	0.00762785	0.00896604	0.00963566	0.00919873	0.00710513	0.00686832	0.00635318	0.00558747	0.00780801	0.00780728	0.00717546	0.0071347	0.00658493	0.00674569	0.010166	0.00649942	0.00743473	0.859207
00881	0.976	658.122				0.00631202	0.00629755	0.00671583	0.00634888	0.00803918	0.0063188	0.00644039	0.00650271	0.00662192		0.00570073	0.00620301	0.00636716	0.00733719	0.00698236	0.00639689	0.00584303	0.00686832	0.0057967	0.00558747	0.00587068	0.00711045	0.00655893	0.00664311	0.00658493	0.00644903	0.00673247	0.00649942	0.00641844	0.969271
00884	0.978	69.0326				0.0068801	0.00774598	0.0100334	0.00787262	0.00749914	0.0108683	0.00644039	0.00650271	0.00798034		0.00570073	0.00620301	0.00766606	0.00827635	0.00904914	0.00671673	0.00606507	0.00728042	0.0057967	0.00558747	0.00712701	0.0123437	0.0119372	0.00664311	0.00917939	0.00848693	0.00797124	0.0088392	0.00782609	0.980671
00887	0.978	288.567				0.00631202	0.00629755	0.00745457	0.00708535	0.00613678	0.0063188	0.00781864	0.00650271	0.0067408		0.00570073	0.00620301	0.0065709	0.00733719	0.00723373	0.00639689	0.00584303	0.00686832	0.0057967	0.00558747	0.00587068	0.00711045	0.00655893	0.00664311	0.00658493	0.00644903	0.00785005	0.00649942	0.00650581	0.965139
00896	0.98	98.9834				0.0333401	0.0140813	0.0178641	0.010463	0.0231479	0.0189058	0.0225414	0.0220702	0.0203017		0.00867652	0.0199737	0.0131418	0.0181669	0.0222039	0.0146361	0.0137311	0.0149317	0.0175292	0.0197796	0.0193263	0.0200515	0.0110321	0.0188	0.0139469	0.0195406	0.00939852	0.0212271	0.0164496	0.810258	01_FDDAp.TXT_8	0.932	98.9833	1943	84.0453:31;98.9834:81;
00897	0.98	127.039				0.0295402	0.0302786	0.0402009	0.0327348	0.0337891	0.0441052	0.0294197	0.0221352	0.0327755		0.023031	0.0286083	0.0331729	0.0395915	0.0430532	0.0255876	0.0297761	0.0273909	0.0254011	0.0195897	0.0280853	0.0475263	0.0479195	0.0359791	0.0389301	0.0327353	0.035305	0.0364227	0.0332281	1.01381	29_FDDAp.TXT_7	0.931	127.038	5118	69.0326:40;69.0398:35;81.0328:39;84.0455:296;99.0468:60;130.0523:192;
00901	0.98	459.626				0.00631202	0.00629755	0.00775006	0.00921858	0.00613678	0.00871994	0.00788304	0.00650271	0.00735258		0.00570073	0.00620301	0.00636716	0.00733719	0.00819729	0.00639689	0.00584303	0.00686832	0.0057967	0.00558747	0.00656342	0.00711045	0.00670322	0.00664311	0.00738829	0.00644903	0.00845598	0.00649942	0.00667282	0.907547
00907	0.981	85.0267				0.0130659	0.013376	0.0173806	0.0134088	0.0137587	0.0163025	0.0125974	0.00941593	0.0136632		0.00942901	0.0104707	0.0130909	0.0160538	0.0180285	0.0103118	0.0134039	0.010797	0.0104457	0.0089623	0.0120349	0.021886	0.016922	0.0138575	0.0128011	0.0143555	0.0133303	0.0158196	0.0134445	0.98399	01_FDDAp.TXT_9	0.934	85.0289	1902	55.0134:16;
00909	0.981	543.134				0.00631202	0.00885435	0.0159165	0.0159611	0.0153419	0.0259071	0.00713596	0.00650271	0.0127415		0.00570073	0.00620301	0.010162	0.0168902	0.0164644	0.00639689	0.00701164	0.00686832	0.0057967	0.00558747	0.00587068	0.0225259	0.0242943	0.0161029	0.00967984	0.00913183	0.011122	0.00961913	0.0108571	0.852109
00910	0.982	97.0265				0.0138991	0.0125699	0.0164269	0.0130914	0.0156365	0.0166058	0.0118503	0.0115098	0.0139487		0.00849409	0.0115128	0.0126961	0.0163913	0.0184753	0.0109643	0.0130533	0.0124729	0.0102949	0.00849295	0.0119644	0.0216016	0.019257	0.0155847	0.0150795	0.0136075	0.0160637	0.0157026	0.0139838	1.00252	07_FDDAp.TXT_11	0.937	97.0288	1435	80.9715:27;98.9810:151;98.9879:59;
00911	0.982	109.024				0.00631202	0.00629755	0.0074277	0.00634888	0.00613678	0.0070265	0.00644039	0.00650271	0.00656157		0.00570073	0.00620301	0.00636716	0.00733719	0.00698236	0.00639689	0.00584303	0.00686832	0.0057967	0.00558747	0.00587068	0.00711045	0.00827736	0.00664311	0.00658493	0.00644903	0.00673247	0.00649942	0.00651391	0.992736
00912	0.982	145.049				0.0113616	0.0123306	0.015527	0.011974	0.0140409	0.0155442	0.0113995	0.00919483	0.0126716		0.00954303	0.0121207	0.0127088	0.0189446	0.0173582	0.0100687	0.0121418	0.0107421	0.0100283	0.008113	0.0101915	0.0187005	0.0196768	0.0119044	0.0145922	0.0137751	0.0124685	0.0154166	0.0132497	1.04562	29_FDDAp.TXT_9	0.934	145.048	1934	84.0419:80;84.0484:313;84.1977:16;84.6453:16;85.0277:17;102.0524:55;130.0483:15;130.0552:41;148.0501:16;148.0587:26;
00916	0.982	527.157				0.00631202	0.00629755	0.00671583	0.00634888	0.00613678	0.0101606	0.00644039	0.00650271	0.00686435		0.00570073	0.00620301	0.00636716	0.0087019	0.00698236	0.00639689	0.00584303	0.00686832	0.0057967	0.00558747	0.00587068	0.00711045	0.00655893	0.00664311	0.00658493	0.00644903	0.00673247	0.00649942	0.00649425	0.946085
00919	0.983	261.038				0.013129	0.00740591	0.0087843	0.00634888	0.0101502	0.00754464	0.00797321	0.00780325	0.00864243		0.00570073	0.00825001	0.00651997	0.0103161	0.0117583	0.00639689	0.00682466	0.00686832	0.00600538	0.00584449	0.00732661	0.00986931	0.00655893	0.00834374	0.00658493	0.00816448	0.00673247	0.0121149	0.00778779	0.901111
00921	0.984	141.021				0.00742293	0.0089929	0.0116318	0.00921858	0.0108498	0.0106535	0.00967347	0.0083885	0.00960394		0.00607698	0.00739399	0.00636716	0.008878	0.00751302	0.00791935	0.010459	0.0104398	0.00770961	0.00640324	0.00622292	0.0125428	0.0104812	0.0119709	0.00891599	0.00977673	0.00935813	0.00928116	0.00876167	0.9123
00925	0.984	325.114				0.00631202	0.00788453	0.00866342	0.00634888	0.0072414	0.00932654	0.00644039	0.00650271	0.00733999		0.00594017	0.00620301	0.0064563	0.0116515	0.009105	0.00639689	0.00699995	0.00686832	0.0057967	0.00558747	0.00587068	0.0135099	0.0114912	0.00688226	0.00754632	0.00687467	0.00724413	0.00898219	0.00774481	1.05515
00927	0.985	95.013				0.00833186	0.00798529	0.0118333	0.00942174	0.00996612	0.0105018	0.00883622	0.00805036	0.00936584		0.00581475	0.00780339	0.00636716	0.00899539	0.00808558	0.00743318	0.00888141	0.0107146	0.00744296	0.00688376	0.00617596	0.0125002	0.00927432	0.0109611	0.00974569	0.0106022	0.00764808	0.00880021	0.00856277	0.914256
00928	0.985	177.039				0.00710733	0.00629755	0.00795154	0.00722503	0.00814964	0.00739299	0.00687834	0.00650271	0.00718814		0.00570073	0.00620301	0.00636716	0.00733719	0.00698236	0.00639689	0.0081335	0.00814583	0.00583148	0.00558747	0.00587068	0.0102959	0.00873649	0.00818431	0.00658493	0.00717133	0.00673247	0.00709736	0.00707551	0.98433
00930	0.986	160.133				0.00631202	0.00629755	0.00671583	0.00634888	0.00613678	0.0063188	0.00644039	0.00858358	0.00664423		0.00570073	0.00620301	0.0135875	0.00733719	0.00698236	0.00639689	0.00584303	0.00686832	0.0057967	0.00558747	0.00587068	0.00711045	0.00655893	0.00664311	0.00658493	0.00644903	0.00673247	0.00649942	0.00681957	1.02639
00931	0.986	163.06				0.00631202	0.00629755	0.00671583	0.00634888	0.00613678	0.0063188	0.00644039	0.00650271	0.00638412		0.00570073	0.00620301	0.00636716	0.00733719	0.00698236	0.00639689	0.00584303	0.00686832	0.0057967	0.00558747	0.00587068	0.0072811	0.00655893	0.00664311	0.00658493	0.00644903	0.00673247	0.00649942	0.00642792	1.00686
00938	0.987	286.09				0.00730931	0.00629755	0.00784409	0.00634888	0.00613678	0.0063188	0.00644039	0.007192	0.00673597		0.00570073	0.00620301	0.00636716	0.00733719	0.00698236	0.00639689	0.00584303	0.00890134	0.0057967	0.00720783	0.00587068	0.00711045	0.00655893	0.00664311	0.00658493	0.00644903	0.00673247	0.00649942	0.0066214	0.982991
00941	0.988	87.0434				0.0184563	0.00785934	0.0119273	0.00634888	0.0108744	0.0113233	0.00644039	0.0104303	0.0104575		0.00570073	0.012679	0.00639262	0.0141314	0.00698236	0.00639689	0.0102487	0.0239155	0.00915878	0.0140134	0.00888821	0.0161976	0.00835607	0.0230383	0.0136835	0.0225071	0.0104757	0.0238529	0.0131455	1.25703
00942	0.988	146.118				0.16944	0.0776487	0.0966676	0.0431597	0.10802	0.0943396	0.0372899	0.0975797	0.0905181		0.0259611	0.126455	0.0504915	0.133977	0.0606348	0.0546678	0.106355	0.22888	0.0867998	0.148381	0.0830701	0.140986	0.0720826	0.227088	0.118634	0.228128	0.0970956	0.219251	0.122719	1.35574	20_FDDAp.TXT_4	0.997	146.118	9876	69.0290:29;84.0416:28;84.0491:19;87.0432:1019;87.6355:22;94.8659:20;100.9185:19;129.0407:18;145.1040:17;146.1164:334;146.1324:49;
00943	0.988	212.06				0.00789002	0.00671318	0.0106647	0.00634888	0.00762188	0.00827762	0.00644039	0.00844052	0.00779965		0.00898436	0.00869662	0.00636716	0.00733719	0.00883967	0.0116167	0.00584303	0.00686832	0.0057967	0.00558747	0.0106846	0.00711045	0.00655893	0.00899477	0.00913988	0.00826766	0.00673247	0.00763031	0.00783646	1.00472
00949	0.989	142.123				0.0198702	0.0347625	0.022498	0.0285573	0.0179071	0.026678	0.0216655	0.0165169	0.0235569		0.0239431	0.010359	0.0307788	0.0264872	0.0195506	0.0194465	0.0153555	0.013668	0.0228274	0.0142033	0.0218507	0.0230521	0.0327028	0.01597	0.0232316	0.0133624	0.0284918	0.0161315	0.020634	0.875922	02_FDDAp.TXT_9	1.01	142.123	1587	142.1218:60;145.1324:50;
00950	0.989	354.108				0.00631202	0.00629755	0.00671583	0.00769485	0.00613678	0.00947819	0.00658208	0.00650271	0.006965		0.00570073	0.00655038	0.00636716	0.00754263	0.00875588	0.00639689	0.00682466	0.00686832	0.0057967	0.00558747	0.00587068	0.00730955	0.00655893	0.00664311	0.00745414	0.00644903	0.00673247	0.00649942	0.00666156	0.956434
00955	0.99	131.12				0.00732194	0.00629755	0.00831419	0.00982807	0.00823555	0.0090106	0.0104077	0.0093639	0.00859744		0.00570073	0.00620301	0.00878667	0.00733719	0.00935637	0.007817	0.00660263	0.00686832	0.0082429	0.00558747	0.00835985	0.00711045	0.0091825	0.00664311	0.00708538	0.00644903	0.00877913	0.00649942	0.00736729	0.856917
00956	0.99	664.12				0.00631202	0.00629755	0.00671583	0.00634888	0.00613678	0.0063188	0.00644039	0.00650271	0.00638412		0.00570073	0.00620301	0.00636716	0.00733719	0.00698236	0.00639689	0.00584303	0.00686832	0.0057967	0.00558747	0.00587068	0.00711045	0.00655893	0.00664311	0.00658493	0.00679728	0.00673247	0.00649942	0.00643778	1.00841
00957	0.991	71.0107				0.00631202	0.00629755	0.00671583	0.00634888	0.00613678	0.0063188	0.00685258	0.00650271	0.00643564		0.00570073	0.00620301	0.00636716	0.00733719	0.00698236	0.00639689	0.00584303	0.00686832	0.0057967	0.00558747	0.00587068	0.00711045	0.00655893	0.00664311	0.00658493	0.00644903	0.00673247	0.00649942	0.00641844	0.997327
00961	0.991	281.154				0.00631202	0.00629755	0.00671583	0.00634888	0.00727822	0.0063188	0.00644039	0.00682785	0.00656744		0.00570073	0.00620301	0.00636716	0.00733719	0.00698236	0.00639689	0.00584303	0.00686832	0.0057967	0.00558747	0.00587068	0.00711045	0.00655893	0.00664311	0.00658493	0.00644903	0.00673247	0.00649942	0.00641844	0.977312
00963	0.991	362.098				0.00747343	0.00668799	0.0137271	0.0136755	0.00711866	0.0147986	0.010588	0.00650271	0.0100715		0.0062366	0.00891993	0.0111553	0.009509	0.0131408	0.00639689	0.0101552	0.00686832	0.00585467	0.00558747	0.0110486	0.012486	0.0114781	0.00664311	0.01101	0.00808709	0.0123743	0.00981412	0.00926474	0.919896
00978	0.993	365.106				0.0980635	0.102033	0.131187	0.135193	0.1199	0.155948	0.127005	0.0985031	0.120979		0.113912	0.125499	0.140256	0.229947	0.153919	0.117728	0.133654	0.105442	0.104712	0.0770065	0.139957	0.128728	0.119058	0.115816	0.142353	0.123641	0.124066	0.104823	0.127806	1.05643	15_FDDAp.TXT_3	1.008	365.105	14791	185.0332:22;203.0414:112;203.0555:308;203.0658:153;204.0608:56;365.0989:351;365.1116:1053;366.0771:16;366.0909:20;367.0988:18;367.9979:16;376.4650:20;
00984	0.994	275.991				0.0081425	0.0064235	0.0123303	0.0085456	0.0084442	0.0102491	0.00843692	0.00650271	0.00863435		0.00570073	0.00805151	0.00930878	0.00892202	0.0106132	0.00707496	0.00680129	0.00748647	0.00630681	0.00633619	0.00796064	0.0108363	0.00872337	0.00734727	0.00658493	0.00644903	0.00747304	0.00722735	0.00773355	0.895673
00985	0.994	348.071				0.0113995	0.012381	0.0174611	0.016596	0.0184226	0.0201064	0.0130096	0.0193391	0.0160894		0.00815205	0.00963948	0.0144662	0.0152907	0.0168973	0.0123972	0.0120951	0.0114701	0.00976164	0.00895112	0.0103911	0.0159701	0.011242	0.0172588	0.0123665	0.0106667	0.0151077	0.0125959	0.0124844	0.77594
00986	0.995	124.038				0.026359	0.013439	0.0302078	0.0220052	0.0215033	0.0185267	0.0228634	0.0242031	0.0223884		0.0118461	0.0187579	0.0209607	0.0212191	0.0278736	0.0174763	0.0192236	0.0223495	0.0227462	0.0172094	0.019702	0.0192409	0.017027	0.0198895	0.015738	0.0164837	0.0179757	0.0195632	0.0191824	0.856798
00988	0.995	140.107				0.00631202	0.00629755	0.00671583	0.00634888	0.00613678	0.0063188	0.00644039	0.00650271	0.00638412		0.00570073	0.00620301	0.00636716	0.0106242	0.00698236	0.00639689	0.00584303	0.00686832	0.0057967	0.00558747	0.00587068	0.00711045	0.00655893	0.00664311	0.00658493	0.00644903	0.00673247	0.00649942	0.00660105	1.03398
00991	0.995	256.083				0.00744818	0.00643609	0.00993942	0.0100185	0.00801463	0.00842927	0.0094545	0.0086356	0.00854703		0.00570073	0.00702181	0.00844285	0.00736654	0.00937033	0.00726687	0.00740897	0.00686832	0.00819653	0.00669378	0.00813676	0.00767929	0.00784447	0.0067494	0.00708538	0.00644903	0.00754036	0.0078253	0.00742482	0.868702
00993	0.995	302.135				0.0104527	0.0097612	0.00671583	0.00671712	0.00643134	0.0063188	0.00729053	0.00749112	0.00764733		0.00570073	0.0066	0.00636716	0.00927421	0.00997081	0.00639689	0.00584303	0.00839309	0.00970367	0.00950987	0.0106612	0.00711045	0.00655893	0.00664311	0.00708538	0.00688757	0.00673247	0.00769531	0.00761855	0.996236
00997	0.996	381.08				0.253352	0.252506	0.331842	0.344452	0.276008	0.372164	0.312965	0.279994	0.30291		0.21559	0.271742	0.309851	0.408256	0.393638	0.226411	0.286274	0.26443	0.305753	0.236059	0.314504	0.389411	0.330819	0.347953	0.349844	0.381744	0.329756	0.361627	0.317981	1.04975	15_FDDAp.TXT_4	1	381.08	13637	248.0497:23;366.3453:24;381.0445:20;381.0823:1207;382.0849:71;383.0767:19;383.0886:24;384.0837:21;
01000	0.997	217.132				0.00916505	0.00789712	0.0127063	0.0130533	0.0103834	0.0123469	0.0133703	0.0106514	0.0111967		0.00721713	0.00746843	0.00878667	0.00779209	0.0113533	0.00646086	0.00999159	0.0078711	0.0103529	0.00871645	0.0099919	0.0100542	0.00965474	0.00777243	0.0103647	0.00855142	0.00931773	0.00763031	0.00885266	0.790647
01008	0.999	89.0244				0.0139496	0.0092322	0.0163598	0.0124946	0.0130713	0.0121321	0.0137824	0.0113928	0.0128018		0.00570073	0.00825001	0.00928331	0.0106096	0.0114371	0.0074076	0.00844903	0.0116624	0.00766324	0.00776658	0.00776104	0.0141356	0.00760835	0.0104695	0.00896867	0.0102411	0.00783659	0.010984	0.00923525	0.7214
01009	0.999	150.077				0.0121064	0.00809864	0.00977824	0.0102598	0.0108253	0.0112727	0.0143621	0.0127193	0.0111778		0.0105806	0.0115252	0.0110789	0.011989	0.0127917	0.0108619	0.0113939	0.00931344	0.0129035	0.0112308	0.0135613	0.0116896	0.00835607	0.0102171	0.0117738	0.011131	0.00951971	0.00981412	0.0110962	0.992698
01016	1.001	367.107				0.00631202	0.00629755	0.00671583	0.00634888	0.00613678	0.0063188	0.00644039	0.00650271	0.00638412		0.00570073	0.00620301	0.00636716	0.00858451	0.00698236	0.00639689	0.00584303	0.00686832	0.0057967	0.00558747	0.00587068	0.00711045	0.00655893	0.00664311	0.00658493	0.00644903	0.00673247	0.00649942	0.00648773	1.01623
01018	1.002	205.134				0.00939228	0.00629755	0.00671583	0.00634888	0.00613678	0.0114623	0.00644039	0.00650271	0.00741209		0.00570073	0.00620301	0.00636716	0.00733719	0.00698236	0.00639689	0.00584303	0.00686832	0.0057967	0.00558747	0.00587068	0.00711045	0.00655893	0.00664311	0.00658493	0.00644903	0.00673247	0.00649942	0.00641844	0.865942
01021	1.002	335.078				0.00631202	0.00629755	0.00671583	0.00642507	0.00613678	0.0063188	0.00669801	0.00650271	0.00642584		0.00570073	0.00620301	0.00702934	0.00733719	0.00698236	0.00639689	0.00584303	0.00686832	0.0057967	0.00558747	0.00587068	0.00711045	0.00655893	0.00664311	0.00658493	0.00644903	0.00673247	0.00649942	0.00645522	1.00457
01025	1.004	104.107				0.0292751	0.0231624	0.0289855	0.0272367	0.0290024	0.0304692	0.0286211	0.026401	0.0278942		0.0244561	0.0274049	0.0325362	0.0383882	0.0338226	0.0325474	0.0301968	0.0287233	0.025007	0.0244731	0.0293064	0.0359647	0.0311942	0.031661	0.030857	0.0328772	0.0371632	0.0308202	0.0309666	1.11015	11_FDDAp.TXT_8	1.012	104.106	1752	79.0176:30;104.1090:188;104.1150:64;
01030	1.005	307.08				0.00631202	0.00629755	0.00710534	0.00634888	0.00646816	0.0063188	0.00705867	0.00650271	0.00655152		0.00570073	0.00620301	0.00722035	0.00733719	0.007918	0.00639689	0.00603001	0.00686832	0.0057967	0.00558747	0.00587068	0.00711045	0.00655893	0.00664311	0.00658493	0.00644903	0.00673247	0.00649942	0.0065282	0.996442
01032	1.006	302.019				0.00631202	0.00629755	0.00671583	0.00634888	0.00613678	0.0063188	0.00644039	0.00650271	0.00638412		0.00570073	0.00620301	0.00636716	0.00733719	0.00698236	0.00639689	0.00976955	0.00686832	0.0057967	0.00558747	0.00587068	0.00711045	0.00655893	0.00664311	0.00658493	0.00644903	0.00673247	0.00649942	0.00663658	1.03954
01033	1.006	332.137				0.00679173	0.00721699	0.0116452	0.0143358	0.00827237	0.0103249	0.0161525	0.00985811	0.0105747		0.00636202	0.0076297	0.00862113	0.00733719	0.00899328	0.00648644	0.0102136	0.00870903	0.0142251	0.0105491	0.0186335	0.0085041	0.00877584	0.00740042	0.00960082	0.0109376	0.00764808	0.00847524	0.00939457	0.8884
01034	1.007	147.076				0.00997298	0.0128596	0.0181999	0.0206466	0.0132677	0.018097	0.0122239	0.0123942	0.0147077		0.0100447	0.0112523	0.0172295	0.0167141	0.0166739	0.0121925	0.0128313	0.0108519	0.0139816	0.00871645	0.0139135	0.0205634	0.0232317	0.014575	0.0206372	0.0143555	0.016306	0.0141817	0.0149029	1.01327	25_FDDAp.TXT_7	0.957	147.075	2644	84.0414:96;84.0482:114;102.0547:22;130.0475:155;130.0551:37;146.0817:33;147.0648:18;1226.3420:39;
01035	1.007	499.114				0.00631202	0.00629755	0.00671583	0.00895193	0.00613678	0.00654627	0.00644039	0.00650271	0.00673793		0.00741095	0.00893234	0.0069784	0.00758665	0.00698236	0.00704937	0.00836722	0.00686832	0.00672417	0.00558747	0.0081485	0.00711045	0.00701805	0.00664311	0.00658493	0.00644903	0.00836172	0.00649942	0.00718347	1.06612
01036	1.008	247.046				0.00723357	0.00629755	0.0098454	0.00728852	0.00613678	0.00896005	0.0100213	0.0086226	0.00805071		0.00570073	0.00620301	0.00795894	0.0170956	0.0124007	0.00639689	0.00749077	0.00686832	0.0057967	0.00558747	0.00587068	0.0113909	0.00655893	0.00890176	0.00658493	0.0080226	0.00720374	0.00961913	0.00809177	1.0051	15_FDDAp.TXT_9	1.05	247.043	1741	173.0270:63;228.0985:56;229.0379:150;247.0439:91;247.0584:65;248.6827:30;
01046	1.011	503.15				0.00969526	0.00773339	0.010799	0.0132438	0.0121508	0.00975622	0.0155729	0.014501	0.0116816		0.00570073	0.00620301	0.00636716	0.00733719	0.00906311	0.00766347	0.00584303	0.00686832	0.00704879	0.00558747	0.00587068	0.00873164	0.00897261	0.00664311	0.00678247	0.00644903	0.00904843	0.00649942	0.00703776	0.602468
01047	1.012	130.05				0.0258161	0.0250139	0.0375549	0.0358839	0.0251608	0.0346017	0.0293811	0.0251915	0.0298255		0.0196219	0.0224425	0.0282065	0.0327972	0.0347861	0.0224147	0.0294723	0.0254815	0.0275807	0.019355	0.0311381	0.0417526	0.0379762	0.0324051	0.0339255	0.0315616	0.0285322	0.0301573	0.0294226	0.986492	04_FDDAp.TXT_10	1.016	130.049	2006	84.0473:256;114.0901:22;130.0462:43;130.0531:34;131.0556:29;
01049	1.013	79.0209				0.0350443	0.0423069	0.0381862	0.054702	0.0410919	0.050285	0.0490243	0.0526199	0.0454076		0.0545902	0.0538173	0.0647412	0.0626743	0.0627156	0.0631245	0.0464872	0.0384763	0.0609813	0.0390899	0.0615013	0.0472845	0.0627164	0.0540483	0.0526926	0.0523146	0.0646317	0.044287	0.0547875	1.20657	02_FDDAp.TXT_11	1.012	79.0189	1162	79.0257:212;
01050	1.013	170.079				0.00631202	0.00629755	0.00671583	0.00829164	0.00613678	0.0071276	0.00644039	0.00650271	0.00672806		0.00570073	0.00620301	0.00636716	0.00733719	0.00698236	0.00639689	0.00584303	0.00686832	0.00643434	0.00558747	0.00773756	0.00711045	0.00892014	0.00664311	0.00658493	0.00644903	0.00673247	0.00649942	0.00668876	0.994157
01053	1.014	263.015				0.00631202	0.00629755	0.00948275	0.00751708	0.00613678	0.00677375	0.00937721	0.0100142	0.00773891		0.00570073	0.00620301	0.00636716	0.0101693	0.00923068	0.00639689	0.00694152	0.00686832	0.0057967	0.00558747	0.00587068	0.0113341	0.00655893	0.01035	0.00658493	0.00915763	0.00673247	0.0120109	0.00765897	0.98967	30_FDDAp.TXT_8	1.018	263.016	2248	122.0703:17;263.0309:141;
01056	1.018	308.092				0.204307	0.156305	0.223637	0.218719	0.22997	0.234263	0.235409	0.220169	0.215347		0.112213	0.118564	0.130947	0.210475	0.215085	0.171091	0.171166	0.147614	0.144488	0.131764	0.145405	0.258081	0.20616	0.22637	0.167639	0.189743	0.184052	0.123931	0.169711	0.788078	01_FDDAp.TXT_2	1.04	308.091	10343	76.0229:98;77.0213:33;84.0414:39;84.0512:59;130.0383:19;130.0594:77;134.9774:57;142.0371:18;144.0063:27;162.0098:17;162.0255:636;162.1428:16;170.0240:17;172.9804:26;179.0477:167;180.0447:20;183.9780:16;187.0553:67;208.9351:33;215.0500:17;216.0262:21;233.0690:36;306.9878:20;308.0909:157;308.1039:47;308.4681:16;
01057	1.019	162.022				0.0106421	0.00911885	0.0128138	0.0131676	0.0129241	0.0126629	0.0130611	0.0125112	0.0121127		0.00655584	0.00682331	0.00685106	0.011446	0.0128615	0.00988959	0.00857757	0.00973928	0.00812697	0.00799008	0.00776104	0.0146049	0.0115044	0.0132065	0.00874478	0.0115438	0.0103276	0.00838425	0.0097188	0.802365
01058	1.019	179.049				0.039286	0.027092	0.0411277	0.0366965	0.0410059	0.0431953	0.042571	0.0387822	0.0387196		0.02042	0.0240429	0.0215974	0.0380653	0.03959	0.0292594	0.0324989	0.026182	0.0260967	0.0256576	0.0278505	0.0507971	0.0368874	0.045213	0.0300668	0.0323355	0.0334065	0.0245678	0.031363	0.810005	15_FDDAp.TXT_8	1.064	179.049	2004	76.0215:71;78.0243:19;144.0083:184;164.0101:16;
01059	1.02	233.06				0.0110965	0.00870321	0.0141032	0.0119867	0.0119913	0.013042	0.0127777	0.0114448	0.0118932		0.00639622	0.00744361	0.00753871	0.0127227	0.0122471	0.00919873	0.010015	0.00842056	0.00798785	0.00720783	0.00816025	0.0170366	0.0117405	0.0140568	0.0104305	0.0110149	0.0102737	0.00714936	0.00994672	0.836338
01060	1.022	221.967				0.00631202	0.00629755	0.00671583	0.00634888	0.00613678	0.0063188	0.00644039	0.00650271	0.00638412		0.00570073	0.00662482	0.00636716	0.00733719	0.00698236	0.00669115	0.00584303	0.00686832	0.00670098	0.00558747	0.00811328	0.00711045	0.00655893	0.00664311	0.00658493	0.00644903	0.00673247	0.00649942	0.00663305	1.03899
01063	1.025	346.047				0.00631202	0.00629755	0.00671583	0.00634888	0.00613678	0.0063188	0.00644039	0.00754315	0.00651417		0.00595157	0.00620301	0.00636716	0.007616	0.00698236	0.00806008	0.00659094	0.00686832	0.0070256	0.00658204	0.00587068	0.00898761	0.00655893	0.0108947	0.00658493	0.00926081	0.00673247	0.00649942	0.00720203	1.10559
01066	1.026	313.141				0.00761229	0.00736813	0.00671583	0.00897732	0.0102361	0.00935182	0.00644039	0.0088697	0.00819645		0.00570073	0.00620301	0.0090923	0.00733719	0.00698236	0.00683188	0.00584303	0.00686832	0.0057967	0.00558747	0.00587068	0.00711045	0.00996957	0.00846332	0.00658493	0.00644903	0.00673247	0.00649942	0.0068846	0.839949
01069	1.028	118.085				0.02723	0.0259711	0.0283945	0.030208	0.026204	0.0310506	0.0238939	0.0258288	0.0273476		0.0174214	0.0219711	0.0244244	0.0316233	0.0289908	0.0200095	0.0268429	0.0217588	0.0226535	0.0163154	0.0267351	0.0307883	0.0264587	0.02725	0.0251017	0.0238098	0.02592	0.0242948	0.0245761	0.898656	20_FDDAp.TXT_9	1.036	118.086	2043	72.0801:113;
01071	1.029	72.0825				0.00931653	0.0105421	0.0104498	0.0108185	0.0109726	0.011753	0.00762543	0.00927287	0.0100938		0.00588316	0.00834925	0.00826457	0.012121	0.0104316	0.00701099	0.00961763	0.00740405	0.00861389	0.00594506	0.00857119	0.0107083	0.00831672	0.0103632	0.00848138	0.00856432	0.00890032	0.00852723	0.00867078	0.859017
01073	1.029	313.026				0.00631202	0.00629755	0.00671583	0.00634888	0.00613678	0.0063188	0.00644039	0.00650271	0.00638412		0.00710311	0.00620301	0.00636716	0.00733719	0.00698236	0.00820081	0.00584303	0.00686832	0.0057967	0.00558747	0.00587068	0.00711045	0.00655893	0.00664311	0.00658493	0.00644903	0.00673247	0.00649942	0.00659656	1.03328
01075	1.033	157.01				0.0241371	0.0193209	0.0267827	0.0212815	0.0236757	0.0241631	0.0294584	0.0253346	0.0242692		0.0166917	0.0201102	0.0225143	0.0313445	0.0209471	0.0178985	0.026282	0.0209072	0.0154656	0.0166842	0.0208879	0.0213314	0.0135901	0.0187336	0.0190304	0.0177606	0.0161175	0.0197842	0.0197823	0.815117	23_FDDAp.TXT_10	1.071	157.007	1129	79.0142:32;79.0207:181;
01080	1.051	306.998				0.009771	0.00926999	0.0114572	0.0146786	0.00996612	0.01217	0.0147743	0.0107295	0.0116021		0.0102271	0.0109421	0.0128999	0.00977313	0.0104456	0.00974886	0.0133572	0.0107833	0.00955296	0.0103703	0.0123637	0.0118318	0.00885455	0.00811788	0.0102593	0.0104861	0.0128994	0.00841024	0.0106291	0.916135
01082	1.073	291.022				0.0203499	0.0151519	0.0222831	0.0215227	0.0193922	0.0178822	0.0258131	0.0208997	0.0204119		0.0142404	0.0203335	0.0166947	0.0202213	0.0175397	0.0208283	0.0232553	0.0192862	0.0144338	0.015142	0.0168019	0.0177619	0.0141673	0.0156644	0.0166467	0.0156712	0.0160098	0.0142987	0.0171665	0.841006	18_FDDAp.TXT_6	1.089	291.019	1487	85.0116:136;94.9969:25;132.0621:16;160.0648:32;168.0196:22;203.0122:25;239.9926:80;254.9970:18;273.0082:17;293.1404:16;
01083	1.082	321.963				0.0152877	0.0117638	0.0140092	0.0151865	0.0142373	0.0125491	0.018587	0.0134476	0.0143835		0.0117891	0.013994	0.0157269	0.013251	0.0142161	0.0113097	0.0132637	0.0137779	0.0145613	0.0157343	0.0143127	0.0103813	0.011019	0.0132995	0.0105359	0.0141879	0.00894071	0.0116859	0.0128882	0.896035	07_FDDAp.TXT_9	1.102	321.96	1142	114.9752:84;116.9610:27;136.1628:42;143.9546:16;187.9836:171;213.9577:25;231.9574:24;277.9789:70;
01087	1.111	293.097				0.00902618	0.011852	0.00762918	0.00831704	0.0121999	0.0118035	0.00644039	0.0104954	0.00972045		0.00629361	0.00620301	0.0118684	0.0167288	0.00973341	0.0208539	0.00800495	0.00795352	0.0057967	0.00558747	0.00587068	0.0115332	0.0110846	0.00947307	0.00658493	0.00644903	0.00673247	0.00649942	0.0090695	0.933033
01090	1.174	157.012				0.0167521	0.0146607	0.0201609	0.0172944	0.0183735	0.0205234	0.0211374	0.0184677	0.0184213		0.0116181	0.016103	0.0157269	0.0283509	0.0184334	0.0144058	0.0167228	0.0149455	0.0123006	0.0111973	0.0157686	0.0175344	0.011911	0.0158637	0.0150663	0.0151939	0.0124551	0.0147017	0.0154611	0.839305	15_FDDAp.TXT_6	1.169	157.011	1535	79.0131:191;156.0773:24;
01091	1.176	291.024				0.0214356	0.0160713	0.0213966	0.0204815	0.0190363	0.0189185	0.0240227	0.0211338	0.020312		0.0126898	0.0186835	0.0180573	0.0215567	0.0175956	0.0190627	0.0213271	0.0167038	0.0117325	0.0123595	0.0166962	0.019312	0.014469	0.0172854	0.0160277	0.0156067	0.016131	0.0142077	0.0166391	0.819175	14_FDDAp.TXT_5	1.155	291.02	1247	92.9875:47;96.4627:40;132.0658:28;155.0186:26;160.0683:227;229.0183:22;293.0107:20;
01092	1.178	71.0161				0.00645088	0.00629755	0.00718593	0.0073774	0.0065418	0.00727925	0.00732917	0.00669779	0.00689497		0.00570073	0.00620301	0.00636716	0.00733719	0.00773646	0.00639689	0.00584303	0.00686832	0.0057967	0.00558747	0.00587068	0.00775039	0.00655893	0.00664311	0.00658493	0.00644903	0.00673247	0.00649942	0.00649588	0.942119
01093	1.183	231.968				0.0122074	0.0126707	0.012881	0.0118089	0.0129241	0.0118541	0.0163071	0.0126933	0.0129183		0.0100447	0.0109793	0.0116519	0.013383	0.0125264	0.011041	0.0121769	0.0125141	0.0105616	0.0126277	0.0108138	0.0129837	0.0124226	0.0121303	0.0120241	0.0108215	0.011122	0.010633	0.0116921	0.905079	28_FDDAp.TXT_7	1.184	231.968	1301	87.9597:33;100.9380:17;113.9744:93;115.9546:31;118.9971:24;142.9765:16;159.9446:20;189.9164:28;235.0165:20;
01094	1.184	89.0235				0.0164491	0.0149882	0.0195431	0.0177261	0.0166675	0.015797	0.0185483	0.0172712	0.0171238		0.00958864	0.0114384	0.0148355	0.0169196	0.0173861	0.0121029	0.0138714	0.0131597	0.0129498	0.01246	0.0122228	0.0180037	0.0137869	0.0150134	0.0130118	0.0147167	0.0127109	0.0156896	0.0138815	0.810657	03_FDDAp.TXT_7	1.17	89.025	1286	71.0141:41;
01095	1.184	98.9828				0.0192643	0.0103658	0.0104633	0.0073901	0.0134273	0.0107167	0.0112965	0.0138378	0.0120952		0.00670406	0.00941617	0.0105567	0.0109177	0.00994288	0.00869977	0.00878792	0.00847551	0.00958774	0.0133429	0.0116592	0.0080917	0.00655893	0.0104297	0.0079941	0.0115954	0.00673247	0.0120499	0.00953015	0.787929	07_FDDAp.TXT_10	1.138	98.9825	1107	80.9746:17;98.9812:36;
01096	1.184	321.966				0.0216123	0.0183762	0.0220951	0.0201133	0.020055	0.0195377	0.0240484	0.0213289	0.0208959		0.0165663	0.0203583	0.021139	0.0208229	0.0212264	0.0175914	0.0197261	0.0190527	0.0202769	0.0205172	0.0223086	0.0197955	0.017473	0.0204209	0.0202552	0.0200436	0.0190259	0.0203952	0.0198331	0.949138	14_FDDAp.TXT_6	1.146	321.96	1106	98.9532:19;118.9637:16;126.9420:20;143.9424:63;143.9530:38;159.9768:31;160.9685:69;171.9368:22;188.9595:314;189.1845:16;214.9682:61;231.9660:37;242.9724:17;260.9708:46;264.9476:17;277.9731:23;321.9611:16;323.9664:37;
01097	1.185	277.972				0.0667433	0.0610358	0.0707848	0.0637682	0.0627915	0.0617346	0.072609	0.064728	0.0655244		0.0480458	0.0580478	0.0589726	0.0643912	0.0663743	0.0531709	0.0571332	0.0598093	0.0549527	0.0618197	0.0536698	0.0681608	0.0575218	0.0592698	0.0548129	0.0583122	0.0553409	0.0582868	0.0582274	0.888636	16_FDDAp.TXT_2	1.215	277.973	3857	98.9821:38;115.9574:358;126.9476:41;143.9484:126;187.9700:72;187.9830:18;195.9461:21;213.9608:19;231.9713:83;232.9637:33;259.9554:20;
01098	1.185	306.994				0.00749867	0.00861504	0.00816645	0.011301	0.00733958	0.0110073	0.00989245	0.00906478	0.00911067		0.00877913	0.00728234	0.0107605	0.00843777	0.00907707	0.00894285	0.00945403	0.00791231	0.00770961	0.00697316	0.0104263	0.0101964	0.00880208	0.00690883	0.00870527	0.00839664	0.0107046	0.00785129	0.00874001	0.959316
01099	1.186	146.118				0.00757442	0.00629755	0.00671583	0.00634888	0.00613678	0.0063188	0.00644039	0.00650271	0.00654192		0.00570073	0.00620301	0.00636716	0.00763068	0.00698236	0.00639689	0.00584303	0.0102338	0.0057967	0.00615739	0.00587068	0.00711045	0.00655893	0.0112401	0.00658493	0.0135688	0.00673247	0.0100481	0.00750146	1.14667	30_FDDAp.TXT_5	1.176	146.118	1211	87.0456:153;130.0503:31;130.0569:87;146.1215:63;
01100	1.189	308.092				0.0675891	0.0508464	0.0650764	0.0681616	0.0657985	0.0695573	0.0707542	0.0701382	0.0659902		0.0374196	0.0447982	0.0397438	0.0677663	0.0651175	0.055525	0.0504838	0.0502624	0.0457939	0.0466553	0.045486	0.0788976	0.0558558	0.0616214	0.0557875	0.0676117	0.0556236	0.0594177	0.0546593	0.828294	24_FDDAp.TXT_2	1.221	308.09	4714	82.9814:21;116.0209:27;150.9573:20;151.0505:22;162.0213:142;162.0308:126;179.0539:600;179.1762:16;179.2746:16;179.2967:16;181.0487:16;233.0461:33;288.9857:16;308.0832:24;308.0966:22;310.0845:20;
01101	1.189	324.969				0.00789002	0.00699028	0.00715907	0.00643777	0.00636997	0.0063188	0.00802473	0.00693189	0.00701532		0.00570073	0.00620301	0.00663458	0.00733719	0.00698236	0.00639689	0.00599495	0.00755515	0.0057967	0.00583331	0.00603506	0.00711045	0.00655893	0.00664311	0.00658493	0.00644903	0.00673247	0.00649942	0.00650268	0.926926
01104	1.301	95.0166				0.00720832	0.00850169	0.0119407	0.012101	0.010052	0.0109062	0.0104206	0.0128494	0.0104975		0.00694349	0.00911843	0.00929605	0.0129721	0.0109902	0.00830316	0.00954752	0.00824198	0.0103297	0.00831415	0.0103559	0.00907294	0.0104418	0.0108017	0.0102461	0.0111439	0.00980247	0.00807227	0.00966633	0.920823	03_FDDAp.TXT_4	1.284	95.0153	1057	95.0183:34;97.0367:164;
01105	1.305	266.965				0.00633726	0.0089929	0.00881116	0.0127613	0.00922971	0.0117782	0.0132801	0.0118219	0.0103766		0.0100447	0.0108181	0.0117538	0.0109031	0.0123867	0.00809846	0.00953583	0.0077612	0.012231	0.0107391	0.0127511	0.00874586	0.0116093	0.00907448	0.00833652	0.00942849	0.0113913	0.0089042	0.0102507	0.987873	23_FDDAp.TXT_4	1.295	266.961	1049	105.9189:17;133.9655:20;134.9513:23;145.9610:114;150.9534:26;176.9774:53;189.9292:32;194.9897:111;353.8283:19;
01107	1.309	221.963				0.00631202	0.00629755	0.00687701	0.00826625	0.0080269	0.00754464	0.00920976	0.00811538	0.00758119		0.00703471	0.00816316	0.00929605	0.00738121	0.00945412	0.00782979	0.00701164	0.00686832	0.00775598	0.00853765	0.0100506	0.00711045	0.00764771	0.00777243	0.00725659	0.00782913	0.00885992	0.00649942	0.00790883	1.04322	23_FDDAp.TXT_5	1.267	221.964	1027	115.9570:50;152.9489:90;223.0597:55;225.0098:26;
01114	1.316	79.0205				0.0152246	0.0209582	0.0162523	0.025332	0.0179194	0.0218378	0.0203516	0.0225904	0.0200583		0.0244105	0.0235963	0.0291106	0.0271182	0.0275803	0.0292722	0.0207311	0.0174867	0.0246012	0.018651	0.0284845	0.0213882	0.0292528	0.0222013	0.021941	0.025177	0.0294074	0.0208241	0.024513	1.22209	21_FDDAp.TXT_4	1.329	79.0224	1424	63.9910:17;63.9977:20;79.0191:122;
01117	1.318	273.956				0.00631202	0.00629755	0.00671583	0.00634888	0.00613678	0.0063188	0.00644039	0.00650271	0.00638412		0.00570073	0.00630226	0.00636716	0.00733719	0.00698236	0.00639689	0.00584303	0.00686832	0.0057967	0.00558747	0.00587068	0.00711045	0.00655893	0.00664311	0.00658493	0.00644903	0.00673247	0.00649942	0.00642395	1.00624
01119	1.32	129.011				0.00631202	0.00629755	0.00671583	0.009117	0.00613678	0.00970567	0.00772847	0.00650271	0.0073145		0.00781001	0.00901918	0.00901589	0.00903942	0.00889553	0.0117959	0.0100266	0.00686832	0.00693285	0.00558747	0.00840681	0.00985509	0.00878896	0.00831717	0.00658493	0.00842244	0.00914269	0.00649942	0.00838937	1.14695	17_FDDAp.TXT_4	1.31	129.014	1148	96.9691:60;112.9495:18;
01120	1.32	137.004				0.00631202	0.00629755	0.00671583	0.00887574	0.00613678	0.00756992	0.00743221	0.00650271	0.00698034		0.00913258	0.00655038	0.0102893	0.00733719	0.00802972	0.0082264	0.0062053	0.00686832	0.00682851	0.00558747	0.00909956	0.00711045	0.00865778	0.00664311	0.00755949	0.00644903	0.0100044	0.00649942	0.00761547	1.09099	11_FDDAp.TXT_4	1.331	137	1086	121.4964:92;131.0106:30;
01121	1.321	144.986				0.00632464	0.00797269	0.00671583	0.0111232	0.00716775	0.00793641	0.00749662	0.0105994	0.00816708		0.0137958	0.0123936	0.0116901	0.0108737	0.0122471	0.0131264	0.00865937	0.00769252	0.0126716	0.00959927	0.0146297	0.00800637	0.0133409	0.00880876	0.0106544	0.01037	0.014219	0.0088782	0.0112032	1.37175	23_FDDAp.TXT_3	1.326	144.987	1378	97.9910:123;105.9778:52;108.4802:25;119.9276:21;130.0454:24;144.9862:17;149.9455:24;
01122	1.321	256.963				0.00631202	0.00629755	0.00671583	0.00768215	0.00648044	0.00658419	0.00730341	0.00650271	0.00673478		0.00820906	0.00848572	0.00873574	0.00768937	0.00794593	0.00872536	0.00695321	0.00686832	0.00903126	0.00696198	0.00818373	0.00711045	0.00848725	0.00664311	0.00658493	0.00751957	0.00947931	0.00649942	0.00778409	1.1558	14_FDDAp.TXT_3	1.322	256.961	1080	101.9518:18;135.9276:17;175.0697:50;178.9450:75;179.9694:49;180.9430:26;257.9745:31;
01126	1.324	178.946				0.00631202	0.00629755	0.00671583	0.00634888	0.00613678	0.0064199	0.00718748	0.00702293	0.00655517		0.0085169	0.00880828	0.00798441	0.00733719	0.00705219	0.00808567	0.00648577	0.00707437	0.0078951	0.00697316	0.00870035	0.00711045	0.00739847	0.00664311	0.00669028	0.00648773	0.00787698	0.00649942	0.00742332	1.13244	21_FDDAp.TXT_4	1.344	178.949	1007	134.9613:87;
01127	1.324	223.942				0.00801626	0.00973601	0.00889175	0.00925667	0.00920516	0.00955402	0.0102145	0.00920784	0.00926027		0.0120285	0.0112523	0.0127216	0.00974379	0.0125264	0.0112841	0.00883467	0.0112091	0.0116861	0.0102586	0.0129859	0.00753708	0.00975968	0.00940664	0.0107861	0.00963486	0.0133841	0.0099571	0.0108331	1.16985	21_FDDAp.TXT_3	1.354	223.948	1016	103.9004:18;133.9537:308;178.9509:27;208.0364:36;
01128	1.325	195.952				0.00694322	0.00750668	0.00710534	0.00926937	0.00613678	0.0063188	0.00834675	0.0074261	0.00738163		0.00981666	0.00985038	0.00895222	0.00918616	0.00825315	0.0103885	0.00791147	0.00686832	0.00906604	0.0086494	0.00850075	0.00711045	0.00804124	0.00709484	0.00817848	0.00742929	0.00789045	0.00679839	0.00833257	1.12883	22_FDDAp.TXT_3	1.328	195.948	1031	195.9418:16;196.0526:18;196.0634:24;196.0772:102;
01130	1.335	118.085				0.0154139	0.0162099	0.0168164	0.0160881	0.014581	0.0190322	0.0139885	0.0147612	0.0158614		0.00937201	0.0142173	0.0149756	0.0191794	0.0178609	0.0130369	0.0167578	0.0145608	0.0145149	0.0120242	0.0164027	0.0174633	0.0155709	0.0191056	0.0148293	0.0172447	0.0149999	0.0185363	0.0155918	0.983003	30_FDDAp.TXT_3	1.347	118.084	1699	72.0818:225;118.0869:41;
01132	1.336	72.0809				0.006514	0.00629755	0.00671583	0.00634888	0.00613678	0.00681166	0.00644039	0.00650271	0.00647098		0.00570073	0.00620301	0.00636716	0.00733719	0.00698236	0.00639689	0.00650914	0.00686832	0.0057967	0.00558747	0.0062464	0.00711045	0.00655893	0.00665639	0.00658493	0.00644903	0.00673247	0.00649942	0.00647705	1.00094
01136	1.404	217.128				0.00631202	0.00629755	0.00737398	0.00819006	0.0082601	0.00864411	0.00658208	0.007205	0.00735811		0.00570073	0.00620301	0.00636716	0.00733719	0.00698236	0.00639689	0.00661431	0.00686832	0.00602857	0.00558747	0.00587068	0.00806325	0.0066901	0.00664311	0.00658493	0.00727451	0.00673247	0.00649942	0.00658025	0.894285
01140	1.421	348.071				0.00631202	0.00629755	0.00671583	0.00634888	0.00619814	0.00681166	0.00644039	0.0067108	0.00647941		0.00570073	0.00620301	0.00636716	0.00733719	0.00698236	0.00639689	0.00584303	0.00686832	0.0057967	0.00558747	0.00587068	0.00711045	0.00655893	0.00664311	0.00658493	0.00644903	0.00673247	0.00649942	0.00641844	0.99059
01141	1.437	335.976				0.00734719	0.00734294	0.0077232	0.00807578	0.00668909	0.00888423	0.0101114	0.0127583	0.00861652		0.00570073	0.00702181	0.00636716	0.0115047	0.0096217	0.00756112	0.0136143	0.00866782	0.0057967	0.00558747	0.00587068	0.012685	0.00735911	0.0101241	0.00762534	0.0111181	0.00673247	0.00960614	0.00847581	0.983669	28_FDDAp.TXT_6	1.425	335.981	1049	152.9010:20;171.8686:25;201.9540:46;236.0935:23;468.2659:121;
01142	1.453	215.014				0.00631202	0.00629755	0.00671583	0.00634888	0.00613678	0.0063188	0.00644039	0.00881768	0.00667349		0.00570073	0.00620301	0.00636716	0.0179761	0.00698236	0.0067807	0.0100968	0.00723921	0.0057967	0.00558747	0.00587068	0.00878852	0.00655893	0.0104828	0.00658493	0.0093253	0.00673247	0.00649942	0.00775407	1.16192	15_FDDAp.TXT_7	1.464	215.015	1430	155.0689:37;182.9321:56;215.0017:36;215.0193:128;215.0996:19;
01143	1.463	139.002				0.00867271	0.00983677	0.00785752	0.00755517	0.00721685	0.00846719	0.0087847	0.0269082	0.0106624		0.00570073	0.00872144	0.00636716	0.032445	0.00955187	0.0137661	0.019878	0.0176791	0.0057967	0.00558747	0.00587068	0.0270482	0.010022	0.0291101	0.00913988	0.0245837	0.0085233	0.0137008	0.0140829	1.3208	18_FDDAp.TXT_6	1.466	139.002	1045	68.9956:41;96.9406:61;97.9720:265;100.0759:26;111.0026:20;
01144	1.468	111.007				0.00631202	0.00629755	0.00671583	0.00634888	0.00613678	0.0063188	0.00644039	0.0140589	0.00732864		0.00570073	0.00620301	0.00636716	0.0159951	0.00698236	0.00734363	0.0111953	0.00881892	0.0057967	0.00558747	0.00587068	0.0135383	0.00655893	0.0142162	0.00658493	0.0121758	0.00673247	0.00739633	0.00850355	1.16032
01145	1.472	393.983				0.00631202	0.00772079	0.00671583	0.00634888	0.00613678	0.0063188	0.00644039	0.028846	0.00935494		0.00570073	0.00695978	0.00636716	0.035556	0.00927258	0.0133695	0.0217828	0.0147532	0.0057967	0.00558747	0.00587068	0.0271193	0.00655893	0.0288842	0.00745414	0.0253963	0.00673247	0.0125439	0.0136503	1.45916	13_FDDAp.TXT_4	1.473	393.984	1843	129.9685:20;155.9498:16;201.9462:18;201.9598:17;202.9524:70;348.9844:18;393.9931:300;
01146	1.475	201.956				0.0065645	0.00814903	0.00902607	0.00634888	0.00613678	0.00690013	0.00772847	0.0118089	0.00783285		0.00570073	0.00858497	0.00636716	0.0135885	0.0106411	0.0101071	0.0113121	0.011058	0.00602857	0.00612386	0.00587068	0.0116896	0.00770018	0.0117716	0.00707221	0.0114535	0.00693444	0.010698	0.00903902	1.15399	13_FDDAp.TXT_7	1.467	201.956	1016	83.9686:40;202.9671:30;
01147	1.478	129.018				0.0135835	0.0151267	0.0127869	0.0127486	0.00938927	0.0138255	0.0121981	0.0365452	0.0157755		0.00727414	0.0145895	0.00636716	0.0414991	0.0163108	0.0208027	0.0290282	0.0226242	0.0057967	0.00620209	0.00645775	0.0358509	0.0133015	0.0383041	0.0140391	0.0342186	0.0124955	0.0206551	0.0192121	1.21784	11_FDDAp.TXT_4	1.51	129.018	1251	51.9403:200;
01148	1.479	150.059				0.00631202	0.00629755	0.00671583	0.00634888	0.00613678	0.0063188	0.00644039	0.00650271	0.00638412		0.00570073	0.00620301	0.00636716	0.00799753	0.00698236	0.00639689	0.00584303	0.00686832	0.0057967	0.00558747	0.00587068	0.00711045	0.00655893	0.00664311	0.00658493	0.00644903	0.00673247	0.00649942	0.00645512	1.01112
01149	1.48	437.976				0.00631202	0.00629755	0.00671583	0.00634888	0.00613678	0.0063188	0.00644039	0.0125632	0.00714168		0.00570073	0.00620301	0.00636716	0.0154961	0.00698236	0.00639689	0.0102837	0.00686832	0.0057967	0.00558747	0.00587068	0.0120024	0.00655893	0.0134589	0.00658493	0.0128594	0.00673247	0.00649942	0.00812498	1.13768	08_FDDAp.TXT_7	1.478	437.972	1255	101.9758:25;130.9743:20;143.9851:30;197.9810:225;201.9496:58;201.9595:24;215.0188:18;222.9744:23;394.0042:50;420.9650:81;438.9745:18;
01157	1.553	310.084				0.0167773	0.0155549	0.0154195	0.0184879	0.0191345	0.0200811	0.0184968	0.0189619	0.0178643		0.0125416	0.0137335	0.0116392	0.0217768	0.0164365	0.01818	0.0171084	0.0147944	0.0133788	0.0121025	0.0130564	0.0233365	0.0179452	0.0197699	0.0142234	0.0193084	0.0158348	0.0161315	0.0161832	0.905898
01160	1.556	162.024				0.0204509	0.0180614	0.018576	0.0184753	0.0187049	0.0203339	0.0188317	0.0200153	0.0191812		0.013716	0.0142917	0.0130017	0.0238899	0.0191596	0.019293	0.021479	0.0195472	0.0148164	0.0136222	0.0145006	0.0282001	0.0216707	0.0215768	0.0170023	0.0236551	0.0165619	0.0179384	0.0185512	0.967159	05_FDDAp.TXT_5	1.579	162.022	1104	89.0230:27;98.9682:58;115.9662:195;116.0111:78;119.5436:22;
01163	1.559	233.061				0.0198071	0.0160336	0.0181999	0.0190847	0.0174407	0.0187542	0.0180975	0.0211338	0.0185689		0.0135791	0.0132	0.0125688	0.0227893	0.0187686	0.019229	0.0199131	0.0173631	0.0132628	0.0142145	0.0136669	0.0251852	0.0184699	0.0228257	0.016357	0.0211915	0.0160637	0.0187443	0.0176329	0.949593	06_FDDAp.TXT_4	1.571	233.059	1438	76.0264:240;77.0286:20;88.0393:33;143.9542:26;233.0545:36;233.0639:16;
01164	1.56	179.049				0.0649885	0.0574714	0.0576755	0.0603525	0.0591094	0.0676238	0.0588137	0.064663	0.0613372		0.0409313	0.049773	0.040164	0.0775541	0.0585122	0.0611543	0.0628009	0.0556883	0.0440781	0.044588	0.042445	0.0797366	0.0646579	0.0699652	0.0515073	0.067818	0.057603	0.055726	0.056928	0.928114	26_FDDAp.TXT_3	1.57	179.05	4535	117.0077:19;144.0122:115;162.0215:50;162.0300:19;179.0425:24;185.3937:25;477.3893:384;477.7492:16;
01165	1.56	308.092				0.300212	0.266348	0.285826	0.292811	0.301856	0.313273	0.29318	0.331716	0.298153		0.205124	0.232526	0.189155	0.365392	0.286821	0.290061	0.302763	0.270873	0.218188	0.223208	0.210135	0.394502	0.323565	0.337111	0.256338	0.342598	0.27595	0.265748	0.277225	0.92981	30_FDDAp.TXT_2	1.57	308.092	23139	76.0199:80;76.0251:16;84.0438:55;88.0214:33;114.0347:17;116.0178:143;119.1225:16;130.0507:30;144.0091:47;145.0634:27;146.0033:21;162.0216:269;163.0274:20;163.1242:17;164.0180:20;170.0187:28;179.0477:955;179.0633:42;181.0417:28;209.0151:21;216.0565:36;233.0581:138;234.0573:27;292.0738:28;308.0564:66;308.1003:243;308.1155:90;
01170	1.672	215.015				0.0112985	0.0124565	0.00793811	0.0079742	0.00862831	0.0114876	0.00968635	0.0186758	0.0110182		0.0123478	0.0141925	0.00636716	0.0346755	0.013867	0.0149815	0.0269481	0.0195472	0.00722269	0.00711843	0.00597635	0.0229525	0.0115831	0.0205671	0.0101276	0.0220041	0.0093312	0.0130638	0.0151596	1.37588	20_FDDAp.TXT_9	1.695	215.017	1005	180.9759:151;215.0118:25;
01171	1.672	407.031				0.00631202	0.00629755	0.00671583	0.00634888	0.00613678	0.0063188	0.00644039	0.00650271	0.00638412		0.00570073	0.00620301	0.00636716	0.00738121	0.00698236	0.00639689	0.00780629	0.00686832	0.0057967	0.00558747	0.00587068	0.00711045	0.00655893	0.00664311	0.00658493	0.00644903	0.00673247	0.00649942	0.00652995	1.02284
01172	1.675	230.989				0.00631202	0.00629755	0.00671583	0.00634888	0.00613678	0.0063188	0.00644039	0.00925986	0.00672876		0.00570073	0.00620301	0.00636716	0.010859	0.00698236	0.00639689	0.00840228	0.00699195	0.0057967	0.00558747	0.00587068	0.0106088	0.00655893	0.00864932	0.00658493	0.0100218	0.00673247	0.00649942	0.00726744	1.08006	15_FDDAp.TXT_11	1.691	230.991	1040	111.9902:54;
01173	1.682	147.028				0.0068801	0.00858985	0.00671583	0.00634888	0.00613678	0.0063188	0.00698139	0.0150473	0.00787736		0.00595157	0.00952783	0.00636716	0.0168902	0.00867209	0.0111306	0.0143154	0.00998654	0.0057967	0.00592271	0.00587068	0.0135667	0.0079363	0.0133128	0.00658493	0.0129368	0.00673247	0.00799428	0.00941643	1.19538	08_FDDAp.TXT_11	1.694	147.032	1209	87.0028:21;129.0184:108;
01174	1.686	68.9964				0.00631202	0.00629755	0.00671583	0.00634888	0.00613678	0.0063188	0.00644039	0.00777724	0.00654344		0.00570073	0.00620301	0.00636716	0.00893669	0.00698236	0.00639689	0.00732716	0.00686832	0.0057967	0.00558747	0.00587068	0.00711045	0.00655893	0.00702841	0.00658493	0.00692626	0.00673247	0.00649942	0.00663767	1.0144
01176	1.688	157.013				0.00936703	0.00973601	0.00788438	0.00686949	0.00706957	0.0096804	0.00993109	0.0175313	0.00975866		0.00926939	0.0104831	0.00727129	0.0236404	0.0125403	0.0143162	0.0201935	0.0138877	0.00715313	0.0089176	0.00639904	0.019312	0.0126981	0.018428	0.00942961	0.0176961	0.00846944	0.01153	0.0128686	1.31869	08_FDDAp.TXT_8	1.662	157.013	1341	68.9959:70;111.0058:62;116.9743:26;139.0027:231;140.0089:84;365.4438:67;
01177	1.691	175.02				0.00790264	0.00853947	0.00671583	0.00634888	0.00613678	0.0063188	0.00792168	0.0165039	0.0082985		0.00679528	0.00900677	0.00636716	0.019649	0.00821126	0.00877653	0.0163021	0.0107695	0.0057967	0.00573274	0.00587068	0.0152306	0.00792318	0.0148141	0.007599	0.0149489	0.00727106	0.0105421	0.0100893	1.21579	08_FDDAp.TXT_11	1.679	175.024	1081	88.0134:52;111.0045:84;111.0133:213;112.0155:34;115.0012:43;129.0165:52;139.0002:27;139.0077:19;155.9490:27;
01178	1.692	111.008				0.0152498	0.0175576	0.0140092	0.0123422	0.0119422	0.0150387	0.0160881	0.0339572	0.0170231		0.0162585	0.0185098	0.0105058	0.0382121	0.0191875	0.0233486	0.0328963	0.0236408	0.0123122	0.0120131	0.00899388	0.0313002	0.0183912	0.0306911	0.0177266	0.031381	0.0157944	0.022319	0.0213046	1.25151	15_FDDAp.TXT_7	1.687	111.008	1747	68.9946:64;69.0745:80;
01179	1.693	437.971				0.01578	0.01888	0.0134854	0.0119867	0.0103098	0.010009	0.0131513	0.0370264	0.0163286		0.0185844	0.021847	0.00920691	0.0419981	0.0211845	0.031575	0.0415673	0.0285722	0.0129962	0.0151867	0.0075497	0.0364766	0.0205426	0.0354609	0.0190041	0.0345281	0.0173967	0.0234629	0.0242856	1.4873	28_FDDAp.TXT_5	1.693	437.974	2658	112.9653:25;131.9433:16;139.9579:72;152.0057:16;155.9468:21;174.9586:18;184.9319:31;201.9412:74;201.9602:327;299.9482:23;303.9873:17;329.9662:66;332.9918:21;334.6607:18;376.9898:35;437.9672:18;
01181	1.695	139.002				0.0308405	0.0331755	0.0278707	0.025332	0.0226693	0.0301786	0.0307207	0.0618928	0.032835		0.0315593	0.0370196	0.0182483	0.0848179	0.0377606	0.0476568	0.0668443	0.0478035	0.0256446	0.0255682	0.0158039	0.0606237	0.0369399	0.0552574	0.032411	0.0619494	0.030727	0.0428441	0.0421933	1.28501	14_FDDAp.TXT_3	1.723	139.004	1380	93.0508:216;
01182	1.695	393.982				0.0324438	0.0413875	0.0284348	0.026386	0.021491	0.0327819	0.0280157	0.0739879	0.0356161		0.0405664	0.0463365	0.0175988	0.0913627	0.0474382	0.0630477	0.0885804	0.0584906	0.0274416	0.0310887	0.0163088	0.0773475	0.0452959	0.0739245	0.0384296	0.0776851	0.035709	0.0514624	0.0515619	1.44771	07_FDDAp.TXT_4	1.704	393.983	1701	101.9730:17;131.9460:16;139.9899:23;145.9622:20;173.9703:31;201.9466:38;201.9615:475;202.0370:17;202.0895:17;202.2007:18;263.9514:29;303.9650:17;329.9622:38;393.9762:22;393.9962:30;
01183	1.696	440.981				0.00631202	0.00629755	0.00671583	0.00634888	0.00613678	0.0063188	0.00644039	0.00650271	0.00638412		0.00570073	0.00620301	0.00636716	0.00733719	0.00698236	0.00639689	0.00655588	0.00686832	0.0057967	0.00558747	0.00587068	0.00711045	0.00655893	0.00664311	0.00658493	0.00644903	0.00673247	0.00649942	0.00645804	1.01158
01184	1.697	129.018				0.0410533	0.048151	0.0361714	0.0314397	0.0307084	0.040276	0.0402267	0.0870063	0.0443791		0.0427669	0.05017	0.0247428	0.106228	0.0528704	0.0639177	0.0864769	0.0631885	0.0340266	0.0372349	0.0218272	0.084586	0.0501495	0.0804082	0.0441322	0.0826508	0.0438822	0.0570259	0.0570158	1.28474	27_FDDAp.TXT_2	1.713	129.019	2608	69.0021:25;85.0306:34;111.0111:35;113.9542:19;128.1061:24;131.0379:245;131.2247:16;599.8702:17;
01185	1.7	215.017				0.0123463	0.0122424	0.011793	0.0079742	0.00865285	0.011753	0.00968635	0.0211208	0.0119461		0.0123478	0.0141925	0.00685106	0.0363778	0.0140345	0.0183847	0.0269481	0.0176516	0.00816175	0.00945399	0.00700959	0.0229241	0.0112551	0.0227726	0.0140259	0.0223523	0.0113105	0.0125439	0.0160332	1.34213	20_FDDAp.TXT_9	1.695	215.017	1005	180.9759:151;215.0118:25;
01187	1.773	308.09				0.0145176	0.0125699	0.0143584	0.0142596	0.0141269	0.0139519	0.013615	0.0160747	0.0141843		0.00818625	0.00944098	0.00778066	0.0154961	0.0110601	0.0144186	0.0101552	0.0122943	0.0116977	0.0138122	0.0100154	0.0182739	0.0136032	0.0167008	0.0126035	0.015813	0.0131552	0.011153	0.0125367	0.883845	05_FDDAp.TXT_2	1.776	308.092	1046	83.0311:130;130.0443:25;162.0240:17;181.4983:16;
01192	1.781	170.079				0.00912717	0.0104917	0.0106647	0.0150723	0.0115003	0.015797	0.0109487	0.00922085	0.0116028		0.00706891	0.0098752	0.00873574	0.00733719	0.0098172	0.00844389	0.0111018	0.00953323	0.0121731	0.00944282	0.0140192	0.0122726	0.0152692	0.0128079	0.0127089	0.0120984	0.0112701	0.0119459	0.0108845	0.938091	21_FDDAp.TXT_2	1.775	170.081	1096	79.0534:43;108.9597:22;111.9596:20;117.9282:36;134.0588:16;152.0685:197;169.0977:28;
01195	1.783	152.068				0.00631202	0.00629755	0.00671583	0.00634888	0.00613678	0.0063188	0.00644039	0.00650271	0.00638412		0.00570073	0.00620301	0.00636716	0.00733719	0.00698236	0.00639689	0.00584303	0.00686832	0.0057967	0.00558747	0.00643427	0.00711045	0.00655893	0.00664311	0.00658493	0.00644903	0.00673247	0.00649942	0.00644975	1.01028
01198	1.788	228.964				0.00631202	0.00629755	0.0072128	0.00634888	0.00638225	0.0063188	0.00644039	0.00650271	0.00647692		0.00570073	0.00694737	0.00758965	0.00733719	0.00698236	0.00639689	0.00584303	0.00686832	0.0057967	0.00558747	0.00703308	0.00711045	0.00655893	0.00664311	0.00658493	0.00644903	0.00673247	0.00649942	0.00659228	1.01781
01199	1.788	256.964				0.0064635	0.00629755	0.00671583	0.00667903	0.00675045	0.00707705	0.00779288	0.00650271	0.00678487		0.00612259	0.00620301	0.00718215	0.00733719	0.00698236	0.00639689	0.00584303	0.00686832	0.00712994	0.00651499	0.00745576	0.00711045	0.00655893	0.00664311	0.00658493	0.00644903	0.00673247	0.00649942	0.00670081	0.98761
01200	1.788	292.133				0.00632464	0.00629755	0.00671583	0.00634888	0.00613678	0.0063188	0.00644039	0.00650271	0.0063857		0.00570073	0.00620301	0.00636716	0.00733719	0.00698236	0.00639689	0.00584303	0.00686832	0.0057967	0.00558747	0.00587068	0.00711045	0.00655893	0.00664311	0.00658493	0.00644903	0.00673247	0.00649942	0.00641844	1.00513
01202	1.789	256.134				0.00631202	0.00629755	0.00671583	0.00634888	0.00613678	0.0063188	0.00644039	0.00650271	0.00638412		0.00570073	0.00620301	0.00636716	0.00811493	0.00698236	0.00639689	0.00584303	0.00686832	0.0057967	0.00558747	0.00587068	0.00711045	0.00655893	0.00664311	0.00658493	0.00644903	0.00673247	0.00708436	0.00649414	1.01723
01204	1.79	130.05				0.0185321	0.0179858	0.0148957	0.0151484	0.0109971	0.0160877	0.00991821	0.0169591	0.0150655		0.0132713	0.0303575	0.0187831	0.0176239	0.0187267	0.0158643	0.0251484	0.013146	0.0166365	0.0114655	0.024152	0.016354	0.0144296	0.0125422	0.0152639	0.0148199	0.012657	0.021734	0.0173876	1.15413	12_FDDAp.TXT_2	1.805	130.05	1392	68.9996:268;84.0418:69;84.0490:51;85.0437:33;96.9573:24;130.0496:40;165.0574:26;
01207	1.792	332.134				0.0156538	0.0149504	0.0184148	0.0220052	0.017993	0.0213702	0.0183165	0.021498	0.0187752		0.00872212	0.0126045	0.0128107	0.0156135	0.013867	0.0108875	0.0214206	0.0254128	0.0194769	0.019422	0.0237293	0.0172073	0.0180239	0.023118	0.0161462	0.0261702	0.0132226	0.0198102	0.0176481	0.939966	23_FDDAp.TXT_2	1.792	332.133	2265	123.1172:17;136.0769:24;152.0705:121;314.1236:19;332.1205:28;332.1376:218;
01211	1.807	205.135				0.0156412	0.00629755	0.00671583	0.00634888	0.00931563	0.0170987	0.00644039	0.00650271	0.0092951		0.00570073	0.00620301	0.00636716	0.00733719	0.00698236	0.00639689	0.00584303	0.00686832	0.0057967	0.00558747	0.00587068	0.00711045	0.00655893	0.00664311	0.00658493	0.00644903	0.00673247	0.00649942	0.00641844	0.690518	01_FDDAp.TXT_3	1.828	205.136	1024	116.0425:16;208.1413:23;
01213	1.812	158.124				0.00631202	0.00629755	0.00671583	0.00634888	0.00613678	0.0063188	0.00644039	0.0121731	0.00709291		0.00570073	0.00620301	0.00636716	0.00733719	0.00698236	0.00639689	0.00655588	0.00686832	0.0057967	0.00558747	0.00587068	0.00711045	0.00655893	0.00664311	0.00658493	0.00644903	0.00673247	0.00649942	0.00645804	0.910492	08_FDDAp.TXT_3	1.822	158.12	1253	95.0848:18;95.2494:23;111.0177:76;158.1198:66;
01225	1.843	182.081				0.0584366	0.0565646	0.0472526	0.0532671	0.0504198	0.0533686	0.0388613	0.05037	0.0510676		0.0395631	0.0577997	0.0497148	0.0591231	0.0553981	0.0506634	0.0529262	0.0516498	0.0457244	0.0412467	0.0501356	0.0548927	0.0481556	0.0589111	0.0500586	0.0563646	0.0538328	0.0576108	0.0518762	1.01583	22_FDDAp.TXT_2	1.853	182.081	3031	91.0520:27;99.9715:16;108.9994:45;119.0473:56;123.0313:38;136.0787:108;140.9914:25;165.0553:311;166.0575:18;291.9465:19;
01226	1.845	123.046				0.00729669	0.00629755	0.00671583	0.0073901	0.00613678	0.0063188	0.00644039	0.00650271	0.00663736		0.00570073	0.00650076	0.00636716	0.00733719	0.00698236	0.00639689	0.00584303	0.00771999	0.00590104	0.00558747	0.00587068	0.00711045	0.00655893	0.0068424	0.00658493	0.00715843	0.00740571	0.00649942	0.00657598	0.990752
01227	1.845	136.077				0.0224329	0.020001	0.017891	0.0196688	0.0185822	0.0198031	0.0134604	0.0183246	0.0187705		0.0153122	0.0198745	0.0177516	0.0236551	0.0212264	0.0168878	0.0199949	0.0220061	0.0189204	0.0158796	0.0198194	0.0188143	0.016699	0.0218957	0.0175554	0.0205208	0.0203051	0.021916	0.0193908	1.03305	26_FDDAp.TXT_5	1.86	136.075	1388	111.0077:24;111.0188:66;119.0474:40;121.0641:60;121.0742:216;122.0588:34;122.0711:24;125.5136:28;136.0795:18;
01228	1.845	165.054				0.0412932	0.0401532	0.0312555	0.0351093	0.0342678	0.0379001	0.0252592	0.0341002	0.0349173		0.0308296	0.0384711	0.0341025	0.0425263	0.0396738	0.0339291	0.0353737	0.037817	0.0354294	0.0293789	0.0342613	0.0369744	0.0343032	0.0426487	0.0332934	0.0374044	0.0358033	0.0418692	0.0363383	1.0407	05_FDDAp.TXT_3	1.854	165.054	1637	95.0481:35;123.0442:289;150.0143:29;
01230	1.847	147.043				0.00843285	0.00759484	0.00671583	0.00634888	0.00679955	0.00653363	0.00644039	0.00676282	0.0069536		0.00579195	0.00767933	0.00636716	0.00799753	0.00698236	0.00669115	0.0072103	0.00686832	0.00583148	0.00636971	0.00695089	0.00722422	0.00655893	0.00814445	0.00658493	0.00757117	0.00731146	0.00790329	0.00700214	1.00698
01233	1.854	307.083				0.00631202	0.00629755	0.00714564	0.00634888	0.00613678	0.00714024	0.00644039	0.00650271	0.00654053		0.00570073	0.00620301	0.00757692	0.0101547	0.00801575	0.00639689	0.00584303	0.00800846	0.0057967	0.00558747	0.00587068	0.00711045	0.00655893	0.00862275	0.00658493	0.00644903	0.00744611	0.011062	0.00716603	1.09563	26_FDDAp.TXT_5	1.847	307.081	1018	84.0469:23;153.9658:19;179.0410:28;179.0555:127;275.5662:90;
01242	1.874	406.206				0.00631202	0.00629755	0.00671583	0.00634888	0.00613678	0.0063188	0.00644039	0.00650271	0.00638412		0.00570073	0.00684813	0.00636716	0.00733719	0.00698236	0.00639689	0.00779461	0.00686832	0.0057967	0.00558747	0.00587068	0.00711045	0.00655893	0.00769272	0.00658493	0.00644903	0.00673247	0.00649942	0.00662101	1.03711
01244	1.88	319.984				0.00631202	0.00629755	0.00671583	0.00634888	0.00613678	0.0063188	0.00644039	0.00650271	0.00638412		0.0070005	0.0063767	0.00636716	0.00733719	0.00698236	0.00743318	0.00738559	0.00686832	0.0057967	0.00558747	0.00587068	0.00948535	0.00655893	0.00738713	0.00662444	0.00644903	0.00673247	0.00649942	0.00681903	1.06812
01248	1.882	289.967				0.00631202	0.00629755	0.00812615	0.00653935	0.00613678	0.0106788	0.00644039	0.00650271	0.00712921		0.0077872	0.00793986	0.00651997	0.00733719	0.00706615	0.00639689	0.00584303	0.00686832	0.0068517	0.00558747	0.0081485	0.0103955	0.010245	0.00668296	0.00845504	0.00644903	0.00770194	0.00649942	0.0073764	1.03467	25_FDDAp.TXT_4	1.881	289.971	1155	100.9641:27;110.0987:39;145.9630:24;185.9761:26;
01250	1.883	217.949				0.00631202	0.00695249	0.00714564	0.00769485	0.0063577	0.0072287	0.00762543	0.00650271	0.00697744		0.00661285	0.00730715	0.00785707	0.00733719	0.00793196	0.0065888	0.00584303	0.00686832	0.00648071	0.00613504	0.00684521	0.0078926	0.00911691	0.00664311	0.00741463	0.00644903	0.00797124	0.00649942	0.00709968	1.01752
01252	1.884	101.024				0.0141263	0.0200136	0.0232502	0.0235798	0.0216383	0.0280934	0.0165003	0.0209387	0.0210176		0.023202	0.0236087	0.0202348	0.0214833	0.0238099	0.0197152	0.0215374	0.0149592	0.0180625	0.0150973	0.0204535	0.0327223	0.0295808	0.0248984	0.0263792	0.0238356	0.0247485	0.0158586	0.0222326	1.05781	28_FDDAp.TXT_4	1.897	101.023	1451	73.0275:30;85.0263:24;101.0676:157;
01255	1.897	138.091				0.0245159	0.0140435	0.0207116	0.0199101	0.0234916	0.0185773	0.0176467	0.0211338	0.0200038		0.01204	0.0319455	0.0168348	0.0369501	0.0278038	0.0245768	0.0308746	0.0293277	0.0164858	0.0228751	0.0187275	0.0246733	0.0161481	0.0327505	0.0153297	0.027589	0.0172082	0.0271286	0.0238483	1.19219	15_FDDAp.TXT_3	1.895	138.092	2847	68.9974:60;93.0651:28;94.0754:22;103.0540:33;121.0649:625;122.0249:20;122.0620:58;122.0707:48;122.1592:17;138.0905:51;
01256	1.898	121.065				0.14096	0.0698776	0.122309	0.106064	0.140814	0.0997232	0.0988729	0.110676	0.111162		0.0720573	0.189887	0.0933552	0.238605	0.168191	0.137367	0.201701	0.165183	0.0910313	0.13953	0.0981695	0.146888	0.0764377	0.198815	0.0888175	0.183462	0.0901073	0.162693	0.141239	1.27057	15_FDDAp.TXT_2	1.894	121.065	15454	93.0680:25;103.0513:192;104.0566:29;115.9895:20;121.0298:25;121.0653:629;121.0802:56;122.0612:58;122.0707:64;290.9928:40;
01259	1.899	136.061				0.00631202	0.00629755	0.00671583	0.00634888	0.00613678	0.0063188	0.00644039	0.00650271	0.00638412		0.00678387	0.00620301	0.0124287	0.00733719	0.00698236	0.00639689	0.00584303	0.00686832	0.0057967	0.00558747	0.00587068	0.00711045	0.00655893	0.00664311	0.00658493	0.00644903	0.00859063	0.00649942	0.00691859	1.08372
01261	1.911	247.073				0.00631202	0.00629755	0.00671583	0.00634888	0.00613678	0.0063188	0.00644039	0.00650271	0.00638412		0.00570073	0.00620301	0.00636716	0.00733719	0.00698236	0.00639689	0.00584303	0.00686832	0.0057967	0.00558747	0.00587068	0.00942846	0.0137213	0.00744028	0.00658493	0.00644903	0.00673247	0.00649942	0.00698941	1.09481	25_FDDAp.TXT_6	1.918	247.074	1028	247.0632:49;248.0740:26;
01262	1.917	268.105				0.0105158	0.0153156	0.0159568	0.0203037	0.0138691	0.0175663	0.0117859	0.0133566	0.0148337		0.0335203	0.0188448	0.0513447	0.0218648	0.0205561	0.0141883	0.0245641	0.0204401	0.0227347	0.0107838	0.011941	0.0190702	0.0219724	0.0181091	0.0201499	0.0153745	0.0329083	0.0203172	0.0221491	1.49316	14_FDDAp.TXT_3	1.898	268.104	3134	119.0307:29;136.0496:15;136.0606:293;137.0637:21;202.0784:16;268.1021:77;268.1174:212;269.1061:57;
01266	1.928	86.0968				0.0441336	0.0407703	0.0331225	0.0360236	0.0356547	0.0386963	0.028853	0.0334109	0.0363331		0.0224609	0.0335459	0.0317721	0.0393273	0.0342136	0.0302829	0.0366475	0.0358938	0.0302935	0.0276803	0.0323944	0.0348554	0.0303547	0.0397523	0.0286181	0.0365144	0.0345914	0.0359288	0.0330626	0.909987	01_FDDAp.TXT_5	1.921	86.0957	1657	69.0686:113;
01267	1.928	132.102				0.0803393	0.0719054	0.0593276	0.0663585	0.0630615	0.0696584	0.0551427	0.0640127	0.0662258		0.0457997	0.063891	0.058858	0.0755143	0.062548	0.0533884	0.0655004	0.0717739	0.0613407	0.05545	0.0654698	0.0695971	0.0611817	0.0742301	0.0534828	0.0673537	0.0678229	0.06671	0.0633285	0.956251	14_FDDAp.TXT_2	1.976	132.102	3727	69.9914:65;86.0967:404;89.9401:32;629.0251:86;
01268	1.957	152.054				0.00631202	0.00629755	0.00671583	0.00634888	0.00613678	0.0063188	0.00644039	0.00650271	0.00638412		0.00570073	0.00620301	0.00797168	0.00733719	0.00698236	0.00639689	0.00584303	0.00686832	0.0057967	0.00558747	0.00587068	0.00711045	0.00655893	0.00664311	0.00658493	0.00644903	0.00673247	0.00649942	0.00650758	1.01934
01271	1.994	86.0964				0.0528568	0.0485037	0.0407785	0.0433756	0.0432643	0.0425002	0.0332453	0.0389903	0.0429393		0.0313426	0.0434583	0.0407498	0.0511989	0.0413356	0.0365518	0.0412168	0.04371	0.0357077	0.0329772	0.0376193	0.0445825	0.0339752	0.0483751	0.0405631	0.0445757	0.0429935	0.0412323	0.0406759	0.947287	03_FDDAp.TXT_4	1.956	86.0948	1860	86.0881:107;86.0948:36;
01272	1.994	132.102				0.115497	0.107146	0.0875207	0.0935064	0.0962247	0.0967913	0.0732788	0.095941	0.0957383		0.0729466	0.0930948	0.0833206	0.117556	0.0970409	0.0816243	0.095405	0.0965686	0.0788699	0.0826163	0.0885299	0.0979394	0.0848069	0.112534	0.0806522	0.0979479	0.104717	0.0976342	0.0924336	0.965482	15_FDDAp.TXT_2	1.997	132.101	7803	86.0974:549;87.0953:32;132.1008:161;133.1069:16;269.5594:29;
01273	2.001	184.131				0.00648875	0.00629755	0.00671583	0.00634888	0.00613678	0.0063188	0.00644039	0.00650271	0.00640621		0.00570073	0.00620301	0.00636716	0.00733719	0.00698236	0.00639689	0.00584303	0.00692327	0.0057967	0.00576627	0.00587068	0.00711045	0.00655893	0.00664311	0.00658493	0.00644903	0.00673247	0.00678539	0.00644731	1.00642
01274	2.005	186.079				0.008193	0.00629755	0.0077232	0.00634888	0.00789189	0.0063188	0.00644039	0.0100272	0.00740511		0.00570073	0.00620301	0.00636716	0.0103161	0.00698236	0.00639689	0.00876455	0.00722547	0.0057967	0.00558747	0.00587068	0.00840456	0.00695246	0.0108681	0.00658493	0.00897705	0.00673247	0.00812427	0.00732528	0.989219	08_FDDAp.TXT_3	2.003	186.076	1235	101.0193:27;113.9420:18;140.9804:25;145.9261:27;
01278	2.025	457.145				0.00631202	0.00629755	0.00671583	0.00634888	0.00613678	0.0063188	0.00644039	0.00650271	0.00638412		0.00570073	0.00620301	0.00636716	0.00733719	0.00698236	0.00639689	0.00584303	0.00686832	0.0057967	0.00558747	0.00587068	0.00711045	0.00655893	0.00664311	0.00658493	0.00644903	0.00673247	0.00649942	0.00641844	1.00538
01282	2.057	245.165				0.00631202	0.00629755	0.00671583	0.00634888	0.00687319	0.0128145	0.00644039	0.00650271	0.00728814		0.00570073	0.00620301	0.00636716	0.00733719	0.00698236	0.00639689	0.00584303	0.00686832	0.0057967	0.00558747	0.00587068	0.00711045	0.00655893	0.00664311	0.00658493	0.00644903	0.00673247	0.00649942	0.00641844	0.880669	06_FDDAp.TXT_2	2.056	245.166	1004	73.0257:54;187.9338:44;245.1751:65;246.1688:23;247.9632:32;
01294	2.13	383.147				0.00631202	0.00629755	0.00671583	0.00639967	0.00639452	0.00716551	0.0065048	0.00708796	0.00660973		0.00570073	0.00620301	0.00701661	0.00733719	0.00832298	0.00639689	0.00584303	0.00686832	0.0057967	0.00558747	0.00587068	0.00711045	0.00655893	0.00680254	0.00658493	0.00644903	0.00673247	0.00649942	0.00653785	0.989125	07_FDDAp.TXT_2	2.126	383.146	1026	383.1496:52;
01305	2.159	142.009				0.00631202	0.00629755	0.00671583	0.00634888	0.00754824	0.00964248	0.00682682	0.0086226	0.0072893		0.0116523	0.0101481	0.0103785	0.0185044	0.0103199	0.0212888	0.0136143	0.0125965	0.0115586	0.0101133	0.0107903	0.00974132	0.0130129	0.0118513	0.0118792	0.00904154	0.0146902	0.00687638	0.0121143	1.66193	16_FDDAp.TXT_2	2.16	142.01	1059	73.0632:22;97.5223:168;97.9705:27;108.8667:16;124.9796:17;142.0042:16;
01307	2.192	109.03				0.00631202	0.00629755	0.00671583	0.00634888	0.00613678	0.0063188	0.00644039	0.00650271	0.00638412		0.00570073	0.00620301	0.00636716	0.00751328	0.00698236	0.00639689	0.00676623	0.00686832	0.0057967	0.00558747	0.00587068	0.00711045	0.00655893	0.00702841	0.00658493	0.00644903	0.00673247	0.00649942	0.00650091	1.01829
01309	2.196	141.057				0.00631202	0.00629755	0.00671583	0.00634888	0.00613678	0.0063188	0.00644039	0.00650271	0.00638412		0.00570073	0.00655038	0.00636716	0.00733719	0.00698236	0.00639689	0.00584303	0.00686832	0.0057967	0.00558747	0.00587068	0.00711045	0.00655893	0.00664311	0.00658493	0.00644903	0.00673247	0.00649942	0.00643774	1.0084
01314	2.204	271.073				0.043616	0.0307446	0.0417053	0.043693	0.0514139	0.0453816	0.0366458	0.045623	0.0423529		0.0193711	0.0364861	0.0305878	0.0449476	0.0445614	0.029656	0.0477259	0.0434902	0.0391509	0.0358492	0.0405899	0.052916	0.0535077	0.0601467	0.0405105	0.0473101	0.0396542	0.0464838	0.0418303	0.98766	04_FDDAp.TXT_2	2.213	271.074	2047	89.5085:23;94.0461:60;128.0620:21;134.0559:90;134.0651:53;135.0520:26;150.0616:41;152.0701:272;163.5263:36;181.1014:68;227.0798:38;271.0677:33;271.0872:98;273.0721:18;
01316	2.21	286.145				0.00975838	0.0103028	0.00783065	0.0085456	0.0126786	0.0143184	0.00646616	0.0106384	0.0100674		0.00570073	0.00811354	0.00636716	0.0140874	0.012261	0.0106316	0.0138129	0.01419	0.0123702	0.00967749	0.00973359	0.0167807	0.0134852	0.0155316	0.00960082	0.0127691	0.00997751	0.0126479	0.011541	1.14638	28_FDDAp.TXT_3	2.207	286.136	1049	70.0584:43;112.0729:140;113.0869:28;140.0740:106;188.9060:36;287.1426:27;
01329	2.266	249.197				0.034249	0.00629755	0.00671583	0.00634888	0.0156611	0.0307852	0.0065048	0.0147612	0.0151654		0.00882474	0.00620301	0.0169748	0.00928888	0.00698236	0.00639689	0.00584303	0.00686832	0.0057967	0.00558747	0.00587068	0.00711045	0.00856596	0.00664311	0.00658493	0.00644903	0.00673247	0.00649942	0.00740124	0.488033	01_FDDAp.TXT_2	2.313	249.195	5286	119.0933:35;206.1514:27;207.1444:34;249.1680:20;249.1910:221;249.2021:427;250.1875:91;250.2114:130;
01332	2.309	171.066				0.00781428	0.00629755	0.00671583	0.00634888	0.00672591	0.0063188	0.00644039	0.00836249	0.00687801		0.00570073	0.00785301	0.00636716	0.0134564	0.00902121	0.00639689	0.0135558	0.0114426	0.0065039	0.00593389	0.00587068	0.00793527	0.00655893	0.0120639	0.00658493	0.0112858	0.00673247	0.0089042	0.00845377	1.2291	15_FDDAp.TXT_2	2.304	171.064	1116	127.0315:20;139.0378:45;170.0423:68;170.0626:17;171.0639:26;
01337	2.318	138.049				0.00631202	0.00629755	0.00671583	0.00634888	0.00624724	0.0063188	0.00644039	0.00650271	0.00639793		0.00570073	0.00620301	0.00636716	0.00733719	0.00698236	0.00639689	0.00584303	0.00686832	0.0057967	0.00558747	0.00587068	0.00711045	0.00655893	0.00664311	0.00658493	0.00644903	0.00673247	0.00649942	0.00641844	1.00321
01346	2.324	253.129				0.00631202	0.00629755	0.00671583	0.00634888	0.010052	0.00674847	0.00644039	0.00650271	0.00692724		0.00570073	0.00620301	0.00696567	0.00733719	0.00698236	0.00916034	0.00584303	0.00831067	0.0057967	0.00777775	0.00905259	0.00901606	0.0107435	0.00975208	0.00658493	0.0121242	0.0173698	0.00752632	0.00845816	1.221	29_FDDAp.TXT_6	2.342	253.128	1154	73.0645:39;
01347	2.324	291.084				0.010074	0.0100131	0.0131227	0.0148691	0.0275909	0.0210416	0.0146068	0.0176614	0.0161225		0.00977106	0.0179763	0.0189996	0.00733719	0.0175956	0.018858	0.0166643	0.0257425	0.0184799	0.0248195	0.0218037	0.0368748	0.0259996	0.031847	0.0305277	0.043028	0.0371901	0.0296633	0.0240655	1.49267	25_FDDAp.TXT_4	2.329	291.083	1643	148.9349:17;182.0981:29;235.1336:33;292.0870:178;
01351	2.326	73.0633				0.00631202	0.00629755	0.00671583	0.00634888	0.00967156	0.00706441	0.00644039	0.00650271	0.00691917		0.00570073	0.00754286	0.00725856	0.00733719	0.00698236	0.0080089	0.00715187	0.00821451	0.00644593	0.00825828	0.00934612	0.00940002	0.0113207	0.0101108	0.00804678	0.0129884	0.0173024	0.00880021	0.00890092	1.28642
01361	2.327	558.161				0.00631202	0.00629755	0.00671583	0.00634888	0.0135745	0.00650836	0.00644039	0.00650271	0.00733754		0.00570073	0.00620301	0.00895222	0.00733719	0.00698236	0.00877653	0.00584303	0.0113602	0.0057967	0.0111973	0.0105907	0.0145195	0.0164367	0.0138974	0.0122875	0.0218493	0.0318311	0.0088782	0.01158	1.57818	29_FDDAp.TXT_5	2.316	558.158	1597	147.9728:17;156.9487:45;204.0084:153;230.0168:46;234.0574:75;262.1725:18;306.0345:45;306.0458:31;307.0378:25;309.0394:36;309.0549:21;468.0944:68;558.1061:18;558.1630:74;559.1251:19;559.1716:77;
01362	2.328	146.042				0.00631202	0.00629755	0.00671583	0.00634888	0.00622269	0.00636935	0.00644039	0.00650271	0.00640118		0.00570073	0.00620301	0.00683833	0.00733719	0.00698236	0.00639689	0.00584303	0.00686832	0.0057967	0.00558747	0.00639904	0.00729533	0.00764771	0.00664311	0.00748048	0.00724871	0.00861756	0.00649942	0.00674363	1.0535
01365	2.328	306.042				0.0162471	0.0141695	0.0212757	0.020672	0.0380603	0.0283461	0.0222194	0.0228115	0.0229752		0.0201806	0.0283726	0.0339879	0.00733719	0.0250248	0.032381	0.0244472	0.0358938	0.0282299	0.0371343	0.0378307	0.0387378	0.0416754	0.0369888	0.0371522	0.0424733	0.0489989	0.0345119	0.0328532	1.42994	27_FDDAp.TXT_2	2.338	306.04	2263	96.9721:29;103.9488:16;114.9831:17;126.9498:20;132.0885:79;157.9606:19;159.9816:249;161.9919:27;168.9579:25;183.9765:19;218.0314:59;261.0085:27;282.8931:29;306.0311:44;
01367	2.329	272.101				0.00631202	0.00629755	0.00671583	0.00634888	0.00778143	0.0063188	0.00644039	0.00650271	0.0065897		0.00570073	0.00620301	0.00636716	0.00733719	0.00698236	0.00639689	0.00584303	0.00712932	0.0057967	0.00558747	0.00680999	0.00711045	0.00990398	0.007706	0.00658493	0.0133495	0.0147845	0.00649942	0.0075607	1.14735	29_FDDAp.TXT_6	2.333	272.1	1065	73.0645:46;146.0418:50;146.5418:25;183.0022:36;206.0592:32;272.1049:109;275.1082:68;275.1206:23;
01368	2.329	275.11				0.0110334	0.0119276	0.0192476	0.016888	0.0336786	0.0255785	0.0166291	0.0200414	0.019378		0.0141492	0.0265365	0.0261053	0.00771872	0.0213102	0.0292594	0.0227645	0.0323773	0.0208681	0.0287643	0.0293064	0.0370455	0.0352739	0.033468	0.0353742	0.0418026	0.0422933	0.0281555	0.0284763	1.46951	27_FDDAp.TXT_4	2.32	275.111	2400	72.0817:24;101.0201:16;195.5542:97;275.1079:98;275.1214:21;277.0932:371;277.3657:17;
01369	2.329	468.097				0.00631202	0.00629755	0.00671583	0.00634888	0.00613678	0.0063188	0.00644039	0.00650271	0.00638412		0.00570073	0.00620301	0.00636716	0.00733719	0.00698236	0.00639689	0.00584303	0.00686832	0.0057967	0.00558747	0.00587068	0.00711045	0.00655893	0.00664311	0.00658493	0.00777753	0.00912922	0.00649942	0.0066254	1.03779
01372	2.331	249.197				0.134522	0.0104791	0.0109871	0.00783452	0.0200673	0.0388859	0.0196561	0.0390163	0.035181		0.0256305	0.00620301	0.0397056	0.0250051	0.00698236	0.00639689	0.00584303	0.00718426	0.00743137	0.00558747	0.00587068	0.00711045	0.0216445	0.00664311	0.00658493	0.00644903	0.00673247	0.00649942	0.0113058	0.321361	01_FDDAp.TXT_2	2.33	249.197	9135	98.0610:18;99.0910:23;110.0968:23;148.0680:45;159.0762:45;249.1980:912;250.1852:56;250.2005:225;696.4841:19;
01380	2.357	209.091				0.00631202	0.00629755	0.00726652	0.00860909	0.00733958	0.00835345	0.00644039	0.00659375	0.00715154		0.00570073	0.00620301	0.00636716	0.00733719	0.00708012	0.00639689	0.00683635	0.00686832	0.0057967	0.00558747	0.00587068	0.00853254	0.00655893	0.00664311	0.00678247	0.00644903	0.00679979	0.00683738	0.00659155	0.921696
01382	2.361	192.066				0.0116141	0.0104791	0.0105036	0.012812	0.0110217	0.0131936	0.00964771	0.0104173	0.0112111		0.0077758	0.0102722	0.0105058	0.0116515	0.0101663	0.00940343	0.0098163	0.00840682	0.00849796	0.00825828	0.00918174	0.0111634	0.00972033	0.0103765	0.0099169	0.0101379	0.00930427	0.0104511	0.00972258	0.867225	02_FDDAp.TXT_4	2.36	192.066	1040	146.0602:169;
01384	2.378	237.086				0.00631202	0.00629755	0.00671583	0.00634888	0.00613678	0.00636935	0.00644039	0.00650271	0.00639044		0.00570073	0.00620301	0.00636716	0.00733719	0.00698236	0.00639689	0.00584303	0.00686832	0.0057967	0.00558747	0.00587068	0.00711045	0.00655893	0.00664311	0.00658493	0.00644903	0.00673247	0.00649942	0.00641844	1.00438
01385	2.382	166.087				0.13716	0.125674	0.108407	0.10934	0.127301	0.125706	0.0911058	0.112575	0.117159		0.083721	0.121914	0.11615	0.145218	0.140862	0.112956	0.114453	0.125319	0.104816	0.0985517	0.123507	0.141413	0.12462	0.133726	0.108467	0.134411	0.131283	0.128636	0.121668	1.03849	30_FDDAp.TXT_2	2.377	166.086	9134	79.0505:114;103.0597:55;104.0570:20;108.0498:36;117.9440:17;120.0796:1187;121.0859:69;122.0876:24;149.0589:20;150.0567:39;166.0810:65;166.0932:67;167.0895:69;
01388	2.383	120.081				0.128008	0.112575	0.102282	0.093646	0.11207	0.114711	0.0831584	0.105305	0.106469		0.072787	0.104434	0.100627	0.136956	0.122373	0.100175	0.103749	0.11058	0.0923762	0.0844825	0.106447	0.122613	0.102608	0.120533	0.0959029	0.115812	0.116889	0.114195	0.106863	1.0037	06_FDDAp.TXT_2	2.389	120.08	7137	103.0506:23;103.0573:22;120.0816:695;121.0516:18;121.0779:46;121.0857:26;
01389	2.383	131.051				0.00754917	0.00780896	0.00671583	0.00645047	0.00778143	0.00813861	0.00646616	0.00650271	0.00717667		0.00570073	0.00767933	0.00718215	0.00861386	0.00849055	0.00671673	0.0081335	0.00711558	0.00627203	0.00600094	0.00703308	0.00846144	0.007569	0.00846332	0.00658493	0.00713263	0.00818668	0.0066684	0.0073336	1.02187
01394	2.435	384.118				0.00901356	0.00629755	0.00671583	0.00634888	0.0086774	0.0063188	0.00678818	0.00805036	0.00727632		0.00570073	0.00620301	0.00636716	0.0134564	0.00765267	0.00639689	0.00600664	0.00686832	0.0057967	0.00558747	0.00587068	0.00711045	0.00655893	0.00866261	0.00658493	0.00839664	0.00673247	0.0077863	0.00709661	0.975302	28_FDDAp.TXT_2	2.443	384.116	1045	103.9366:33;113.9633:17;162.0763:17;239.9734:52;278.9965:27;384.0090:24;386.0193:20;
01399	2.443	384.01				0.00916505	0.00629755	0.00710534	0.00634888	0.00676273	0.0063188	0.00644039	0.00690588	0.00691808		0.00570073	0.00620301	0.00636716	0.00733719	0.00698236	0.00639689	0.00584303	0.00686832	0.0057967	0.00558747	0.00587068	0.00711045	0.00655893	0.00664311	0.00658493	0.00644903	0.00673247	0.00649942	0.00641844	0.927778
01400	2.444	142.992				0.00631202	0.00629755	0.00671583	0.00634888	0.00613678	0.0063188	0.00644039	0.00650271	0.00638412		0.00661285	0.00620301	0.00636716	0.00733719	0.00698236	0.0192035	0.00584303	0.00686832	0.0057967	0.00558747	0.00587068	0.00711045	0.00655893	0.00664311	0.00658493	0.00644903	0.00673247	0.00649942	0.00718059	1.12476	17_FDDAp.TXT_3	2.452	142.993	1077	94.9812:18;97.9669:23;98.9612:18;127.0407:28;142.9830:41;142.9919:47;
01401	2.445	125.059				0.00742293	0.00629755	0.00671583	0.00634888	0.00613678	0.0063188	0.00644039	0.00650271	0.00652298		0.00570073	0.00620301	0.00636716	0.00733719	0.00698236	0.00639689	0.00584303	0.00686832	0.0057967	0.00558747	0.00587068	0.00711045	0.00655893	0.00664311	0.00658493	0.00644903	0.00673247	0.00649942	0.00641844	0.983973
01403	2.448	169.05				0.0295402	0.0112348	0.0246337	0.0176245	0.0222274	0.0161256	0.0168352	0.0259848	0.0205258		0.00836868	0.0143041	0.0120849	0.0176973	0.0150959	0.0129985	0.0148764	0.0174318	0.0113383	0.0152314	0.0123284	0.0173637	0.0144034	0.0192783	0.0128406	0.0149102	0.0129802	0.0158066	0.0144077	0.701932	15_FDDAp.TXT_2	2.441	169.05	1275	69.0299:22;77.9983:49;125.0574:131;170.0548:16;171.0636:162;
01406	2.462	263.175				0.0825359	0.00629755	0.0260037	0.0145262	0.00613678	0.00821443	0.0217814	0.111899	0.0346743		0.0339878	0.00620301	0.142	0.0490418	0.00698236	0.00639689	0.00584303	0.00686832	0.026004	0.00558747	0.00587068	0.00711045	0.0335292	0.00664311	0.00658493	0.00644903	0.00673247	0.00649942	0.020463	0.590149	14_FDDAp.TXT_2	2.494	263.176	10373	98.0921:20;110.0863:19;113.0754:45;133.0896:24;136.1075:163;137.1159:66;146.0597:19;148.0620:113;148.1126:21;150.0480:20;150.1294:128;162.0893:40;162.1245:16;164.1299:48;176.1024:47;176.1419:39;177.1416:25;188.1083:17;189.1174:20;201.1113:81;203.1059:38;205.1340:94;206.1298:25;206.1446:28;206.1938:26;216.9832:17;217.1685:24;221.1961:20;235.1838:27;246.1755:51;247.1792:82;248.1754:18;248.1953:62;2…
01410	2.469	355.099				0.0116015	0.0118268	0.0125855	0.0111359	0.0165447	0.0123848	0.0107555	0.0101702	0.0121256		0.00570073	0.0171699	0.00636716	0.0228627	0.0180983	0.0138045	0.0179147	0.0173906	0.0121035	0.0137563	0.0133852	0.017833	0.0115306	0.0204741	0.0165282	0.0200049	0.0140978	0.0164175	0.0153022	1.26197	30_FDDAp.TXT_5	2.466	355.097	1328	185.0406:17;240.0155:22;316.7918:30;355.0759:22;355.1005:182;356.1085:18;
01415	2.47	371.078				0.0176989	0.0183511	0.020725	0.0180054	0.0236143	0.0177432	0.017724	0.0169201	0.0188477		0.00957723	0.0228643	0.0077934	0.0295835	0.0274686	0.014892	0.0238045	0.0260447	0.0179466	0.0214	0.0185044	0.0338458	0.0158464	0.0350756	0.022797	0.0372367	0.0204667	0.0314312	0.0231433	1.22791	24_FDDAp.TXT_3	2.497	371.073	1256	371.0791:549;371.2574:17;371.3928:21;
01416	2.47	386.031				0.0101245	0.00826238	0.00972452	0.00659014	0.0110094	0.00878313	0.00767695	0.0105474	0.0090898		0.00753637	0.0126169	0.00746231	0.0128694	0.0128057	0.00889168	0.0134273	0.0141213	0.0110717	0.00957692	0.00907607	0.0101253	0.00933991	0.0120373	0.00983788	0.0128465	0.00945238	0.0121409	0.0108464	1.19325	18_FDDAp.TXT_6	2.485	386.031	1027	209.9672:61;225.9903:17;234.0697:46;236.9955:26;269.9828:36;297.0030:113;371.0015:16;385.9927:33;386.0396:263;
01417	2.471	139.04				0.024781	0.0207063	0.0225249	0.0209132	0.0297879	0.0193229	0.0189605	0.028872	0.0232336		0.0161331	0.0287324	0.0175097	0.0393567	0.0324121	0.0202653	0.0355724	0.0321712	0.0260156	0.0233556	0.0241872	0.0329214	0.0249239	0.0389685	0.0233897	0.0373657	0.0219478	0.0310932	0.028129	1.2107	15_FDDAp.TXT_4	2.484	139.037	1773	93.0360:165;111.0427:21;
01418	2.471	171.064				0.0536269	0.0478865	0.0573129	0.0550194	0.0652217	0.0488569	0.0546274	0.0618668	0.0555523		0.0428239	0.0653797	0.0416412	0.0874446	0.0760798	0.0561647	0.0839527	0.0759774	0.0625812	0.0559641	0.058789	0.0771626	0.0610767	0.0829458	0.0542071	0.0834892	0.0583839	0.0722345	0.066461	1.19637	30_FDDAp.TXT_2	2.486	171.065	3967	65.0362:36;68.9965:18;111.0353:17;111.0468:33;139.0344:100;139.0469:492;139.1121:16;139.2375:16;140.0361:39;155.0242:19;171.0615:21;217.0607:18;
01423	2.474	195.12				0.00631202	0.00629755	0.00671583	0.00634888	0.00613678	0.0063188	0.00644039	0.00650271	0.00638412		0.00570073	0.00620301	0.00636716	0.00733719	0.00698236	0.00926269	0.00681298	0.00686832	0.0057967	0.00558747	0.00587068	0.00711045	0.00655893	0.00664311	0.00658493	0.00644903	0.00673247	0.00690238	0.00665392	1.04226
01426	2.476	251.138		DNPPetunia018:N-Cinnamoylputrescine; (E)-form, 3'',4''-Dihydroxy		0.00631202	0.00629755	0.00671583	0.00634888	0.00613678	0.0063188	0.00644039	0.00650271	0.00638412		0.00570073	0.00620301	0.00636716	0.00733719	0.00698236	0.00639689	0.00584303	0.00686832	0.0057967	0.00558747	0.00587068	0.00711045	0.00655893	0.0117184	0.00658493	0.00644903	0.00673247	0.00649942	0.0067004	1.04954
01428	2.478	137.022				0.00898831	0.00629755	0.00671583	0.00634888	0.0065418	0.0063188	0.00644039	0.00880467	0.00705703		0.00570073	0.00620301	0.00636716	0.0118716	0.00698236	0.00639689	0.0062871	0.00686832	0.0057967	0.00558747	0.00587068	0.00830501	0.00655893	0.00911434	0.00658493	0.00644903	0.00673247	0.00649942	0.00689867	0.97756
01429	2.478	155.033				0.0110713	0.00629755	0.00842165	0.00634888	0.00994158	0.0063188	0.00644039	0.0117439	0.008323		0.00570073	0.00672407	0.00636716	0.0152027	0.00920275	0.00639689	0.00751414	0.00736284	0.00580829	0.00587801	0.00587068	0.00969866	0.00655893	0.0101507	0.00658493	0.00875779	0.00673247	0.00716236	0.00764856	0.918966
01432	2.48	369.999				0.0067791	0.00629755	0.00671583	0.00634888	0.00613678	0.0063188	0.00644039	0.00650271	0.0064425		0.00570073	0.00620301	0.00636716	0.00766002	0.00698236	0.00639689	0.00584303	0.00686832	0.0057967	0.00558747	0.00587068	0.00711045	0.00655893	0.00664311	0.00658493	0.00644903	0.00673247	0.00649942	0.00643637	0.999048
01436	2.499	265.191				0.174325	0.0135775	0.0680179	0.0394139	0.0153174	0.0183624	0.0614285	0.250654	0.080137		0.0917932	0.00628985	0.331309	0.113139	0.00698236	0.00639689	0.00584303	0.00710184	0.0609117	0.00558747	0.00587068	0.00711045	0.0903558	0.00664311	0.00658493	0.00644903	0.00728453	0.00649942	0.0428973	0.5353	14_FDDAp.TXT_2	2.501	265.19	21693	85.0891:33;96.0799:26;98.0573:58;98.0958:65;98.1035:45;99.0634:21;112.0768:22;118.0639:23;123.1051:36;133.0942:80;134.1018:33;136.1116:52;137.1254:23;148.1089:147;148.9923:17;150.1158:16;150.1266:60;155.9884:37;161.0867:22;162.0942:20;162.1234:24;162.1398:85;175.1364:19;177.1296:25;188.1168:16;192.1534:18;205.1261:87;205.1382:46;206.1374:28;219.1799:16;220.1937:49;233.1712:29;247.1799:90;247.1960…
01438	2.501	529.378				0.00631202	0.00629755	0.00671583	0.00634888	0.00613678	0.0063188	0.00644039	0.00650271	0.00638412		0.00570073	0.00620301	0.00862113	0.00733719	0.00698236	0.00639689	0.00584303	0.00686832	0.0057967	0.00558747	0.00587068	0.00711045	0.00655893	0.00664311	0.00658493	0.00644903	0.00673247	0.00649942	0.00654366	1.02499
01442	2.518	220.119				0.0382382	0.0205426	0.0352447	0.0322396	0.0342678	0.0292687	0.0261222	0.0357909	0.0314643		0.0128153	0.0207925	0.017828	0.0296863	0.0266168	0.0187429	0.0253354	0.0247946	0.0191175	0.0216905	0.0205122	0.0392497	0.0293578	0.0397125	0.0264846	0.0291883	0.0220152	0.0275705	0.0250839	0.797217	24_FDDAp.TXT_2	2.508	220.118	1691	85.0671:21;90.0545:84;91.0574:41;220.1167:137;222.0951:26;223.0672:62;1476.1588:375;1476.5138:16;
01444	2.53	319.136				0.00631202	0.00629755	0.00671583	0.00634888	0.00613678	0.0063188	0.00644039	0.00650271	0.00638412		0.00570073	0.00620301	0.00636716	0.00733719	0.00698236	0.00639689	0.00584303	0.00686832	0.0057967	0.00558747	0.00598809	0.00711045	0.00655893	0.00664311	0.00658493	0.00644903	0.00673247	0.00649942	0.00642496	1.0064
01446	2.549	206.046				0.0140884	0.0138798	0.0123571	0.012939	0.0146423	0.0127766	0.0107941	0.0181035	0.0136976		0.0117435	0.0144778	0.0128744	0.019062	0.0155288	0.0143802	0.0144557	0.0150279	0.0155931	0.0130747	0.0148293	0.0159985	0.0169089	0.0184014	0.0126167	0.0143942	0.0140843	0.0141297	0.0148656	1.08527	05_FDDAp.TXT_2	2.567	206.049	1183	111.9700:39;113.9549:66;160.0388:55;188.0395:242;206.0387:32;206.0507:56;
01449	2.551	283.166				0.00631202	0.00629755	0.00671583	0.00634888	0.00613678	0.0063188	0.00644039	0.00650271	0.00638412		0.00570073	0.00620301	0.00636716	0.00785079	0.00698236	0.00639689	0.00584303	0.00686832	0.0057967	0.00558747	0.00587068	0.00711045	0.00655893	0.00664311	0.00658493	0.00644903	0.00673247	0.00649942	0.00644697	1.00984
01452	2.583	158.08				0.00645088	0.00629755	0.00671583	0.00634888	0.00613678	0.0063188	0.00644039	0.00650271	0.00640148		0.00570073	0.00620301	0.00636716	0.00733719	0.00698236	0.00639689	0.00584303	0.00686832	0.0057967	0.00558747	0.00587068	0.00711045	0.00655893	0.00664311	0.00658493	0.00644903	0.00673247	0.00649942	0.00641844	1.00265
01455	2.603	215.138				0.00631202	0.00629755	0.00671583	0.00634888	0.00613678	0.0063188	0.00644039	0.00650271	0.00638412		0.00570073	0.00620301	0.00636716	0.0105362	0.00698236	0.00639689	0.00607675	0.00686832	0.0057967	0.00558747	0.00587068	0.00711045	0.00655893	0.00664311	0.00658493	0.00644903	0.00673247	0.00649942	0.00660914	1.03525	15_FDDAp.TXT_3	2.623	215.14	1006	198.1097:34;
01462	2.644	180.103				0.011551	0.00629755	0.00855596	0.00669172	0.0120281	0.00658419	0.00644039	0.0148002	0.00911863		0.00570073	0.0127162	0.00845558	0.0262084	0.0150679	0.00756112	0.0209882	0.0159345	0.00767483	0.0104374	0.00609377	0.0126139	0.00655893	0.0236362	0.00658493	0.0134656	0.00727106	0.0127649	0.0122075	1.33874	26_FDDAp.TXT_3	2.629	180.101	1133	121.0593:19;121.0712:221;138.9402:36;144.9716:72;152.0841:29;162.0133:32;180.1035:41;181.1445:34;
01477	2.682	154.075				0.00631202	0.00629755	0.00671583	0.00634888	0.00613678	0.0063188	0.00644039	0.00650271	0.00638412		0.00570073	0.00620301	0.00636716	0.00733719	0.00698236	0.0111434	0.00584303	0.00686832	0.0057967	0.00558747	0.00587068	0.00711045	0.00655893	0.00664311	0.00658493	0.00644903	0.00673247	0.00649942	0.00668213	1.04668
01478	2.682	234.02				0.00631202	0.00629755	0.00671583	0.00634888	0.00613678	0.0063188	0.00644039	0.00650271	0.00638412		0.00570073	0.00620301	0.00636716	0.00733719	0.00698236	0.00978724	0.00584303	0.00686832	0.0057967	0.00629149	0.00587068	0.00711045	0.00655893	0.00664311	0.00658493	0.00644903	0.00673247	0.00649942	0.0066459	1.04101
01480	2.684	157.081				0.00631202	0.0117638	0.0128138	0.00773294	0.0137709	0.0121447	0.00940298	0.00890871	0.0103562		0.0085283	0.00971392	0.00636716	0.0201626	0.0124845	0.0196768	0.0088931	0.0128438	0.00841681	0.0125271	0.00609377	0.00898761	0.00655893	0.00664311	0.0105622	0.0124853	0.0102737	0.011608	0.0107126	1.03441	15_FDDAp.TXT_2	2.679	157.083	1087	96.9628:61;96.9692:174;112.9565:16;117.9314:35;140.0635:18;157.0751:19;157.0838:60;158.9216:25;
01481	2.684	322.104				0.00631202	0.00629755	0.00671583	0.00634888	0.00613678	0.0063188	0.00644039	0.00650271	0.00638412		0.00570073	0.00620301	0.00636716	0.00733719	0.00698236	0.0117063	0.00584303	0.00686832	0.0057967	0.00558747	0.00587068	0.00711045	0.00655893	0.00664311	0.00658493	0.00644903	0.00673247	0.00649942	0.0067134	1.05158
01490	2.72	105.069				0.0207792	0.0135397	0.0133376	0.015377	0.0151701	0.0151525	0.0164488	0.0162178	0.0157528		0.0109796	0.0163884	0.0128489	0.0225252	0.0239355	0.0101966	0.0191418	0.0218687	0.0149671	0.0128288	0.0145123	0.0102248	0.0112551	0.0211118	0.0168179	0.0238227	0.0123877	0.022553	0.0165759	1.05225	30_FDDAp.TXT_2	2.719	105.069	1103	67.9987:37;77.0426:55;105.0737:297;105.2418:17;106.0767:19;
01491	2.72	122.095				0.00965738	0.00629755	0.00671583	0.00830434	0.0070082	0.00858092	0.00873317	0.00821943	0.0079396		0.00639622	0.00780339	0.00673645	0.0116955	0.0105294	0.00639689	0.00884635	0.0115663	0.00843999	0.00667143	0.00791368	0.00711045	0.00754276	0.0117317	0.00956131	0.0111052	0.00673247	0.0123359	0.00883974	1.11337
01492	2.725	265.19				0.08371	0.00629755	0.015124	0.00930746	0.00726594	0.0113991	0.013834	0.0618408	0.0260974		0.0288799	0.00620301	0.0983216	0.0236551	0.00698236	0.00639689	0.00584303	0.00686832	0.0132281	0.00558747	0.00587068	0.00711045	0.0184306	0.00664311	0.00658493	0.00644903	0.00673247	0.00649942	0.0147937	0.566866	14_FDDAp.TXT_2	2.727	265.191	7309	82.0505:30;85.0279:27;89.5117:23;139.0899:16;150.1230:20;177.1375:35;188.1364:38;192.1567:26;205.1350:104;205.1444:60;206.1330:17;206.1887:26;247.1824:69;247.2006:75;248.1860:16;248.2007:33;265.1863:572;266.1916:30;
01497	2.756	167.067				0.00631202	0.00629755	0.00671583	0.00634888	0.00613678	0.0063188	0.00644039	0.00650271	0.00638412		0.00570073	0.00620301	0.00636716	0.00733719	0.00698236	0.00639689	0.00584303	0.00686832	0.0057967	0.00558747	0.00605854	0.00711045	0.00667699	0.00664311	0.00658493	0.00644903	0.00673247	0.00649942	0.00643543	1.00804
01499	2.769	239.147				0.00631202	0.00629755	0.00715907	0.00634888	0.00759733	0.0107672	0.00644039	0.00650271	0.00717815		0.00631641	0.00620301	0.00646903	0.00733719	0.00698236	0.00770185	0.0109265	0.00686832	0.0057967	0.00565452	0.00587068	0.00711045	0.00655893	0.00664311	0.00658493	0.00644903	0.00673247	0.00649942	0.00681694	0.949679	18_FDDAp.TXT_2	2.772	239.148	1072	87.0415:19;
01504	2.777	320.058				0.00631202	0.00629755	0.00671583	0.00634888	0.00613678	0.0063188	0.00644039	0.00650271	0.00638412		0.00570073	0.00620301	0.00636716	0.0205148	0.00698236	0.00639689	0.00584303	0.0109344	0.0057967	0.00558747	0.00587068	0.00711045	0.00655893	0.00664311	0.00658493	0.00644903	0.00673247	0.00649942	0.00737642	1.15543	15_FDDAp.TXT_2	2.816	320.058	1347	130.9441:46;131.9809:113;154.9846:27;173.9919:19;216.9795:16;261.0103:26;271.0511:45;320.0555:25;321.0480:57;
01506	2.779	289.126				0.00631202	0.00629755	0.00671583	0.00634888	0.00613678	0.0063188	0.00644039	0.00650271	0.00638412		0.00570073	0.00620301	0.00636716	0.0178881	0.00698236	0.00639689	0.00584303	0.00995906	0.0057967	0.00558747	0.00587068	0.00711045	0.00655893	0.00664311	0.00658493	0.00644903	0.00673247	0.00649942	0.0071763	1.12409	15_FDDAp.TXT_4	2.828	289.123	1171	289.1332:116;290.1304:25;
01507	2.779	305.098				0.00631202	0.00629755	0.00671583	0.00634888	0.00613678	0.0063188	0.00644039	0.00650271	0.00638412		0.00570073	0.00620301	0.00636716	0.0177707	0.00698236	0.00639689	0.00584303	0.00869529	0.0057967	0.00558747	0.00587068	0.00711045	0.00655893	0.00664311	0.00658493	0.00644903	0.00673247	0.00649942	0.00709957	1.11207	15_FDDAp.TXT_3	2.775	305.096	1335	233.0575:22;270.9870:20;305.0904:38;305.1031:65;
01508	2.782	217.078				0.00631202	0.00634793	0.00671583	0.00647586	0.00613678	0.0063188	0.00658208	0.00650271	0.006424		0.00570073	0.00620301	0.00636716	0.00733719	0.00698236	0.00639689	0.00584303	0.00686832	0.0057967	0.00558747	0.00587068	0.00711045	0.00655893	0.00664311	0.00658493	0.00644903	0.00673247	0.00649942	0.00641844	0.999134
01509	2.783	448.197				0.0111091	0.00629755	0.00723966	0.00865988	0.012114	0.007532	0.00829523	0.0116529	0.00911254		0.00570073	0.00661241	0.00641809	0.00953834	0.00698236	0.00639689	0.0079699	0.00918981	0.00755889	0.00764365	0.00689218	0.00711045	0.00655893	0.0104031	0.00658493	0.00924791	0.00749997	0.00855323	0.00760343	0.834392	15_FDDAp.TXT_3	2.794	448.198	1108	259.1206:29;260.1110:24;324.9651:29;
01516	2.813	242.137				0.00631202	0.00629755	0.00671583	0.00634888	0.00646816	0.00731717	0.00644039	0.00650271	0.00655034		0.00570073	0.00620301	0.00636716	0.00733719	0.00698236	0.00639689	0.00611181	0.00686832	0.0057967	0.00767718	0.00587068	0.00711045	0.00655893	0.00664311	0.00658493	0.00644903	0.00822707	0.00649942	0.0066325	1.01254
01518	2.822	320.054				0.00631202	0.00629755	0.00671583	0.00634888	0.00613678	0.0063188	0.00644039	0.00650271	0.00638412		0.00570073	0.00620301	0.00636716	0.0200452	0.00698236	0.00639689	0.00584303	0.00947828	0.0057967	0.00558747	0.00587068	0.00711045	0.00655893	0.00664311	0.00658493	0.00644903	0.00673247	0.00649942	0.00726944	1.13867	15_FDDAp.TXT_2	2.816	320.058	1347	130.9441:46;131.9809:113;154.9846:27;173.9919:19;216.9795:16;261.0103:26;271.0511:45;320.0555:25;321.0480:57;
01519	2.823	289.127				0.00631202	0.00629755	0.00671583	0.00634888	0.00613678	0.0063188	0.00644039	0.00650271	0.00638412		0.00570073	0.00620301	0.00636716	0.0199865	0.00698236	0.00639689	0.00584303	0.00876398	0.0057967	0.00558747	0.00587068	0.00711045	0.00655893	0.00664311	0.00658493	0.00644903	0.00673247	0.00649942	0.00722649	1.13195	15_FDDAp.TXT_2	2.838	289.125	1242	289.1254:164;
01525	2.855	163.039				0.0208675	0.0233009	0.0216787	0.0295477	0.0231847	0.0376979	0.0198751	0.01441	0.0238203		0.0359032	0.0310399	0.0307406	0.0215713	0.0294516	0.03201	0.0257327	0.0321163	0.0330644	0.0147397	0.034954	0.047313	0.0527338	0.0486142	0.0413665	0.0387329	0.0361668	0.0340699	0.0344623	1.44676	05_FDDAp.TXT_2	2.855	163.038	1460	85.0339:57;117.0357:86;145.0245:28;250.0711:17;878.3077:306;1329.9921:16;
01526	2.856	396.011				0.00631202	0.00629755	0.00671583	0.00634888	0.00613678	0.00690013	0.00644039	0.00650271	0.00645678		0.00584895	0.00620301	0.00636716	0.00733719	0.00698236	0.00639689	0.00584303	0.00686832	0.0057967	0.00558747	0.00587068	0.00793527	0.00878896	0.00686897	0.00704587	0.00651352	0.00673247	0.00649942	0.00663812	1.02809
01527	2.857	181.043				0.00640038	0.0071792	0.00671583	0.00638698	0.00661545	0.0112854	0.00644039	0.00650271	0.00719079		0.0104437	0.00825001	0.00867207	0.00733719	0.0101942	0.0109387	0.00823868	0.00723921	0.00820812	0.00558747	0.00986274	0.0137516	0.0135245	0.0127016	0.0128143	0.0100605	0.00995058	0.00868322	0.00980325	1.36331	27_FDDAp.TXT_3	2.862	181.049	1056	117.0312:102;117.0405:49;118.0367:20;135.0471:22;135.0863:20;146.0334:19;164.0385:36;
01529	2.863	361.109				0.00631202	0.00629755	0.00671583	0.00634888	0.00613678	0.0063188	0.00644039	0.00650271	0.00638412		0.00570073	0.00620301	0.00636716	0.00733719	0.00698236	0.00639689	0.00584303	0.00686832	0.0057967	0.00558747	0.00587068	0.00711045	0.00655893	0.00664311	0.00658493	0.00764855	0.00673247	0.00649942	0.00648508	1.01581
01530	2.864	377.086				0.00631202	0.00629755	0.00671583	0.00634888	0.00613678	0.0063188	0.00644039	0.00650271	0.00638412		0.00570073	0.00620301	0.00636716	0.00733719	0.00698236	0.00639689	0.00584303	0.00686832	0.0057967	0.00558747	0.00587068	0.00732377	0.00655893	0.00714798	0.00658493	0.0104216	0.00673247	0.00649942	0.00667904	1.0462
01536	2.881	195.065				0.00631202	0.00629755	0.00671583	0.00634888	0.00613678	0.0063188	0.00644039	0.00650271	0.00638412		0.00570073	0.00620301	0.00636716	0.00892202	0.00698236	0.00639689	0.00584303	0.00686832	0.0057967	0.00558747	0.00587068	0.00711045	0.00655893	0.00664311	0.00658493	0.00644903	0.00673247	0.00649942	0.00650648	1.01917
01538	2.882	153.052				0.00631202	0.00629755	0.00671583	0.00634888	0.00613678	0.0063188	0.00644039	0.00650271	0.00638412		0.00570073	0.00620301	0.00636716	0.0123118	0.00698236	0.00639689	0.00584303	0.00686832	0.0057967	0.00558747	0.00587068	0.00711045	0.00655893	0.00698855	0.00658493	0.00644903	0.00673247	0.00649942	0.006714	1.05167
01540	2.883	188.072				0.083609	0.0774472	0.0701401	0.0654189	0.0783666	0.115343	0.0486507	0.0620359	0.0751265		0.0275003	0.0579982	0.0552669	0.0685147	0.057409	0.0396479	0.0688543	0.0603725	0.0637753	0.0486557	0.0607615	0.0834198	0.0547146	0.130524	0.042644	0.0957423	0.0523247	0.0881841	0.0642394	0.855084	30_FDDAp.TXT_2	2.879	188.069	7520	68.9932:46;96.9567:36;97.9664:25;98.9631:28;100.9284:37;116.0456:18;117.7964:20;118.0664:62;141.9584:24;142.0636:39;143.0687:47;144.0831:67;146.0610:230;146.1789:16;156.9127:44;170.0673:436;170.1849:17;170.2995:16;188.0725:79;189.0818:50;348.9367:23;
01541	2.884	205.097				0.0243644	0.0237795	0.0194087	0.0180435	0.0240807	0.0363204	0.0136279	0.0181296	0.0222193		0.00793542	0.0162891	0.0163763	0.0224811	0.0180005	0.0128833	0.0197495	0.0165664	0.0175408	0.0140357	0.0176355	0.0267495	0.0170007	0.0403635	0.0137098	0.0300525	0.0153231	0.0262316	0.0193847	0.872424	05_FDDAp.TXT_4	2.897	205.095	1048	118.0650:16;144.0702:26;146.0630:198;188.0751:65;
01544	2.885	307.171				0.00757442	0.00629755	0.00725309	0.00883765	0.00840738	0.00719079	0.00702003	0.0108595	0.00793005		0.00570073	0.00620301	0.00808629	0.0106096	0.0081554	0.00639689	0.00850746	0.00807714	0.00767483	0.00708491	0.00929916	0.00821968	0.00794942	0.0106157	0.006901	0.0103314	0.00863102	0.00958014	0.00822354	1.03701
01549	2.905	565.238				0.00631202	0.00629755	0.00671583	0.00634888	0.00613678	0.00636935	0.00644039	0.00650271	0.00639044		0.00570073	0.00620301	0.00636716	0.00733719	0.00698236	0.00639689	0.00584303	0.00686832	0.0057967	0.00558747	0.00587068	0.00711045	0.00655893	0.00664311	0.00658493	0.00644903	0.00673247	0.00649942	0.00641844	1.00438
01555	2.92	396.05				0.00631202	0.00629755	0.00671583	0.00662823	0.00613678	0.0063188	0.00644039	0.00650271	0.00641904		0.0062024	0.00620301	0.00803535	0.00733719	0.00698236	0.00639689	0.00584303	0.00686832	0.00797626	0.00558747	0.00697437	0.00711045	0.00832984	0.00664311	0.00691417	0.00644903	0.0074865	0.00649942	0.00687995	1.0718
01556	2.92	399.104				0.00631202	0.014774	0.0120079	0.0214338	0.0102116	0.0162393	0.0225027	0.0106905	0.0142715		0.0134309	0.00915565	0.0202858	0.00733719	0.00776439	0.0107724	0.00687141	0.00759636	0.020416	0.00886172	0.0199955	0.0112914	0.0197555	0.00664311	0.019149	0.0102411	0.0208033	0.0089172	0.0127382	0.892564	27_FDDAp.TXT_3	2.917	399.104	1400	351.0461:135;399.0894:81;399.1149:55;401.1310:24;
01557	2.921	181.086				0.0273815	0.0803441	0.0510806	0.114089	0.0451176	0.0990787	0.0976235	0.0364282	0.068893		0.107185	0.0431233	0.128515	0.0207055	0.0453435	0.0839528	0.0362852	0.0294239	0.115783	0.0398945	0.134298	0.0601402	0.15281	0.0265326	0.101052	0.0408482	0.102078	0.0350058	0.0723876	1.05073	14_FDDAp.TXT_2	2.921	181.087	9668	91.0530:91;92.0505:21;93.0672:27;110.0380:20;121.0651:66;131.0433:23;133.0327:21;137.3435:16;138.0667:43;149.0574:45;166.0692:40;180.0632:72;181.0851:537;182.0764:27;
01558	2.921	383.132				0.00631202	0.00793491	0.00671583	0.0114788	0.00613678	0.00920017	0.0114124	0.00650271	0.0082117		0.0103069	0.00620301	0.012798	0.00733719	0.00698236	0.00857183	0.00584303	0.00686832	0.0105152	0.00558747	0.0140192	0.00711045	0.0144559	0.00664311	0.0119319	0.00644903	0.0101526	0.00649942	0.00879305	1.0708	11_FDDAp.TXT_5	2.942	383.134	1044	383.1138:58;
01563	2.927	251.166				0.0169919	0.00629755	0.0127601	0.00634888	0.00764642	0.0063188	0.00644039	0.0153074	0.00976393		0.00570073	0.00620301	0.00636716	0.00733719	0.00698236	0.00639689	0.00584303	0.00686832	0.0057967	0.00558747	0.00587068	0.00711045	0.00655893	0.00664311	0.00658493	0.00644903	0.00673247	0.00649942	0.00641844	0.657362	08_FDDAp.TXT_3	2.932	251.163	1167	70.0765:72;85.0307:20;105.0678:38;147.1178:105;187.1438:31;210.0021:28;252.1697:16;
01564	2.928	233.152				0.00631202	0.00629755	0.00671583	0.00634888	0.00613678	0.0063188	0.00644039	0.00660676	0.00639712		0.00570073	0.00620301	0.00636716	0.00733719	0.00698236	0.00639689	0.00584303	0.00686832	0.0057967	0.00558747	0.00587068	0.00711045	0.00655893	0.00664311	0.00658493	0.00644903	0.00673247	0.00649942	0.00641844	1.00333
01565	2.93	205.157				0.00786477	0.00629755	0.00750829	0.00634888	0.00613678	0.0063188	0.00644039	0.00918183	0.00701216		0.00570073	0.00620301	0.00636716	0.00733719	0.00698236	0.00639689	0.00584303	0.00686832	0.0057967	0.00558747	0.00587068	0.00711045	0.00655893	0.00664311	0.00658493	0.00644903	0.00673247	0.00649942	0.00641844	0.915329
01570	2.956	265.155				0.00631202	0.00633533	0.00671583	0.00634888	0.00622269	0.0229751	0.00644039	0.0121211	0.00918392		0.00570073	0.0067861	0.00636716	0.00733719	0.00698236	0.0101583	0.015449	0.00686832	0.0196276	0.00558747	0.00709178	0.0135099	0.0137213	0.0315016	0.00658493	0.0220815	0.00673247	0.0149487	0.011502	1.25241	26_FDDAp.TXT_2	2.977	265.157	1115	90.0485:23;98.0573:30;117.0343:19;118.7563:16;119.9567:20;177.0542:87;265.1687:340;265.4355:16;
01572	2.959	179.067				0.00631202	0.00648647	0.00671583	0.00634888	0.00613678	0.00749409	0.00644039	0.00650271	0.00655465		0.00570073	0.00620301	0.00636716	0.00733719	0.00698236	0.00639689	0.0069649	0.00686832	0.00637637	0.00558747	0.00629337	0.00711045	0.00655893	0.00664311	0.00658493	0.00784202	0.00673247	0.00649942	0.00661384	1.00903
01575	2.969	237.185				0.00631202	0.00629755	0.00671583	0.00634888	0.00613678	0.0063188	0.00644039	0.00903877	0.00670113		0.00570073	0.00620301	0.00636716	0.00733719	0.00698236	0.00639689	0.00584303	0.00686832	0.0057967	0.00558747	0.00587068	0.00711045	0.00655893	0.00664311	0.00658493	0.00644903	0.00673247	0.00649942	0.00641844	0.957815
01576	2.971	219.175				0.0102633	0.00629755	0.00902607	0.00700917	0.00740095	0.0063188	0.00644039	0.014423	0.00839741		0.00570073	0.00620301	0.00636716	0.00783612	0.00698236	0.00639689	0.00584303	0.00686832	0.0057967	0.00595624	0.00587068	0.00711045	0.00655893	0.00664311	0.00658493	0.00644903	0.00673247	0.00649942	0.00646664	0.770076	08_FDDAp.TXT_2	2.956	219.175	1068	91.0452:51;131.0827:32;145.1012:16;149.0902:20;201.1686:225;201.4008:16;219.1205:49;219.1689:69;224.7671:16;
01577	2.971	377.083				0.00631202	0.00629755	0.00671583	0.00634888	0.00613678	0.0063188	0.00644039	0.00650271	0.00638412		0.00570073	0.00620301	0.00636716	0.00733719	0.00698236	0.00639689	0.00584303	0.00686832	0.0057967	0.00558747	0.00587068	0.00711045	0.00655893	0.00664311	0.00658493	0.0066554	0.00673247	0.00649942	0.0064299	1.00717
01578	2.972	201.163				0.00676648	0.00629755	0.00671583	0.00634888	0.00613678	0.0063188	0.00644039	0.00873964	0.00672054		0.00570073	0.00620301	0.00636716	0.00733719	0.00698236	0.00639689	0.00584303	0.00686832	0.0057967	0.00558747	0.00587068	0.00711045	0.00655893	0.00664311	0.00658493	0.00644903	0.00673247	0.00649942	0.00641844	0.955047
01579	2.974	161.135				0.00631202	0.00629755	0.00671583	0.00634888	0.00613678	0.0063188	0.00644039	0.00897374	0.006693		0.00570073	0.00620301	0.00636716	0.00733719	0.00698236	0.00639689	0.00584303	0.00686832	0.0057967	0.00558747	0.00587068	0.00711045	0.00655893	0.00664311	0.00658493	0.00644903	0.00673247	0.00649942	0.00641844	0.958978
01585	2.994	163.039				0.0100361	0.00629755	0.00993942	0.00699647	0.00866513	0.0102364	0.00768983	0.00928587	0.00864335		0.00670406	0.00829963	0.00806082	0.00964106	0.0105992	0.00812405	0.00929042	0.00972554	0.00736181	0.00558747	0.00961617	0.0109501	0.010127	0.0143225	0.010154	0.0107054	0.00950624	0.00952814	0.0093502	1.08178	26_FDDAp.TXT_2	3.001	163.039	1041	98.5073:21;117.9614:17;144.9294:86;
01587	3.022	283.176				0.00631202	0.00629755	0.00671583	0.00634888	0.00613678	0.0116519	0.00644039	0.00650271	0.00705075		0.00570073	0.00620301	0.0105185	0.00733719	0.00698236	0.00639689	0.0179381	0.00686832	0.0057967	0.00558747	0.00587068	0.00711045	0.00655893	0.00664311	0.00658493	0.00661671	0.00673247	0.00649942	0.00733033	1.03965	18_FDDAp.TXT_3	3.024	283.174	1068	282.2260:225;
01590	3.029	374.207				0.00806676	0.00629755	0.00952304	0.00634888	0.00613678	0.0063188	0.00644039	0.0074261	0.00706979		0.00570073	0.00620301	0.00636716	0.00733719	0.00698236	0.00639689	0.00584303	0.00686832	0.0057967	0.00558747	0.00587068	0.00711045	0.00655893	0.00749342	0.00658493	0.00644903	0.00673247	0.00649942	0.00646568	0.914551
01591	3.03	233.155				0.00868533	0.00629755	0.00883803	0.00634888	0.00613678	0.0063188	0.00644039	0.00841451	0.00718503		0.00570073	0.00620301	0.00636716	0.00733719	0.00698236	0.00639689	0.00584303	0.00686832	0.0057967	0.00558747	0.00587068	0.00711045	0.00655893	0.00664311	0.00658493	0.00644903	0.00673247	0.00649942	0.00641844	0.893306
01592	3.031	251.163				0.0245664	0.00629755	0.0154061	0.00634888	0.0102484	0.0063188	0.0069041	0.0225644	0.0123318		0.00570073	0.00620301	0.00636716	0.00733719	0.00698236	0.00639689	0.00584303	0.00686832	0.0057967	0.00558747	0.00587068	0.00711045	0.00655893	0.00664311	0.00658493	0.00644903	0.00673247	0.00649942	0.00641844	0.520477	03_FDDAp.TXT_7	3.039	251.165	1045	145.1000:65;147.1211:24;175.1414:30;233.1360:80;233.1550:20;251.1611:22;
01596	3.034	205.159				0.0116646	0.00629755	0.00952304	0.00634888	0.00613678	0.0063188	0.00644039	0.011965	0.00808688		0.00570073	0.00620301	0.00636716	0.00733719	0.00698236	0.00639689	0.00584303	0.00686832	0.0057967	0.00558747	0.00587068	0.00711045	0.00655893	0.00664311	0.00658493	0.00644903	0.00673247	0.00649942	0.00641844	0.793685
01598	3.035	242.139				0.00631202	0.00629755	0.00671583	0.00871067	0.0134027	0.0144195	0.00850132	0.00978008	0.00926746		0.0116295	0.0100985	0.0105313	0.0125613	0.00913293	0.00981283	0.0129248	0.0105635	0.010121	0.0157231	0.0128803	0.00893073	0.0110452	0.00845003	0.0107334	0.0113503	0.0169254	0.011647	0.0113923	1.22928	29_FDDAp.TXT_5	3.037	242.14	1286	124.0786:125;126.0598:20;186.9845:25;
01602	3.044	574.095				0.00631202	0.00683914	0.00671583	0.0085329	0.00613678	0.00945292	0.00644039	0.00650271	0.00711658		0.00598577	0.00620301	0.00756418	0.00733719	0.00698236	0.00639689	0.00584303	0.00686832	0.00875301	0.00558747	0.0101915	0.00711045	0.0120028	0.00664311	0.00887648	0.00644903	0.00780966	0.00649942	0.00739465	1.03907	25_FDDAp.TXT_5	3.045	574.097	1381	211.9673:20;227.9662:30;231.9931:67;233.9830:21;252.9894:21;255.9627:16;310.0179:21;311.9917:18;359.0392:16;360.0203:20;378.0260:75;575.1031:28;577.0993:16;
01603	3.045	155.069				0.00735981	0.0217139	0.0170582	0.0321	0.0153297	0.031594	0.0274876	0.0147742	0.0209272		0.0188352	0.0140808	0.025736	0.00733719	0.0136715	0.0204189	0.0114173	0.00842056	0.0307689	0.0125494	0.0344492	0.0211038	0.0383435	0.00956607	0.0280518	0.0147038	0.0244523	0.0136618	0.0193093	0.922692	27_FDDAp.TXT_4	3.037	155.07	1812	70.0125:307;125.0285:49;140.0430:41;
01604	3.045	197.081				0.0417982	0.094438	0.0758082	0.126724	0.066854	0.129283	0.121118	0.0603842	0.0895509		0.0901856	0.0681339	0.119155	0.0304053	0.066095	0.0926397	0.0564554	0.0470892	0.136025	0.0625349	0.148704	0.0983945	0.169548	0.0465549	0.123665	0.0645935	0.105552	0.0628623	0.0882552	0.985531	02_FDDAp.TXT_2	3.074	197.082	2457	52.0280:25;136.9250:17;153.9193:52;155.0810:130;158.9601:366;159.1667:17;197.0939:34;
01605	3.045	280.066				0.00631202	0.00629755	0.00671583	0.00634888	0.00613678	0.00644517	0.00644039	0.00650271	0.00639992		0.00570073	0.00620301	0.00636716	0.00733719	0.00698236	0.00639689	0.00584303	0.00686832	0.0057967	0.00558747	0.00675128	0.00711045	0.00763459	0.00664311	0.00658493	0.00644903	0.00673247	0.00649942	0.00652712	1.01988
01606	3.045	538.215				0.0118035	0.0276084	0.0221488	0.036341	0.0184962	0.0353094	0.0318284	0.0157886	0.0249156		0.0281844	0.0168846	0.0325871	0.00733719	0.0209611	0.0294129	0.017272	0.0124179	0.0388263	0.0190868	0.0408952	0.0287405	0.0491657	0.0110276	0.0333066	0.0188183	0.0276166	0.00690238	0.0244135	0.97985	14_FDDAp.TXT_4	3.033	538.215	1443	92.3171:18;155.0668:38;156.0751:17;197.0817:541;198.0847:16;344.5567:27;538.2170:101;
01607	3.045	543.167				0.00748605	0.013779	0.014345	0.0198466	0.0134273	0.0160245	0.0169769	0.0124072	0.0142866		0.0113673	0.0118974	0.0177771	0.00788014	0.00868606	0.0124867	0.00846071	0.00972554	0.0182828	0.0102362	0.0199368	0.0143062	0.0223003	0.00831717	0.0167257	0.0105248	0.0173428	0.00920317	0.0130809	0.915612	23_FDDAp.TXT_6	3.055	543.167	1332	331.1030:37;543.1636:271;545.1672:20;
01608	3.045	559.143				0.0155528	0.0224067	0.0241635	0.038779	0.0204232	0.0259576	0.035654	0.0278576	0.0263493		0.0149929	0.0179763	0.0232401	0.0106389	0.0163387	0.018551	0.0143037	0.0164702	0.0290067	0.0166059	0.0275218	0.0216442	0.0324929	0.0182818	0.0265636	0.0211786	0.0274281	0.0209801	0.0207898	0.789006	08_FDDAp.TXT_4	3.061	559.14	1610	193.0481:41;559.1440:513;560.0833:60;560.1533:44;561.1443:33;
01609	3.045	566.252				0.00631202	0.00629755	0.00671583	0.00634888	0.00613678	0.0063188	0.00738069	0.00650271	0.00650166		0.00570073	0.00620301	0.00636716	0.00733719	0.00698236	0.00639689	0.00584303	0.00686832	0.00950659	0.00558747	0.00830114	0.00711045	0.0107173	0.00664311	0.00658493	0.00644903	0.00693444	0.00649942	0.00700181	1.07693	21_FDDAp.TXT_6	3.037	566.248	1509	197.0804:27;320.0298:21;566.2236:19;566.2506:146;567.2479:40;
01610	3.046	140.044				0.00631202	0.00629755	0.00671583	0.00634888	0.00613678	0.0063188	0.00644039	0.00650271	0.00638412		0.00570073	0.00620301	0.00636716	0.00733719	0.00698236	0.00639689	0.00584303	0.00686832	0.00599379	0.00558747	0.00675128	0.00711045	0.00700493	0.00664311	0.00658493	0.00644903	0.00673247	0.00649942	0.00650309	1.01863
01611	3.046	378.024				0.00631202	0.0066628	0.00671583	0.00923128	0.00613678	0.00849246	0.00771559	0.00650271	0.00722118		0.00570073	0.00620301	0.00636716	0.00733719	0.00698236	0.00639689	0.00584303	0.00686832	0.0100515	0.00558747	0.00978055	0.00711045	0.0117405	0.00664311	0.00853406	0.00644903	0.00723067	0.00649942	0.00729586	1.01034
01623	3.062	364.268				0.00655187	0.00629755	0.00671583	0.00634888	0.00613678	0.0063188	0.00644039	0.00773823	0.00656854		0.00570073	0.00620301	0.00636716	0.009509	0.00698236	0.00639689	0.00626373	0.00686832	0.0057967	0.00558747	0.00587068	0.00711045	0.00655893	0.00664311	0.00658493	0.00644903	0.00673247	0.00649942	0.00656246	0.999075
01627	3.072	163.038				0.00631202	0.00629755	0.00671583	0.00758057	0.0070082	0.00836609	0.00644039	0.00650271	0.00690292		0.00570073	0.00620301	0.0078316	0.00733719	0.00932844	0.00639689	0.00584303	0.00686832	0.0057967	0.00558747	0.00894692	0.00793527	0.0133015	0.0133792	0.00981154	0.00764855	0.0085233	0.00725335	0.00798295	1.15646	26_FDDAp.TXT_3	3.083	163.041	1094	72.0517:27;106.0784:25;115.9635:56;145.0262:18;148.0736:28;
01628	3.074	193.049				0.0444997	0.0119276	0.0665673	0.0235798	0.0229147	0.0232532	0.0209055	0.0294963	0.030393		0.00570073	0.0204948	0.011601	0.055293	0.0140206	0.00674232	0.011651	0.0128163	0.0100051	0.01712	0.014935	0.0260243	0.00859219	0.0175245	0.0144737	0.0147425	0.0169523	0.0201872	0.0166042	0.546318	15_FDDAp.TXT_2	3.063	193.049	3129	78.0396:20;122.0346:40;124.0397:21;137.0546:16;137.0658:37;151.9400:40;178.0230:17;178.0387:63;193.0497:209;194.0470:32;
01633	3.081	525.097				0.00929129	0.00629755	0.011108	0.00634888	0.00613678	0.0063188	0.00644039	0.00650271	0.00730555		0.00570073	0.00620301	0.00636716	0.0103748	0.00698236	0.00639689	0.00584303	0.00686832	0.0057967	0.00558747	0.00587068	0.00711045	0.00655893	0.00664311	0.00658493	0.00644903	0.00673247	0.00649942	0.00658719	0.90167
01634	3.083	509.124				0.00631202	0.00629755	0.00671583	0.00634888	0.00613678	0.0063188	0.00644039	0.00650271	0.00638412		0.00570073	0.00620301	0.00636716	0.00786547	0.00698236	0.00639689	0.00584303	0.00686832	0.0057967	0.00558747	0.00587068	0.00711045	0.00655893	0.00664311	0.00658493	0.00644903	0.00673247	0.00649942	0.00644779	1.00997
01636	3.097	161.131				0.0085086	0.00629755	0.00671583	0.00634888	0.00613678	0.0063188	0.00644039	0.00915582	0.00699033		0.00570073	0.00620301	0.00636716	0.00733719	0.00698236	0.00639689	0.00584303	0.00686832	0.0057967	0.00558747	0.00587068	0.00711045	0.00655893	0.00664311	0.00658493	0.00644903	0.00673247	0.00649942	0.00641844	0.918188
01637	3.097	181.087				0.00631202	0.00866542	0.00671583	0.0134215	0.00613678	0.0116771	0.0119147	0.00650271	0.00891827		0.0118119	0.00620301	0.0117792	0.00733719	0.00698236	0.00918593	0.00584303	0.00686832	0.00944862	0.00558747	0.0107199	0.00711045	0.0135507	0.00664311	0.00982471	0.00644903	0.0105565	0.00649942	0.00846672	0.949368	06_FDDAp.TXT_2	3.102	181.085	1377	113.9599:22;115.9607:19;120.0501:76;181.0841:18;182.0888:31;183.0655:17;
01639	3.098	237.184				0.0084581	0.00629755	0.00715907	0.00634888	0.00675045	0.0063188	0.00644039	0.00954598	0.0071649		0.00570073	0.00620301	0.00636716	0.00733719	0.00698236	0.00639689	0.00584303	0.00686832	0.0057967	0.00558747	0.00587068	0.00711045	0.00655893	0.00664311	0.00658493	0.00644903	0.00673247	0.00649942	0.00641844	0.895816	01_FDDAp.TXT_4	3.101	237.189	1357	96.9630:22;161.1334:25;236.5852:45;237.1893:25;
01640	3.098	255.194				0.0234176	0.00657464	0.0204027	0.0157706	0.0185453	0.0121321	0.0158563	0.0285469	0.0176558		0.00570073	0.00620301	0.00636716	0.0122825	0.00798782	0.00639689	0.00584303	0.0122668	0.0057967	0.011946	0.00587068	0.00711045	0.00655893	0.0112003	0.00658493	0.00644903	0.00673247	0.00649942	0.00765538	0.433591	08_FDDAp.TXT_2	3.095	255.195	1730	95.0891:27;105.0711:43;113.9597:23;159.1157:17;173.1303:32;190.7959:68;219.1737:20;255.1899:125;281.8895:17;
01642	3.098	488.168				0.00631202	0.00629755	0.00758888	0.00634888	0.00613678	0.0063188	0.00644039	0.00916882	0.00682651		0.00570073	0.00620301	0.00636716	0.00733719	0.00698236	0.00639689	0.00584303	0.00686832	0.0057967	0.00558747	0.00587068	0.00711045	0.00655893	0.00664311	0.00658493	0.00644903	0.00673247	0.00649942	0.00641844	0.940222	08_FDDAp.TXT_6	3.108	488.17	1084	193.0501:27;233.9733:57;326.1087:24;488.1628:41;490.1825:18;
01643	3.099	219.173				0.0150226	0.00629755	0.013069	0.0108185	0.0114267	0.00864411	0.00915824	0.0184027	0.0116049		0.00570073	0.00620301	0.00636716	0.00856984	0.00698236	0.00639689	0.00584303	0.00804967	0.0057967	0.00726371	0.00587068	0.00711045	0.00655893	0.00818431	0.00658493	0.00644903	0.00673247	0.00649942	0.00673129	0.580038	03_FDDAp.TXT_5	3.109	219.172	1042	121.1068:57;132.0878:19;173.3362:37;191.1863:121;201.1550:35;219.1653:20;219.1744:17;221.0875:52;
01644	3.1	201.163				0.00852122	0.00629755	0.0077635	0.00634888	0.00692228	0.0063188	0.00644039	0.0111717	0.00747303		0.00570073	0.00620301	0.00636716	0.00733719	0.00698236	0.00639689	0.00584303	0.00686832	0.0057967	0.00558747	0.00587068	0.00711045	0.00655893	0.00664311	0.00658493	0.00644903	0.00673247	0.00649942	0.00641844	0.85888	08_FDDAp.TXT_5	3.098	201.162	1132	171.1181:24;203.1062:28;
01648	3.114	183.065				0.025854	0.0378734	0.0212892	0.0334713	0.0255658	0.0356001	0.0351517	0.0220182	0.029603		0.0307498	0.0332109	0.04117	0.0277786	0.0364759	0.036603	0.0292385	0.0234484	0.0369597	0.0276021	0.0449342	0.0319544	0.039065	0.0295884	0.0373497	0.0304265	0.0359514	0.0314312	0.0335521	1.1334	20_FDDAp.TXT_3	3.132	183.066	1290	70.9615:199;141.9347:16;142.9651:17;143.9593:20;166.0848:20;183.0650:56;184.0640:17;
01651	3.115	398.024				0.00631202	0.00629755	0.00671583	0.00634888	0.00613678	0.0063188	0.00644039	0.00650271	0.00638412		0.00570073	0.00620301	0.00643083	0.00733719	0.00698236	0.00639689	0.00584303	0.00686832	0.0057967	0.00558747	0.00587068	0.00711045	0.00655893	0.00664311	0.00658493	0.00644903	0.00673247	0.00649942	0.00642197	1.00593
01664	3.163	175.147				0.00791527	0.00721699	0.00671583	0.0102471	0.00676273	0.00986996	0.0104978	0.00764719	0.00835911		0.00712592	0.00620301	0.0108496	0.00733719	0.00906311	0.00820081	0.00736222	0.00686832	0.00733862	0.00558747	0.00690392	0.00760819	0.00895949	0.00664311	0.00745414	0.00644903	0.00813282	0.00649942	0.00747702	0.894476	04_FDDAp.TXT_3	3.158	175.149	1210	175.1500:18;176.1501:20;250.9996:16;
01668	3.17	364.27				0.00770066	0.00629755	0.00671583	0.00634888	0.00661545	0.0063188	0.00644039	0.00831047	0.0068435		0.00570073	0.00645113	0.00636716	0.011358	0.00698236	0.00639689	0.00819193	0.00686832	0.0057967	0.00558747	0.00587068	0.00711045	0.00655893	0.00706826	0.00658493	0.00644903	0.00673247	0.00649942	0.00680971	0.995063	15_FDDAp.TXT_4	3.165	364.272	1071	329.2571:34;349.2757:28;364.2569:26;
01669	3.171	346.257				0.00631202	0.00629755	0.00671583	0.00634888	0.00613678	0.0063188	0.00644039	0.00650271	0.00638412		0.00570073	0.00620301	0.00636716	0.00796819	0.00698236	0.00639689	0.00584303	0.00686832	0.0057967	0.00558747	0.00587068	0.00711045	0.00655893	0.00664311	0.00658493	0.00644903	0.00673247	0.00649942	0.00645349	1.01087
01676	3.182	181.086				0.00631202	0.0199632	0.00726652	0.0230972	0.00704502	0.0179833	0.0235461	0.00650271	0.0139645		0.0266224	0.00796467	0.0303713	0.00733719	0.00861624	0.0198559	0.00699995	0.00686832	0.0252504	0.00639206	0.027463	0.0105519	0.0320731	0.00664311	0.0232184	0.00755827	0.0225403	0.0077863	0.0157841	1.1303	17_FDDAp.TXT_5	3.179	181.087	1313	77.0407:19;103.0584:68;131.0559:68;181.0804:60;181.0901:183;
01678	3.183	192.04				0.00667811	0.00629755	0.00734711	0.00634888	0.00613678	0.0063188	0.00644039	0.00650271	0.00650879		0.00570073	0.00620301	0.00636716	0.0077334	0.00698236	0.00639689	0.00584303	0.00686832	0.0057967	0.00583331	0.00587068	0.00711045	0.00655893	0.00664311	0.00658493	0.00644903	0.00673247	0.00649942	0.00645411	0.991598
01686	3.185	408.015				0.0337819	0.0242833	0.0335926	0.032811	0.0307453	0.0244032	0.0324338	0.0333849	0.0306795		0.0163611	0.0297124	0.0256851	0.0351745	0.0321468	0.0251398	0.0287127	0.0274458	0.0251809	0.0283061	0.0227078	0.0309163	0.020818	0.0260277	0.0227312	0.0257961	0.0239541	0.022514	0.0260739	0.84988	02_FDDAp.TXT_5	3.198	408.016	1974	113.9371:40;203.9495:47;219.9785:21;219.9916:24;231.9491:28;303.9847:43;305.8161:45;305.9665:24;305.9812:69;306.3698:79;407.9280:18;409.0228:42;411.2060:244;
01688	3.186	362.2				0.0242129	0.00629755	0.0164941	0.00634888	0.0084933	0.0063188	0.00708443	0.0228245	0.0122593		0.00570073	0.00620301	0.00636716	0.00733719	0.00698236	0.00639689	0.00584303	0.00686832	0.0057967	0.00558747	0.00587068	0.00711045	0.00655893	0.00664311	0.00658493	0.00644903	0.00673247	0.00649942	0.00641844	0.523556	08_FDDAp.TXT_7	3.18	362.199	1068	141.5056:103;165.1232:24;187.1464:19;205.1604:46;270.0255:29;291.1437:16;326.1825:49;346.2623:26;362.1774:26;362.1968:24;
01691	3.186	600.066				0.0107809	0.00629755	0.0125452	0.00989156	0.010052	0.00663474	0.0101243	0.0107425	0.00963359		0.00570073	0.00620301	0.00636716	0.00949432	0.00698236	0.00639689	0.00659094	0.00686832	0.0057967	0.00686141	0.00587068	0.00711045	0.00655893	0.00664311	0.00658493	0.00644903	0.00673247	0.00649942	0.0066506	0.690355	03_FDDAp.TXT_8	3.194	600.06	1244	215.9811:22;217.4814:21;247.9799:63;409.0209:44;410.0140:17;600.0364:17;601.0827:34;
01694	3.187	344.192				0.017661	0.00629755	0.0116184	0.00634888	0.00613678	0.0063188	0.00644039	0.0156325	0.00955679		0.00570073	0.00620301	0.00636716	0.00733719	0.00698236	0.00639689	0.00584303	0.00686832	0.0057967	0.00558747	0.00587068	0.00711045	0.00655893	0.00664311	0.00658493	0.00644903	0.00673247	0.00649942	0.00641844	0.67161	08_FDDAp.TXT_8	3.181	344.187	1012	81.0681:25;167.0744:20;188.4243:18;205.1551:82;326.1751:20;344.1617:19;344.1927:26;347.1248:39;
01695	3.187	377.084				0.0262706	0.0140057	0.0279513	0.0275796	0.0218715	0.0173641	0.0208411	0.0246973	0.0225726		0.00587176	0.0180632	0.0138295	0.0309189	0.0211426	0.017681	0.0207545	0.0195747	0.0130078	0.014818	0.0122697	0.0223268	0.00785759	0.0159036	0.0140391	0.0137235	0.012482	0.0104251	0.0158161	0.700674	04_FDDAp.TXT_5	3.191	377.081	1820	215.0322:229;272.0244:18;377.0611:20;377.0839:122;378.0271:47;
01702	3.188	731.175				0.0138991	0.00629755	0.0096305	0.0139421	0.0104939	0.00896005	0.0100084	0.0114708	0.0105878		0.00570073	0.010297	0.00636716	0.0155402	0.00698236	0.00772744	0.0101786	0.00877771	0.00798785	0.00613504	0.00587068	0.0108079	0.00655893	0.00907448	0.00683515	0.00648773	0.00673247	0.00649942	0.00803115	0.758529	05_FDDAp.TXT_8	3.182	731.183	1007	174.9671:21;377.0633:17;377.0834:148;377.0998:76;378.0963:98;
01703	3.188	736.162				0.00790264	0.00629755	0.0114035	0.00692028	0.00864058	0.0063188	0.00772847	0.00810238	0.00791427		0.00570073	0.00620301	0.00636716	0.00780677	0.00698236	0.00639689	0.00584303	0.00686832	0.0057967	0.00558747	0.00587068	0.00711045	0.00655893	0.00664311	0.00658493	0.00644903	0.00673247	0.00649942	0.00644452	0.814292
01704	3.189	264.147				0.0103517	0.00629755	0.0111483	0.0325063	0.0181526	0.0063188	0.0116314	0.00650271	0.0128637		0.00570073	0.00620301	0.0144789	0.00733719	0.00698236	0.00639689	0.00584303	0.00686832	0.0057967	0.00558747	0.00587068	0.00711045	0.00655893	0.00664311	0.00658493	0.00644903	0.00673247	0.00649942	0.00686909	0.533992	04_FDDAp.TXT_6	3.192	264.147	2137	209.9524:18;212.2627:25;212.7851:19;223.1341:33;244.0528:16;255.6346:176;257.4236:20;263.0605:20;265.1108:28;325.1078:33;396.1670:22;423.1711:40;
01705	3.189	393.058				0.0454591	0.0220162	0.0447543	0.0528354	0.034771	0.0313791	0.0379468	0.0495116	0.0398342		0.0111962	0.0275042	0.019891	0.0443166	0.033236	0.0266494	0.0302202	0.0314706	0.023894	0.0261605	0.0183283	0.0411411	0.0124488	0.0328834	0.0250491	0.0284015	0.0228635	0.022579	0.0265685	0.666978	02_FDDAp.TXT_6	3.187	393.059	1269	273.9923:45;275.9919:154;
01706	3.19	193.05				1.18357	0.618772	1.28147	1.15781	1.08453	0.847932	1.09757	1.20127	1.05912		0.332615	0.694229	0.598907	1.16905	0.832968	0.645075	0.810697	0.767645	0.637092	0.735322	0.594383	0.884597	0.435381	0.805609	0.646482	0.661194	0.644849	0.558534	0.691924	0.653303	08_FDDAp.TXT_2	3.197	193.05	79123	82.0388:38;89.0316:20;89.0403:33;94.0365:21;94.0425:24;105.0310:60;117.0337:21;122.0295:117;122.0480:93;122.4379:26;133.0267:572;133.0346:647;133.0555:19;133.3674:21;134.0337:25;137.0521:71;137.0584:154;137.0670:50;137.0816:17;137.1008:16;149.0613:117;150.0155:24;150.0248:92;150.0351:98;162.0209:28;165.0546:111;177.0224:25;178.0256:608;179.0294:45;192.4886:16;193.0177:33;193.0499:5176;193.1754:28…
01707	3.19	547.149				0.0124978	0.00629755	0.0119273	0.0109963	0.0152315	0.0117277	0.016101	0.0126933	0.012184		0.00570073	0.00620301	0.00636716	0.012121	0.00698236	0.00639689	0.00584303	0.00686832	0.0057967	0.00837002	0.00587068	0.00711045	0.00655893	0.00664311	0.00658493	0.00644903	0.00673247	0.00649942	0.00683879	0.561291	04_FDDAp.TXT_11	3.198	547.144	1314	85.0302:57;133.0231:28;149.0957:31;193.0495:76;193.0582:441;193.1860:16;355.0780:19;355.0927:31;696.7121:18;
01710	3.191	355.104				0.14813	0.0855837	0.16713	0.150227	0.153297	0.124404	0.161048	0.154882	0.143088		0.0471109	0.0961219	0.0811812	0.155724	0.11162	0.0855392	0.107512	0.0949202	0.0826377	0.107179	0.0869917	0.117365	0.0633723	0.115962	0.0916227	0.090222	0.0972437	0.077408	0.0949852	0.663825	03_FDDAp.TXT_3	3.188	355.103	12131	53.6297:25;122.0328:101;133.0209:16;133.0304:220;134.0397:20;137.0076:20;149.0571:18;149.0644:20;151.0409:24;163.0387:45;178.0225:84;179.0164:39;193.0493:2776;194.0451:40;194.0569:198;227.2727:73;355.1090:16;467.6494:25;504.7896:35;
01713	3.192	378.024				0.00773853	0.00629755	0.0084888	0.00901542	0.00720458	0.00720343	0.0081793	0.00665878	0.0075983		0.00570073	0.00620301	0.00636716	0.00733719	0.00698236	0.00639689	0.00584303	0.00686832	0.0057967	0.00558747	0.00587068	0.00711045	0.00655893	0.00664311	0.00658493	0.00644903	0.00673247	0.00649942	0.00641844	0.84472
01714	3.192	517.157				0.00685485	0.00629755	0.00715907	0.00634888	0.00668909	0.0063188	0.00832099	0.00725703	0.00690578		0.00570073	0.00620301	0.00636716	0.00733719	0.00698236	0.00639689	0.00584303	0.00686832	0.0057967	0.00558747	0.00587068	0.00711045	0.00655893	0.00664311	0.00658493	0.00644903	0.00673247	0.00649942	0.00641844	0.92943
01723	3.203	461.23				0.00631202	0.00629755	0.00770977	0.0126597	0.00748687	0.0063188	0.00942874	0.00650271	0.00783951		0.00570073	0.00620301	0.0116137	0.00733719	0.00698236	0.00639689	0.00639228	0.00686832	0.0057967	0.00558747	0.00587068	0.00711045	0.00655893	0.00664311	0.00658493	0.00644903	0.00673247	0.00649942	0.00674042	0.859801	04_FDDAp.TXT_9	3.213	461.228	1397	177.0557:66;266.1516:29;311.1196:18;459.1888:49;461.2250:26;462.2367:24;462.2528:34;467.7076:16;477.9505:22;
01732	3.208	347.132				0.0124978	0.0105295	0.0109334	0.0103487	0.0110339	0.010287	0.00857861	0.0133826	0.0109489		0.00635062	0.0125921	0.0100856	0.0198691	0.0143418	0.0129985	0.0140467	0.0145608	0.00997032	0.00897347	0.00913478	0.0151026	0.00945797	0.0156512	0.0109968	0.0136591	0.0110008	0.010919	0.0122062	1.11483	08_FDDAp.TXT_8	3.223	347.132	1031	301.1273:56;346.2565:16;347.1271:135;349.1305:18;
01734	3.209	167.07				0.0530588	0.066754	0.0482465	0.0822815	0.0488365	0.0797811	0.0654344	0.04548	0.0612341		0.0516829	0.0515842	0.0610356	0.0379773	0.0467399	0.056331	0.0345791	0.0334762	0.0563091	0.036028	0.0616187	0.0810734	0.097728	0.0505673	0.086065	0.0527531	0.0763866	0.05557	0.0570836	0.93222	08_FDDAp.TXT_4	3.218	167.07	2495	124.1132:27;167.0695:103;167.0787:328;167.2891:16;168.0733:16;
01736	3.209	363.103				0.0146817	0.011915	0.0114303	0.014704	0.0135991	0.0134211	0.0119147	0.0199893	0.0139569		0.00710311	0.0134357	0.0114354	0.0203827	0.0163108	0.0136638	0.0170967	0.017789	0.0135759	0.011499	0.0088295	0.0215447	0.0116487	0.0185874	0.0129986	0.018728	0.0130071	0.0181464	0.0147657	1.05795	24_FDDAp.TXT_5	3.213	363.106	2043	60.0442:20;125.0570:20;363.1081:95;
01739	3.21	117.09				0.0118666	0.0108318	0.0110677	0.0115677	0.0133291	0.0111716	0.0117473	0.0136817	0.0119079		0.0104209	0.0124681	0.011792	0.0173304	0.0138111	0.012282	0.0161618	0.0159482	0.0138889	0.0124153	0.0117883	0.0147471	0.0121209	0.0163155	0.0127484	0.014807	0.0145825	0.0147017	0.0137961	1.15857	28_FDDAp.TXT_6	3.217	117.09	1099	99.9453:85;
01740	3.21	127.075				0.00903881	0.00801048	0.00698446	0.00634888	0.00776916	0.00782267	0.00765119	0.00875265	0.00779729		0.00659005	0.00834925	0.00758965	0.0110351	0.00885364	0.00743318	0.0101435	0.00934092	0.00820812	0.00697316	0.00778452	0.00864631	0.00822489	0.0105758	0.00728293	0.0101121	0.00797124	0.00980112	0.00860642	1.10377
01743	3.213	382.035				0.00631202	0.00665021	0.00671583	0.00736471	0.00613678	0.00705178	0.00644039	0.00650271	0.0066468		0.00570073	0.00620301	0.00636716	0.00733719	0.00698236	0.00639689	0.00584303	0.00686832	0.0057967	0.00558747	0.00587068	0.00711045	0.00888078	0.00664311	0.007599	0.00644903	0.00673247	0.00649942	0.00660377	0.993525
01753	3.223	130.159				0.00631202	0.00629755	0.0143181	0.00634888	0.00613678	0.00878313	0.00644039	0.00650271	0.00764245		0.0143202	0.00620301	0.0142242	0.0160684	0.0145093	0.0270972	0.00584303	0.00686832	0.0057967	0.0216458	0.0288133	0.0202364	0.00655893	0.0114926	0.012564	0.0119952	0.00673247	0.0192253	0.0138997	1.81875	23_FDDAp.TXT_3	3.254	130.16	2619	89.9432:168;96.9574:25;131.9307:16;1322.4136:24;
01755	3.236	327.204				0.00631202	0.00629755	0.00671583	0.00634888	0.00613678	0.0063188	0.00644039	0.00650271	0.00638412		0.00570073	0.00620301	0.00942339	0.00733719	0.00698236	0.00639689	0.0191768	0.00686832	0.0057967	0.00558747	0.00603506	0.00711045	0.00655893	0.00664311	0.00658493	0.00644903	0.00673247	0.00649942	0.00733813	1.14943	18_FDDAp.TXT_3	3.246	327.203	1501	179.1204:19;238.0190:52;252.1312:21;327.2039:54;
01756	3.238	344.227				0.00631202	0.00629755	0.00671583	0.00634888	0.00613678	0.0063188	0.00644039	0.00650271	0.00638412		0.00570073	0.00620301	0.00636716	0.00733719	0.00698236	0.00639689	0.00638059	0.00686832	0.0057967	0.00558747	0.00587068	0.00711045	0.00655893	0.00664311	0.00658493	0.00644903	0.00673247	0.00649942	0.0064483	1.01005
01759	3.243	419.132				0.00631202	0.00629755	0.00671583	0.00792341	0.00613678	0.0063188	0.00644039	0.00650271	0.00658093		0.00570073	0.00620301	0.00636716	0.00733719	0.00698236	0.00639689	0.00584303	0.00686832	0.0057967	0.00558747	0.00587068	0.00711045	0.00655893	0.00664311	0.00658493	0.00644903	0.00673247	0.00649942	0.00641844	0.975308
01762	3.247	398.204				0.00631202	0.00629755	0.00671583	0.00634888	0.00613678	0.0063188	0.00644039	0.00650271	0.00638412		0.00570073	0.00620301	0.00636716	0.00733719	0.00698236	0.00639689	0.00584303	0.00686832	0.0057967	0.00558747	0.00602332	0.00711045	0.00655893	0.00664311	0.00658493	0.00644903	0.00673247	0.00649942	0.00642692	1.0067
01766	3.254	471.198				0.0145681	0.00629755	0.0153658	0.0139548	0.0106657	0.00683694	0.00902943	0.0194301	0.0120186		0.00570073	0.00620301	0.00636716	0.0100373	0.00698236	0.00639689	0.00584303	0.00861287	0.0057967	0.00591154	0.00587068	0.00978398	0.00655893	0.00767943	0.00658493	0.00644903	0.00673247	0.00649942	0.00688947	0.573235	01_FDDAp.TXT_5	3.25	471.199	1183	471.1857:66;
01768	3.255	455.223				0.0104022	0.00629755	0.00965736	0.00872337	0.00829692	0.0063188	0.00644039	0.0101312	0.00828348		0.00570073	0.00620301	0.00636716	0.00733719	0.00698236	0.00639689	0.00584303	0.00686832	0.0057967	0.00558747	0.00587068	0.00711045	0.00655893	0.00664311	0.00658493	0.00644903	0.00673247	0.00649942	0.00641844	0.774848	03_FDDAp.TXT_5	3.246	455.232	1211	211.1380:18;397.0104:36;455.2288:105;
01772	3.258	217.157				0.0187214	0.0074563	0.019261	0.0139168	0.0149983	0.0120942	0.0114124	0.0180385	0.0144874		0.00570073	0.00620301	0.00636716	0.00999325	0.00755492	0.00639689	0.0079699	0.0108519	0.0057967	0.00743133	0.00587068	0.0104239	0.00655893	0.0107884	0.00658493	0.00913183	0.00673247	0.00649942	0.00760313	0.524812	03_FDDAp.TXT_3	3.279	217.16	1400	97.0241:43;105.0683:51;111.0788:36;133.0991:60;135.1134:18;217.0781:93;219.1624:19;219.1701:44;
01773	3.258	235.17				0.0145303	0.00788453	0.0173268	0.0129136	0.014311	0.0107799	0.0110388	0.0161137	0.0131123		0.00570073	0.00620301	0.00636716	0.00804156	0.00726166	0.00639689	0.00680129	0.00916234	0.00592423	0.00776658	0.00587068	0.00858943	0.00655893	0.0112667	0.00658493	0.00702945	0.00673247	0.00649942	0.00715319	0.545532	03_FDDAp.TXT_3	3.273	235.168	1195	69.0699:20;85.0327:37;130.0715:50;139.0408:18;143.0797:29;145.0460:32;147.1199:31;161.1333:16;174.1252:21;177.1214:30;235.0868:90;
01774	3.258	486.155				0.0103517	0.00629755	0.0108259	0.00806308	0.0114635	0.00638198	0.00655632	0.0130574	0.00912469		0.00570073	0.00620301	0.00636716	0.00733719	0.00698236	0.00639689	0.00584303	0.00686832	0.0057967	0.00573274	0.00587068	0.00743753	0.00655893	0.00710812	0.00658493	0.00644903	0.00673247	0.00649942	0.00647051	0.709122	01_FDDAp.TXT_4	3.269	486.154	1158	128.9632:18;155.1099:29;159.1164:109;367.1123:20;383.8206:328;485.1076:25;487.1537:29;487.1828:48;488.1760:74;489.1605:53;489.1991:23;1149.0670:17;
01775	3.259	177.126				0.00763754	0.00629755	0.00733368	0.00634888	0.00655408	0.0063188	0.00644039	0.00749112	0.00680276		0.00570073	0.00620301	0.00636716	0.00733719	0.00698236	0.00639689	0.00584303	0.00686832	0.0057967	0.00558747	0.00587068	0.00711045	0.00655893	0.00664311	0.00658493	0.00644903	0.00673247	0.00649942	0.00641844	0.943505
01776	3.259	189.165				0.00927866	0.00629755	0.00956334	0.00634888	0.00795326	0.0063188	0.00644039	0.00881768	0.00762732		0.00570073	0.00620301	0.00636716	0.00733719	0.00698236	0.00639689	0.00584303	0.00686832	0.0057967	0.00558747	0.00587068	0.00711045	0.00655893	0.00664311	0.00658493	0.00644903	0.00673247	0.00649942	0.00641844	0.841506
01777	3.259	199.149				0.00650138	0.00629755	0.00671583	0.00634888	0.00613678	0.0063188	0.00644039	0.00650271	0.00640779		0.00570073	0.00620301	0.00636716	0.00733719	0.00698236	0.00639689	0.00584303	0.00686832	0.0057967	0.00558747	0.00587068	0.00711045	0.00655893	0.00664311	0.00658493	0.00644903	0.00673247	0.00649942	0.00641844	1.00166
01787	3.277	488.172				0.00631202	0.00629755	0.00671583	0.00634888	0.00613678	0.0063188	0.00644039	0.00677583	0.00641826		0.00570073	0.00620301	0.00636716	0.00733719	0.00698236	0.00639689	0.00584303	0.00686832	0.0057967	0.00558747	0.00587068	0.00711045	0.00655893	0.00664311	0.00658493	0.00644903	0.00673247	0.00649942	0.00641844	1.00003
01789	3.279	219.174				0.0141263	0.00629755	0.0134585	0.0104503	0.0135623	0.0091117	0.0126876	0.019066	0.012345		0.00570073	0.00620301	0.00636716	0.00832037	0.00698236	0.00639689	0.00584303	0.00686832	0.0057967	0.00670496	0.00587068	0.00769351	0.00655893	0.00834374	0.00658493	0.00644903	0.00673247	0.00649942	0.00666201	0.539652	08_FDDAp.TXT_3	3.28	219.173	1676	131.0811:18;131.0889:33;161.1306:63;173.1376:273;219.1703:32;
01790	3.281	201.164				0.00648875	0.00629755	0.00671583	0.00634888	0.00613678	0.0063188	0.00644039	0.00805036	0.00659967		0.00570073	0.00620301	0.00636716	0.00733719	0.00698236	0.00639689	0.00584303	0.00686832	0.0057967	0.00558747	0.00587068	0.00711045	0.00655893	0.00664311	0.00658493	0.00644903	0.00673247	0.00649942	0.00641844	0.97254
01791	3.281	237.184				0.010175	0.00629755	0.00906637	0.00846941	0.0105184	0.0069254	0.00834675	0.0135256	0.00916556		0.00570073	0.00620301	0.00636716	0.00733719	0.00698236	0.00639689	0.00584303	0.00686832	0.0057967	0.00558747	0.00587068	0.00711045	0.00655893	0.00709484	0.00658493	0.00644903	0.00673247	0.00649942	0.00644353	0.703015	03_FDDAp.TXT_4	3.28	237.185	1133	107.0904:82;109.1476:28;133.0987:21;200.1524:23;202.1690:49;207.1703:20;218.0912:17;233.0530:26;
01792	3.285	376.213				0.0112606	0.00629755	0.00671583	0.00634888	0.00613678	0.0063188	0.00644039	0.00988412	0.00742537		0.00570073	0.00620301	0.00636716	0.00733719	0.00698236	0.00639689	0.00584303	0.00686832	0.0057967	0.00558747	0.00587068	0.00711045	0.00655893	0.00664311	0.00658493	0.00644903	0.00673247	0.00649942	0.00641844	0.864393	08_FDDAp.TXT_7	3.285	376.215	1006	97.1013:28;105.0584:21;145.0983:33;146.1004:38;341.1816:28;358.2054:73;358.7180:16;376.2101:16;
01794	3.288	358.199				0.00672861	0.00629755	0.00671583	0.00634888	0.00613678	0.0063188	0.00644039	0.00650271	0.00643619		0.00570073	0.00620301	0.00636716	0.00733719	0.00698236	0.00639689	0.00584303	0.00686832	0.0057967	0.00558747	0.00587068	0.00711045	0.00655893	0.00664311	0.00658493	0.00644903	0.00673247	0.00649942	0.00641844	0.997241
01797	3.291	464.176				0.00631202	0.010202	0.00671583	0.0127232	0.00613678	0.0123722	0.00975076	0.00650271	0.00883943		0.0113445	0.00620301	0.0113208	0.00733719	0.00698236	0.00660159	0.00584303	0.00686832	0.0108282	0.00558747	0.0117883	0.00711045	0.0131966	0.00664311	0.00871844	0.00644903	0.0075269	0.00649942	0.00815826	0.922939	04_FDDAp.TXT_5	3.296	464.183	1078	181.0874:33;181.0987:153;564.6476:21;567.9622:59;
01798	3.291	485.106				0.00725882	0.0135523	0.00795154	0.0230718	0.00886151	0.0164415	0.0164745	0.0128103	0.0133028		0.00950882	0.00630226	0.0154849	0.00733719	0.00698236	0.00988959	0.00584303	0.00686832	0.0123354	0.00558747	0.012575	0.00880274	0.0148363	0.00664311	0.0109178	0.00915763	0.0108662	0.00649942	0.00924653	0.695081	17_FDDAp.TXT_5	3.294	485.11	1056	141.9790:26;485.1095:315;
01799	3.292	163.038				0.0217512	0.0130611	0.0168702	0.0134088	0.0185944	0.0154937	0.0154698	0.0176744	0.0165405		0.00793542	0.0144158	0.0131036	0.0182549	0.0202768	0.0135102	0.0177745	0.0185994	0.0129498	0.0107391	0.0147589	0.0191982	0.0169483	0.0239152	0.0115895	0.0199404	0.0149461	0.0188743	0.015985	0.96642	15_FDDAp.TXT_4	3.281	163.04	1209	89.0346:19;117.0353:94;136.0426:18;145.0317:113;163.0469:141;163.1067:33;164.0421:27;
01801	3.292	469.137				0.00631202	0.00748149	0.00765604	0.0118597	0.00613678	0.00954138	0.00913248	0.00689287	0.0081266		0.00743376	0.00620301	0.0102639	0.00733719	0.00698236	0.00877653	0.00584303	0.00686832	0.00787192	0.00558747	0.00826592	0.00711045	0.0104418	0.00664311	0.00658493	0.00644903	0.00673247	0.00649942	0.00732748	0.901666	21_FDDAp.TXT_6	3.286	469.133	1013	286.1233:41;469.1293:28;
01804	3.295	181.086				0.016285	0.04669	0.0265007	0.0594636	0.021761	0.0510559	0.0483802	0.0206136	0.0363438		0.0496078	0.0181252	0.0602715	0.0122971	0.0203326	0.0368845	0.0160567	0.0116487	0.0488546	0.0167624	0.0534467	0.0270624	0.0610636	0.0127149	0.0414719	0.0174382	0.0401524	0.0160146	0.0311225	0.856338	07_FDDAp.TXT_2	3.292	181.086	3404	103.0589:17;121.0647:31;121.0747:61;137.9683:31;165.5784:33;181.0884:280;
01807	3.317	209.044				0.0519479	0.0362991	0.0743845	0.0693933	0.0523467	0.045647	0.061802	0.0760687	0.0584861		0.01741	0.0364365	0.0427236	0.0523141	0.058191	0.0364879	0.0452952	0.0405643	0.0452606	0.0454596	0.0354237	0.0648331	0.0401275	0.0436983	0.0457126	0.0465233	0.0418355	0.0452099	0.0435282	0.744247	04_FDDAp.TXT_2	3.317	209.045	4800	93.0249:50;123.9135:24;135.0483:24;138.0233:40;138.0333:19;149.0154:79;149.0257:33;149.0335:26;163.0332:47;165.5089:17;166.0132:42;166.0224:28;167.0260:24;177.7074:26;194.0259:22;195.0267:46;209.0442:422;210.0437:38;210.0554:121;645.0987:31;
01808	3.319	409.058				0.0095059	0.00629755	0.0149763	0.0148183	0.0105307	0.00868203	0.0107941	0.0195732	0.0118973		0.00570073	0.00771655	0.00636716	0.0126493	0.0106132	0.00683188	0.00903333	0.00810462	0.00761686	0.00835885	0.00587068	0.0130548	0.00655893	0.0095395	0.00762534	0.00954457	0.00673247	0.010685	0.00847799	0.7126	08_FDDAp.TXT_3	3.309	409.057	1202	256.1698:23;409.0112:70;409.0517:107;409.0681:28;409.1798:19;410.0330:17;410.0494:45;
01816	3.336	223.06				0.0209559	0.0116505	0.0226592	0.0208624	0.0181403	0.016353	0.0180975	0.023917	0.0190795		0.00570073	0.0106196	0.0105313	0.0186805	0.0172464	0.0125635	0.0174473	0.0142724	0.0110137	0.0150079	0.00982752	0.0190418	0.0091825	0.0154386	0.0106676	0.0137751	0.010543	0.0127908	0.0130195	0.68238	16_FDDAp.TXT_4	3.338	223.061	1188	207.0350:30;223.0633:197;
01818	3.353	356.188				0.0326079	0.00629755	0.0215578	0.00679331	0.0131327	0.0063188	0.00860437	0.0282608	0.0154466		0.00570073	0.00620301	0.00636716	0.00733719	0.00698236	0.00639689	0.00584303	0.00686832	0.0057967	0.00558747	0.00587068	0.00711045	0.00655893	0.00664311	0.00658493	0.00644903	0.00673247	0.00649942	0.00641844	0.415523	01_FDDAp.TXT_3	3.349	356.191	1831	88.0198:41;107.0842:25;121.1022:29;133.0987:23;133.1057:108;160.1250:67;165.0939:36;173.1196:16;189.1651:33;193.0533:24;217.1541:26;356.1931:91;357.1955:22;462.8779:36;
01819	3.354	374.2				0.104956	0.00629755	0.0676955	0.0243416	0.0415583	0.0063188	0.0265087	0.0918833	0.046195		0.00570073	0.00620301	0.00636716	0.0123852	0.00698236	0.00639689	0.00584303	0.00686832	0.0057967	0.0104709	0.00587068	0.00711045	0.00655893	0.00664311	0.00658493	0.00644903	0.00673247	0.00649942	0.00697018	0.150886	01_FDDAp.TXT_2	3.352	374.198	5361	112.0824:175;131.0776:28;134.0210:40;135.1123:125;136.1148:24;157.0992:19;159.1069:18;159.1163:52;161.1292:20;162.1354:26;173.1349:187;174.1364:20;189.1598:16;199.1462:24;200.1450:25;204.9829:23;215.1429:40;216.4781:59;236.1629:33;249.1521:104;292.1795:27;321.1722:33;322.1600:68;356.1779:73;356.1965:63;357.2051:18;374.2032:339;
01820	3.367	370.17				0.00631202	0.00629755	0.00671583	0.00634888	0.00613678	0.0063188	0.00644039	0.00650271	0.00638412		0.00570073	0.00620301	0.00636716	0.0081883	0.00698236	0.00639689	0.00584303	0.00686832	0.0057967	0.00558747	0.00587068	0.00711045	0.00655893	0.00664311	0.00658493	0.00644903	0.00673247	0.00649942	0.00646572	1.01278
01822	3.369	231.05				0.00631202	0.00629755	0.00671583	0.00634888	0.00613678	0.0063188	0.00644039	0.00650271	0.00638412		0.00570073	0.00620301	0.00636716	0.0113873	0.00698236	0.00639689	0.00584303	0.00686832	0.0057967	0.00558747	0.00587068	0.00711045	0.00655893	0.00664311	0.00658493	0.00644903	0.00673247	0.00649942	0.00664344	1.04062
01823	3.369	375.126				0.00631202	0.00629755	0.00671583	0.00634888	0.00613678	0.0063188	0.00644039	0.00650271	0.00638412		0.00570073	0.00620301	0.00636716	0.0175799	0.00698236	0.00639689	0.00584303	0.00686832	0.0057967	0.00558747	0.00587068	0.00711045	0.00655893	0.00664311	0.00658493	0.00644903	0.00673247	0.00649942	0.00698748	1.09451	15_FDDAp.TXT_3	3.379	375.126	1134	126.0247:51;130.9675:17;159.1166:20;331.1314:31;375.1290:25;376.0880:25;376.1400:25;
01827	3.372	127.032				0.00631202	0.00629755	0.00671583	0.00634888	0.00613678	0.0063188	0.00644039	0.00650271	0.00638412		0.00570073	0.00620301	0.00636716	0.00892202	0.00698236	0.00639689	0.00584303	0.00686832	0.0057967	0.00558747	0.00587068	0.00711045	0.00655893	0.00664311	0.00658493	0.00644903	0.00673247	0.00649942	0.00650648	1.01917
01829	3.372	391.098				0.00631202	0.00629755	0.00671583	0.00634888	0.00613678	0.0063188	0.00644039	0.00650271	0.00638412		0.00570073	0.00620301	0.00636716	0.018475	0.00698236	0.00639689	0.00584303	0.00881892	0.0057967	0.00558747	0.00587068	0.00711045	0.00655893	0.00664311	0.00658493	0.00644903	0.00673247	0.00649942	0.00714557	1.11927	15_FDDAp.TXT_4	3.367	391.099	1215	201.0982:18;215.0768:18;233.9762:20;360.3366:99;391.0936:33;
01833	3.376	200.127				0.0104653	0.00629755	0.00912009	0.0074028	0.00843193	0.00730453	0.00644039	0.00716599	0.00782858		0.00570073	0.00797707	0.00636716	0.0116074	0.0076806	0.00639689	0.00879961	0.00762384	0.0057967	0.00721901	0.00648123	0.00988353	0.00689999	0.00892833	0.00658493	0.0100992	0.00673247	0.01114	0.00788437	1.00713	30_FDDAp.TXT_4	3.386	200.128	1157	200.1309:56;201.1293:25;
01834	3.376	217.154				0.0531219	0.0295229	0.0502747	0.0388679	0.0453262	0.0402886	0.0297804	0.0354788	0.0403327		0.023544	0.039873	0.0267039	0.0664309	0.0361267	0.0275578	0.045786	0.0392044	0.0272561	0.0405091	0.0389109	0.0482942	0.0303416	0.0533176	0.037139	0.0534625	0.031306	0.0563759	0.0401189	0.994699	01_FDDAp.TXT_3	3.38	217.154	3875	79.0518:16;86.9780:35;91.0532:58;130.0543:230;140.9907:27;171.1452:24;
01839	3.38	390.19				0.0154518	0.00629755	0.0114303	0.00634888	0.00769552	0.0063188	0.00644039	0.0149432	0.00936582		0.00570073	0.00620301	0.00636716	0.00733719	0.00698236	0.00639689	0.00584303	0.00686832	0.0057967	0.00558747	0.00587068	0.00711045	0.00655893	0.00664311	0.00658493	0.00644903	0.00673247	0.00649942	0.00641844	0.685305	03_FDDAp.TXT_5	3.384	390.198	1017	133.1035:25;145.0887:33;153.1346:38;159.1289:43;191.1060:23;191.1149:140;260.1120:25;373.1897:68;392.1569:17;
01843	3.395	293.116				0.0334284	0.0193587	0.0311614	0.0253193	0.0253817	0.0260587	0.018149	0.0296003	0.0260572		0.0093036	0.0160906	0.0109388	0.0134271	0.0171766	0.0166575	0.0212686	0.0193275	0.0138193	0.014628	0.0133617	0.0272899	0.0250026	0.030545	0.0181876	0.0246869	0.0167504	0.022709	0.0183984	0.706076	04_FDDAp.TXT_5	3.413	293.114	1458	131.0668:24;192.9673:181;293.1208:60;
01849	3.403	355.186				0.0085086	0.00862764	0.00671583	0.00699647	0.00775689	0.00690013	0.00644039	0.00685386	0.00734997		0.00570073	0.00620301	0.00636716	0.00733719	0.00698236	0.0082136	0.00584303	0.00686832	0.00678214	0.00558747	0.00587068	0.00711045	0.00760835	0.00664311	0.00658493	0.00644903	0.00673247	0.00649942	0.00663241	0.902372
01851	3.414	207.065				0.0245032	0.0263489	0.0272797	0.0261574	0.0242157	0.0297363	0.0192825	0.0172452	0.0243461		0.0100333	0.0242414	0.0159179	0.0397676	0.0251924	0.0150839	0.0249731	0.0189016	0.0131005	0.0140469	0.0152051	0.0237774	0.0177091	0.029429	0.0190436	0.0229199	0.015727	0.022553	0.0204235	0.83888	06_FDDAp.TXT_8	3.435	207.065	1385	95.0533:25;97.0251:29;119.0496:27;175.0511:37;207.0683:70;207.6416:186;
01852	3.414	225.081				0.00631202	0.00629755	0.00671583	0.00634888	0.00613678	0.00677375	0.00644039	0.00650271	0.00644099		0.00570073	0.00620301	0.00636716	0.00733719	0.00698236	0.00639689	0.00584303	0.00686832	0.0057967	0.00558747	0.00587068	0.00711045	0.00655893	0.00664311	0.00658493	0.00644903	0.00673247	0.00649942	0.00641844	0.996499
01855	3.417	410.029				0.0120055	0.00784674	0.0114841	0.00799959	0.00837056	0.0101101	0.00644039	0.00650271	0.00884495		0.00570073	0.00914324	0.00636716	0.0135444	0.00783421	0.00747157	0.00806339	0.00993159	0.0057967	0.00607916	0.00587068	0.0146333	0.0100614	0.0129541	0.00771753	0.0115567	0.00729799	0.0104381	0.00891455	1.00787	24_FDDAp.TXT_5	3.422	410.029	1056	123.9723:50;203.9867:17;215.9728:145;220.9478:90;222.9293:34;235.9767:39;236.9899:25;409.1089:17;410.0215:35;411.0320:98;413.0459:17;413.0614:39;
01858	3.418	145.026				0.0081425	0.00629755	0.00811272	0.00634888	0.00618587	0.0063188	0.00644039	0.00663277	0.00680993		0.00570073	0.00620301	0.00636716	0.00890735	0.00698236	0.00639689	0.00584303	0.00686832	0.0057967	0.00558747	0.00587068	0.00968444	0.00707052	0.00912763	0.00658493	0.00697785	0.00673247	0.00657741	0.00684883	1.00571
01859	3.418	177.054				0.125963	0.086629	0.134343	0.092389	0.109431	0.126047	0.0755845	0.105864	0.107031		0.0515232	0.0950301	0.0608955	0.158028	0.0978788	0.0904776	0.0894218	0.104605	0.0686793	0.0653287	0.0627811	0.171319	0.107422	0.174036	0.0864074	0.129406	0.0854888	0.115118	0.100769	0.941493	01_FDDAp.TXT_2	3.418	177.055	6346	89.0403:45;117.0272:27;117.0357:45;117.0469:37;118.0303:17;144.9689:31;145.0305:290;146.0250:16;146.0353:55;147.0307:49;177.0559:433;178.0546:30;
01860	3.418	194.06				0.00771328	0.00629755	0.00693073	0.00634888	0.00618587	0.0063188	0.00644039	0.00650271	0.00659228		0.00570073	0.00620301	0.00636716	0.00895137	0.00698236	0.00639689	0.00584303	0.00686832	0.0057967	0.00558747	0.00587068	0.0106799	0.00655893	0.00948636	0.00658493	0.00691336	0.00673247	0.00649942	0.00689017	1.04519
01862	3.419	195.065				0.0375186	0.0281752	0.0411009	0.0276811	0.0356301	0.0394925	0.0239711	0.0322795	0.0332311		0.0162813	0.0289557	0.0197	0.0473836	0.0299823	0.0286581	0.0265274	0.0314706	0.0207754	0.0192879	0.0222851	0.0566419	0.0377663	0.0552175	0.0290922	0.0430924	0.0292593	0.033537	0.0319952	0.962808	26_FDDAp.TXT_3	3.411	195.064	2777	89.0421:46;90.0393:21;108.0242:37;117.0387:33;145.0251:180;151.9180:21;155.0698:67;159.0242:18;177.0520:368;177.0648:42;195.0613:33;198.0880:16;
01864	3.42	406.165				0.00631202	0.00629755	0.00671583	0.00634888	0.00613678	0.0063188	0.00644039	0.00650271	0.00638412		0.00890455	0.0174429	0.0279263	0.0155548	0.0201651	0.00639689	0.0139415	0.0102887	0.0178075	0.00558747	0.00587068	0.00711045	0.00655893	0.00710812	0.00658493	0.00644903	0.00790391	0.0123489	0.0113306	1.77481	16_FDDAp.TXT_5	3.412	406.163	1464	102.0510:17;259.1016:52;277.1297:20;405.1924:31;406.1842:267;406.5115:16;409.0320:34;
01866	3.421	378.022				0.00631202	0.00629755	0.00671583	0.00634888	0.00613678	0.0063188	0.00644039	0.00650271	0.00638412		0.00570073	0.00620301	0.00636716	0.00733719	0.00698236	0.00639689	0.00584303	0.00686832	0.0057967	0.00558747	0.00587068	0.00711045	0.00725417	0.00664311	0.00658493	0.00644903	0.00673247	0.00649942	0.00645706	1.01143
01867	3.421	379.1				0.00987199	0.00629755	0.0106782	0.00723773	0.00749914	0.00845455	0.00644039	0.00827145	0.00809387		0.00570073	0.00776617	0.00636716	0.0118275	0.00698236	0.00885329	0.00595989	0.00747273	0.0057967	0.00558747	0.00587068	0.0125144	0.0103369	0.0144155	0.00658493	0.0105119	0.00673247	0.00804628	0.00818484	1.01124	26_FDDAp.TXT_5	3.439	379.103	1803	379.1028:22;381.0117:24;381.1227:89;
01868	3.421	395.072				0.0120559	0.00764522	0.0120482	0.0090916	0.0101993	0.0103881	0.0065692	0.0104303	0.00980349		0.00570073	0.00929211	0.00636716	0.0111819	0.00733148	0.00889168	0.00584303	0.00890134	0.0057967	0.00607916	0.00587068	0.0166527	0.00953668	0.0169133	0.00672979	0.0134269	0.00679979	0.011244	0.00903106	0.921209	26_FDDAp.TXT_3	3.437	395.074	3728	367.2057:91;395.0695:42;397.0999:108;
01876	3.424	371.229				0.00631202	0.00629755	0.00671583	0.00634888	0.00613678	0.0063188	0.00644039	0.00650271	0.00638412		0.00570073	0.00620301	0.0094998	0.00733719	0.00698236	0.00639689	0.0149465	0.00686832	0.0057967	0.00558747	0.00587068	0.00711045	0.00655893	0.00664311	0.00658493	0.00644903	0.00673247	0.00649942	0.00709822	1.11186	18_FDDAp.TXT_5	3.422	371.225	1299	133.0847:20;355.0648:34;371.2265:77;372.2253:21;
01878	3.426	155.07				0.0117656	0.0375838	0.0209265	0.0517688	0.0172443	0.0505504	0.0410511	0.0164779	0.030921		0.0650568	0.0299357	0.0635697	0.00733719	0.0273848	0.0525185	0.0114407	0.0133383	0.0557179	0.019355	0.0655051	0.0327081	0.0874174	0.0100444	0.0661127	0.0209078	0.0477062	0.0206421	0.0387055	1.25175	14_FDDAp.TXT_4	3.425	155.07	3195	95.0501:17;116.9727:46;123.0417:48;125.0223:85;125.0290:30;140.0480:421;140.0617:16;141.0491:21;
01879	3.426	197.081				0.0427828	0.146053	0.0778364	0.186429	0.064608	0.192028	0.158833	0.0568467	0.115677		0.25911	0.106841	0.230033	0.0276905	0.100295	0.192815	0.0442551	0.0532982	0.200461	0.0805266	0.256173	0.123068	0.32649	0.0399118	0.252822	0.0710297	0.19442	0.0734564	0.146261	1.26439	21_FDDAp.TXT_2	3.423	197.08	15313	81.0665:37;95.0497:63;96.9666:77;113.9668:23;140.0369:75;140.0582:41;146.0321:24;155.0711:550;156.0745:23;157.0765:64;178.0542:35;197.0800:218;197.1312:41;200.1309:26;
01881	3.426	376.163				0.00631202	0.00629755	0.00671583	0.00634888	0.00613678	0.0063188	0.00644039	0.00650271	0.00638412		0.00733114	0.00620301	0.00636716	0.00733719	0.00698236	0.00639689	0.00584303	0.00686832	0.0057967	0.00558747	0.00730313	0.00711045	0.00718858	0.00664311	0.00696685	0.00644903	0.00673247	0.00649942	0.00664479	1.04083
01883	3.426	388.25				0.00631202	0.00629755	0.00671583	0.00634888	0.00613678	0.0063188	0.00644039	0.00650271	0.00638412		0.00570073	0.00620301	0.00668551	0.00733719	0.00698236	0.00639689	0.0113939	0.00686832	0.0057967	0.00558747	0.00587068	0.00711045	0.00655893	0.00664311	0.00658493	0.00644903	0.00673247	0.00649942	0.00674451	1.05645
01886	3.427	140.048				0.00631202	0.00774598	0.00671583	0.00982807	0.00613678	0.00993315	0.00730341	0.00650271	0.00755974		0.0116751	0.00620301	0.0112062	0.00733719	0.00698236	0.00918593	0.00584303	0.00686832	0.00963411	0.00558747	0.0123989	0.00711045	0.0166859	0.00664311	0.0131699	0.00644903	0.0102333	0.00649942	0.00887293	1.17371	23_FDDAp.TXT_9	3.425	140.047	1154	97.9646:16;
01887	3.427	381.117				0.00631202	0.0168019	0.0100872	0.0250527	0.0078428	0.0214081	0.0165132	0.00823243	0.0140313		0.0286747	0.0149617	0.0292762	0.00733719	0.0117862	0.0278776	0.00584303	0.00686832	0.022155	0.00895112	0.0264063	0.0136521	0.0377007	0.00664311	0.0305936	0.00906734	0.0196857	0.00818926	0.0175372	1.24986	21_FDDAp.TXT_6	3.442	381.117	1810	379.0316:20;379.0974:35;381.1139:254;
01888	3.427	397.09				0.00645088	0.0205048	0.0119407	0.0321	0.00829692	0.0269307	0.018368	0.00970205	0.0167868		0.027717	0.0176786	0.0317594	0.00733719	0.0128894	0.0317925	0.00621699	0.00686832	0.0284154	0.010605	0.0279679	0.0193547	0.0387895	0.00664311	0.0349528	0.0128078	0.0259739	0.0117119	0.0199712	1.1897	16_FDDAp.TXT_6	3.442	397.093	1148	397.0899:31;399.6585:344;399.9867:16;
01893	3.428	412.043				0.00631202	0.012381	0.00671583	0.0151865	0.00613678	0.0138382	0.0131513	0.00650271	0.010028		0.021355	0.00997444	0.020515	0.00733719	0.0105713	0.016504	0.00584303	0.00686832	0.0177959	0.00781128	0.0217567	0.00948535	0.0223922	0.00664311	0.0204264	0.00646193	0.0168446	0.00649942	0.0130603	1.30238	11_FDDAp.TXT_7	3.439	412.042	1883	214.9837:22;250.9895:18;252.0235:16;268.9896:197;310.0240:21;323.0201:47;324.0289:28;398.0963:23;412.0528:93;414.0606:16;
01904	3.447	375.127				0.00631202	0.00629755	0.00671583	0.00634888	0.00613678	0.0063188	0.00644039	0.00650271	0.00638412		0.00570073	0.00620301	0.00636716	0.0197077	0.00698236	0.00639689	0.00584303	0.00686832	0.0057967	0.00558747	0.00587068	0.00711045	0.00655893	0.00664311	0.00658493	0.00644903	0.00673247	0.00649942	0.00710569	1.11303	15_FDDAp.TXT_4	3.471	375.125	1369	213.1068:38;326.0875:28;375.1141:87;376.1367:33;
01905	3.449	370.17				0.00631202	0.00629755	0.00671583	0.00634888	0.00613678	0.0063188	0.00644039	0.00650271	0.00638412		0.00570073	0.00620301	0.00636716	0.0123118	0.00698236	0.00639689	0.00584303	0.00686832	0.0057967	0.00558747	0.00587068	0.00711045	0.00655893	0.00664311	0.00658493	0.00644903	0.00673247	0.00649942	0.0066948	1.04867
01906	3.45	391.101				0.00631202	0.00629755	0.00671583	0.00634888	0.00613678	0.0063188	0.00644039	0.00650271	0.00638412		0.00570073	0.00620301	0.00636716	0.0251959	0.00698236	0.00639689	0.00584303	0.00976675	0.0057967	0.00558747	0.00587068	0.00711045	0.00655893	0.00664311	0.00658493	0.00644903	0.00673247	0.00649942	0.00757161	1.18601	15_FDDAp.TXT_6	3.435	391.096	1049	371.1367:16;391.1134:56;
01908	3.452	127.037				0.00631202	0.00629755	0.00671583	0.00634888	0.00613678	0.0063188	0.00644039	0.00650271	0.00638412		0.00570073	0.00620301	0.00636716	0.010184	0.00698236	0.00639689	0.00584303	0.00686832	0.0057967	0.00558747	0.00587068	0.00711045	0.00655893	0.00664311	0.00658493	0.00644903	0.00673247	0.00649942	0.00657659	1.03015
01912	3.474	479.24				0.00631202	0.00768301	0.00671583	0.0113137	0.00613678	0.0063188	0.00766407	0.00650271	0.00733086		0.0115839	0.00620301	0.0103785	0.00733719	0.00698236	0.00729245	0.00584303	0.00686832	0.0057967	0.00558747	0.00587068	0.00711045	0.00655893	0.00664311	0.00658493	0.00644903	0.00673247	0.00649942	0.00701788	0.957306	11_FDDAp.TXT_5	3.488	479.234	1028	115.0848:24;181.0862:26;255.1023:20;363.7398:24;461.2139:90;477.6031:24;
01914	3.478	177.055				0.0469361	0.0294851	0.0456005	0.0397313	0.0376675	0.0412365	0.0383075	0.0501619	0.0411408		0.0233844	0.0386696	0.034077	0.0672673	0.0422293	0.0374858	0.0449212	0.0441084	0.0331919	0.032262	0.0355411	0.0577938	0.042515	0.0662451	0.0342284	0.0492448	0.036665	0.0466138	0.0425802	1.03499	26_FDDAp.TXT_2	3.431	177.055	10229	81.0618:28;89.0386:85;117.0323:101;134.0402:50;145.0162:18;145.0298:340;146.0277:35;177.0527:156;178.0596:23;179.0548:30;
01918	3.484	339.11				0.00631202	0.00629755	0.00671583	0.00634888	0.00613678	0.0063188	0.00644039	0.00712697	0.00646215		0.00570073	0.00620301	0.00636716	0.00845244	0.00698236	0.00639689	0.00784135	0.00686832	0.0057967	0.00558747	0.00615247	0.00711045	0.00655893	0.007706	0.00658493	0.00644903	0.00673247	0.00649942	0.00666612	1.03156	08_FDDAp.TXT_4	3.486	339.111	1137	145.0250:60;147.0294:21;147.8703:22;177.0529:76;201.1281:56;339.1149:20;
01919	3.484	499.12				0.00631202	0.00629755	0.00671583	0.00634888	0.00613678	0.0063188	0.00644039	0.00711397	0.00646053		0.00570073	0.00620301	0.00636716	0.00733719	0.00698236	0.00639689	0.00584303	0.00686832	0.0057967	0.00558747	0.00587068	0.00711045	0.00655893	0.00759971	0.00658493	0.00644903	0.00673247	0.00649942	0.00647158	1.00171
01921	3.486	291.175				0.00775116	0.00629755	0.00671583	0.00634888	0.00675045	0.0063188	0.00644039	0.00768621	0.00678866		0.00570073	0.00620301	0.00636716	0.00777742	0.00698236	0.00639689	0.00660263	0.00686832	0.0057967	0.00558747	0.00587068	0.00711045	0.00655893	0.007706	0.00658493	0.00644903	0.00673247	0.00649942	0.00654414	0.963982
01925	3.493	209.154				0.0294897	0.0334904	0.0306645	0.038906	0.028131	0.0362825	0.0387969	0.0299775	0.0332173		0.0274091	0.020656	0.0433858	0.0282041	0.0317977	0.0298991	0.0264689	0.0210995	0.0292038	0.0215117	0.0324531	0.0357514	0.0320076	0.02539	0.028921	0.0215914	0.0379307	0.022111	0.0286551	0.862656	08_FDDAp.TXT_3	3.496	209.153	1944	109.0597:19;131.0888:336;131.2751:17;167.1453:68;192.1452:17;209.1558:18;
01927	3.494	167.142				0.00631202	0.00629755	0.00671583	0.0068314	0.00613678	0.0063188	0.007239	0.00650271	0.00654426		0.00570073	0.00620301	0.00660911	0.00733719	0.00698236	0.00639689	0.00584303	0.00686832	0.0057967	0.00558747	0.00587068	0.00711045	0.00655893	0.00664311	0.00658493	0.00644903	0.00673247	0.00649942	0.00643188	0.982828
01941	3.531	632.216				0.00631202	0.00629755	0.00671583	0.00634888	0.00613678	0.0063188	0.00644039	0.00760817	0.0065223		0.00570073	0.00620301	0.00636716	0.00733719	0.00698236	0.00639689	0.00584303	0.00686832	0.0057967	0.00558747	0.00587068	0.00711045	0.00655893	0.00664311	0.00658493	0.00644903	0.00673247	0.00649942	0.00641844	0.984075
01944	3.533	219.174				0.0122074	0.00629755	0.0152046	0.0103995	0.0142496	0.00710233	0.00855284	0.0173492	0.0114204		0.00570073	0.00620301	0.00636716	0.007616	0.00698236	0.00639689	0.00584303	0.00686832	0.0057967	0.00558747	0.00587068	0.00711045	0.00655893	0.00685569	0.00658493	0.00644903	0.00673247	0.00649942	0.00644574	0.564406	08_FDDAp.TXT_4	3.549	219.176	1123	121.1010:18;149.0952:38;161.1380:16;177.1250:38;201.0505:18;219.1770:35;260.1567:53;
01946	3.534	237.184				0.0159694	0.00629755	0.0168164	0.0127232	0.0172812	0.00797432	0.00896503	0.0211858	0.0134016		0.00570073	0.00620301	0.00636716	0.00733719	0.00698236	0.00639689	0.00584303	0.00839309	0.0057967	0.00628031	0.00587068	0.00813436	0.00655893	0.00995137	0.00658493	0.00681018	0.00673247	0.00649942	0.00680238	0.507579	03_FDDAp.TXT_4	3.529	237.184	1077	81.0709:28;93.0750:241;95.0874:59;132.0869:30;133.1055:80;189.1722:30;201.1635:34;237.1712:19;237.1871:53;
01948	3.536	471.207				0.0064635	0.00629755	0.00671583	0.00634888	0.00613678	0.0063188	0.00644039	0.00706194	0.00647296		0.00570073	0.00620301	0.00636716	0.00733719	0.00698236	0.00639689	0.00584303	0.00686832	0.0057967	0.00558747	0.00587068	0.00711045	0.00655893	0.00664311	0.00658493	0.00644903	0.00673247	0.00649942	0.00641844	0.991577	27_FDDAp.TXT_4	3.554	471.205	1006	296.1974:21;312.6238:57;339.0716:17;469.1991:20;471.1783:19;
01949	3.536	560.259				0.00655187	0.00629755	0.00671583	0.00634888	0.00613678	0.0063188	0.00644039	0.00650271	0.0064141		0.00570073	0.00620301	0.00636716	0.00733719	0.00698236	0.00639689	0.00584303	0.00686832	0.0057967	0.00558747	0.00587068	0.00711045	0.00655893	0.00664311	0.00658493	0.00644903	0.00673247	0.00649942	0.00641844	1.00068
01956	3.539	189.161				0.00741031	0.00629755	0.00835449	0.00634888	0.00787962	0.0063188	0.00644039	0.0100532	0.0073879		0.00570073	0.00620301	0.00636716	0.00733719	0.00698236	0.00639689	0.00584303	0.00686832	0.0057967	0.00558747	0.00587068	0.00711045	0.00655893	0.00664311	0.00658493	0.00644903	0.00673247	0.00649942	0.00641844	0.868776
01958	3.54	253.179				0.0417982	0.023112	0.0377698	0.0372933	0.0445898	0.0341089	0.0356798	0.0526199	0.0383715		0.00570073	0.0135598	0.00925784	0.028527	0.0201371	0.0151862	0.0235357	0.0265255	0.0158598	0.0210983	0.0135026	0.0282569	0.0209623	0.0309834	0.0192807	0.0223781	0.0135861	0.0138178	0.0190087	0.495385	06_FDDAp.TXT_2	3.534	253.179	1753	110.0127:16;115.9649:22;119.0848:40;129.0755:291;131.0951:126;145.1013:16;149.1353:24;187.1440:30;205.6044:16;207.1394:22;217.1600:18;235.1735:30;
01959	3.54	415.236				0.00631202	0.00629755	0.00671583	0.00634888	0.00613678	0.0063188	0.00644039	0.00659375	0.0063955		0.00570073	0.00620301	0.00636716	0.00733719	0.00698236	0.00639689	0.00584303	0.00686832	0.0057967	0.00558747	0.00587068	0.00711045	0.00655893	0.00664311	0.00658493	0.00644903	0.00673247	0.00649942	0.00641844	1.00359
01963	3.543	235.17				0.0226096	0.0116882	0.0216115	0.0187038	0.0242771	0.016391	0.0178914	0.0299515	0.0203905		0.00570073	0.00694737	0.00636716	0.0166701	0.0117164	0.00864859	0.0133455	0.0128712	0.00738499	0.00992334	0.00708004	0.0162118	0.0101795	0.0176441	0.00886331	0.0107312	0.00673247	0.0089042	0.010329	0.506559	03_FDDAp.TXT_4	3.549	235.169	1832	121.1043:29;125.0975:32;135.0846:18;152.1197:118;161.1236:32;161.1389:35;163.0764:35;177.1268:21;216.9892:16;235.0269:105;235.1643:18;291.1260:28;
01965	3.545	223.059				0.0159063	0.00724218	0.016991	0.013612	0.0128872	0.00966776	0.0136665	0.0173883	0.0134202		0.00570073	0.00620301	0.00755145	0.013295	0.0108785	0.00912196	0.00965269	0.00954697	0.00682851	0.0102809	0.00629337	0.012358	0.00655893	0.0103632	0.00704587	0.00837085	0.00749997	0.00690238	0.00858069	0.639388	03_FDDAp.TXT_3	3.548	223.06	1742	135.0369:23;135.1190:70;167.1649:17;190.0286:35;223.0617:21;223.1542:44;
01969	3.548	217.161				0.0181407	0.00722958	0.0175686	0.0129263	0.0164711	0.0100469	0.0121723	0.0230846	0.014705		0.00570073	0.00620301	0.00636716	0.00971444	0.00734545	0.00639689	0.00834385	0.00850298	0.0057967	0.00662673	0.00587068	0.00930047	0.00655893	0.0101374	0.00658493	0.00777753	0.00673247	0.00649942	0.00724776	0.492877	03_FDDAp.TXT_5	3.594	217.157	1008	142.0772:49;143.0851:19;158.1111:63;172.1191:39;199.1460:20;200.1623:125;
01975	3.558	181.088				0.00631202	0.0069273	0.00671583	0.00773294	0.00613678	0.00750673	0.00883622	0.00650271	0.00708382		0.0127126	0.00620301	0.0102766	0.00733719	0.00698236	0.00955695	0.00584303	0.00686832	0.010121	0.00558747	0.0114831	0.00711045	0.0141673	0.00664311	0.0105095	0.00644903	0.0120107	0.00649942	0.00868673	1.22628	11_FDDAp.TXT_2	3.564	181.086	1287	78.9993:49;79.9953:34;119.0531:19;178.1820:54;181.0911:68;290.9884:18;
01988	3.569	485.141				0.0107809	0.00961006	0.00863655	0.00634888	0.00754824	0.00698859	0.00644039	0.0104824	0.0083545		0.00570073	0.0128526	0.00636716	0.0121944	0.0109344	0.00639689	0.0115108	0.0113739	0.00922834	0.00723018	0.00729139	0.0145053	0.00655893	0.0136184	0.0071644	0.0135817	0.00673247	0.0122189	0.00974783	1.16678	29_FDDAp.TXT_2	3.563	485.141	1307	117.9618:21;137.0569:18;438.1318:35;468.1293:37;468.1419:20;485.1232:79;485.1563:149;486.1508:36;520.3888:16;520.6572:73;641.2254:16;954.1404:16;1039.6790:33;
01991	3.57	201.164				0.0159568	0.00629755	0.0125317	0.0079742	0.00773234	0.0063188	0.00868165	0.0180515	0.0104431		0.00570073	0.00620301	0.00636716	0.00733719	0.00698236	0.00639689	0.00584303	0.00686832	0.0057967	0.00558747	0.00587068	0.00711045	0.00655893	0.00664311	0.00658493	0.00644903	0.00673247	0.00649942	0.00641844	0.614612	01_FDDAp.TXT_3	3.575	201.166	1298	128.0596:58;144.0846:25;145.1042:22;172.1199:36;173.1229:18;200.1549:33;222.4365:16;
01996	3.572	372.184				0.00770066	0.00629755	0.00671583	0.00634888	0.00613678	0.0063188	0.00644039	0.0069579	0.0066146		0.00570073	0.00620301	0.00636716	0.00733719	0.00698236	0.00639689	0.00584303	0.00686832	0.0057967	0.00558747	0.00587068	0.00711045	0.00655893	0.00664311	0.00658493	0.00644903	0.00673247	0.00649942	0.00641844	0.970344
01997	3.572	464.212				0.00999823	0.00971082	0.00698446	0.00754247	0.0109603	0.0136991	0.00877182	0.00650271	0.00927124		0.00980526	0.0160658	0.0114099	0.0155842	0.0145931	0.0108875	0.0200533	0.0180774	0.0162539	0.0134211	0.0149468	0.0184445	0.0144821	0.0172588	0.0116421	0.0141363	0.0123877	0.0149357	0.0146881	1.58426	22_FDDAp.TXT_3	3.562	464.209	1040	97.0307:39;145.0490:23;163.0677:23;285.1445:190;285.4209:16;465.2066:19;
02004	3.581	207.139				0.0132426	0.0111341	0.0127869	0.0134596	0.0162134	0.017958	0.0137953	0.0153724	0.0142453		0.00798103	0.0088579	0.0130017	0.011402	0.0115069	0.0100431	0.00943065	0.00778868	0.00828928	0.00731958	0.00908781	0.0105377	0.0090382	0.00952621	0.00862625	0.00713263	0.011903	0.00804628	0.00941772	0.661111	02_FDDAp.TXT_4	3.593	207.138	1033	95.0824:33;103.0553:18;149.0938:27;150.1411:30;165.1371:77;168.9063:24;171.1098:20;209.1543:16;
02005	3.583	199.15				0.0315475	0.00629755	0.0280184	0.0177261	0.0171584	0.0063188	0.0172603	0.0363111	0.0200798		0.00570073	0.00620301	0.00636716	0.00733719	0.00698236	0.00639689	0.00584303	0.00686832	0.0057967	0.00558747	0.00587068	0.00711045	0.00655893	0.00664311	0.00658493	0.00644903	0.00673247	0.00649942	0.00641844	0.319647	08_FDDAp.TXT_2	3.594	199.148	2823	105.0647:47;129.0656:49;142.0749:68;145.1012:59;157.1014:97;158.2806:21;159.1035:38;171.1108:16;172.1400:182;199.1458:68;199.1622:42;
02006	3.584	157.1				0.0225213	0.00629755	0.0198923	0.0127993	0.0104202	0.0063188	0.0111934	0.023865	0.0141635		0.00570073	0.00620301	0.00636716	0.00733719	0.00698236	0.00639689	0.00584303	0.00686832	0.0057967	0.00558747	0.00587068	0.00711045	0.00655893	0.00664311	0.00658493	0.00644903	0.00673247	0.00649942	0.00641844	0.453168	01_FDDAp.TXT_2	3.573	157.101	1311	96.9567:27;117.9235:37;117.9302:27;142.0720:48;157.0986:98;158.1010:17;
02007	3.584	171.115				0.0106042	0.00629755	0.00995285	0.0068441	0.00613678	0.0063188	0.00644039	0.0138768	0.00830893		0.00570073	0.00620301	0.00636716	0.00733719	0.00698236	0.00639689	0.00584303	0.00686832	0.0057967	0.00558747	0.00587068	0.00711045	0.00655893	0.00664311	0.00658493	0.00644903	0.00673247	0.00649942	0.00641844	0.772475
02008	3.584	453.186				0.00631202	0.00629755	0.00671583	0.00634888	0.00613678	0.0063188	0.00644039	0.00703593	0.00645077		0.00570073	0.00620301	0.00636716	0.00733719	0.00698236	0.00639689	0.00584303	0.00686832	0.0057967	0.00558747	0.00587068	0.00711045	0.00655893	0.00664311	0.00658493	0.00644903	0.00673247	0.00649942	0.00641844	0.994987	08_FDDAp.TXT_5	3.597	453.193	1320	235.1773:20;255.1943:19;453.1917:51;453.2201:77;454.1556:27;
02015	3.59	303.05				0.0109198	0.00652426	0.00777693	0.00634888	0.00943836	0.0067232	0.00644039	0.0107945	0.00812079		0.00570073	0.00620301	0.00636716	0.00764535	0.0086302	0.00639689	0.00601832	0.0126377	0.00608653	0.00558747	0.00713875	0.0108648	0.00655893	0.0138309	0.00658493	0.00971224	0.0079847	0.00842324	0.00790955	0.973988	08_FDDAp.TXT_6	3.606	303.048	1024	93.0373:87;301.9836:78;303.0526:41;
02017	3.591	145.101				0.00705683	0.00629755	0.00671583	0.00634888	0.00613678	0.0063188	0.00644039	0.00706194	0.00654713		0.00570073	0.00620301	0.00636716	0.00733719	0.00698236	0.00639689	0.00584303	0.00686832	0.0057967	0.00558747	0.00587068	0.00711045	0.00655893	0.00664311	0.00658493	0.00644903	0.00673247	0.00649942	0.00641844	0.980344
02018	3.591	432.28				0.00631202	0.00629755	0.00671583	0.00634888	0.00613678	0.0063188	0.00644039	0.00650271	0.00638412		0.00570073	0.00620301	0.00804808	0.00733719	0.00698236	0.00639689	0.012656	0.00686832	0.0057967	0.00558747	0.00587068	0.00711045	0.00655893	0.00664311	0.00658493	0.00644903	0.00673247	0.00649942	0.00689032	1.07929	18_FDDAp.TXT_3	3.592	432.282	1204	207.1344:29;266.0983:19;415.2565:97;430.2440:60;432.2564:34;432.2843:47;
02019	3.592	415.254				0.00631202	0.00629755	0.00671583	0.00634888	0.00613678	0.0063188	0.00644039	0.00650271	0.00638412		0.00570073	0.00620301	0.00636716	0.00733719	0.00698236	0.00639689	0.00777123	0.00686832	0.0057967	0.00558747	0.00587068	0.00711045	0.00655893	0.00664311	0.00658493	0.00644903	0.00673247	0.00649942	0.00652556	1.02216
02020	3.596	215.075				0.00849597	0.00826238	0.010423	0.00952333	0.00856694	0.00959193	0.00763831	0.00948095	0.00899785		0.00872212	0.00955264	0.00997097	0.0113433	0.00889553	0.0100303	0.0100383	0.0105223	0.00905444	0.00972219	0.00763188	0.0116754	0.0103106	0.0100842	0.0110758	0.00969935	0.00951971	0.011166	0.00994528	1.1053	02_FDDAp.TXT_3	3.598	215.071	1014	107.0868:48;109.0986:18;140.9583:31;141.0910:20;157.1028:112;
02023	3.597	233.083				0.0244401	0.0250139	0.0272394	0.0294842	0.0246207	0.0251741	0.0282733	0.0254256	0.0262089		0.0261322	0.0269831	0.0275061	0.0325478	0.028893	0.0282103	0.0285491	0.0309212	0.0271517	0.024976	0.0216511	0.0322388	0.0274032	0.0274626	0.0277884	0.0260025	0.0278589	0.0276745	0.027775	1.05975	zblank22052302_FDDAp.TXT_2	3.609	233.086	3003	67.0613:44;93.0695:22;123.1154:77;151.1092:17;152.1171:41;215.0670:40;215.0774:69;216.0696:16;217.0615:76;233.1051:424;233.2407:16;235.0850:17;
02033	3.622	205.155				0.00816775	0.00629755	0.00671583	0.00634888	0.00613678	0.0063188	0.00644039	0.00781626	0.00678028		0.00570073	0.00620301	0.00636716	0.00733719	0.00698236	0.00639689	0.00584303	0.00686832	0.0057967	0.00558747	0.00587068	0.00711045	0.00655893	0.00664311	0.00658493	0.00644903	0.00673247	0.00649942	0.00641844	0.946633
02034	3.623	187.146				0.013028	0.00629755	0.00737398	0.00634888	0.00613678	0.0063188	0.00644039	0.0106124	0.0078196		0.00570073	0.00620301	0.00636716	0.00733719	0.00698236	0.00639689	0.00584303	0.00686832	0.0057967	0.00558747	0.00587068	0.00711045	0.00655893	0.00664311	0.00658493	0.00644903	0.00673247	0.00649942	0.00641844	0.820814	01_FDDAp.TXT_6	3.636	187.15	1029	71.9297:18;187.1444:36;191.0910:43;
02047	3.641	480.172				0.00631202	0.00629755	0.00671583	0.00634888	0.00613678	0.0063188	0.00644039	0.00650271	0.00638412		0.00570073	0.00777858	0.00636716	0.0152614	0.00698236	0.00639689	0.00584303	0.00686832	0.0057967	0.00558747	0.00587068	0.00711045	0.00655893	0.00664311	0.00658493	0.00644903	0.00673247	0.00649942	0.0069462	1.08804
02049	3.656	339.11				0.00631202	0.00629755	0.00671583	0.00634888	0.00613678	0.0063188	0.00644039	0.00650271	0.00638412		0.00570073	0.00620301	0.00636716	0.00733719	0.00698236	0.00639689	0.00584303	0.00686832	0.0057967	0.00558747	0.00587068	0.00711045	0.00773953	0.00902134	0.00658493	0.00675859	0.00673247	0.00649942	0.00663335	1.03904
02050	3.661	177.056				0.00825612	0.00629755	0.0147077	0.0105264	0.0130345	0.0161761	0.00839827	0.00940292	0.0108499		0.00613399	0.0090564	0.0102257	0.0179027	0.0208633	0.0107084	0.0175174	0.0108245	0.0115006	0.0082024	0.0127746	0.0290533	0.0277311	0.0285122	0.017911	0.0202887	0.0127109	0.0173794	0.016072	1.4813	25_FDDAp.TXT_4	3.628	177.052	1084	118.0384:20;133.0255:20;145.0258:145;152.0371:23;161.0293:32;179.0364:30;
02059	3.674	335.016				0.00765016	0.00756965	0.00784409	0.00973919	0.00649271	0.00793641	0.00644039	0.0103133	0.00799824		0.00570073	0.00707143	0.00636716	0.00733719	0.00786214	0.00695981	0.00908007	0.00818704	0.0057967	0.00558747	0.00587068	0.0108506	0.00730664	0.0105891	0.0072961	0.00851272	0.00673247	0.00848824	0.00753313	0.941848	24_FDDAp.TXT_5	3.643	335.015	1810	145.0330:24;220.0517:50;
02063	3.675	317.025				0.00631202	0.00629755	0.00671583	0.00634888	0.00613678	0.0063188	0.00644039	0.00650271	0.00638412		0.006191	0.00620301	0.00636716	0.00733719	0.00698236	0.00639689	0.00705838	0.00686832	0.007014	0.00681671	0.00587068	0.00711045	0.00663763	0.00664311	0.00658493	0.00644903	0.00673247	0.00649942	0.00665349	1.04219
02064	3.675	319.044				0.0122201	0.0125069	0.0111348	0.0121264	0.0105062	0.0110705	0.0117859	0.0114578	0.0116011		0.00843709	0.0106692	0.0106331	0.0118422	0.012289	0.00977445	0.0150283	0.0143823	0.00937906	0.00651499	0.0080898	0.0137801	0.0110583	0.0140435	0.00995641	0.0130013	0.0112701	0.011114	0.0111813	0.963815	20_FDDAp.TXT_7	3.658	319.045	1975	99.2787:16;157.0179:345;157.2247:16;163.0402:16;192.0805:16;244.1065:16;277.9602:16;319.0465:44;
02065	3.675	429.079				0.00631202	0.00629755	0.00671583	0.00634888	0.00613678	0.0063188	0.00644039	0.00650271	0.00638412		0.00570073	0.00620301	0.00636716	0.00733719	0.00698236	0.00639689	0.00598327	0.00686832	0.0057967	0.00558747	0.00587068	0.00757974	0.00655893	0.00669625	0.00658493	0.00644903	0.00673247	0.00649942	0.00645525	1.01114
02066	3.676	117.033				0.00631202	0.00629755	0.00671583	0.00634888	0.00613678	0.0063188	0.00644039	0.00650271	0.00638412		0.00570073	0.00620301	0.00636716	0.00733719	0.00698236	0.00639689	0.00584303	0.00686832	0.0057967	0.00558747	0.00587068	0.00711045	0.00655893	0.00777243	0.00658493	0.00644903	0.00673247	0.00649942	0.00648118	1.0152
02067	3.676	145.027				0.0189865	0.0191194	0.0202146	0.0198212	0.0181771	0.0184256	0.0153539	0.0176874	0.0184732		0.0102157	0.0150113	0.0132182	0.020324	0.0202489	0.0141883	0.0190015	0.0191077	0.0141324	0.00755425	0.0134321	0.0233792	0.0152036	0.0246061	0.0172788	0.0209594	0.0175448	0.0173534	0.01682	0.910506	30_FDDAp.TXT_7	3.665	145.028	1647	89.0359:44;89.6880:21;95.9438:16;102.9600:19;117.0321:92;130.0511:288;200.9669:30;
02068	3.676	163.039				0.364292	0.368923	0.361285	0.350268	0.325311	0.358149	0.328743	0.353305	0.351284		0.204645	0.306243	0.27664	0.376075	0.392088	0.281054	0.340579	0.383142	0.239972	0.143464	0.260365	0.460402	0.307535	0.470651	0.328601	0.375979	0.343679	0.346458	0.324309	0.92321	24_FDDAp.TXT_2	3.667	163.039	39476	78.0456:24;79.0473:25;79.0579:26;89.0383:225;89.0470:25;98.9674:20;117.0337:595;117.0458:187;118.0331:30;118.0388:103;134.0333:52;134.0735:46;135.0412:370;136.0406:28;145.0310:544;146.0289:27;147.0313:27;162.0472:111;163.0379:1489;164.0427:83;176.4478:16;200.2162:18;447.4165:42;1027.3779:21;
02069	3.676	181.049				0.0238215	0.0244093	0.023868	0.0235036	0.0228165	0.023885	0.0228763	0.0284949	0.0242094		0.015848	0.0211523	0.0203112	0.0274704	0.0317279	0.0184102	0.0210466	0.0261546	0.0174828	0.0114655	0.0191149	0.0382685	0.0232711	0.0308506	0.0240613	0.0254866	0.0250582	0.0241908	0.0234095	0.96696
02070	3.676	312.072				0.00631202	0.00629755	0.00671583	0.00634888	0.00613678	0.0063188	0.00644039	0.00650271	0.00638412		0.00708031	0.00620301	0.00751324	0.00733719	0.00698236	0.00772744	0.00656757	0.00686832	0.00743137	0.00693963	0.00665735	0.00711045	0.00726729	0.00664311	0.00658493	0.00644903	0.00673247	0.00649942	0.00692192	1.08424
02071	3.676	323.056				0.026561	0.0244471	0.0204967	0.0238464	0.0221906	0.0246307	0.0231725	0.023982	0.0236659		0.0147991	0.0203831	0.018885	0.0265753	0.026938	0.0189092	0.025125	0.023682	0.0173553	0.00852647	0.0185748	0.0307314	0.0207787	0.0315149	0.0225995	0.0231778	0.0232405	0.022124	0.0218844	0.924726	07_FDDAp.TXT_9	3.664	323.05	1293	118.0229:23;152.9463:20;161.9754:31;194.0815:302;206.0702:27;249.0490:25;290.6231:36;295.0592:23;295.0713:27;323.0424:52;323.0560:30;324.0637:157;
02075	3.676	457.079				0.0149847	0.0129478	0.0136197	0.0137517	0.0149124	0.0134843	0.0118761	0.0129144	0.0135614		0.00885894	0.0129767	0.0110279	0.0138233	0.0168415	0.011476	0.0158346	0.0141075	0.0114427	0.00558747	0.0112247	0.0202079	0.0145477	0.0172721	0.0128406	0.0143942	0.0133707	0.0123879	0.0132346	0.975902	18_FDDAp.TXT_8	3.668	457.074	1874	163.0379:16;203.0223:80;225.0574:42;250.0540:20;270.0851:17;285.0605:22;295.0534:208;296.0709:54;305.0513:41;323.0487:56;325.0526:28;330.7847:17;458.0736:23;
02083	3.676	685.036				0.0115005	0.00879137	0.00864998	0.0133581	0.0105798	0.0125239	0.00761255	0.0104954	0.0104389		0.0112875	0.011091	0.0112699	0.010184	0.0100965	0.00951857	0.0128313	0.012363	0.0117557	0.00916344	0.00893518	0.0119598	0.0120422	0.0125422	0.0096535	0.0118533	0.0110816	0.0103991	0.0110015	1.05389	19_FDDAp.TXT_9	3.672	685.038	1481	60.8635:16;118.4759:23;187.9511:53;217.9704:16;217.9825:30;263.0029:46;303.9557:17;402.9820:18;642.0128:31;643.9945:57;646.0170:123;
02088	3.677	644.007				0.0212084	0.0217013	0.0194087	0.0215735	0.021	0.0210542	0.019128	0.0211598	0.0207793		0.0190405	0.0207925	0.021903	0.0198398	0.0199277	0.0203421	0.0248796	0.0219512	0.023836	0.0179581	0.0198664	0.020279	0.0198211	0.0235432	0.0158433	0.021643	0.0214362	0.0211751	0.0207821	1.00014	03_FDDAp.TXT_8	3.698	644.007	1044	189.9659:55;276.9757:18;276.9879:47;348.9747:393;349.2874:17;377.9797:35;393.9813:24;642.9955:19;643.9949:32;646.0152:18;
02090	3.678	123.043				0.0221047	0.022709	0.0232368	0.0234528	0.0251362	0.0227098	0.0234044	0.0219922	0.0230932		0.0247526	0.0238196	0.0261053	0.022936	0.0212822	0.0248071	0.027731	0.0234347	0.0302008	0.0272333	0.0249974	0.0239765	0.0257897	0.0248718	0.0206503	0.0242226	0.0248697	0.022371	0.0246695	1.06826	01_FDDAp.TXT_11	3.695	123.043	1422	123.0462:163;
02091	3.678	161.021				0.0155654	0.0155172	0.0155539	0.0164944	0.0151824	0.015936	0.0166291	0.0150083	0.0157358		0.0183678	0.0150981	0.018694	0.014601	0.0157243	0.0164656	0.017868	0.0162504	0.0206247	0.0193438	0.0165084	0.0149177	0.0165416	0.0166742	0.0144605	0.0157614	0.0151211	0.0146367	0.0165366	1.05089
02092	3.678	179.034				0.135506	0.134919	0.128474	0.147446	0.138581	0.143588	0.139357	0.129287	0.137145		0.148949	0.131541	0.158058	0.121607	0.123001	0.139874	0.16454	0.137394	0.183894	0.163389	0.147331	0.124973	0.145451	0.12889	0.11629	0.136642	0.131472	0.130209	0.14075	1.02629	17_FDDAp.TXT_4	3.693	179.033	5659	77.0385:29;89.0346:25;105.0240:26;105.0352:29;106.0350:16;107.0444:16;118.0324:34;133.0217:17;133.0326:37;151.0329:19;151.0396:21;161.0220:25;163.0384:41;164.0333:104;165.5219:17;167.0734:21;179.0347:106;179.0451:544;179.1182:16;179.1674:16;179.2641:18;180.0368:24;
02093	3.678	277.035				0.03257	0.0307194	0.0293213	0.0335475	0.0319235	0.0305451	0.0293038	0.0299515	0.0309853		0.0351735	0.0307545	0.0350448	0.0283949	0.028907	0.0337244	0.0386341	0.0306464	0.0407972	0.0379836	0.0311263	0.0274464	0.0338834	0.0312093	0.0257602	0.0298848	0.0297844	0.0293384	0.0321385	1.03722	23_FDDAp.TXT_9	3.659	277.034	1831	107.0546:167;133.0336:298;135.0322:45;179.0346:21;277.0323:180;
02094	3.678	295.046				0.113793	0.107487	0.101436	0.119054	0.112021	0.110389	0.109306	0.108023	0.110189		0.125063	0.10823	0.125115	0.101708	0.105922	0.113391	0.137194	0.108945	0.144523	0.131138	0.116369	0.104879	0.119661	0.108415	0.0947044	0.108511	0.105175	0.102912	0.114548	1.03956	21_FDDAp.TXT_4	3.673	295.046	8011	78.0459:23;105.0318:38;107.0476:50;123.0502:21;124.0446:54;124.6840:39;133.0123:34;133.0255:247;134.0314:62;135.0412:33;151.0344:16;151.0479:65;157.0299:20;161.0206:28;161.0291:76;165.0690:18;179.0327:585;181.0320:29;214.6181:29;222.0661:61;226.1127:185;277.0353:45;277.0524:30;295.0381:19;295.0699:36;296.0658:38;
02100	3.679	133.03				0.0300957	0.0297118	0.0298317	0.0312238	0.0312607	0.030861	0.0298834	0.028755	0.0302029		0.0351963	0.027988	0.0370314	0.0281895	0.0259744	0.0316518	0.0370215	0.031141	0.0406233	0.0399169	0.0320657	0.0295653	0.0338441	0.0295485	0.0244828	0.0310456	0.0280878	0.0290394	0.0318007	1.0529	21_FDDAp.TXT_8	3.651	133.029	1833	105.0296:138;113.9524:41;133.0277:28;135.0560:148;
02101	3.679	151.036				0.00631202	0.00629755	0.00671583	0.00634888	0.00613678	0.0063188	0.00644039	0.00650271	0.00638412		0.00570073	0.00620301	0.00636716	0.00733719	0.00698236	0.00639689	0.00584303	0.00686832	0.00693285	0.00663791	0.00587068	0.00711045	0.00655893	0.00664311	0.00658493	0.00644903	0.00673247	0.00649942	0.00653991	1.0244
02109	3.68	105.031				0.00631202	0.00629755	0.00671583	0.00655205	0.00613678	0.0063188	0.00644039	0.00650271	0.00640951		0.00639622	0.00620301	0.00636716	0.00733719	0.00698236	0.00639689	0.00692984	0.00686832	0.00759367	0.00701786	0.00603506	0.00711045	0.00655893	0.00664311	0.00658493	0.00644903	0.00673247	0.00649942	0.00670588	1.04624
02114	3.68	643.001				0.00631202	0.00629755	0.00671583	0.00634888	0.00613678	0.0063188	0.00644039	0.00650271	0.00638412		0.00575774	0.00620301	0.00636716	0.00733719	0.00698236	0.00639689	0.00584303	0.00686832	0.00602857	0.00719666	0.00587068	0.00711045	0.00655893	0.00664311	0.00658493	0.00644903	0.00673247	0.00649942	0.00652388	1.02189
02121	3.682	641.997				0.00631202	0.00629755	0.00671583	0.00634888	0.00613678	0.0063188	0.00644039	0.00650271	0.00638412		0.00570073	0.00620301	0.00636716	0.00733719	0.00698236	0.00639689	0.00584303	0.00686832	0.0057967	0.00696198	0.00587068	0.00711045	0.00655893	0.00664311	0.00658493	0.00644903	0.00673247	0.00649942	0.0064948	1.01734
02123	3.683	162.041				0.00631202	0.00629755	0.00828733	0.00634888	0.00613678	0.0063188	0.00704579	0.00650271	0.00665623		0.00570073	0.00630226	0.0073859	0.00733719	0.00698236	0.00639689	0.00884635	0.00686832	0.0066662	0.00558747	0.00588242	0.00711045	0.00657204	0.00664311	0.00701953	0.00661671	0.00911576	0.00729234	0.006907	1.03767
02126	3.686	345.134				0.00717045	0.00682654	0.00729339	0.00634888	0.00708184	0.00807542	0.00644039	0.00687987	0.0070146		0.00603138	0.00800189	0.00674919	0.0142488	0.00698236	0.00639689	0.00691815	0.00686832	0.0057967	0.00563217	0.00587068	0.00866053	0.00655893	0.00728084	0.00658493	0.00790651	0.00673247	0.00846224	0.00731572	1.04293
02130	3.698	235.181				1	1	1	1	1	1	1	1	1		1	1	1	1	1	1	1	1	1	1	1	1	1	1	1	1	1	1	1	1	zblank22052303_FDDAp.TXT_2	3.692	235.181	80500	70.2034:24;86.0785:34;86.0962:2464;86.2090:16;87.0895:32;87.0967:34;87.1057:307;169.0374:56;180.4178:44;232.2539:21;235.1810:3108;235.2161:18;236.1521:18;236.1814:218;236.1923:217;236.3168:17;237.1802:70;239.2541:16;254.0994:17;
02131	3.699	86.097				0.0102633	0.0115875	0.0123303	0.0101582	0.0116844	0.0118035	0.0103175	0.0104954	0.01108		0.0100105	0.0109793	0.0110406	0.00997858	0.0109623	0.0102606	0.0107395	0.0116349	0.0101094	0.00984512	0.00976881	0.0120593	0.0108485	0.0107353	0.0101803	0.011647	0.0115529	0.0123359	0.010816	0.976176
02138	3.72	149.028				0.00631202	0.00629755	0.00671583	0.00634888	0.00613678	0.0063188	0.00644039	0.00650271	0.00638412		0.00570073	0.00620301	0.00637989	0.00733719	0.00698236	0.00639689	0.00584303	0.00686832	0.00637637	0.00581096	0.00587068	0.00711045	0.00655893	0.00664311	0.00658493	0.00644903	0.00673247	0.00649942	0.00646376	1.01248
02140	3.722	223.062				0.00796576	0.00629755	0.00991256	0.006806	0.00752369	0.0063188	0.00686546	0.00953298	0.00765285		0.00570073	0.00620301	0.00636716	0.0124145	0.00698236	0.00639689	0.00627542	0.00686832	0.0057967	0.00624679	0.00587068	0.00711045	0.00655893	0.00664311	0.00658493	0.00644903	0.00673247	0.00649942	0.00676116	0.883483
02141	3.738	177.055				0.00800364	0.00629755	0.00869028	0.00657744	0.00773234	0.00635671	0.0074451	0.00923385	0.00754211		0.00570073	0.00620301	0.00682559	0.0121064	0.0078761	0.00639689	0.00898658	0.00810462	0.00632999	0.00651499	0.00716223	0.0105519	0.007569	0.0102437	0.00658493	0.00846113	0.00706909	0.00865722	0.00785245	1.04115
02142	3.738	476.31				0.00631202	0.00629755	0.00671583	0.00634888	0.00613678	0.0063188	0.00644039	0.00650271	0.00638412		0.00570073	0.00620301	0.00648176	0.00733719	0.00698236	0.00639689	0.0109031	0.00686832	0.0057967	0.00558747	0.00587068	0.00711045	0.00655893	0.00664311	0.00658493	0.00644903	0.00673247	0.00649942	0.00670592	1.05041
02147	3.752	161.132				0.00631202	0.00629755	0.00671583	0.00634888	0.00613678	0.0063188	0.00644039	0.00736107	0.00649141		0.00570073	0.00620301	0.00636716	0.00733719	0.00698236	0.00639689	0.00584303	0.00686832	0.0057967	0.00558747	0.00587068	0.00711045	0.00655893	0.00664311	0.00658493	0.00644903	0.00673247	0.00649942	0.00641844	0.988758
02148	3.754	193.042				0.00631202	0.00629755	0.00671583	0.00634888	0.00613678	0.0063188	0.00644039	0.00650271	0.00638412		0.00570073	0.00620301	0.00636716	0.00856984	0.00698236	0.00639689	0.00584303	0.00686832	0.0057967	0.00558747	0.00587068	0.00711045	0.00655893	0.00664311	0.00658493	0.00644903	0.00673247	0.00649942	0.00648692	1.0161
02149	3.754	201.163				0.0105411	0.00629755	0.0108125	0.00779643	0.00910698	0.0063188	0.00762543	0.0141369	0.00907945		0.00570073	0.00620301	0.00636716	0.00733719	0.00698236	0.00639689	0.00584303	0.00686832	0.0057967	0.00558747	0.00587068	0.00711045	0.00655893	0.00664311	0.00658493	0.00644903	0.00673247	0.00649942	0.00641844	0.706919	05_FDDAp.TXT_5	3.761	201.165	1142	122.1037:21;202.1606:44;
02150	3.754	255.197				0.00929129	0.00629755	0.0098857	0.00660284	0.00935245	0.0063188	0.00664649	0.0140068	0.00855024		0.00570073	0.00620301	0.00636716	0.00733719	0.00698236	0.00639689	0.00584303	0.00686832	0.0057967	0.00558747	0.00587068	0.00711045	0.00655893	0.00664311	0.00658493	0.00644903	0.00673247	0.00649942	0.00641844	0.750673	05_FDDAp.TXT_7	3.763	255.194	1035	69.0728:38;105.0708:26;201.1698:41;255.1811:21;
02153	3.755	441.105				0.00631202	0.00629755	0.00671583	0.00634888	0.00613678	0.0063188	0.00644039	0.00650271	0.00638412		0.00570073	0.00620301	0.00636716	0.00925953	0.00698236	0.00639689	0.00584303	0.00686832	0.0057967	0.00558747	0.00587068	0.00711045	0.00655893	0.00664311	0.00658493	0.00644903	0.00673247	0.00649942	0.00652523	1.0221	15_FDDAp.TXT_4	3.762	441.107	1152	137.0640:24;193.0431:111;288.1937:25;378.9867:65;441.0966:17;443.3036:55;443.3190:29;
02154	3.762	301.037				0.00631202	0.00629755	0.00671583	0.00634888	0.00613678	0.0063188	0.00644039	0.00650271	0.00638412		0.00570073	0.00620301	0.00636716	0.00733719	0.00698236	0.00639689	0.00584303	0.00686832	0.0057967	0.00588919	0.00587068	0.00711045	0.00655893	0.00664311	0.00658493	0.00644903	0.00673247	0.00649942	0.0064352	1.008
02155	3.762	551.102				0.00949327	0.00629755	0.00671583	0.00634888	0.00619814	0.0063188	0.00644039	0.00650271	0.00678945		0.00570073	0.00620301	0.00636716	0.00733719	0.00698236	0.00639689	0.00584303	0.00758263	0.0057967	0.00558747	0.00587068	0.00711045	0.00655893	0.0069354	0.00658493	0.00644903	0.00673247	0.00649942	0.00647436	0.953592
02156	3.762	713.156				0.018936	0.00845131	0.00671583	0.00634888	0.012114	0.00769629	0.00644039	0.0108725	0.00969691		0.00570073	0.00620301	0.00636716	0.00733719	0.00698236	0.00639689	0.00584303	0.0156323	0.0057967	0.00702903	0.00898214	0.00954223	0.0117011	0.0116919	0.00724342	0.00873199	0.012105	0.0077863	0.00839291	0.865525	29_FDDAp.TXT_5	3.764	713.153	1022	163.1114:40;303.0481:143;305.0573:33;
02162	3.79	490.194				0.00821824	0.0100257	0.0103021	0.0096884	0.00880014	0.00964248	0.00936433	0.0103133	0.00954433		0.00822046	0.0100117	0.0119066	0.0115781	0.0117443	0.0107468	0.0113121	0.0114426	0.0126484	0.0125271	0.013303	0.0140076	0.0133277	0.0118779	0.0134069	0.0121113	0.0101795	0.011179	0.0117517	1.23128	22_FDDAp.TXT_8	3.782	490.187	1680	186.9797:72;337.1475:17;490.1909:120;
02165	3.793	483.088				0.0390209	0.0579374	0.0550698	0.0610763	0.0581398	0.0613176	0.0581825	0.0624781	0.0566528		0.0456857	0.0485696	0.0696185	0.0573475	0.0588892	0.0588002	0.0756322	0.0625017	0.0653404	0.0625573	0.0647536	0.0884256	0.0615096	0.0689953	0.0657044	0.0788201	0.0588821	0.0747303	0.0648202	1.14417	30_FDDAp.TXT_4	3.783	483.091	5312	188.9823:18;308.1889:59;461.6628:16;479.6220:27;483.1032:488;483.4654:16;483.7147:25;485.1017:36;
02168	3.795	467.115		DNPPetunia048:3,3',4',5,7-Pentahydroxyflavanone; (2R,3R)-form, 4'-O-beta-D-Glucopyranoside		0.0243644	0.0352537	0.0357954	0.040836	0.0382321	0.0470624	0.0381787	0.0370004	0.0370904		0.0422082	0.0337568	0.0531275	0.0434068	0.0426203	0.0409401	0.0548778	0.0452348	0.0465591	0.0454149	0.0520377	0.0543239	0.0446794	0.0420509	0.046674	0.0475036	0.0410815	0.0432991	0.0455442	1.22793	12_FDDAp.TXT_7	3.806	467.115	2549	266.0576:21;266.5675:30;382.1083:18;423.1188:56;467.1191:381;
02170	3.796	445.135				0.0112985	0.0150259	0.013257	0.0205196	0.0147651	0.0210669	0.0184711	0.0163348	0.0163424		0.0189264	0.0182369	0.0196363	0.0136472	0.0166599	0.0186022	0.0150984	0.0120608	0.022897	0.017757	0.0205004	0.0191271	0.0274032	0.0126219	0.020861	0.0168449	0.0207495	0.0152346	0.0181591	1.11117	23_FDDAp.TXT_7	3.812	445.136	1851	127.0389:23;147.0230:16;155.0756:55;197.0787:202;197.0879:484;198.0846:16;221.0880:125;240.0923:71;1446.8547:81;
02171	3.796	462.161				0.0117908	0.0154038	0.0148823	0.022437	0.0159188	0.021585	0.0224899	0.0169071	0.0176768		0.0225635	0.0221696	0.0227435	0.0182843	0.0204583	0.0206875	0.018686	0.013091	0.019303	0.0181816	0.0241872	0.0223837	0.0332538	0.0150134	0.0242984	0.017593	0.0212477	0.0171065	0.0206251	1.16679	25_FDDAp.TXT_8	3.809	462.162	2511	115.0878:106;155.0696:102;171.0249:25;197.0841:126;197.0908:43;198.0816:17;198.0993:52;201.0083:29;209.9271:34;236.1294:266;264.1425:30;295.0447:38;444.9822:17;461.1015:106;
02175	3.797	263.139				0.0120938	0.0105547	0.0100334	0.012101	0.0108498	0.0121195	0.0108199	0.0116919	0.011283		0.009315	0.00620301	0.00834097	0.00733719	0.00856038	0.00969768	0.00584303	0.00686832	0.0119064	0.00834767	0.0106142	0.00711045	0.00834295	0.00677597	0.0065981	0.00644903	0.00836172	0.00652541	0.00795542	0.70508
02179	3.797	459.211				0.0462166	0.0455187	0.0429007	0.0448231	0.0400609	0.0469992	0.0421846	0.0465464	0.0444063		0.0350709	0.0271072	0.0326126	0.0230241	0.0310855	0.0421811	0.0210232	0.019245	0.043139	0.0292001	0.0361869	0.0241329	0.031614	0.0261074	0.0274591	0.0246869	0.0291246	0.022696	0.0292054	0.657686	07_FDDAp.TXT_8	3.792	459.208	1642	115.0974:60;127.0371:20;197.0787:306;197.0898:136;205.1084:75;305.0983:22;459.1809:20;459.2193:37;460.2216:44;
02182	3.797	747.106				0.00631202	0.00629755	0.00671583	0.00785992	0.00613678	0.0063188	0.00644039	0.00684085	0.00661527		0.00743376	0.00620301	0.0090541	0.00733719	0.00698236	0.00639689	0.00642734	0.00686832	0.00803422	0.00734193	0.00913478	0.00711045	0.00851349	0.00664311	0.00790191	0.00644903	0.00673247	0.00649942	0.00728132	1.10068
02183	3.798	140.048				0.0202616	0.0276462	0.0273066	0.0342205	0.0264127	0.0307093	0.0290591	0.0307578	0.0282967		0.0310918	0.021512	0.0321923	0.0187832	0.0267145	0.0284406	0.0237344	0.018201	0.0362989	0.0277585	0.0346135	0.0299208	0.0332538	0.0229851	0.0299219	0.0274471	0.0257046	0.0259977	0.0274762	0.971003	21_FDDAp.TXT_10	3.795	140.047	1761	140.0535:107;
02184	3.798	155.07				0.107632	0.151116	0.14576	0.179458	0.131131	0.164718	0.160353	0.157405	0.149697		0.15156	0.120723	0.186036	0.108502	0.150568	0.155048	0.120109	0.103986	0.187651	0.134501	0.188954	0.166129	0.186719	0.122472	0.165532	0.143052	0.141772	0.134408	0.148207	0.990048	12_FDDAp.TXT_4	3.802	155.071	9386	72.9377:16;95.0525:59;97.0253:18;97.0370:65;123.0473:26;125.0254:20;140.0460:590;140.0608:43;141.0540:39;155.0652:30;155.0722:29;
02185	3.798	197.081				0.422514	0.554587	0.547232	0.676537	0.529101	0.633661	0.627977	0.596481	0.573511		0.620719	0.528137	0.699941	0.454099	0.576534	0.594437	0.488197	0.428006	0.726222	0.545381	0.716834	0.637097	0.786166	0.481067	0.651657	0.554359	0.595392	0.522826	0.589282	1.0275	21_FDDAp.TXT_2	3.785	197.081	43192	91.6692:16;95.0569:99;109.1286:22;125.0242:23;140.0473:97;151.3939:35;152.2034:16;155.0715:777;155.0829:412;156.0799:78;157.5179:27;181.0463:53;197.0683:64;197.0822:388;201.8485:17;459.2210:33;477.2212:26;477.2348:19;713.1370:18;729.1802:23;781.5610:24;784.1605:22;911.2112:20;1442.2100:16;
02188	3.798	477.223				0.289456	0.270064	0.263825	0.279135	0.2534	0.277976	0.258904	0.283895	0.272082		0.222922	0.176091	0.199152	0.141182	0.198132	0.255006	0.122295	0.118121	0.255159	0.180531	0.221536	0.152505	0.211683	0.163739	0.173355	0.157382	0.17495	0.144118	0.181548	0.667254	21_FDDAp.TXT_3	3.799	477.223	14883	98.0575:135;115.0725:39;115.0880:1042;115.2657:16;120.0873:29;127.0876:36;152.0653:62;153.0449:24;165.0807:66;166.0546:26;166.0852:21;169.0403:68;169.2717:17;178.0616:25;190.0833:20;192.0678:38;194.1012:41;197.0832:37;213.0390:61;236.1355:48;263.0901:154;263.1331:183;263.1484:136;264.1468:54;265.1439:17;269.5598:16;281.1215:277;372.9811:16;459.1743:52;459.2197:368;460.2177:145;461.1899:49;462.131…
02192	3.798	906.293				0.00631202	0.00629755	0.00671583	0.00634888	0.00613678	0.006521	0.0079088	0.00650271	0.00659295		0.00758198	0.0092673	0.00636716	0.00733719	0.00698236	0.00639689	0.00584303	0.00686832	0.00668939	0.00558747	0.00596461	0.0080917	0.0159907	0.00664311	0.00927158	0.00644903	0.00754036	0.00649942	0.00752064	1.14071	25_FDDAp.TXT_11	3.812	906.288	1319	194.4669:16;197.0903:27;198.0816:61;262.3665:16;445.1290:22;462.1052:18;462.1639:27;686.1638:20;906.3289:19;927.2269:30;
02194	3.799	127.039				0.00631202	0.00629755	0.00671583	0.00813927	0.00613678	0.00706441	0.00730341	0.00650271	0.006809		0.00613399	0.00620301	0.00744957	0.00733719	0.00698236	0.00639689	0.00584303	0.00686832	0.00755889	0.00585566	0.00831288	0.00711045	0.00827736	0.00664311	0.00707221	0.00644903	0.00735185	0.00649942	0.00690807	1.01455
02198	3.799	498.044				0.0116267	0.0133508	0.0158091	0.0156817	0.0145687	0.0151398	0.0172603	0.0135907	0.0146285		0.0155744	0.0152098	0.0172168	0.0157163	0.0149702	0.016376	0.0138129	0.0147257	0.0163351	0.0163154	0.0167432	0.0148466	0.0175386	0.0151064	0.0174896	0.0133495	0.0152154	0.0148187	0.0156311	1.06854	27_FDDAp.TXT_8	3.819	498.049	1309	139.9533:25;169.0495:20;186.9552:36;208.9911:19;216.9780:64;244.1181:56;252.9789:23;273.0612:20;286.9788:23;310.0059:23;332.0021:36;338.9693:17;354.0149:186;397.0491:20;481.0400:16;498.0446:35;
02201	3.799	927.209				0.00631202	0.00629755	0.00671583	0.00702187	0.00613678	0.0063188	0.00696851	0.00650271	0.00653426		0.00570073	0.00620301	0.00636716	0.00733719	0.00698236	0.00639689	0.00584303	0.00686832	0.00661983	0.00558747	0.00587068	0.00711045	0.00655893	0.00664311	0.00658493	0.00644903	0.00673247	0.00649942	0.00646417	0.989274
02205	3.8	115.093				0.00771328	0.0074311	0.00676955	0.00718694	0.00663999	0.00938973	0.00766407	0.00741309	0.00752597		0.00629361	0.00620301	0.00636716	0.00733719	0.00698236	0.00639689	0.00584303	0.00686832	0.00726906	0.00558747	0.00716223	0.00711045	0.00655893	0.00664311	0.00658493	0.00644903	0.00673247	0.00649942	0.00660493	0.877618
02206	3.8	196.073				0.0077764	0.00861504	0.00766947	0.00849481	0.00768324	0.00788586	0.00825659	0.00798533	0.00804584		0.00766179	0.00620301	0.00860839	0.00760133	0.00939826	0.00861021	0.00775955	0.00752768	0.00926312	0.0100016	0.00884125	0.00807748	0.00868402	0.00783886	0.0104042	0.00770015	0.00871181	0.00675939	0.008314	1.03333
02225	3.809	417.198				0.00631202	0.00629755	0.00671583	0.00750438	0.00613678	0.0063188	0.00644039	0.00650271	0.00652856		0.00637342	0.00620301	0.00873574	0.00733719	0.00698236	0.00639689	0.00584303	0.00686832	0.0057967	0.00558747	0.00587068	0.00711045	0.00655893	0.00664311	0.00658493	0.00644903	0.00673247	0.00649942	0.0065874	1.00901
02230	3.811	219.15				0.0891383	0.0869439	0.09836	0.0825101	0.049622	0.0481998	0.108894	0.0830136	0.0808352		0.0546244	0.046535	0.0580175	0.0223637	0.0430672	0.0778629	0.0198313	0.0258386	0.0550107	0.0325749	0.039087	0.0267495	0.0614834	0.0618606	0.0294741	0.024674	0.0418759	0.0402314	0.0422868	0.523123	08_FDDAp.TXT_5	3.825	219.149	5334	103.0568:17;103.0611:44;105.0729:43;131.0490:132;131.0551:222;131.2420:17;163.1491:16;175.1561:40;202.1274:29;203.1295:363;203.2577:16;203.3629:17;203.3863:16;219.1478:52;220.1559:19;221.1521:18;221.1644:68;222.0943:34;
02231	3.811	485.096				0.00631202	0.00629755	0.00671583	0.00634888	0.00613678	0.0063188	0.00644039	0.00650271	0.00638412		0.00570073	0.00620301	0.00636716	0.00733719	0.00698236	0.00639689	0.00749077	0.00686832	0.0057967	0.00690611	0.00587068	0.00711045	0.00655893	0.00664311	0.00658493	0.0066425	0.00673247	0.00649942	0.00659398	1.03287
02233	3.812	202.122				0.0154266	0.0145599	0.0169507	0.0149199	0.0076096	0.00710233	0.0184195	0.0133956	0.013548		0.00898436	0.00663722	0.00992003	0.00733719	0.00758285	0.0117703	0.00584303	0.00686832	0.00910082	0.00593389	0.00594113	0.00711045	0.00937926	0.00939335	0.00658493	0.00644903	0.00673247	0.00649942	0.00767045	0.566167	01_FDDAp.TXT_9	3.829	202.123	1391	105.0729:26;119.0818:16;131.0540:24;202.1212:36;202.1341:46;
02234	3.813	434.2				0.00631202	0.00629755	0.00671583	0.00634888	0.00644362	0.0063188	0.00644039	0.00650271	0.00642247		0.00570073	0.00661241	0.00636716	0.00749861	0.00698236	0.00639689	0.00906839	0.00686832	0.0057967	0.00792303	0.00617596	0.00711045	0.00655893	0.00798501	0.00658493	0.00880938	0.00673247	0.0067204	0.00699401	1.08899	18_FDDAp.TXT_9	3.842	434.203	1012	249.1135:31;272.0626:31;399.1182:17;435.1619:21;437.1422:25;
02236	3.819	287.055				0.0125357	0.00830017	0.00817988	0.00634888	0.0110953	0.0063188	0.00644039	0.0153334	0.00931906		0.00570073	0.00620301	0.00636716	0.00733719	0.00870002	0.00639689	0.0071285	0.0119921	0.00723428	0.0102362	0.00653994	0.00959911	0.00655893	0.0160896	0.00658493	0.0102282	0.00815975	0.00912518	0.00834343	0.895308
02243	3.84	235.175				0.0236069	0.0174568	0.0231024	0.0194403	0.0210246	0.0183498	0.0220133	0.0220182	0.0208765		0.0143773	0.0167729	0.0167456	0.0207936	0.019397	0.0146233	0.0173538	0.0226105	0.0152105	0.0188633	0.0175533	0.0190276	0.018142	0.0203412	0.0140654	0.0180444	0.015727	0.0157676	0.0175231	0.83937	18_FDDAp.TXT_7	3.839	235.178	1521	86.0946:199;133.9098:26;153.0923:26;171.1157:24;232.2994:16;
02244	3.841	187.147				0.00801626	0.00629755	0.00671583	0.00634888	0.00613678	0.0063188	0.00644039	0.00730905	0.00669794		0.00570073	0.00620301	0.00636716	0.00733719	0.00698236	0.00639689	0.00584303	0.00686832	0.0057967	0.00558747	0.00587068	0.00711045	0.00655893	0.00664311	0.00658493	0.00644903	0.00673247	0.00649942	0.00641844	0.95827
02247	3.844	233.154				0.0196556	0.00629755	0.0165344	0.00643777	0.0124454	0.0063188	0.00703291	0.0209647	0.0119609		0.00570073	0.00620301	0.00636716	0.00733719	0.00698236	0.00639689	0.00584303	0.00686832	0.0057967	0.00558747	0.00587068	0.00711045	0.00655893	0.00664311	0.00658493	0.00644903	0.00673247	0.00649942	0.00641844	0.536619	05_FDDAp.TXT_7	3.846	233.154	1100	86.0972:58;98.9781:43;105.0708:19;233.1565:164;235.1794:104;236.1835:27;
02248	3.844	251.165				0.0273184	0.00629755	0.0213563	0.0096757	0.0170111	0.0063188	0.0106782	0.023943	0.0153249		0.00570073	0.00620301	0.00636716	0.00751328	0.00698236	0.00639689	0.00584303	0.00686832	0.0057967	0.00699551	0.00587068	0.00711045	0.00655893	0.00664311	0.00658493	0.00644903	0.00673247	0.00649942	0.00650644	0.424567	03_FDDAp.TXT_8	3.841	251.165	1272	105.0699:53;106.3052:55;108.3794:35;119.0910:55;137.0914:16;143.0831:30;145.0968:29;147.1124:19;167.1031:24;175.1108:24;180.1067:33;205.1586:121;215.1516:33;233.1648:31;234.1525:32;
02249	3.846	205.159				0.0121191	0.00629755	0.0104767	0.00634888	0.00689774	0.0063188	0.00644039	0.0116138	0.00831412		0.00570073	0.00620301	0.00636716	0.00733719	0.00698236	0.00639689	0.00584303	0.00686832	0.0057967	0.00558747	0.00587068	0.00711045	0.00655893	0.00664311	0.00658493	0.00644903	0.00673247	0.00649942	0.00641844	0.771992
02251	3.848	253.18				0.00763754	0.00629755	0.00875744	0.00634888	0.00911925	0.0063188	0.00702003	0.0110286	0.00781601		0.00570073	0.00620301	0.00636716	0.00733719	0.00698236	0.00639689	0.00639228	0.00686832	0.0057967	0.00558747	0.00587068	0.00711045	0.00655893	0.00697526	0.00658493	0.00644903	0.00673247	0.00649942	0.0064674	0.827456
02254	3.863	875.188		DNPPetunia101:Quercetin 3-glycosides; Diglycosides, 3-O-[3,4-Dihydroxycinnamoyl-(->2)-beta-D-glucopyranosyl-(1->2)-6-O-malonyl-beta-D-glucopyranoside]		0.0123589	0.00629755	0.00671583	0.00634888	0.00613678	0.0063188	0.00644039	0.00945494	0.00750901		0.00570073	0.00620301	0.00636716	0.00733719	0.00698236	0.00639689	0.00584303	0.00820077	0.0057967	0.00623561	0.00587068	0.00711045	0.00655893	0.00943321	0.00658493	0.00644903	0.00673247	0.00649942	0.00668348	0.890061	08_FDDAp.TXT_6	3.87	875.186	1041	134.0425:72;163.0314:19;163.0445:30;303.0621:29;325.0807:74;326.0876:27;331.4325:16;387.7510:23;551.1130:21;553.1127:36;573.1555:20;873.1511:20;875.1110:31;
02255	3.864	163.038				0.0217133	0.0141821	0.00972452	0.00770755	0.0130591	0.0120942	0.0103948	0.0177524	0.0133285		0.00579195	0.00753046	0.0064945	0.00877528	0.00969152	0.00639689	0.00837891	0.0213742	0.00994713	0.0131082	0.0145358	0.0155861	0.0117798	0.0232509	0.0112734	0.0132463	0.0124416	0.0124399	0.0117802	0.883833	26_FDDAp.TXT_4	3.867	163.036	1019	89.0399:45;117.0337:33;130.0407:27;135.0458:36;145.0284:109;163.0331:57;163.0408:22;164.0464:64;
02256	3.864	303.048				0.00786477	0.00629755	0.00671583	0.00634888	0.00613678	0.0063188	0.00644039	0.00650271	0.00657821		0.00570073	0.00620301	0.00636716	0.00733719	0.00698236	0.00639689	0.00584303	0.00741779	0.0057967	0.00583331	0.00587068	0.00711045	0.00655893	0.00783886	0.00658493	0.00644903	0.00673247	0.00649942	0.00652905	0.992527
02257	3.865	325.091				0.0405105	0.0176079	0.0128407	0.00791071	0.0219942	0.0175536	0.0138984	0.0356479	0.0209955		0.00570073	0.00627745	0.00636716	0.00927421	0.0110042	0.00639689	0.00627542	0.0334762	0.0128687	0.0228192	0.0231774	0.022853	0.018811	0.0413334	0.0147107	0.0183024	0.0257315	0.0170025	0.016799	0.800124	20_FDDAp.TXT_2	3.862	325.092	2206	145.0252:22;163.0372:319;163.0524:71;164.0345:27;325.0721:16;328.6535:39;
02259	3.867	307.079				0.00680435	0.00629755	0.00671583	0.00634888	0.00613678	0.0063188	0.00644039	0.00650271	0.00644566		0.00570073	0.00620301	0.00636716	0.00733719	0.00698236	0.00639689	0.00584303	0.00686832	0.0057967	0.00558747	0.00587068	0.00711045	0.00655893	0.00685569	0.00658493	0.00644903	0.00673247	0.00649942	0.00643025	0.997609
02260	3.867	551.105				0.0115131	0.00629755	0.00671583	0.00634888	0.00883696	0.00729189	0.00644039	0.0137467	0.00839892		0.00570073	0.00620301	0.00636716	0.00733719	0.00698236	0.00639689	0.00584303	0.0130635	0.00658505	0.014248	0.0106846	0.00819124	0.00686064	0.0150533	0.00658493	0.00751957	0.00799817	0.00649942	0.00822883	0.979748	23_FDDAp.TXT_4	3.876	551.102	1203	99.0410:16;110.0325:27;127.0297:44;177.0582:58;303.0515:211;304.0565:78;518.1589:36;552.1160:58;790.2536:16;
02262	3.87	301.029				0.00631202	0.00629755	0.00671583	0.00634888	0.00613678	0.0063188	0.00644039	0.00650271	0.00638412		0.00570073	0.00620301	0.00636716	0.00733719	0.00698236	0.00639689	0.00584303	0.00686832	0.0057967	0.00635854	0.00587068	0.00711045	0.00655893	0.00664311	0.00658493	0.00644903	0.00673247	0.00649942	0.00646127	1.01209
02263	3.87	873.178				0.00631202	0.00629755	0.00671583	0.00634888	0.00613678	0.0063188	0.00644039	0.00650271	0.00638412		0.00570073	0.00620301	0.00636716	0.00733719	0.00698236	0.00639689	0.00584303	0.00686832	0.0057967	0.00635854	0.00587068	0.00711045	0.00655893	0.00664311	0.00658493	0.00644903	0.00673247	0.00649942	0.00646127	1.01209
02264	3.872	520.331				0.00631202	0.00629755	0.00671583	0.00634888	0.00613678	0.0063188	0.00644039	0.00650271	0.00638412		0.00570073	0.00620301	0.00636716	0.00733719	0.00698236	0.00639689	0.00728042	0.00686832	0.0057967	0.00558747	0.00587068	0.00711045	0.00655893	0.00664311	0.00658493	0.00644903	0.00673247	0.00649942	0.00649829	1.01788
02268	3.901	161.061				0.00631202	0.00629755	0.00671583	0.00634888	0.00613678	0.0063188	0.00644039	0.00650271	0.00638412		0.00570073	0.00620301	0.00636716	0.00733719	0.0076806	0.00642248	0.00584303	0.00686832	0.00753571	0.00651499	0.00810154	0.00820546	0.00943173	0.00664311	0.00658493	0.00714553	0.0069883	0.00759132	0.00706473	1.10661
02269	3.901	339.105				0.00631202	0.00629755	0.00671583	0.00634888	0.00613678	0.0063188	0.00644039	0.00650271	0.00638412		0.00570073	0.00620301	0.00636716	0.00733719	0.00698236	0.00639689	0.00584303	0.00686832	0.0057967	0.00558747	0.00587068	0.00711045	0.00655893	0.00680254	0.00658493	0.00644903	0.00673247	0.00649942	0.00642729	1.00676
02270	3.902	177.055				0.00785215	0.00629755	0.0100603	0.00896462	0.00942609	0.0119804	0.00933857	0.0131615	0.00963515		0.00838008	0.0101481	0.00960167	0.0187098	0.0130989	0.0105677	0.0165592	0.0133795	0.0106659	0.00898465	0.0110134	0.0160981	0.0133802	0.0201419	0.0120504	0.0144587	0.00970821	0.0145717	0.0128621	1.33492	25_FDDAp.TXT_3	3.919	177.056	1244	86.0924:176;96.9584:25;145.0294:71;177.0530:17;177.0882:22;1167.4575:19;
02272	3.902	357.133				0.00631202	0.00629755	0.00671583	0.00634888	0.00613678	0.0063188	0.00644039	0.00650271	0.00638412		0.00570073	0.00620301	0.00636716	0.00733719	0.00698236	0.00639689	0.00608844	0.00686832	0.00595901	0.00558747	0.00752621	0.00711045	0.00763459	0.00714798	0.00658493	0.0073519	0.00673247	0.00694138	0.00669558	1.04879
02274	3.902	593.166				0.00631202	0.00629755	0.00671583	0.00634888	0.00613678	0.0063188	0.00644039	0.00650271	0.00638412		0.00570073	0.00620301	0.00636716	0.00733719	0.00698236	0.00639689	0.00584303	0.00686832	0.0057967	0.00558747	0.00587068	0.00711045	0.00655893	0.00664311	0.00658493	0.00749378	0.00673247	0.00677239	0.00649164	1.01684
02282	3.922	202.089				0.00631202	0.00629755	0.00671583	0.00634888	0.00613678	0.0063188	0.00644039	0.00650271	0.00638412		0.00570073	0.00668685	0.00892675	0.00889267	0.0076387	0.00639689	0.00732716	0.00686832	0.00608653	0.00558747	0.00587068	0.00711045	0.00655893	0.00664311	0.00658493	0.00644903	0.00673247	0.00649942	0.00680895	1.06654
02286	3.95	163.147				0.0081425	0.00629755	0.0114035	0.00634888	0.00892287	0.0063188	0.00644039	0.0138508	0.00846566		0.00570073	0.00620301	0.00636716	0.00733719	0.00698236	0.00639689	0.00584303	0.00686832	0.0057967	0.00558747	0.00587068	0.00711045	0.00655893	0.00664311	0.00658493	0.00644903	0.00673247	0.00649942	0.00641844	0.758174	08_FDDAp.TXT_4	3.961	163.148	1424	81.0659:20;81.0731:56;103.0530:68;108.0877:56;163.0709:16;
02287	3.95	203.18				0.0168657	0.00775858	0.0207788	0.0147929	0.0200918	0.011159	0.0105365	0.0260108	0.0159993		0.00570073	0.00620301	0.00636716	0.00733719	0.00698236	0.00639689	0.00584303	0.00686832	0.0057967	0.00622444	0.00587068	0.00711045	0.00655893	0.00821088	0.00658493	0.00644903	0.00673247	0.00649942	0.00654092	0.408827	03_FDDAp.TXT_3	3.95	203.18	1656	105.0651:16;121.0969:39;203.1801:128;204.1855:45;
02288	3.95	239.2				0.00946802	0.00629755	0.0110945	0.00713615	0.0112303	0.0063188	0.00651768	0.0135256	0.00894858		0.00570073	0.00620301	0.00636716	0.00733719	0.00698236	0.00639689	0.00584303	0.00686832	0.0057967	0.00558747	0.00587068	0.00711045	0.00655893	0.00664311	0.00658493	0.00644903	0.00673247	0.00649942	0.00641844	0.717257	08_FDDAp.TXT_4	3.953	239.202	1138	67.0555:49;93.0722:27;95.0861:20;97.0624:19;109.0998:24;121.1042:22;133.0980:19;151.1429:36;175.1465:30;221.1882:67;
02290	3.952	221.19				0.0277729	0.0103028	0.0319002	0.0233385	0.0267563	0.0154431	0.0171314	0.0398356	0.0240601		0.00570073	0.00620301	0.00636716	0.0101547	0.00698236	0.00639689	0.00584303	0.00796725	0.0057967	0.00910757	0.00587068	0.0100115	0.00655893	0.0119974	0.00658493	0.00647483	0.00673247	0.00649942	0.00729164	0.303059	05_FDDAp.TXT_2	3.936	221.187	1057	119.0833:41;123.1220:18;137.0188:42;147.3201:17;174.9715:26;221.1857:30;222.1908:176;223.1437:17;
02293	3.958	443.221				0.00631202	0.00629755	0.0074277	0.0102852	0.00698365	0.00673584	0.0074451	0.00651572	0.00725034		0.00570073	0.00620301	0.00854472	0.00733719	0.00698236	0.00639689	0.00584303	0.00686832	0.00697922	0.00558747	0.00587068	0.00711045	0.00655893	0.00664311	0.00658493	0.00644903	0.00673247	0.00649942	0.00660511	0.911006	04_FDDAp.TXT_5	3.963	443.22	1187	109.0610:30;126.9452:16;272.1630:25;337.1090:17;439.1854:17;443.2162:26;
02295	3.963	163.074				0.00631202	0.00715401	0.00671583	0.00634888	0.00613678	0.0063188	0.00644039	0.00650271	0.00649118		0.00570073	0.00620301	0.00636716	0.00733719	0.00698236	0.00639689	0.00584303	0.00686832	0.0057967	0.00558747	0.00587068	0.00711045	0.00655893	0.00664311	0.00658493	0.00644903	0.00673247	0.00649942	0.00641844	0.988794
02297	3.964	131.048				0.00631202	0.0122172	0.00671583	0.0105138	0.00741323	0.0108304	0.00644039	0.00650271	0.0083682		0.00574634	0.00620301	0.00986909	0.00733719	0.00727562	0.00639689	0.00641565	0.00686832	0.0078951	0.00558747	0.00587068	0.00711045	0.00936615	0.00664311	0.00699319	0.00684887	0.0080251	0.00649942	0.00705287	0.842818	14_FDDAp.TXT_2	3.971	131.049	1104	80.5564:16;113.9605:46;
02309	4.002	199.147				0.0155276	0.00629755	0.017985	0.0101201	0.0125436	0.00854301	0.00837251	0.0194821	0.0123589		0.00570073	0.00620301	0.00636716	0.00733719	0.00698236	0.00639689	0.00584303	0.00686832	0.0057967	0.00558747	0.00587068	0.00711045	0.00655893	0.00682911	0.00658493	0.00644903	0.00673247	0.00649942	0.00642877	0.520172	08_FDDAp.TXT_6	3.998	199.146	1090	81.0753:33;117.0669:16;141.0658:18;157.0870:53;199.1481:16;200.1523:45;200.1650:114;
02313	4.003	217.16				0.0284419	0.0104287	0.0286229	0.0174848	0.0249521	0.0132821	0.017608	0.0351667	0.0219984		0.00570073	0.00650076	0.00636716	0.0118275	0.0076806	0.00692143	0.00791147	0.0103986	0.0057967	0.00952104	0.00587068	0.0108221	0.00655893	0.012489	0.00671662	0.00880938	0.00673247	0.00734434	0.00799831	0.363586	08_FDDAp.TXT_2	4.01	217.158	2316	79.0569:30;129.0760:43;143.0846:246;149.1278:22;217.1597:27;217.1694:32;225.5837:26;
02314	4.005	221.19				0.0175853	0.0071792	0.0237337	0.0178658	0.0195395	0.0143942	0.013293	0.024086	0.0172096		0.00570073	0.00620301	0.00636716	0.00967041	0.00801575	0.00639689	0.00584303	0.00737658	0.0057967	0.00871645	0.00587068	0.00903028	0.00655893	0.0108415	0.00658493	0.00679728	0.00673247	0.00649942	0.00716679	0.416442	05_FDDAp.TXT_5	4.019	221.188	1056	93.0626:155;95.0855:25;117.9493:16;121.1013:22;161.1387:20;163.1462:21;221.1766:17;221.1872:44;
02315	4.005	239.205				0.00631202	0.00629755	0.00811272	0.00634888	0.0071923	0.0063188	0.00644039	0.0081544	0.00689713		0.00570073	0.00620301	0.00636716	0.00733719	0.00698236	0.00639689	0.00584303	0.00686832	0.0057967	0.00558747	0.00587068	0.00711045	0.00655893	0.00664311	0.00658493	0.00644903	0.00673247	0.00649942	0.00641844	0.930595
02319	4.006	453.192				0.00699371	0.00629755	0.00839478	0.00634888	0.00613678	0.0063188	0.00644039	0.00894773	0.00698483		0.00570073	0.00620301	0.00636716	0.00733719	0.00698236	0.00639689	0.00584303	0.00686832	0.0057967	0.00558747	0.00587068	0.00711045	0.00655893	0.00664311	0.00658493	0.00644903	0.00673247	0.00649942	0.00641844	0.918911	30_FDDAp.TXT_3	4.003	453.187	1144	453.1860:17;
02321	4.008	203.179				0.0122706	0.00629755	0.0150972	0.0122026	0.0131327	0.00928863	0.00743221	0.0160487	0.0114713		0.00570073	0.00620301	0.00636716	0.00733719	0.00698236	0.00639689	0.00584303	0.00686832	0.0057967	0.00625796	0.00587068	0.00711045	0.00655893	0.00681583	0.00658493	0.00644903	0.00673247	0.00649942	0.00646528	0.563607	08_FDDAp.TXT_4	4.022	203.178	1296	203.1821:285;
02323	4.012	182.084				0.00631202	0.00629755	0.00671583	0.00634888	0.00613678	0.00683694	0.00644039	0.00650271	0.00644889		0.00570073	0.00620301	0.00636716	0.00733719	0.00698236	0.00639689	0.00584303	0.00686832	0.0057967	0.00558747	0.00587068	0.00711045	0.00655893	0.00664311	0.00658493	0.00644903	0.00673247	0.00649942	0.00641844	0.995278
02326	4.022	496.163				0.00994774	0.0069273	0.00950961	0.00652665	0.00942609	0.00906115	0.00807625	0.00944194	0.00861459		0.0115041	0.0118602	0.00859566	0.0125319	0.00857434	0.0116679	0.0114757	0.00769252	0.0105036	0.00708491	0.0140544	0.0110496	0.0110715	0.0115059	0.0100881	0.0126014	0.0118895	0.0117249	0.0108598	1.26063	15_FDDAp.TXT_3	4.019	496.163	1005	103.0556:18;133.0609:192;136.0402:33;161.0536:53;167.0726:47;325.1137:21;327.1006:17;496.0927:26;496.1749:28;
02327	4.023	161.058				0.00631202	0.00629755	0.00671583	0.00634888	0.00613678	0.0064199	0.00644039	0.00677583	0.0064309		0.00579195	0.00632707	0.00636716	0.00733719	0.00698236	0.0067935	0.00675455	0.00686832	0.00663142	0.00558747	0.00812502	0.00729533	0.00776577	0.00725427	0.00723025	0.00742929	0.00673247	0.00659041	0.00688132	1.07004
02337	4.094	486.161				0.00868533	0.00629755	0.00671583	0.00650126	0.00646816	0.0063188	0.00644039	0.00937691	0.00710053		0.00570073	0.00620301	0.00636716	0.00733719	0.00698236	0.00639689	0.00584303	0.00686832	0.0057967	0.00668261	0.00587068	0.00711045	0.00655893	0.00664311	0.00658493	0.00644903	0.00673247	0.00649942	0.00647928	0.912506	08_FDDAp.TXT_5	4.101	486.153	1377	133.0945:30;175.1142:20;176.0740:86;177.7340:17;304.0832:16;366.0640:18;384.1324:23;422.1448:53;485.1636:16;
02340	4.096	189.164				0.021322	0.00629755	0.0224174	0.0134469	0.0157101	0.00928863	0.0111419	0.0207697	0.0150493		0.00570073	0.00620301	0.00636716	0.0105362	0.00698236	0.00639689	0.00584303	0.00686832	0.0057967	0.00893995	0.00587068	0.00733799	0.00655893	0.00858289	0.00658493	0.00644903	0.00673247	0.00649942	0.00690282	0.458681	08_FDDAp.TXT_7	4.103	189.164	1553	67.0524:22;98.0347:27;105.0647:39;133.1035:43;135.1140:45;145.0146:21;148.8992:20;189.1660:91;
02341	4.096	253.181				0.0537657	0.0101013	0.0538206	0.0327221	0.0431415	0.0229751	0.026251	0.0572369	0.0375018		0.00570073	0.0114508	0.00636716	0.025372	0.0156964	0.00639689	0.0126443	0.0208797	0.00907763	0.0233221	0.00656342	0.0182881	0.00655893	0.0213908	0.00858674	0.0126143	0.00673247	0.01101	0.0127029	0.338728	03_FDDAp.TXT_3	4.09	253.178	3666	79.0515:26;105.0730:54;106.0490:24;119.0795:17;133.1105:42;135.1149:30;147.1239:51;149.1321:16;161.0957:20;179.2410:24;189.1694:354;189.3940:18;190.1684:24;217.1633:26;235.1619:16;236.1798:23;253.1789:36;283.5958:52;
02344	4.098	235.169				0.0452319	0.0121795	0.0519402	0.0304239	0.0375325	0.0215471	0.0228119	0.0516315	0.0341623		0.00570073	0.0112895	0.00636716	0.0210871	0.014635	0.00790655	0.0122821	0.0200967	0.0104225	0.0203384	0.00717397	0.0189707	0.00773953	0.0207796	0.00969301	0.0131302	0.00673247	0.0104511	0.0124887	0.365569	07_FDDAp.TXT_3	4.094	235.168	1563	93.0712:27;95.0850:23;119.0969:268;149.1181:21;180.1313:75;
02345	4.099	207.175				0.0169036	0.00629755	0.0170045	0.0107423	0.0155138	0.00773421	0.0109358	0.0186888	0.0129776		0.00570073	0.00620301	0.00636716	0.00930355	0.00698236	0.00639689	0.00584303	0.00686832	0.0057967	0.00615739	0.00587068	0.00779306	0.00655893	0.00752	0.00658493	0.00644903	0.00673247	0.00649942	0.00664598	0.512113	08_FDDAp.TXT_5	4.112	207.174	1176	103.0526:28;149.1335:26;160.1212:18;161.1313:40;162.8410:17;190.1702:105;
02347	4.101	237.186				0.0162093	0.00695249	0.018079	0.0137644	0.015121	0.0102364	0.0111548	0.0205226	0.014005		0.00570073	0.00620301	0.00636716	0.00886332	0.00698236	0.00639689	0.00584303	0.00729416	0.0057967	0.00623561	0.00587068	0.00777884	0.00655893	0.00916749	0.00658493	0.00644903	0.00673247	0.00649942	0.00674026	0.481276	04_FDDAp.TXT_2	4.15	237.182	1124	110.0697:17;160.1228:42;207.1763:34;213.9751:26;237.1825:25;373.1582:52;661.2455:16;1239.2400:17;
02349	4.105	496.159				0.0064635	0.00629755	0.00671583	0.00634888	0.00613678	0.0063188	0.00644039	0.00650271	0.00640305		0.00570073	0.00681091	0.00636716	0.00733719	0.00698236	0.00639689	0.00682466	0.00686832	0.0057967	0.00614621	0.00587068	0.00711045	0.00655893	0.00664311	0.00658493	0.00662961	0.0069479	0.0066944	0.00657062	1.02617
02350	4.11	201.165				0.00969526	0.00629755	0.0098857	0.00678061	0.00806372	0.0063188	0.00644039	0.0109506	0.00805407		0.00570073	0.00620301	0.00636716	0.00733719	0.00698236	0.00639689	0.00584303	0.00686832	0.0057967	0.00558747	0.00587068	0.00711045	0.00655893	0.00664311	0.00658493	0.00644903	0.00673247	0.00649942	0.00641844	0.796918	03_FDDAp.TXT_4	4.157	201.168	1063	117.0609:34;142.0784:19;201.1489:49;203.1398:18;
02353	4.117	206.082				0.00631202	0.00629755	0.00671583	0.00634888	0.00613678	0.0063188	0.00644039	0.00650271	0.00638412		0.00570073	0.00648835	0.00636716	0.0093916	0.00811351	0.00639689	0.00846071	0.00813209	0.00736181	0.00562099	0.00587068	0.0101253	0.00655893	0.011745	0.00679564	0.00718422	0.00673247	0.00649942	0.00741919	1.16213	24_FDDAp.TXT_2	4.118	206.083	1230	84.9591:24;118.0687:21;120.0827:67;
02356	4.127	147.041				0.00631202	0.00629755	0.00671583	0.00634888	0.00613678	0.0063188	0.00644039	0.00650271	0.00638412		0.00570073	0.00620301	0.00636716	0.00733719	0.00698236	0.00639689	0.00584303	0.00686832	0.0057967	0.00558747	0.00587068	0.00711045	0.00655893	0.00754657	0.00658493	0.00644903	0.00673247	0.00649942	0.00646863	1.01324
02358	4.135	325.091				0.014808	0.00629755	0.00748143	0.00634888	0.00720458	0.0063188	0.00644039	0.0149042	0.00872548		0.00570073	0.00620301	0.00636716	0.00733719	0.00698236	0.00639689	0.00584303	0.0121432	0.0057967	0.0113426	0.00677477	0.0114478	0.00655893	0.020102	0.00658493	0.00751957	0.00690751	0.00688938	0.00816099	0.935305	26_FDDAp.TXT_4	4.124	325.09	1021	135.0432:27;145.0255:19;163.0377:149;163.0508:27;252.0620:24;
02359	4.135	339.11				0.0285303	0.0164744	0.0186431	0.0111867	0.0185576	0.0166311	0.0152122	0.0318373	0.0196341		0.00705751	0.00896956	0.00700387	0.0182843	0.0175956	0.00784259	0.0133104	0.0400973	0.0177379	0.0200255	0.020747	0.0291529	0.0187979	0.0429543	0.0155668	0.0258219	0.0208841	0.0211231	0.0196096	0.998751	27_FDDAp.TXT_3	4.138	339.106	1157	144.5658:16;145.0284:74;177.0481:283;339.1050:17;
02361	4.136	163.038				0.00631202	0.00629755	0.00671583	0.00634888	0.00613678	0.0063188	0.00644039	0.00650271	0.00638412		0.00570073	0.00620301	0.00636716	0.00733719	0.00698236	0.00639689	0.00584303	0.00686832	0.0057967	0.00558747	0.00587068	0.00711045	0.00655893	0.00977865	0.00658493	0.00644903	0.00673247	0.00649942	0.00659263	1.03266
02362	4.136	205.159				0.00796576	0.00629755	0.00680985	0.00634888	0.00613678	0.0063188	0.00644039	0.00710096	0.00667737		0.00570073	0.00620301	0.00636716	0.00733719	0.00698236	0.00639689	0.00584303	0.00686832	0.0057967	0.00558747	0.00587068	0.00711045	0.00655893	0.00664311	0.00658493	0.00644903	0.00673247	0.00649942	0.00641844	0.961222
02365	4.136	889.206				0.00729669	0.00629755	0.00671583	0.00634888	0.00613678	0.0063188	0.00644039	0.00811538	0.00670879		0.00570073	0.00620301	0.00636716	0.00733719	0.00698236	0.00639689	0.00584303	0.00686832	0.0057967	0.00558747	0.00587068	0.00711045	0.00655893	0.00795844	0.00658493	0.00644903	0.00673247	0.00649942	0.00649151	0.967613
02366	4.137	177.055				0.0103012	0.00676356	0.00723966	0.00634888	0.00829692	0.00879576	0.00644039	0.012108	0.00828681		0.00570073	0.00620301	0.00636716	0.00903942	0.00864416	0.00639689	0.0075492	0.0135855	0.00857911	0.00993451	0.0103794	0.0123153	0.00948421	0.0193447	0.00798093	0.011763	0.00848291	0.0099831	0.00954074	1.15132	22_FDDAp.TXT_5	4.145	177.054	1001	115.0484:24;145.0305:66;
02367	4.137	233.155				0.0107809	0.00629755	0.0112692	0.00634888	0.00629633	0.0063188	0.00644039	0.0105084	0.00803255		0.00570073	0.00620301	0.00636716	0.00733719	0.00698236	0.00639689	0.00584303	0.00686832	0.0057967	0.00558747	0.00587068	0.00711045	0.00655893	0.00664311	0.00658493	0.00644903	0.00673247	0.00649942	0.00641844	0.799053
02370	4.137	551.098				0.00631202	0.00629755	0.00671583	0.00634888	0.00613678	0.0063188	0.00644039	0.00650271	0.00638412		0.00570073	0.00620301	0.00636716	0.00733719	0.00698236	0.00639689	0.00584303	0.00686832	0.0057967	0.00558747	0.00587068	0.00711045	0.00655893	0.00676268	0.00658493	0.00644903	0.00673247	0.00649942	0.00642508	1.00642
02372	4.139	448.253				0.00661499	0.00629755	0.00671583	0.00634888	0.00613678	0.0063188	0.00644039	0.00650271	0.00642199		0.00570073	0.00620301	0.00636716	0.00733719	0.00698236	0.00639689	0.00584303	0.00686832	0.0057967	0.00558747	0.00587068	0.00711045	0.00655893	0.00664311	0.00658493	0.00644903	0.00673247	0.00649942	0.00641844	0.999447
02373	4.14	251.159				0.00935441	0.00629755	0.00869028	0.00641237	0.00613678	0.0063188	0.00644039	0.00764719	0.00716222		0.00570073	0.00620301	0.00636716	0.00733719	0.00698236	0.00639689	0.00584303	0.00686832	0.0057967	0.00558747	0.00587068	0.00711045	0.00655893	0.00664311	0.00658493	0.00644903	0.00673247	0.00649942	0.00641844	0.896152
02375	4.142	321.103				0.00631202	0.00629755	0.00671583	0.00634888	0.00613678	0.0063188	0.00644039	0.00650271	0.00638412		0.00570073	0.00620301	0.00636716	0.00733719	0.00698236	0.00639689	0.00584303	0.00686832	0.0057967	0.00558747	0.00587068	0.00711045	0.00655893	0.00785215	0.00658493	0.00644903	0.00673247	0.00649942	0.00648561	1.0159
02380	4.149	221.153				0.0112354	0.00629755	0.00775006	0.00634888	0.00613678	0.0063188	0.00644039	0.00998817	0.0075645		0.00570073	0.00620301	0.00636716	0.00733719	0.00698236	0.00639689	0.00584303	0.00686832	0.0057967	0.00558747	0.00587068	0.00711045	0.00655893	0.00664311	0.00658493	0.00644903	0.00673247	0.00649942	0.00641844	0.848494
02381	4.149	577.19				0.00631202	0.00629755	0.00671583	0.00634888	0.00613678	0.0063188	0.00644039	0.00650271	0.00638412		0.00570073	0.00620301	0.00636716	0.00733719	0.00698236	0.00639689	0.0070467	0.00686832	0.0057967	0.00558747	0.00587068	0.00711045	0.00655893	0.00664311	0.00658493	0.00644903	0.00673247	0.00649942	0.00648531	1.01585
02383	4.15	157.1				0.00853385	0.00629755	0.00906637	0.00634888	0.00613678	0.0063188	0.00644039	0.00918183	0.00729055		0.00570073	0.00620301	0.00636716	0.00733719	0.00698236	0.00639689	0.00584303	0.00686832	0.0057967	0.00558747	0.00587068	0.00711045	0.00655893	0.00664311	0.00658493	0.00644903	0.00673247	0.00649942	0.00641844	0.880377
02386	4.15	395.076				0.0081425	0.00629755	0.00727996	0.00634888	0.00667681	0.0063188	0.00644039	0.0102093	0.00721427		0.00570073	0.00620301	0.00636716	0.00942095	0.00698236	0.00639689	0.00669612	0.00739031	0.0057967	0.00558747	0.00587068	0.00711045	0.00655893	0.00664311	0.00658493	0.0066554	0.00673247	0.00649942	0.00662206	0.917911
02388	4.151	199.148				0.0115636	0.00629755	0.0101275	0.00634888	0.00613678	0.0063188	0.00644039	0.0108465	0.00801		0.00570073	0.00620301	0.00636716	0.00733719	0.00698236	0.00639689	0.00584303	0.00686832	0.0057967	0.00558747	0.00587068	0.00711045	0.00655893	0.00664311	0.00658493	0.00644903	0.00673247	0.00649942	0.00641844	0.801303
02390	4.152	374.146				0.0152751	0.00629755	0.0115647	0.00865988	0.0146792	0.00772157	0.0114639	0.0172842	0.0116183		0.00583755	0.0092673	0.00771699	0.0204267	0.0128057	0.00795773	0.0135441	0.0128575	0.0106427	0.0115214	0.0079489	0.0129552	0.00726729	0.0155183	0.00658493	0.0128078	0.00865795	0.010932	0.0108472	0.933637	28_FDDAp.TXT_4	4.161	374.14	1002	119.0963:84;127.0380:52;157.0669:23;159.0376:165;171.0815:22;373.1297:17;374.1146:30;
02397	4.161	348.272				0.0104274	0.00629755	0.00858283	0.00689489	0.00805145	0.00660946	0.00686546	0.0121601	0.00823614		0.00570073	0.00633948	0.00636716	0.0130162	0.00728959	0.00639689	0.00948909	0.00791231	0.00608653	0.00731958	0.00634034	0.00921515	0.00655893	0.0098318	0.00658493	0.00949298	0.00673247	0.0077863	0.00769224	0.933962	15_FDDAp.TXT_3	4.158	348.276	1026	109.1060:31;119.0577:36;221.1865:17;330.2807:89;348.2771:36;
02399	4.165	251.169				0.00901356	0.00629755	0.00901264	0.00643777	0.00613678	0.0063188	0.00644039	0.00829746	0.00724437		0.00570073	0.00620301	0.00636716	0.00733719	0.00698236	0.00639689	0.00584303	0.00686832	0.0057967	0.00558747	0.00587068	0.00711045	0.00655893	0.00664311	0.00658493	0.00644903	0.00673247	0.00649942	0.00641844	0.88599
02402	4.175	159.116				0.00631202	0.00629755	0.00671583	0.00634888	0.00613678	0.0063188	0.00644039	0.00747812	0.00650604		0.00570073	0.00620301	0.00636716	0.00733719	0.00698236	0.00639689	0.00584303	0.00686832	0.0057967	0.00558747	0.00587068	0.00711045	0.00655893	0.00664311	0.00658493	0.00644903	0.00673247	0.00649942	0.00641844	0.986534
02403	4.181	149.135				0.00631202	0.00629755	0.00671583	0.00634888	0.00613678	0.0063188	0.00644039	0.00676282	0.00641663		0.00570073	0.00620301	0.00636716	0.00733719	0.00698236	0.00639689	0.00584303	0.00686832	0.0057967	0.00558747	0.00587068	0.00711045	0.00655893	0.00664311	0.00658493	0.00644903	0.00673247	0.00649942	0.00641844	1.00028
02405	4.186	225.186				0.00796576	0.00629755	0.0079784	0.00634888	0.00763415	0.0063188	0.00644039	0.00789429	0.00710978		0.00570073	0.00620301	0.00636716	0.00733719	0.00698236	0.00639689	0.00584303	0.00686832	0.0057967	0.00558747	0.00587068	0.00711045	0.00655893	0.00664311	0.00658493	0.00644903	0.00673247	0.00649942	0.00641844	0.902762
02406	4.187	161.133				0.0123589	0.00629755	0.0119407	0.009663	0.010408	0.00669792	0.00761255	0.0136687	0.00983092		0.00570073	0.00620301	0.00636716	0.00733719	0.00698236	0.00639689	0.00584303	0.00686832	0.0057967	0.00567687	0.00587068	0.00711045	0.00655893	0.00664311	0.00658493	0.00644903	0.00673247	0.00649942	0.0064234	0.653388	03_FDDAp.TXT_8	4.189	161.131	1110	105.0718:31;107.0904:27;119.0840:63;159.9719:23;
02407	4.187	439.234				0.00884945	0.00629755	0.0127198	0.00730122	0.00978202	0.0063188	0.00644039	0.0113407	0.00863124		0.00570073	0.00620301	0.00636716	0.00733719	0.00698236	0.00639689	0.00584303	0.00686832	0.0057967	0.00558747	0.00587068	0.00711045	0.00655893	0.00664311	0.00658493	0.00644903	0.00673247	0.00649942	0.00641844	0.743629	08_FDDAp.TXT_11	4.191	439.228	1517	397.0759:45;437.1290:71;439.0871:22;439.2242:130;439.2483:101;
02408	4.187	455.204				0.0131164	0.00629755	0.0194356	0.0130025	0.0121999	0.00784794	0.00909384	0.0212379	0.0127789		0.00570073	0.00620301	0.00636716	0.00733719	0.00698236	0.00639689	0.00584303	0.00688206	0.0057967	0.00615739	0.00587068	0.00711045	0.00655893	0.00702841	0.00658493	0.00644903	0.00673247	0.00649942	0.00647227	0.506479	08_FDDAp.TXT_7	4.172	455.201	1218	207.1216:26;291.1393:56;294.0278:30;455.2128:142;456.2150:17;457.2207:31;
02410	4.188	201.164				0.0308405	0.0116631	0.0346537	0.0253447	0.0288797	0.0182992	0.0206221	0.0355308	0.0257292		0.00570073	0.00771655	0.00636716	0.0121797	0.0100965	0.00639689	0.00980461	0.0132559	0.00774439	0.013924	0.00592939	0.0142209	0.00846101	0.0162225	0.0097852	0.011892	0.00727106	0.010607	0.0098653	0.383428	03_FDDAp.TXT_6	4.198	201.163	2633	67.0743:47;111.0396:18;131.9514:16;145.0999:18;158.0393:22;159.1213:20;173.1354:24;201.1566:24;201.1750:201;202.1749:26;
02411	4.188	207.175				0.0308026	0.0136279	0.0384011	0.025294	0.0330404	0.0189817	0.0207767	0.0370264	0.0272438		0.00570073	0.00869662	0.00636716	0.0147918	0.0112416	0.00862301	0.0107746	0.0142174	0.00755889	0.014818	0.0075497	0.0181743	0.00935303	0.015784	0.00925841	0.0106667	0.00745957	0.0103081	0.0106302	0.390187	08_FDDAp.TXT_4	4.168	207.173	2804	77.0371:86;81.0668:24;93.0698:24;107.0868:46;109.0985:47;133.0987:17;133.1066:66;147.1192:16;149.1284:65;149.1371:32;189.1716:271;189.2938:16;191.1601:24;
02412	4.189	189.163				0.0195041	0.00850169	0.0245128	0.016177	0.0188645	0.0117909	0.0137438	0.0246193	0.0172142		0.00570073	0.00620301	0.00636716	0.00974379	0.00698236	0.00639689	0.00613518	0.00918981	0.0057967	0.00997921	0.00587068	0.0112061	0.00655893	0.0116786	0.00658493	0.00785492	0.00673247	0.00649942	0.00752671	0.437238	05_FDDAp.TXT_7	4.187	189.162	1835	95.0858:28;105.0718:120;107.0837:41;161.1334:20;
02414	4.189	219.176				0.0557603	0.0213865	0.0609394	0.0427153	0.0499411	0.033755	0.0362465	0.0612685	0.0452516		0.00596297	0.0146639	0.00845558	0.0238605	0.017805	0.0150711	0.0190015	0.0224594	0.0131237	0.025233	0.0117766	0.0300346	0.0137082	0.0274095	0.0165282	0.020495	0.0124281	0.0160146	0.0174462	0.385538	24_FDDAp.TXT_3	4.178	219.173	1954	103.0593:27;105.0637:20;130.0781:88;131.0902:25;132.0885:16;143.0784:16;161.1282:60;219.1672:217;219.1818:51;221.0940:87;264.0055:23;
02418	4.189	237.185				0.0623248	0.0276966	0.0781051	0.0517815	0.0622515	0.0414387	0.0441553	0.0755485	0.0554127		0.0077986	0.0153711	0.0119193	0.0282188	0.0219246	0.0171692	0.0213738	0.0288332	0.0148511	0.0311892	0.0145945	0.0350403	0.0171581	0.0354343	0.0200577	0.0245579	0.01535	0.0212921	0.0212297	0.383119	26_FDDAp.TXT_3	4.202	237.182	1393	81.0305:17;135.1151:39;137.1037:299;137.2930:16;137.3123:16;158.1447:16;161.1257:26;173.1434:51;201.1522:16;219.1767:24;227.0863:62;
02419	4.189	255.196				0.0146186	0.00629755	0.0142778	0.0129517	0.0136605	0.0085051	0.0103948	0.0160357	0.0120927		0.00570073	0.00620301	0.00636716	0.00733719	0.00698236	0.00639689	0.00584303	0.00686832	0.0057967	0.00612386	0.00587068	0.0088454	0.00655893	0.00771929	0.00658493	0.00644903	0.00673247	0.00649942	0.00660441	0.546147	01_FDDAp.TXT_7	4.191	255.198	1368	97.0639:109;149.1338:64;208.1776:16;262.1102:18;
02423	4.189	470.162				0.0137981	0.00712882	0.0178641	0.0131803	0.0145687	0.0107167	0.011889	0.0172582	0.0133005		0.00570073	0.00620301	0.00636716	0.00733719	0.00698236	0.00639689	0.00584303	0.00686832	0.0057967	0.00937577	0.00587068	0.00792105	0.00655893	0.00745356	0.00658493	0.00644903	0.00673247	0.00649942	0.00671896	0.505167	07_FDDAp.TXT_6	4.171	470.165	1010	94.0771:20;207.1385:16;220.0527:45;368.1334:33;390.0183:55;470.1757:34;471.1758:130;
02424	4.19	434.273				0.0134825	0.00677616	0.0156076	0.0109455	0.0139919	0.00965512	0.0100213	0.0165299	0.0121262		0.00570073	0.00620301	0.00636716	0.00733719	0.00698236	0.00639689	0.00584303	0.00686832	0.0057967	0.00791185	0.00587068	0.00711045	0.00655893	0.00664311	0.00658493	0.00644903	0.00673247	0.00649942	0.00654757	0.539951	24_FDDAp.TXT_6	4.189	434.273	1070	145.1007:18;149.1304:40;189.1578:22;201.1684:44;207.1720:18;219.1893:185;225.1844:38;255.1165:20;255.1966:59;
02432	4.199	355.12				0.010175	0.00813643	0.00804556	0.00634888	0.00834602	0.00748145	0.00756102	0.00803735	0.00801646		0.00570073	0.00939136	0.00636716	0.0150412	0.00882571	0.007817	0.00812182	0.0077612	0.00619087	0.00563217	0.00655168	0.00992619	0.00659828	0.0108548	0.00658493	0.00816448	0.00708255	0.00863122	0.00806908	1.00656	15_FDDAp.TXT_2	4.234	355.119	1020	70.9935:24;91.0523:90;117.9565:26;204.8318:93;206.0741:38;217.0704:16;221.7856:28;
02433	4.201	459.213				0.00728407	0.00740591	0.00761575	0.00924397	0.00613678	0.00813861	0.00673665	0.00659375	0.00739444		0.00590596	0.00620301	0.00636716	0.00733719	0.00698236	0.00639689	0.00584303	0.00686832	0.00641115	0.00558747	0.00587068	0.00711045	0.00688687	0.00664311	0.00658493	0.00644903	0.00673247	0.00649942	0.00648219	0.876631	02_FDDAp.TXT_3	4.201	459.217	1199	237.0936:21;328.0911:40;441.1206:16;457.0879:24;501.7497:16;
02436	4.207	330.132				0.00631202	0.00629755	0.00671583	0.00916779	0.00940154	0.0063188	0.00644039	0.00650271	0.00714458		0.00570073	0.00620301	0.00636716	0.00733719	0.00698236	0.00639689	0.00584303	0.00686832	0.0057967	0.00558747	0.00587068	0.00711045	0.00655893	0.00664311	0.00658493	0.00644903	0.00673247	0.00649942	0.00641844	0.898365
02440	4.225	605.241				0.00631202	0.00629755	0.00671583	0.00634888	0.00613678	0.0063188	0.00644039	0.00650271	0.00638412		0.00570073	0.00620301	0.00636716	0.00741056	0.00698236	0.00639689	0.00664937	0.00686832	0.0057967	0.00558747	0.00587068	0.00711045	0.00655893	0.00664311	0.00658493	0.00644903	0.00673247	0.00649942	0.00646731	1.01303
02441	4.227	389.162				0.00631202	0.00629755	0.00671583	0.00634888	0.00613678	0.0063188	0.00644039	0.00650271	0.00638412		0.00570073	0.00620301	0.00636716	0.00771872	0.00709408	0.00639689	0.00584303	0.00686832	0.0057967	0.00558747	0.00587068	0.00711045	0.00655893	0.00664311	0.00658493	0.00644903	0.00673247	0.00649942	0.00644584	1.00967
02443	4.228	371.148				0.00631202	0.00629755	0.00671583	0.00634888	0.00613678	0.0063188	0.00644039	0.00650271	0.00638412		0.00570073	0.00620301	0.00636716	0.00952367	0.00735941	0.00639689	0.00681298	0.00686832	0.00588945	0.00558747	0.00587068	0.00711045	0.00695246	0.00664311	0.00658493	0.00644903	0.00673247	0.00649942	0.00664176	1.04036
02444	4.228	489.25				0.00631202	0.00629755	0.00671583	0.00671712	0.00613678	0.0063188	0.0082437	0.00650271	0.00665556		0.00999909	0.012406	0.0109642	0.0230534	0.0185312	0.0101071	0.0165708	0.0143273	0.0147004	0.0127841	0.010849	0.0160554	0.0134327	0.0156512	0.0130513	0.0143684	0.0114317	0.0144677	0.0140417	2.10977	14_FDDAp.TXT_2	4.221	489.249	1115	259.0941:28;282.1406:101;309.1529:73;471.2293:20;473.2439:17;474.2326:16;490.2446:192;491.1559:18;
02445	4.23	471.238				0.00631202	0.00629755	0.00671583	0.00634888	0.00613678	0.0063188	0.00644039	0.00650271	0.00638412		0.00570073	0.00620301	0.00636716	0.00981716	0.00727562	0.00639689	0.00760763	0.00686832	0.00620247	0.00572157	0.00592939	0.00711045	0.00662451	0.00741371	0.00658493	0.00683598	0.00673247	0.00703237	0.00680135	1.06535
02450	4.245	213.077				0.00631202	0.00629755	0.00671583	0.00712345	0.00613678	0.0063188	0.00644039	0.00650271	0.00648094		0.00570073	0.00620301	0.00636716	0.00733719	0.00698236	0.00639689	0.00584303	0.00686832	0.0057967	0.00558747	0.0059059	0.00711045	0.00655893	0.00664311	0.00658493	0.00644903	0.00673247	0.00649942	0.00642039	0.990658
02451	4.247	355.11				0.00964476	0.00797269	0.00898578	0.00653935	0.00888605	0.00808806	0.00644039	0.00763418	0.00802391		0.00570073	0.00916805	0.00636716	0.0147331	0.00819729	0.00806008	0.0099799	0.00706063	0.0066778	0.00558747	0.00677477	0.0109074	0.00655893	0.011001	0.00658493	0.00831925	0.00673247	0.00877421	0.00817695	1.01907	15_FDDAp.TXT_2	4.234	355.119	1020	70.9935:24;91.0523:90;117.9565:26;204.8318:93;206.0741:38;217.0704:16;221.7856:28;
02452	4.252	711.323				0.00631202	0.00629755	0.00671583	0.00634888	0.00613678	0.0063188	0.00644039	0.00650271	0.00638412		0.00570073	0.00620301	0.00636716	0.00733719	0.00698236	0.00639689	0.00584303	0.00686832	0.0057967	0.00558747	0.00587068	0.00711045	0.00655893	0.00730742	0.00658493	0.00644903	0.00673247	0.00649942	0.00645534	1.01116
02453	4.255	182.191				0.0102633	0.00874099	0.00909323	0.00897732	0.0102484	0.0101733	0.00969923	0.0105084	0.00971302		0.00877913	0.00980076	0.0103785	0.0124585	0.0111997	0.00958254	0.0103655	0.00891508	0.00809219	0.00778893	0.00892343	0.00867475	0.00855284	0.00855632	0.00946912	0.00820317	0.00939852	0.00972312	0.00938123	0.965841	16_FDDAp.TXT_4	4.247	182.189	1013	83.0892:36;98.7797:20;182.1876:72;
02456	4.263	348.274				0.00835711	0.00629755	0.00784409	0.00634888	0.00970838	0.00756992	0.00644039	0.00853156	0.00763723		0.00570073	0.00710865	0.00636716	0.0141461	0.00977531	0.00639689	0.00933717	0.00686832	0.0057967	0.00558747	0.00609377	0.00971288	0.00655893	0.0102304	0.00658493	0.0102024	0.00673247	0.00861822	0.0078788	1.03163	26_FDDAp.TXT_6	4.277	348.276	1163	120.8890:171;122.1039:24;348.2651:27;351.1180:25;
02457	4.266	330.262				0.00752392	0.00629755	0.00819331	0.00634888	0.00810054	0.00681166	0.00644039	0.00945494	0.0073964		0.00570073	0.00620301	0.00636716	0.0135444	0.0076806	0.00639689	0.00584303	0.00686832	0.0057967	0.00575509	0.00587068	0.00992619	0.00655893	0.00810459	0.00658493	0.00886097	0.00673247	0.00709736	0.00721623	0.97564	08_FDDAp.TXT_5	4.275	330.265	1039	129.0666:34;132.8854:26;207.0120:91;207.0238:23;294.2291:41;312.2613:45;330.2564:17;333.0551:32;
02462	4.277	315.135				0.0169288	0.0158068	0.0155807	0.0198339	0.0188767	0.0200559	0.0192053	0.0193131	0.0182001		0.0152552	0.0149741	0.0192797	0.0209844	0.0216453	0.0170797	0.0186276	0.0158383	0.0174828	0.0152426	0.0174007	0.021758	0.0174992	0.0176042	0.018069	0.0183282	0.0210188	0.0150786	0.0179537	0.986459	14_FDDAp.TXT_4	4.282	315.135	1247	84.9588:34;192.0746:19;193.0699:20;194.0762:19;197.1239:35;212.0889:16;224.1373:32;241.0967:36;253.1395:20;255.1127:27;259.1474:23;315.1357:271;
02463	4.282	175.037				0.00631202	0.00629755	0.00671583	0.00634888	0.00644362	0.00740563	0.00644039	0.00650271	0.00655833		0.00570073	0.00620301	0.00636716	0.0104482	0.00769456	0.00639689	0.00638059	0.00686832	0.0057967	0.00558747	0.00587068	0.00711045	0.00655893	0.00759971	0.00658493	0.00644903	0.00673247	0.00649942	0.00671384	1.02371
02464	4.283	207.065				0.031194	0.0325331	0.0357148	0.029954	0.0369802	0.0368765	0.0285438	0.02168	0.0316846		0.0145369	0.0287696	0.0222214	0.0550142	0.044715	0.0190627	0.038155	0.0253578	0.015141	0.0122813	0.0232714	0.0262518	0.0155315	0.0385566	0.0195177	0.0325418	0.0188778	0.033043	0.0268248	0.846621	17_FDDAp.TXT_3	4.273	207.067	1500	91.0540:46;119.0474:42;148.0443:25;160.0267:72;175.0429:569;175.2589:32;176.0426:20;207.0662:62;208.4936:16;
02466	4.289	340.078				0.00631202	0.00629755	0.00671583	0.00634888	0.00613678	0.0063188	0.00644039	0.00650271	0.00638412		0.00570073	0.00620301	0.00636716	0.00846711	0.00698236	0.00639689	0.00584303	0.00686832	0.0057967	0.00558747	0.00587068	0.00711045	0.00655893	0.00664311	0.00658493	0.00644903	0.00673247	0.00649942	0.00648121	1.01521
02467	4.29	193.052				0.00631202	0.00629755	0.00671583	0.00634888	0.00613678	0.0063188	0.00644039	0.00650271	0.00638412		0.00570073	0.00718309	0.00855746	0.00749861	0.00737337	0.00639689	0.00584303	0.00686832	0.0057967	0.00558747	0.00587068	0.00711045	0.00655893	0.00664311	0.00658493	0.00644903	0.00673247	0.00649942	0.00662526	1.03777
02468	4.29	474.25				0.00631202	0.00629755	0.00769634	0.00634888	0.00729049	0.0063188	0.00644039	0.00677583	0.00668504		0.00570073	0.00620301	0.00636716	0.00733719	0.00698236	0.00639689	0.00584303	0.00686832	0.0057967	0.00558747	0.00587068	0.00711045	0.00655893	0.00664311	0.00658493	0.00644903	0.00673247	0.00649942	0.00641844	0.96012
02483	4.306	492.199				0.00631202	0.00629755	0.00671583	0.00634888	0.00613678	0.0063188	0.00644039	0.00650271	0.00638412		0.00570073	0.00620301	0.00636716	0.00733719	0.00698236	0.00935225	0.00584303	0.00686832	0.0057967	0.00558747	0.00587068	0.00711045	0.00655893	0.00664311	0.00658493	0.00644903	0.00673247	0.00649942	0.00658262	1.03109
02485	4.309	471.235				0.00631202	0.00629755	0.00671583	0.00634888	0.00613678	0.0063188	0.00644039	0.00650271	0.00638412		0.00570073	0.00620301	0.00636716	0.0101693	0.00794593	0.00639689	0.0067078	0.00686832	0.00622565	0.00558747	0.00587068	0.00718156	0.00655893	0.00664311	0.00658493	0.00644903	0.00673247	0.00649942	0.00670513	1.05028
02486	4.31	605.231				0.00631202	0.00629755	0.00671583	0.00634888	0.00613678	0.0063188	0.00644039	0.00650271	0.00638412		0.00570073	0.00620301	0.00636716	0.00733719	0.00698236	0.00639689	0.00629879	0.00686832	0.0057967	0.00558747	0.00587068	0.00711045	0.00655893	0.00664311	0.00658493	0.00644903	0.00673247	0.00649942	0.00644376	1.00934
02496	4.314	145.029				0.0810337	0.0753564	0.0833703	0.0728979	0.0865408	0.0806152	0.0802473	0.0938211	0.0817353		0.0670976	0.081123	0.0745849	0.122355	0.106355	0.0923967	0.0965503	0.0915959	0.0748817	0.0621438	0.0711644	0.115374	0.0811601	0.108429	0.0892389	0.0998439	0.0971629	0.0976212	0.0905044	1.10729	04_FDDAp.TXT_3	4.317	145.028	5607	63.0262:22;89.0309:43;89.0471:61;101.9479:24;106.9029:19;117.0292:445;117.0355:126;145.0285:54;147.0398:43;148.0796:18;
02497	4.314	177.055				0.629687	0.51354	0.548938	0.542118	0.560865	0.553274	0.543028	0.602853	0.561788		0.440872	0.555046	0.542265	0.787339	0.706182	0.59216	0.645608	0.651543	0.519825	0.415003	0.527997	0.744976	0.60754	0.740002	0.577524	0.659942	0.642573	0.629559	0.610331	1.08641	27_FDDAp.TXT_2	4.296	177.053	2450	89.0410:96;90.0414:217;117.0307:436;117.0444:18;118.0264:16;118.0454:75;145.0091:27;145.0276:976;146.0273:49;147.0353:20;176.0595:20;177.0533:598;179.0408:32;193.1811:44;
02498	4.314	195.065				0.0361426	0.0274321	0.0288915	0.029535	0.0267563	0.0268802	0.0288916	0.0274675	0.0289996		0.0193255	0.0287448	0.0300148	0.04056	0.0347582	0.026304	0.0324055	0.0375148	0.0275575	0.0213329	0.0286607	0.0400319	0.0324929	0.0426222	0.0250754	0.0332641	0.0299056	0.033446	0.0313343	1.08051	27_FDDAp.TXT_5	4.303	195.064	1418	89.0370:53;114.1276:18;117.0240:16;145.0213:22;145.0314:82;160.0408:21;177.0599:435;177.2805:16;178.0469:19;196.2099:71;
02501	4.314	333.059				0.019845	0.0189556	0.0190461	0.0162658	0.0204109	0.0207888	0.0172989	0.0209647	0.019197		0.015449	0.0219214	0.0183374	0.0359375	0.0298426	0.0236941	0.0305707	0.0257425	0.0180277	0.0118566	0.016931	0.0330921	0.0195587	0.0291101	0.024733	0.0258735	0.0253275	0.0238269	0.0238796	1.24392	24_FDDAp.TXT_7	4.317	333.057	1928	157.0105:65;177.0571:30;199.0321:264;316.1277:16;332.1277:25;335.9960:16;
02503	4.314	675.068				0.00825612	0.00629755	0.00671583	0.00634888	0.00733958	0.00710233	0.00763831	0.00745211	0.00714384		0.00570073	0.00817557	0.00660911	0.0118129	0.0098591	0.00785538	0.0101786	0.00902497	0.00833565	0.00558747	0.00642252	0.00979821	0.00724105	0.0109213	0.00658493	0.00644903	0.00922348	0.00683738	0.0081454	1.1402	26_FDDAp.TXT_8	4.318	675.07	1086	177.0549:198;249.9953:19;318.9886:23;364.9821:20;425.0321:23;510.2093:50;527.7645:27;560.0706:20;561.0347:27;659.0238:38;
02506	4.315	117.032				0.0118035	0.0119653	0.0122631	0.00978998	0.0128504	0.0143942	0.0134733	0.0138378	0.0125472		0.00987367	0.0114508	0.0113335	0.0187832	0.0167018	0.0129217	0.013848	0.014396	0.01055	0.00919697	0.00968662	0.016738	0.0131441	0.0158106	0.0148556	0.0156454	0.0146498	0.0149877	0.0135874	1.0829	21_FDDAp.TXT_9	4.313	117.033	1075	89.0398:16;
02507	4.315	310.067				0.0344131	0.0299385	0.0320882	0.0309572	0.0340468	0.0306841	0.0304759	0.0340352	0.0320799		0.0286519	0.0316354	0.0303077	0.0438764	0.0403441	0.0346455	0.0343921	0.0363059	0.0318239	0.0258253	0.0298231	0.0430325	0.036284	0.0377594	0.0378897	0.0382557	0.038402	0.0370207	0.0353486	1.10189	15_FDDAp.TXT_5	4.314	310.068	2168	91.0562:28;130.0446:56;145.0292:261;146.0380:60;147.0406:53;163.0361:27;177.0546:48;310.0593:53;310.0714:49;311.0544:37;
02508	4.315	349.029				0.0153887	0.0138924	0.0151778	0.0127359	0.0140778	0.0148113	0.0151864	0.0174533	0.0148404		0.00960004	0.0156936	0.0126452	0.0238605	0.0200813	0.0148536	0.0212219	0.0197258	0.0135875	0.00952104	0.0121288	0.0246875	0.0161743	0.0236362	0.0173184	0.0234487	0.016885	0.0251397	0.0177894	1.19871	19_FDDAp.TXT_6	4.312	349.034	1013	201.0594:19;308.0648:27;330.2645:30;350.2936:24;351.0902:248;352.0729:28;352.2049:64;
02509	4.315	362.033				0.00631202	0.00629755	0.00671583	0.00634888	0.00613678	0.0063188	0.00644039	0.00650271	0.00638412		0.00570073	0.00642632	0.00636716	0.00733719	0.00698236	0.00639689	0.00584303	0.00686832	0.00657346	0.00558747	0.00587068	0.00739487	0.00655893	0.00664311	0.00658493	0.00644903	0.00673247	0.00649942	0.0064898	1.01655
02510	4.315	382				0.00631202	0.00629755	0.00671583	0.00634888	0.00613678	0.00674847	0.00716172	0.00676282	0.00656051		0.00647603	0.0074188	0.00667278	0.00733719	0.00706615	0.00689585	0.00778292	0.00792604	0.00634159	0.00573274	0.00610551	0.00799215	0.00718858	0.00698855	0.00658493	0.00768725	0.00791738	0.00649942	0.0070341	1.07219	25_FDDAp.TXT_8	4.322	381.999	1106	187.9530:27;201.9695:22;202.9887:25;249.0455:24;249.9931:40;276.0047:35;336.0014:20;525.9142:19;
02525	4.318	831.322				0.0106799	0.00740591	0.011202	0.00742819	0.0126049	0.0106914	0.00644039	0.0116268	0.00975995		0.00616819	0.0140932	0.00636716	0.0129721	0.0143697	0.00788097	0.00808676	0.00686832	0.0114427	0.0081577	0.00886473	0.00711045	0.00892014	0.0123827	0.00658493	0.0111568	0.00855023	0.00679839	0.0092653	0.949318	17_FDDAp.TXT_6	4.326	831.32	1157	70.0668:18;193.0871:33;195.0653:18;327.0800:47;345.0769:29;652.2559:26;669.2683:24;669.5516:16;831.3316:263;832.3055:103;833.3228:16;
02543	4.333	351.086				0.0103391	0.00813643	0.00949618	0.00749168	0.00892287	0.00885895	0.00874606	0.0103783	0.0090462		0.00673827	0.00896956	0.00755145	0.0158043	0.0127358	0.0103374	0.0104357	0.011525	0.00645752	0.00558747	0.00698611	0.0128984	0.0091825	0.0133792	0.00994324	0.0117888	0.0107585	0.0123229	0.010189	1.12633	18_FDDAp.TXT_5	4.355	351.085	1057	145.0261:27;207.0719:53;261.0522:22;263.0474:31;265.0489:24;266.6704:35;324.1040:43;351.0640:36;
02545	4.338	196.204				0.00776378	0.00811124	0.00913352	0.00787262	0.0102852	0.00816388	0.00848844	0.00996215	0.00872261		0.00735395	0.00877106	0.00932152	0.0100813	0.0104456	0.00939063	0.00823868	0.00810462	0.00872983	0.00676083	0.00723268	0.0087032	0.00897261	0.00839689	0.00910037	0.00853852	0.00908883	0.00872222	0.00866407	0.993289
02548	4.343	219.178				0.00631202	0.00629755	0.00843508	0.00634888	0.00799008	0.0063188	0.00644039	0.00984511	0.00724849		0.00570073	0.00620301	0.00636716	0.00733719	0.00698236	0.00639689	0.00584303	0.00686832	0.0057967	0.00558747	0.00587068	0.00711045	0.00655893	0.00664311	0.00658493	0.00644903	0.00673247	0.00649942	0.00641844	0.885486
02550	4.345	237.185				0.00869796	0.00629755	0.00886489	0.00679331	0.00843193	0.0063188	0.00644039	0.0104434	0.00778602		0.00570073	0.00620301	0.00636716	0.00733719	0.00698236	0.00639689	0.00584303	0.00686832	0.0057967	0.00558747	0.00587068	0.00711045	0.00655893	0.00664311	0.00658493	0.00644903	0.00673247	0.00649942	0.00641844	0.824354
02555	4.366	397.222				0.0305123	0.00629755	0.0304899	0.0194149	0.0190486	0.0063188	0.0192697	0.038405	0.0212196		0.00570073	0.00620301	0.00636716	0.00733719	0.00698236	0.00639689	0.00584303	0.00686832	0.0057967	0.00558747	0.00587068	0.00711045	0.00655893	0.00664311	0.00658493	0.00644903	0.00673247	0.00649942	0.00641844	0.302477	04_FDDAp.TXT_3	4.378	397.225	1218	143.0887:23;146.0581:176;195.1110:20;235.1664:71;236.1735:23;397.2135:17;397.2257:17;
02556	4.367	559.279				0.00694322	0.00629755	0.00822017	0.00634888	0.00613678	0.0063188	0.00644039	0.00997516	0.00708512		0.00570073	0.00620301	0.00636716	0.00733719	0.00698236	0.00639689	0.00584303	0.00686832	0.0057967	0.00558747	0.00587068	0.00711045	0.00655893	0.00664311	0.00658493	0.00644903	0.00673247	0.00649942	0.00641844	0.905904
02557	4.368	235.166				0.00996036	0.00629755	0.0104901	0.00634888	0.00648044	0.0063188	0.00644039	0.0103133	0.00783123		0.00570073	0.00620301	0.00636716	0.00733719	0.00698236	0.00639689	0.00584303	0.00686832	0.0057967	0.00558747	0.00587068	0.00711045	0.00655893	0.00664311	0.00658493	0.00644903	0.00673247	0.00649942	0.00641844	0.819595	08_FDDAp.TXT_4	4.373	235.168	1128	161.1363:29;199.1467:38;205.1673:19;
02562	4.394	223.172				0.0137981	0.00629755	0.0150703	0.0117454	0.0116476	0.0063188	0.00857861	0.0139158	0.0109215		0.00570073	0.00620301	0.00636716	0.00733719	0.00698236	0.00639689	0.00584303	0.00686832	0.0057967	0.00558747	0.00587068	0.00711045	0.00655893	0.00664311	0.00658493	0.00644903	0.00673247	0.00649942	0.00641844	0.587687	03_FDDAp.TXT_3	4.404	223.167	1152	107.0876:33;223.1708:67;224.1608:38;
02568	4.403	339.109				0.00985937	0.00629755	0.00750829	0.00634888	0.00727822	0.0063188	0.00644039	0.014384	0.00805444		0.00570073	0.00620301	0.00636716	0.00912746	0.00698236	0.00639689	0.00846071	0.0138465	0.00775598	0.0112643	0.00710352	0.0113341	0.00655893	0.0198895	0.00658493	0.0108215	0.00673247	0.011348	0.00902656	1.12069	26_FDDAp.TXT_3	4.414	339.105	1075	152.0708:39;177.0482:34;222.0710:16;321.0934:16;323.1187:20;339.1148:189;
02573	4.418	395.207				0.00631202	0.00629755	0.00671583	0.00634888	0.00613678	0.0063188	0.00644039	0.00834948	0.00661497		0.00570073	0.00620301	0.00636716	0.00733719	0.00698236	0.00639689	0.00584303	0.00686832	0.0057967	0.00558747	0.00587068	0.00711045	0.00655893	0.00664311	0.00658493	0.00644903	0.00673247	0.00649942	0.00641844	0.97029
02577	4.43	475.203				0.0105663	0.0069273	0.00815301	0.00645047	0.0113653	0.00869466	0.00917112	0.0127973	0.00926569		0.00590596	0.00692256	0.00636716	0.00733719	0.00698236	0.00639689	0.00584303	0.00686832	0.00759367	0.00558747	0.00587068	0.00711045	0.00655893	0.00866261	0.00658493	0.00644903	0.00673247	0.00649942	0.00668184	0.721138	05_FDDAp.TXT_4	4.429	475.207	1003	194.0635:34;195.0630:28;209.0862:99;433.1973:21;475.1866:17;475.2164:68;476.2031:18;
02583	4.445	197.082				0.0157674	0.0448385	0.00775006	0.0155802	0.0966665	0.0139645	0.0120822	0.00864861	0.0269122		0.0192343	0.0158301	0.0555598	0.0498782	0.0279155	0.0254468	0.0230449	0.056279	0.0388147	0.0152314	0.123507	0.0680897	0.0346442	0.0455584	0.154298	0.0453367	0.0153635	0.033303	0.0470742	1.74917	02_FDDAp.TXT_2	4.47	197.079	1612	93.0333:20;133.9768:19;192.7760:22;196.0604:21;198.0861:21;861.7106:254;861.8417:22;975.0984:46;
02584	4.446	155.071				0.00631202	0.0180991	0.00671583	0.00634888	0.0379376	0.0063188	0.00644039	0.00650271	0.0118344		0.00752497	0.00633948	0.0203622	0.0179908	0.0100825	0.0112457	0.00773618	0.0226929	0.0141555	0.00558747	0.0466132	0.0275175	0.0149937	0.0177105	0.0574074	0.0177735	0.00673247	0.0122449	0.0180395	1.52433	19_FDDAp.TXT_3	4.435	155.072	1131	109.0672:360;109.2403:16;140.0467:59;
02585	4.446	295.998				0.00631202	0.00629755	0.00671583	0.00634888	0.00625951	0.0063188	0.00644039	0.00650271	0.00639946		0.00570073	0.00620301	0.00636716	0.00733719	0.00698236	0.00639689	0.00584303	0.00686832	0.0057967	0.00558747	0.00619944	0.00711045	0.00655893	0.00664311	0.0104569	0.00644903	0.00673247	0.00649942	0.00665181	1.03943
02587	4.447	140.047				0.00631202	0.00629755	0.00671583	0.00634888	0.00710639	0.0063188	0.00644039	0.00650271	0.00650532		0.00570073	0.00620301	0.00636716	0.00733719	0.00698236	0.00639689	0.00584303	0.00686832	0.0057967	0.00558747	0.0101915	0.00711045	0.00655893	0.00664311	0.0115368	0.00644903	0.00673247	0.00649942	0.00693359	1.06583
02594	4.481	209.153				0.00631202	0.00629755	0.00671583	0.00634888	0.00613678	0.0063188	0.00644039	0.00650271	0.00638412		0.00570073	0.00620301	0.00677465	0.00733719	0.00698236	0.00639689	0.00584303	0.00686832	0.00584307	0.00558747	0.00587068	0.00711045	0.00655893	0.00664311	0.00658493	0.00644903	0.00690751	0.00649942	0.00645338	1.01085
02595	4.482	133.101				0.0121191	0.0158698	0.0124243	0.0199863	0.0125068	0.0197778	0.0189348	0.0108855	0.015313		0.017182	0.0114011	0.0213554	0.011402	0.0171766	0.0164016	0.0148997	0.0114289	0.0155699	0.00821358	0.0148998	0.0140503	0.0158857	0.0101772	0.0176476	0.0124724	0.0225807	0.0128688	0.0147563	0.963643	30_FDDAp.TXT_2	4.481	133.102	1319	70.9841:64;113.9608:81;115.4499:21;133.1004:139;134.1042:16;529.2691:38;
02596	4.482	137.097				0.00631202	0.00629755	0.00671583	0.0074155	0.00613678	0.007532	0.00779288	0.00650271	0.00683816		0.0062366	0.00620301	0.00837918	0.00733719	0.00698236	0.00670394	0.00584303	0.00686832	0.0057967	0.00558747	0.00587068	0.00711045	0.00655893	0.00664311	0.0072961	0.00644903	0.00904843	0.00649942	0.00674522	0.986409
02597	4.482	191.143				0.0147322	0.018414	0.0130018	0.0220814	0.0128627	0.0193861	0.0221421	0.0108465	0.0166834		0.0203516	0.0132372	0.0265638	0.0139553	0.0191456	0.0187045	0.0175525	0.0141213	0.0200914	0.00956574	0.0170837	0.015899	0.0179583	0.0108017	0.0173447	0.0143684	0.0240753	0.0145197	0.0169633	1.01678	29_FDDAp.TXT_2	4.473	191.143	1583	107.0509:22;113.9580:23;133.1005:91;134.9043:254;136.0807:64;147.1083:17;191.1440:17;
02604	4.493	393.317				0.00631202	0.00629755	0.00671583	0.00634888	0.00613678	0.0063188	0.00644039	0.00650271	0.00638412		0.00570073	0.00620301	0.00659637	0.00746926	0.00899328	0.00639689	0.00842565	0.00686832	0.00878779	0.00558747	0.0061877	0.00711045	0.00835607	0.00688226	0.00720391	0.00695206	0.00673247	0.00649942	0.00705295	1.10476
02605	4.507	354.171				0.00631202	0.00629755	0.00890519	0.00688219	0.00613678	0.0063188	0.00644039	0.00899975	0.00703658		0.00570073	0.00620301	0.00636716	0.00733719	0.00698236	0.00639689	0.00584303	0.00686832	0.0057967	0.00558747	0.00587068	0.00711045	0.00655893	0.00664311	0.00658493	0.00644903	0.00673247	0.00649942	0.00641844	0.912153
02608	4.515	171.12				0.0130659	0.00629755	0.0137271	0.00835513	0.0065909	0.0063188	0.00644039	0.012095	0.00911135		0.00570073	0.00620301	0.00636716	0.00733719	0.00698236	0.00639689	0.00584303	0.00686832	0.0057967	0.00558747	0.00587068	0.00711045	0.00655893	0.00664311	0.00658493	0.00644903	0.00673247	0.00649942	0.00641844	0.704444	08_FDDAp.TXT_5	4.535	171.118	1287	156.0909:37;171.1182:21;
02609	4.515	453.185				0.00631202	0.00629755	0.00770977	0.00634888	0.00613678	0.0063188	0.00644039	0.00740009	0.00662053		0.00570073	0.00620301	0.00636716	0.00733719	0.00698236	0.00639689	0.00584303	0.00686832	0.0057967	0.00558747	0.00587068	0.00711045	0.00655893	0.00664311	0.00658493	0.00644903	0.00673247	0.00649942	0.00641844	0.969474
02610	4.517	157.101				0.0209054	0.00629755	0.0263395	0.0129009	0.0123104	0.0063188	0.0138984	0.0244632	0.0154293		0.00570073	0.00620301	0.00636716	0.00733719	0.00698236	0.00639689	0.00584303	0.00686832	0.0057967	0.00558747	0.00587068	0.00711045	0.00655893	0.00664311	0.00658493	0.00644903	0.00673247	0.00649942	0.00641844	0.415991	01_FDDAp.TXT_3	4.534	157.1	1326	96.9504:19;96.9645:43;100.9312:19;115.9479:34;117.9354:26;119.6968:21;142.0777:201;157.1016:23;158.1040:28;158.9437:16;
02611	4.517	199.148				0.0343752	0.00629755	0.0358357	0.0219417	0.0178089	0.0063188	0.0180331	0.0380279	0.0223299		0.00570073	0.00620301	0.00636716	0.00829102	0.00698236	0.00639689	0.00584303	0.00686832	0.0057967	0.00609034	0.00587068	0.00711045	0.00655893	0.00664311	0.00658493	0.00644903	0.00673247	0.00649942	0.00649937	0.291062	03_FDDAp.TXT_3	4.531	199.147	2149	143.0843:57;153.0723:25;156.0974:27;157.1039:222;161.0986:53;171.1183:89;172.1193:36;
02612	4.517	217.159				0.0272932	0.00629755	0.0251575	0.0150723	0.0123472	0.0063188	0.0127391	0.0261149	0.0164176		0.00570073	0.00620301	0.00636716	0.00733719	0.00698236	0.00639689	0.00584303	0.00686832	0.0057967	0.00558747	0.00587068	0.00711045	0.00655893	0.00664311	0.00658493	0.00644903	0.00673247	0.00649942	0.00641844	0.39095	08_FDDAp.TXT_2	4.525	217.161	2433	124.9941:39;135.1123:33;143.0799:20;156.0852:39;156.1128:26;157.0983:211;158.0992:24;158.1091:42;171.1162:39;173.1323:43;
02615	4.532	240.15				0.00631202	0.00629755	0.00671583	0.00634888	0.00613678	0.0063188	0.00644039	0.00650271	0.00638412		0.00570073	0.00620301	0.00636716	0.00733719	0.00698236	0.00639689	0.00584303	0.112132	0.101071	0.125115	0.165037	0.14073	0.182391	0.13524	0.13511	0.188196	0.196588	0.158586	0.0936125	14.6633	28_FDDAp.TXT_2	4.533	240.149	12030	91.0618:105;93.0551:26;106.0618:63;108.0804:342;111.0607:77;116.0492:101;118.5675:19;133.0724:51;133.0769:119;151.8940:21;167.0737:23;225.5867:16;226.4010:52;240.1269:18;240.1521:1124;240.1710:50;241.1356:76;241.1520:174;242.1662:29;
02622	4.577	489.251				0.00631202	0.00629755	0.00671583	0.00634888	0.00613678	0.0063188	0.00644039	0.00650271	0.00638412		0.00570073	0.00901918	0.00636716	0.0164353	0.0100965	0.00639689	0.0125859	0.00931344	0.00599379	0.00600094	0.00603506	0.00802059	0.00655893	0.0134722	0.00658493	0.0110923	0.00673247	0.00724035	0.00853593	1.33706	15_FDDAp.TXT_2	4.558	489.253	1722	92.9690:113;183.1186:18;297.1174:40;370.1953:26;490.2707:25;
02624	4.578	711.326				0.0135961	0.00919442	0.0117527	0.0106915	0.0134395	0.0115634	0.0075095	0.0111977	0.0111181		0.0140352	0.030432	0.0125942	0.0486456	0.0157103	0.018052	0.0387159	0.0271848	0.0169843	0.0186398	0.0158626	0.0206488	0.0169483	0.0455983	0.0139205	0.0367466	0.0161579	0.0348629	0.0245411	2.20731	13_FDDAp.TXT_2	4.565	711.323	2024	128.7315:24;263.1427:18;305.1492:18;408.2297:18;425.2172:31;443.2304:19;454.2179:29;471.2464:50;489.2534:19;691.3041:35;710.4872:18;711.2591:36;711.3096:76;711.3387:278;712.3245:39;762.8017:22;938.8290:20;
02633	4.59	451.208				0.00789002	0.00629755	0.00671583	0.00634888	0.00638225	0.0063188	0.00644039	0.00734806	0.00671772		0.00570073	0.00620301	0.00636716	0.0104922	0.00698236	0.00639689	0.00613518	0.0100003	0.0057967	0.00558747	0.00587068	0.00722422	0.00655893	0.00892833	0.00658493	0.00644903	0.00673247	0.00830625	0.0070176	1.04464
02639	4.591	631.274				0.0558235	0.0309084	0.041665	0.0360998	0.0483946	0.0375589	0.0290075	0.0567167	0.0420218		0.0260866	0.0427139	0.0250739	0.0896604	0.0489464	0.0319461	0.0567125	0.0780516	0.0376785	0.0450015	0.0372906	0.0534137	0.0363496	0.0807004	0.0345972	0.0653674	0.0362611	0.0731314	0.0499435	1.18851	26_FDDAp.TXT_2	4.591	631.278	6103	51.9403:25;77.2377:33;99.0619:82;123.0792:24;137.0894:20;165.0874:20;179.0702:31;213.1233:24;219.1058:20;225.1364:29;289.1236:19;319.0258:59;347.1806:25;357.1867:16;439.2083:169;441.2167:19;553.1791:25;631.1797:16;631.2736:388;632.2891:71;
02640	4.592	469.218				0.0164491	0.00991234	0.0128407	0.0109328	0.0147528	0.0114623	0.00835963	0.0182206	0.0128663		0.00795823	0.0121331	0.00643083	0.0263552	0.0141882	0.00845669	0.0173187	0.0224182	0.0120108	0.0135775	0.0121993	0.0111919	0.0113469	0.0229851	0.00960082	0.0197598	0.0108123	0.0189913	0.0143186	1.11288	20_FDDAp.TXT_4	4.589	469.225	1626	111.0455:42;144.0953:45;175.0737:17;181.0999:30;245.1319:20;249.0928:193;392.0599:22;423.2044:28;469.2247:53;471.2453:17;
02641	4.593	747.269				0.00631202	0.00629755	0.00671583	0.00634888	0.00613678	0.0063188	0.00644039	0.00734806	0.00648979		0.00570073	0.00620301	0.00636716	0.00733719	0.00698236	0.00639689	0.00584303	0.00686832	0.0057967	0.00558747	0.00587068	0.00711045	0.00655893	0.00664311	0.00658493	0.00644903	0.00673247	0.00649942	0.00641844	0.989006
02642	4.596	171.116				0.00790264	0.00629755	0.00766947	0.00634888	0.00613678	0.0063188	0.00644039	0.00940292	0.00706468		0.00570073	0.00620301	0.00636716	0.00733719	0.00698236	0.00639689	0.00584303	0.00686832	0.0057967	0.00558747	0.00587068	0.00711045	0.00655893	0.00664311	0.00658493	0.00644903	0.00673247	0.00649942	0.00641844	0.908525
02643	4.598	207.174				0.00631202	0.00629755	0.00729339	0.00634888	0.00688546	0.0063188	0.00644039	0.00875265	0.00683114		0.00570073	0.00620301	0.00636716	0.00733719	0.00698236	0.00639689	0.00584303	0.00686832	0.0057967	0.00558747	0.00587068	0.00711045	0.00655893	0.00664311	0.00658493	0.00644903	0.00673247	0.00649942	0.00641844	0.939585
02645	4.599	175.15				0.00631202	0.00629755	0.00671583	0.00634888	0.00613678	0.0063188	0.00644039	0.00730905	0.00648491		0.00570073	0.00620301	0.00636716	0.00733719	0.00698236	0.00639689	0.00584303	0.00686832	0.0057967	0.00558747	0.00587068	0.00711045	0.00655893	0.00664311	0.00658493	0.00644903	0.00673247	0.00649942	0.00641844	0.989749
02646	4.599	219.175				0.0176231	0.00629755	0.0189252	0.0112248	0.0163975	0.00907379	0.010369	0.0233447	0.014157		0.00570073	0.00620301	0.00636716	0.0107857	0.00698236	0.00639689	0.00584303	0.00686832	0.0057967	0.00592271	0.00587068	0.00711045	0.00655893	0.00785215	0.00658493	0.00644903	0.00673247	0.00649942	0.00669581	0.472969	08_FDDAp.TXT_4	4.584	219.175	1286	133.0985:51;161.1433:116;176.1516:25;221.1541:106;222.1764:25;
02647	4.6	201.161				0.0208675	0.00629755	0.0226861	0.0129771	0.0149492	0.00825235	0.0142204	0.0258808	0.0157664		0.00570073	0.00620301	0.00636716	0.00817363	0.00698236	0.00639689	0.00584303	0.00686832	0.0057967	0.00558747	0.00587068	0.00711045	0.00655893	0.00664311	0.00658493	0.00644903	0.00673247	0.00649942	0.00646491	0.410044	08_FDDAp.TXT_5	4.585	201.164	1253	106.0612:16;107.0846:20;110.9987:24;117.0626:16;128.0645:16;158.9636:24;174.0589:87;202.1656:61;217.1884:28;
02648	4.6	237.185				0.0210821	0.00767041	0.0242844	0.0159103	0.0244612	0.0118541	0.0137309	0.0310439	0.0187547		0.00570073	0.00620301	0.00636716	0.0159364	0.00698236	0.00639689	0.00634553	0.00835188	0.0057967	0.00796773	0.00587068	0.0099973	0.00655893	0.0112933	0.00658493	0.00644903	0.00673247	0.00649942	0.00755747	0.402964	08_FDDAp.TXT_2	4.603	237.185	2277	67.0596:34;81.0292:24;163.1545:39;172.1161:23;179.1389:17;189.1617:22;201.1629:23;237.1831:20;247.8394:30;631.2736:18;637.3194:129;713.2480:20;747.2388:24;837.3073:24;1061.4694:17;
02649	4.601	157.102				0.0171056	0.00629755	0.0140092	0.009663	0.0086774	0.0063188	0.0110388	0.0197292	0.0116049		0.00570073	0.00620301	0.00636716	0.00733719	0.00698236	0.00639689	0.00584303	0.00686832	0.0057967	0.00558747	0.00587068	0.00711045	0.00655893	0.00664311	0.00658493	0.00644903	0.00673247	0.00649942	0.00641844	0.553078	08_FDDAp.TXT_4	4.593	157.099	1426	83.0502:17;142.0708:39;142.0806:101;143.0797:24;157.0985:19;157.1140:171;
02650	4.601	199.147				0.0221804	0.00629755	0.0205504	0.0132946	0.0127031	0.0063188	0.011773	0.0275715	0.0150862		0.00570073	0.00620301	0.00636716	0.00733719	0.00698236	0.00639689	0.00584303	0.00686832	0.0057967	0.00558747	0.00587068	0.00711045	0.00655893	0.00664311	0.00658493	0.00644903	0.00673247	0.00649942	0.00641844	0.425451	08_FDDAp.TXT_4	4.622	199.148	1695	145.0978:45;157.1001:98;199.1366:17;199.1482:16;
02651	4.601	556.162				0.00641301	0.00629755	0.00671583	0.00634888	0.00768324	0.0063188	0.00644039	0.00903877	0.00690706		0.00570073	0.00620301	0.00636716	0.00733719	0.00698236	0.00639689	0.00584303	0.00686832	0.0057967	0.00558747	0.00587068	0.00711045	0.00655893	0.00664311	0.00658493	0.00644903	0.00673247	0.00649942	0.00641844	0.929258
02656	4.604	520.279				0.0147701	0.00629755	0.0139286	0.00914239	0.0145319	0.0063188	0.00654344	0.0171932	0.0110907		0.00570073	0.00620301	0.00636716	0.00733719	0.00698236	0.00639689	0.00584303	0.00686832	0.0057967	0.00558747	0.00587068	0.00711045	0.00655893	0.00664311	0.00658493	0.00644903	0.00673247	0.00649942	0.00641844	0.57872	08_FDDAp.TXT_6	4.607	520.277	1147	85.0215:28;161.1299:19;207.1658:24;216.0165:79;219.1703:16;237.1877:215;486.2370:16;521.2703:46;523.2029:22;
02657	4.605	485.24				0.00631202	0.00629755	0.00671583	0.00634888	0.00624724	0.0063188	0.00644039	0.00650271	0.00639793		0.00570073	0.00620301	0.00636716	0.00733719	0.00698236	0.00639689	0.00584303	0.00686832	0.0057967	0.00558747	0.00587068	0.00711045	0.00655893	0.00664311	0.00658493	0.00644903	0.00673247	0.00649942	0.00641844	1.00321
02659	4.606	145.1				0.00665286	0.00629755	0.00729339	0.00634888	0.00613678	0.0063188	0.00644039	0.00847954	0.00674602		0.00570073	0.00620301	0.00636716	0.00733719	0.00698236	0.00639689	0.00584303	0.00686832	0.0057967	0.00558747	0.00587068	0.00711045	0.00655893	0.00664311	0.00658493	0.00644903	0.00673247	0.00649942	0.00641844	0.95144
02664	4.607	541.204				0.00631202	0.00629755	0.00671583	0.00634888	0.00613678	0.0063188	0.00644039	0.0088697	0.00667999		0.00570073	0.00620301	0.00636716	0.00733719	0.00698236	0.00639689	0.00584303	0.00686832	0.0057967	0.00558747	0.00587068	0.00711045	0.00655893	0.00664311	0.00658493	0.00644903	0.00673247	0.00649942	0.00641844	0.960845
02669	4.619	163.112				0.00631202	0.00629755	0.00671583	0.00642507	0.00613678	0.00787322	0.00665937	0.00650271	0.00661532		0.00570073	0.00620301	0.00710575	0.00733719	0.00698236	0.00639689	0.00584303	0.00686832	0.0057967	0.00558747	0.00587068	0.00711045	0.00655893	0.00664311	0.00658493	0.00644903	0.00719027	0.00649942	0.0064849	0.980286
02671	4.62	233.118				0.00744818	0.0104917	0.00775006	0.011009	0.00813737	0.0121953	0.0102273	0.00823243	0.00943642		0.00738815	0.00710865	0.0115246	0.00936225	0.00974738	0.00981283	0.00865937	0.00730789	0.00827769	0.00603446	0.00853597	0.0120167	0.00947109	0.00817102	0.00885014	0.00737769	0.0100448	0.00726635	0.00871983	0.924062	04_FDDAp.TXT_3	4.628	233.117	1274	145.1015:20;153.0592:43;233.1310:123;269.0660:31;
02677	4.627	357.097				0.00631202	0.00629755	0.00671583	0.00634888	0.00613678	0.0063188	0.00644039	0.00650271	0.00638412		0.00570073	0.00620301	0.00636716	0.0106242	0.00698236	0.00639689	0.00584303	0.00686832	0.0057967	0.00558747	0.00587068	0.00711045	0.00655893	0.00664311	0.00658493	0.00644903	0.00673247	0.00649942	0.00660105	1.03398	15_FDDAp.TXT_5	4.615	357.096	1045	165.0705:16;222.0762:28;238.0653:39;311.0880:18;
02683	4.649	211.167				0.00978362	0.00656204	0.00858283	0.0079742	0.00747459	0.00855565	0.0065048	0.00980609	0.00815548		0.00570073	0.00723271	0.00686379	0.00854049	0.00853245	0.00639689	0.00726873	0.00844803	0.00707197	0.00558747	0.00629337	0.00930047	0.00700493	0.00777243	0.0071644	0.00820317	0.00682672	0.0077993	0.00733378	0.899246
02685	4.65	193.16				0.00710733	0.00629755	0.00671583	0.00693298	0.00678727	0.00904852	0.00644039	0.0083885	0.0072148		0.00570073	0.00620301	0.00636716	0.00733719	0.0078761	0.00639689	0.00584303	0.00700569	0.0057967	0.00558747	0.00587068	0.00812014	0.00655893	0.00664311	0.00658493	0.00644903	0.00713641	0.00685038	0.00657375	0.911149
02688	4.653	127.038				0.00835711	0.00716661	0.00671583	0.00634888	0.00795326	0.00756992	0.00680106	0.0104694	0.00767275		0.00570073	0.00669925	0.00770426	0.00909811	0.0076806	0.00639689	0.00898658	0.00917608	0.00760527	0.00573274	0.00622292	0.00831923	0.00686064	0.00837031	0.00658493	0.00755827	0.00704216	0.0077473	0.0074159	0.966524
02690	4.653	388.159				0.0337314	0.0273691	0.0259634	0.0265256	0.0327827	0.0322132	0.0283635	0.0341262	0.0301344		0.0242737	0.0315113	0.0330455	0.0366126	0.0355682	0.026304	0.0359931	0.0359763	0.0314529	0.0292001	0.0305041	0.0360073	0.0301973	0.0389552	0.0270904	0.031755	0.0307135	0.0313272	0.0320271	1.06281	06_FDDAp.TXT_2	4.653	388.158	2029	105.0166:41;113.9642:17;127.0355:18;209.0811:25;231.0497:23;249.0573:26;297.0954:17;335.1254:249;354.1245:111;387.1514:33;388.1607:67;
02691	4.654	231.048				0.00724619	0.0066754	0.00671583	0.00634888	0.00741323	0.00636935	0.00691698	0.00942893	0.00713935		0.00570073	0.00621542	0.00674919	0.00864321	0.00698236	0.00639689	0.0082153	0.0085854	0.00627203	0.00586684	0.0060468	0.00773617	0.00655893	0.0084766	0.00658493	0.00715843	0.00712295	0.0077343	0.00705814	0.988625
02693	4.654	393.116				0.00631202	0.00629755	0.00671583	0.00634888	0.00613678	0.0063188	0.00644039	0.00650271	0.00638412		0.00570073	0.00620301	0.00636716	0.00733719	0.00698236	0.00639689	0.00587809	0.00686832	0.0057967	0.00558747	0.00587068	0.00711045	0.00655893	0.00664311	0.00658493	0.00644903	0.00673247	0.00649942	0.00642038	1.00568
02694	4.654	409.084				0.0128513	0.0107184	0.0120482	0.0106153	0.0118317	0.0136612	0.0110517	0.0149953	0.0122216		0.00767319	0.0103466	0.00981815	0.0165674	0.0141463	0.010299	0.0144673	0.0141762	0.0113963	0.00978924	0.010215	0.0158705	0.00981215	0.0148141	0.0126694	0.0147554	0.0125089	0.0159496	0.0125153	1.02402	24_FDDAp.TXT_4	4.661	409.088	1100	203.0118:17;409.0887:72;409.1093:19;
02702	4.673	163.041				0.0184816	0.014497	0.0307585	0.0121137	0.0182753	0.0263747	0.00799897	0.00867462	0.0171468		0.00570073	0.00796467	0.0190505	0.0137205	0.0220224	0.0278776	0.00966438	0.0111954	0.0057967	0.00558747	0.00765537	0.0179041	0.0173024	0.027436	0.0160014	0.0234616	0.0263239	0.0257507	0.0161342	0.940947	05_FDDAp.TXT_2	4.685	163.039	1529	68.9946:43;89.0389:17;163.0393:161;164.0387:16;164.0720:18;
02704	4.674	149.049				0.00631202	0.00629755	0.00671583	0.00634888	0.00613678	0.0063188	0.00644039	0.00650271	0.00638412		0.00570073	0.00620301	0.00636716	0.00733719	0.00698236	0.00639689	0.00584303	0.00686832	0.0057967	0.00558747	0.00587068	0.0071389	0.00655893	0.00664311	0.00658493	0.00644903	0.00673247	0.00649942	0.00642002	1.00562	24_FDDAp.TXT_3	4.674	149.046	1006	123.0374:88;149.0404:38;149.0479:30;
02707	4.716	671.28				0.0671598	0.0252154	0.0500732	0.0358331	0.052764	0.0391513	0.0297031	0.0632194	0.0453899		0.0324258	0.0602312	0.0219794	0.0522848	0.0453435	0.0399933	0.0381667	0.0289568	0.0521703	0.0432246	0.0333572	0.0247444	0.031168	0.0726889	0.0273406	0.0428732	0.0261624	0.0375146	0.0394792	0.869779	21_FDDAp.TXT_2	4.713	671.28	3734	99.0892:30;115.0860:63;132.0467:28;190.0621:29;209.0836:109;331.1224:28;343.1137:16;387.1413:16;457.2012:74;458.1966:107;475.1959:40;556.0493:17;653.2603:45;655.2769:25;671.2375:23;671.2795:466;671.4443:16;672.2347:19;672.2765:109;672.3301:17;673.2648:20;673.2905:52;
02714	4.741	356.188				0.0138991	0.00629755	0.014842	0.0085456	0.00684864	0.0063188	0.00644039	0.0152684	0.00980755		0.00570073	0.00620301	0.00636716	0.00733719	0.00698236	0.00639689	0.00584303	0.00686832	0.0057967	0.00558747	0.00587068	0.00711045	0.00655893	0.00664311	0.00658493	0.00644903	0.00673247	0.00649942	0.00641844	0.654439	08_FDDAp.TXT_3	4.736	356.191	1053	122.0291:104;267.1342:21;267.1508:24;268.1438:18;269.1408:29;356.1878:23;357.1960:21;
02719	4.802	473.258				0.00631202	0.00629755	0.00671583	0.00634888	0.00613678	0.0063188	0.00644039	0.00650271	0.00638412		0.00570073	0.00620301	0.00636716	0.00733719	0.00698236	0.00639689	0.00584303	0.00686832	0.0057967	0.00558747	0.00587068	0.00711045	0.00655893	0.00668296	0.00658493	0.00644903	0.00673247	0.00649942	0.00642065	1.00572
02729	4.852	397.223				0.0102633	0.00629755	0.00991256	0.00719963	0.00613678	0.0063188	0.00644039	0.0091038	0.00770911		0.00570073	0.00620301	0.00636716	0.00733719	0.00698236	0.00639689	0.00584303	0.00686832	0.0057967	0.00558747	0.00587068	0.00711045	0.00655893	0.00664311	0.00658493	0.00644903	0.00673247	0.00649942	0.00641844	0.832579	03_FDDAp.TXT_4	4.869	397.228	1104	105.0696:33;171.1144:19;397.2282:34;398.1969:20;
02733	4.858	133.103				0.00631202	0.00629755	0.00671583	0.00659014	0.00613678	0.0063188	0.00644039	0.00650271	0.00641428		0.00570073	0.00620301	0.00636716	0.00733719	0.00698236	0.00639689	0.00584303	0.00686832	0.0057967	0.00558747	0.00587068	0.00711045	0.00655893	0.00664311	0.00658493	0.00644903	0.00673247	0.00649942	0.00641844	1.00065
02734	4.859	191.143				0.009771	0.0131745	0.0129481	0.0168626	0.0130713	0.0158349	0.0147099	0.0100402	0.0133016		0.0104437	0.0103962	0.017879	0.0150706	0.0133363	0.0104013	0.013252	0.00840682	0.0114427	0.0101021	0.0127746	0.0152022	0.0193357	0.0120107	0.0116421	0.0103958	0.0122935	0.00925517	0.0124245	0.934062	04_FDDAp.TXT_3	4.874	191.146	1032	81.0757:20;120.0920:16;135.1172:85;147.0862:133;151.0941:18;191.1371:28;191.1484:24;
02736	4.86	439.197				0.00631202	0.00629755	0.00671583	0.00646316	0.00613678	0.0063188	0.00644039	0.00650271	0.0063984		0.00570073	0.00620301	0.0078698	0.00733719	0.00698236	0.00639689	0.00584303	0.00686832	0.0057967	0.00558747	0.00587068	0.00711045	0.00814619	0.00664311	0.00658493	0.00644903	0.00673247	0.00649942	0.0065901	1.02996
02737	4.86	457.202				0.00631202	0.00629755	0.00671583	0.00634888	0.00613678	0.0063188	0.00644039	0.00650271	0.00638412		0.00570073	0.00620301	0.00700387	0.00733719	0.00698236	0.00639689	0.00584303	0.00686832	0.0057967	0.00558747	0.00587068	0.00711045	0.00655893	0.00664311	0.00658493	0.00644903	0.00673247	0.00649942	0.00645381	1.01092
02739	4.869	177.055				0.00854647	0.00629755	0.00952304	0.00704726	0.00806372	0.0063188	0.00698139	0.012043	0.00810266		0.00570073	0.00620301	0.00636716	0.0115194	0.00805765	0.00639689	0.00906839	0.00759636	0.0057967	0.00678318	0.00587068	0.0107937	0.00655893	0.0134456	0.00658493	0.00687467	0.00673247	0.00713636	0.00763816	0.942673	08_FDDAp.TXT_3	4.876	177.055	1017	78.0523:19;117.0335:51;121.1016:45;144.0286:17;145.2048:16;177.0579:42;
02748	4.896	241.204				0.00652662	0.00634793	0.00671583	0.00634888	0.00613678	0.00683694	0.00644039	0.00650271	0.00648201		0.00663565	0.00702181	0.00769152	0.00733719	0.00698236	0.00652483	0.0100383	0.00710184	0.00862549	0.00619091	0.00705656	0.00745176	0.00871025	0.00664311	0.00720391	0.00644903	0.00749997	0.00981412	0.00749881	1.15687	23_FDDAp.TXT_3	4.899	241.203	1098	58.0630:19;214.9723:82;241.1980:25;
02751	4.916	201.164				0.0101876	0.00629755	0.00964393	0.00634888	0.00613678	0.0063188	0.00781864	0.0113277	0.00800999		0.00570073	0.00620301	0.00636716	0.00733719	0.00698236	0.00639689	0.00584303	0.00686832	0.0057967	0.00558747	0.00587068	0.00711045	0.00655893	0.00664311	0.00658493	0.00644903	0.00673247	0.00649942	0.00641844	0.801304	03_FDDAp.TXT_2	4.924	201.163	1280	107.0798:31;154.9702:73;201.1573:21;
02755	4.919	361.127				0.00763754	0.00629755	0.00671583	0.00661554	0.00713093	0.00700123	0.0112965	0.00749112	0.00752327		0.00570073	0.00797707	0.00636716	0.00733719	0.00698236	0.00959533	0.00584303	0.00686832	0.0057967	0.00636971	0.0107433	0.00841878	0.00978592	0.00664311	0.00969301	0.00656512	0.00943892	0.00674639	0.00760401	1.01073	25_FDDAp.TXT_3	4.93	361.133	1013	139.0733:60;271.0572:32;272.7780:19;
02767	4.971	695.32				0.00631202	0.00629755	0.00671583	0.00634888	0.00613678	0.0063188	0.00644039	0.00650271	0.00638412		0.00570073	0.00620301	0.00636716	0.00733719	0.00698236	0.00639689	0.00584303	0.00686832	0.00682851	0.00558747	0.00587068	0.00711045	0.00752965	0.00664311	0.00658493	0.00644903	0.00673247	0.00720135	0.00656869	1.02891
02773	4.991	411.324				0.00631202	0.00629755	0.00671583	0.00634888	0.00613678	0.0063188	0.00644039	0.00650271	0.00638412		0.00570073	0.00620301	0.00636716	0.00733719	0.00698236	0.00639689	0.00584303	0.00686832	0.0057967	0.00558747	0.00598809	0.00711045	0.00655893	0.00664311	0.00658493	0.00644903	0.00673247	0.00649942	0.00642496	1.0064
02774	4.991	459.222				0.0186583	0.00921961	0.0186834	0.0140437	0.0188154	0.0177053	0.0122239	0.023956	0.0166632		0.00570073	0.0107684	0.00795894	0.0212632	0.0157103	0.00701099	0.0169565	0.0136817	0.0102949	0.0118007	0.00779626	0.0185298	0.0108485	0.0216432	0.0105359	0.0150262	0.00780966	0.0132718	0.0125893	0.755517	04_FDDAp.TXT_2	4.994	459.226	1211	69.0335:19;175.1479:60;193.1610:232;211.1560:28;211.1667:65;327.8914:18;459.2241:23;
02775	4.992	135.12				0.00631202	0.00629755	0.00671583	0.00634888	0.00613678	0.0063188	0.00644039	0.00661976	0.00639875		0.00570073	0.00620301	0.00636716	0.00733719	0.00698236	0.00639689	0.00584303	0.00686832	0.0057967	0.00558747	0.00587068	0.00711045	0.00655893	0.00664311	0.00658493	0.00644903	0.00673247	0.00649942	0.00641844	1.00308
02776	4.992	193.16				0.0126114	0.00629755	0.012881	0.00803769	0.0104448	0.0107293	0.0071102	0.0164519	0.0105705		0.00570073	0.00691016	0.00636716	0.015276	0.0107249	0.00639689	0.010459	0.00851672	0.0064923	0.00662673	0.00587068	0.0112345	0.00739847	0.0126485	0.00683515	0.00957037	0.00673247	0.00848824	0.00845828	0.80018	03_FDDAp.TXT_4	5.003	193.158	1134	111.1233:61;111.1533:47;139.0682:30;176.1469:68;230.0259:17;
02779	4.993	211.167				0.0158053	0.00833795	0.015527	0.0128882	0.0146178	0.0145332	0.0101114	0.0195602	0.0139226		0.00570073	0.00920527	0.00644356	0.0197664	0.0139508	0.00639689	0.0125859	0.0112915	0.00817334	0.00956574	0.00756144	0.0163967	0.00773953	0.0167406	0.00746731	0.013285	0.00673247	0.0103731	0.0105209	0.755669	03_FDDAp.TXT_3	5.002	211.17	1151	94.4353:117;100.0837:16;109.1038:20;135.1136:25;175.1474:17;193.1577:24;271.8746:20;
02793	5.036	217.158				0.0104401	0.00629755	0.0096305	0.00634888	0.00613678	0.0063188	0.00644039	0.0111066	0.00783995		0.00570073	0.00620301	0.00636716	0.00733719	0.00698236	0.00639689	0.00584303	0.00686832	0.0057967	0.00558747	0.00587068	0.00711045	0.00655893	0.00664311	0.00658493	0.00644903	0.00673247	0.00649942	0.00641844	0.818683	08_FDDAp.TXT_4	5.059	217.158	1048	129.0737:19;157.1017:22;201.1691:71;
02796	5.039	199.149				0.0141137	0.00629755	0.0107722	0.00722503	0.00616132	0.0063188	0.00842404	0.0145141	0.00922833		0.00570073	0.00620301	0.00636716	0.00733719	0.00698236	0.00639689	0.00584303	0.00686832	0.0057967	0.00558747	0.00587068	0.00711045	0.00655893	0.00664311	0.00658493	0.00644903	0.00673247	0.00649942	0.00641844	0.695514	08_FDDAp.TXT_3	5.037	199.148	1184	60.9850:38;119.0798:21;142.0881:92;159.1165:18;199.1399:22;201.1661:34;
02802	5.043	407.295				0.00631202	0.00629755	0.00671583	0.00634888	0.00613678	0.0063188	0.00644039	0.00650271	0.00638412		0.0107858	0.0123564	0.0194708	0.0160684	0.0195925	0.0141499	0.0162086	0.0113602	0.0205667	0.014695	0.0213341	0.0228814	0.0192832	0.0154917	0.0202552	0.0151036	0.0180161	0.0155336	0.0168419	2.63809	16_FDDAp.TXT_2	5.052	407.296	1460	113.1084:38;147.0863:301;307.2038:24;389.2757:41;390.2202:25;407.2934:66;408.2954:17;1379.7030:16;
02804	5.044	425.305	PCE005:Petuniasterone G1/G2[M+H-2H20]+			0.00631202	0.00629755	0.00671583	0.00634888	0.00613678	0.0063188	0.00644039	0.00650271	0.00638412		0.00809504	0.00842369	0.0131545	0.0107857	0.0153333	0.0117319	0.0121301	0.00887387	0.0174017	0.0107838	0.0148059	0.0172926	0.0162661	0.0127548	0.0154614	0.0116985	0.0139362	0.011231	0.0127867	2.00289	25_FDDAp.TXT_3	5.057	425.303	1262	148.0814:23;159.0693:23;321.2301:29;425.3167:248;
02813	5.053	471.237				0.00631202	0.00629755	0.00671583	0.00637428	0.00613678	0.00729189	0.00644039	0.00650271	0.00650893		0.00570073	0.00620301	0.00636716	0.00733719	0.00698236	0.00639689	0.00584303	0.00686832	0.0057967	0.00558747	0.00651646	0.00830501	0.00910379	0.00786544	0.00683515	0.00644903	0.00673247	0.00649942	0.00674387	1.03609
02821	5.127	669.27				0.00768803	0.00629755	0.0100066	0.00678061	0.00613678	0.0063188	0.00644039	0.0088827	0.00731893		0.00570073	0.00807632	0.00636716	0.00733719	0.00698236	0.00639689	0.00584303	0.00686832	0.0057967	0.00558747	0.00587068	0.00711045	0.00655893	0.0101108	0.00658493	0.00644903	0.00673247	0.00649942	0.00671516	0.917506	08_FDDAp.TXT_2	5.125	669.265	1054	112.0710:18;113.9712:207;163.0355:25;670.2538:35;
02822	5.128	461.291				0.00631202	0.00629755	0.00671583	0.00634888	0.00613678	0.0063188	0.00644039	0.00650271	0.00638412		0.00781001	0.0123936	0.00920691	0.0174478	0.0139368	0.00962092	0.0150049	0.0118135	0.0131585	0.00872762	0.0108021	0.0099973	0.00655893	0.0154253	0.00981154	0.0102798	0.00988326	0.0126089	0.0113604	1.77948	30_FDDAp.TXT_2	5.13	461.289	1313	112.8732:16;115.9679:32;135.1138:18;147.0789:18;157.1123:43;161.0925:27;209.1011:209;227.1085:24;261.1203:16;264.2444:58;280.9932:21;316.2070:16;407.2440:23;461.2614:18;461.2951:71;
02824	5.128	683.369				0.00631202	0.00629755	0.00671583	0.00634888	0.00613678	0.0063188	0.00644039	0.00650271	0.00638412		0.00570073	0.00620301	0.00636716	0.00733719	0.00698236	0.00639689	0.00621699	0.00686832	0.0057967	0.00558747	0.00587068	0.00711045	0.00655893	0.00664311	0.00658493	0.00644903	0.00673247	0.00649942	0.00643921	1.00863
02825	5.128	845.413				0.00631202	0.00629755	0.00671583	0.00634888	0.00613678	0.0063188	0.00644039	0.00650271	0.00638412		0.00589456	0.00736918	0.00636716	0.00898072	0.00698236	0.00680629	0.0112771	0.0103025	0.00788351	0.00558747	0.00625815	0.0071389	0.00666387	0.0087689	0.00658493	0.0113116	0.00673247	0.00830625	0.00773421	1.21148	18_FDDAp.TXT_2	5.127	845.421	1144	113.9648:27;115.9570:35;134.1055:29;161.4583:16;287.1631:20;315.1978:23;350.2218:34;378.2489:25;389.2487:20;444.2836:26;461.2363:19;461.2944:64;752.2528:17;848.4069:42;
02828	5.132	469.221				0.00631202	0.00629755	0.00671583	0.00634888	0.00613678	0.0063188	0.00644039	0.00650271	0.00638412		0.00570073	0.00620301	0.00636716	0.00978781	0.00698236	0.00639689	0.00584303	0.00686832	0.0057967	0.00558747	0.00587068	0.00711045	0.00655893	0.00664311	0.00658493	0.00644903	0.00673247	0.00649942	0.00655458	1.0267	15_FDDAp.TXT_2	5.13	469.22	1112	70.5141:30;277.1366:51;297.1346:16;421.2138:40;430.8961:22;439.2033:27;454.2094:20;
02831	5.139	580.337				0.00700634	0.00629755	0.00671583	0.00634888	0.00613678	0.0063188	0.00644039	0.00847954	0.00671801		0.00570073	0.00620301	0.00636716	0.00733719	0.00717787	0.00639689	0.00584303	0.00686832	0.0057967	0.00558747	0.00587068	0.00711045	0.00655893	0.00700183	0.00658493	0.00652642	0.00673247	0.00649942	0.00645353	0.96063	08_FDDAp.TXT_3	5.145	580.333	1060	580.3216:37;
02832	5.146	163.037				0.00631202	0.00629755	0.00722623	0.00755517	0.00613678	0.0063188	0.00644039	0.00650271	0.00659871		0.00570073	0.00620301	0.00816269	0.00733719	0.00698236	0.00639689	0.00584303	0.00686832	0.0057967	0.00558747	0.00587068	0.00711045	0.00655893	0.00664311	0.00658493	0.00644903	0.0082944	0.00649942	0.00660496	1.00095	14_FDDAp.TXT_2	5.141	163.038	1033	148.0388:58;163.0481:41;
02834	5.15	455.245				0.00631202	0.00629755	0.00671583	0.00634888	0.00613678	0.0063188	0.00644039	0.00650271	0.00638412		0.00570073	0.00620301	0.00636716	0.00733719	0.00698236	0.00639689	0.00584303	0.00686832	0.0057967	0.00558747	0.00688044	0.00711045	0.00733288	0.00664311	0.00658493	0.00644903	0.00673247	0.00649942	0.00651753	1.0209
02835	5.154	473.258				0.00631202	0.00629755	0.00671583	0.00634888	0.00613678	0.0063188	0.00644039	0.00650271	0.00638412		0.00570073	0.00620301	0.00636716	0.00733719	0.00698236	0.00639689	0.00584303	0.00686832	0.0057967	0.00558747	0.00666909	0.00711045	0.00890702	0.00665639	0.00658493	0.00644903	0.00673247	0.00649942	0.00659398	1.03287
02840	5.186	325.106				0.00669074	0.00629755	0.00671583	0.00634888	0.00613678	0.00648308	0.00644039	0.00650271	0.006452		0.00570073	0.00620301	0.00636716	0.00733719	0.00698236	0.00639689	0.00584303	0.00686832	0.0057967	0.00558747	0.00587068	0.00711045	0.00655893	0.00664311	0.00658493	0.00644903	0.00673247	0.00649942	0.00641844	0.994799
02843	5.216	517.202				0.00631202	0.00629755	0.00702475	0.00634888	0.00613678	0.0063188	0.00644039	0.00650271	0.00642273		0.00570073	0.00620301	0.00636716	0.00733719	0.00698236	0.00639689	0.00584303	0.00686832	0.0057967	0.00558747	0.00587068	0.00711045	0.00655893	0.00664311	0.00658493	0.00644903	0.00673247	0.00649942	0.00641844	0.999331	08_FDDAp.TXT_2	5.22	517.204	1064	517.2159:38;
02849	5.227	496.274				0.00944278	0.00629755	0.011108	0.00920588	0.00672591	0.00640726	0.00644039	0.00650271	0.00776631		0.00570073	0.00620301	0.00636716	0.00733719	0.00698236	0.00639689	0.00584303	0.00686832	0.0057967	0.00558747	0.00587068	0.00711045	0.00655893	0.00664311	0.00658493	0.00644903	0.00673247	0.00649942	0.00641844	0.826447	03_FDDAp.TXT_2	5.222	496.276	1294	81.0691:30;127.0397:25;137.1305:59;145.0553:37;150.2008:22;431.1785:16;496.2799:175;496.8347:21;
02851	5.251	342.261				0.00797839	0.00741851	0.00758888	0.00893923	0.00900879	0.00837872	0.0081793	0.00980609	0.00841224		0.00802663	0.00766692	0.00970355	0.00928888	0.009105	0.00949298	0.00782966	0.00894255	0.00651549	0.00658204	0.00881776	0.0102675	0.00762147	0.00733399	0.00870527	0.00766145	0.00880606	0.00933316	0.0084278	1.00185	03_FDDAp.TXT_3	5.256	342.264	1017	130.0405:23;140.1426:56;203.1713:17;265.0870:61;342.2642:20;
02855	5.267	483.222				0.00988462	0.00629755	0.00697103	0.00634888	0.00613678	0.0063188	0.00644039	0.0121861	0.00757302		0.00570073	0.00620301	0.00636716	0.00733719	0.00698236	0.00639689	0.00584303	0.00686832	0.0057967	0.00558747	0.00587068	0.00711045	0.00655893	0.00664311	0.00658493	0.00644903	0.00673247	0.00649942	0.00641844	0.84754
02862	5.289	219.174				0.0128765	0.00629755	0.0140898	0.00806308	0.0102239	0.0063188	0.00874606	0.0133176	0.00999165		0.00570073	0.00620301	0.00636716	0.00733719	0.00698236	0.00639689	0.00584303	0.00686832	0.0057967	0.00558747	0.00587068	0.00711045	0.00655893	0.00664311	0.00658493	0.00644903	0.00673247	0.00649942	0.00641844	0.64238	08_FDDAp.TXT_2	5.273	219.175	1317	93.0655:39;145.0838:20;172.0061:48;219.1790:114;
02867	5.296	331.154				0.00631202	0.00629755	0.00671583	0.00634888	0.00613678	0.0063188	0.00644039	0.00650271	0.00638412		0.00605418	0.00883309	0.0069784	0.00878995	0.0116187	0.00775303	0.00694152	0.00686832	0.00854433	0.0078448	0.00953399	0.0105235	0.00834295	0.0072277	0.00732244	0.00883518	0.0103949	0.00828025	0.00837151	1.3113	18_FDDAp.TXT_11	5.302	331.149	1003	85.0261:33;107.0865:16;211.1069:40;222.0517:22;280.1326:44;331.1457:17;
02870	5.298	585.193				0.00631202	0.00629755	0.00671583	0.00634888	0.00641907	0.0063188	0.00644039	0.00650271	0.00641941		0.00570073	0.0065876	0.00636716	0.00942095	0.00698236	0.00639689	0.00944234	0.00686832	0.0057967	0.00558747	0.00709178	0.00749442	0.00655893	0.00664311	0.00658493	0.00776464	0.00673247	0.00816327	0.00701022	1.09204
02881	5.302	329.104				0.00631202	0.00933296	0.00671583	0.00634888	0.00613678	0.0063188	0.00644039	0.00650271	0.00676355		0.00570073	0.00801429	0.00636716	0.0189153	0.00698236	0.00639689	0.00584303	0.00686832	0.0057967	0.00558747	0.00587068	0.00711045	0.00655893	0.00664311	0.00658493	0.00644903	0.00673247	0.00809827	0.00725112	1.07209
02882	5.302	731.364				0.00631202	0.00629755	0.00671583	0.00634888	0.00613678	0.0063188	0.00644039	0.00650271	0.00638412		0.00570073	0.00642632	0.0117028	0.00978781	0.0104456	0.0075995	0.00979292	0.00939586	0.00870664	0.00926402	0.0123284	0.0104666	0.00655893	0.00664311	0.0106676	0.00644903	0.00927734	0.00794229	0.00884197	1.385
02884	5.303	307.207				0.00631202	0.00629755	0.00671583	0.00634888	0.00613678	0.0063188	0.00644039	0.00650271	0.00638412		0.00877913	0.0111282	0.0140332	0.0136472	0.0178748	0.0121925	0.0131585	0.0134482	0.0153613	0.0119684	0.014888	0.0192836	0.0144296	0.0122897	0.0151322	0.0140847	0.013613	0.0123489	0.0137589	2.15518
02887	5.303	754.434				0.00631202	0.00629755	0.00671583	0.00634888	0.00613678	0.0063188	0.00644039	0.00650271	0.00638412		0.00570073	0.00713346	0.00887581	0.00742523	0.012275	0.00742039	0.00584303	0.007198	0.0115122	0.00919697	0.011166	0.0102533	0.0102975	0.00664311	0.00998275	0.00884807	0.0085637	0.00707136	0.0086337	1.35237
02889	5.304	173.097				0.00631202	0.00629755	0.00671583	0.00634888	0.00613678	0.0063188	0.00644039	0.00650271	0.00638412		0.00827747	0.00924249	0.0118556	0.0134271	0.0134341	0.0111306	0.0134039	0.0113327	0.0131005	0.0111079	0.0127394	0.0146191	0.0121602	0.0100045	0.0134728	0.00922212	0.0124416	0.0135058	0.0119154	1.86642
02890	5.304	231.051				0.00631202	0.00629755	0.00671583	0.00634888	0.00613678	0.0063188	0.00644039	0.00650271	0.00638412		0.0132029	0.0192666	0.0227562	0.02276	0.0247734	0.0189348	0.0213388	0.0183522	0.024578	0.0187739	0.0232009	0.0265362	0.0222872	0.0208461	0.0224151	0.0204692	0.0211669	0.0203692	0.0212237	3.32446	30_FDDAp.TXT_11	5.298	231.051	1007	69.0299:33;87.0070:17;231.0531:52;
02891	5.304	297.223				0.00631202	0.00629755	0.00671583	0.00634888	0.00613678	0.0063188	0.00644039	0.00650271	0.00638412		0.00627081	0.00656279	0.00859566	0.00920083	0.0100406	0.00765068	0.00902164	0.00686832	0.00951818	0.00642559	0.00587068	0.00962755	0.00871025	0.00708155	0.00873161	0.00825476	0.00845598	0.00850123	0.00807715	1.26519
02892	5.304	325.219				0.00631202	0.00629755	0.00671583	0.00634888	0.00613678	0.0063188	0.00644039	0.00650271	0.00638412		0.0233046	0.0242662	0.0339115	0.032445	0.0370484	0.0288372	0.0299864	0.0275008	0.0366699	0.027468	0.0352945	0.0404016	0.0361659	0.0272899	0.0325032	0.0305039	0.032262	0.0303523	0.0314562	4.92726	16_FDDAp.TXT_11	5.327	325.215	1702	123.1258:319;146.9326:16;148.0869:24;155.0838:17;161.0990:21;173.0914:25;196.0765:21;197.8938:16;268.1772:48;308.1865:24;308.2149:32;325.2188:104;326.2127:21;422.1754:19;
02893	5.304	443.313	PCE005:Petuniasterone G1/G2[M+H-H20]+	DNPPetunia073:Petuniasterone F;DNPPetunia023:22,24-Epoxy-7,25-dihydroxyergosta-1,4-dien-3-one; (7alpha,22R,24R)-form;DNPPetunia024:24,25-Epoxy-7,22-dihydroxyergosta-1,4-dien-3-one; (7alpha,22R,24S)-form		0.00631202	0.00629755	0.00671583	0.00634888	0.00613678	0.0063188	0.00644039	0.00650271	0.00638412		0.0225749	0.0294023	0.0378336	0.0359962	0.0448268	0.0296048	0.0350465	0.03088	0.040032	0.0303288	0.0392983	0.0447532	0.0416754	0.0324715	0.0374814	0.0366176	0.0344972	0.0340569	0.0354099	5.54655	14_FDDAp.TXT_9	5.322	443.314	2017	123.1144:23;141.1275:25;141.1334:52;159.1168:22;172.0852:46;173.1026:21;235.8585:19;259.1582:20;326.2157:46;407.1905:20;407.2735:21;407.2961:38;408.2940:23;443.3291:209;
02897	5.305	267.175				0.00631202	0.00629755	0.00671583	0.00634888	0.00613678	0.0063188	0.00644039	0.00650271	0.00638412		0.0110366	0.013138	0.019649	0.0202653	0.0223017	0.0170157	0.0191184	0.0183247	0.0221898	0.0175893	0.0213106	0.02446	0.0216445	0.0170064	0.0195177	0.0164966	0.0201435	0.0192513	0.0189144	2.96273	12_FDDAp.TXT_10	5.296	267.174	1005	159.1110:20;171.0806:33;173.0917:27;223.0072:24;267.1751:85;
02900	5.305	655.347				0.00631202	0.00629755	0.00671583	0.00634888	0.00613678	0.0063188	0.00644039	0.00650271	0.00638412		0.0157682	0.0194651	0.0262327	0.0268394	0.0339762	0.0195489	0.0257561	0.0161955	0.0335861	0.0216235	0.0328406	0.0337462	0.0321912	0.020102	0.0298692	0.0274084	0.0263239	0.0253087	0.0259323	4.06201	18_FDDAp.TXT_11	5.322	655.347	1597	85.0271:28;111.0784:23;219.1745:48;231.0529:27;333.1831:27;381.1641:24;407.2900:19;461.3004:74;637.3499:18;655.2928:18;655.3394:127;
02901	5.305	709.38				0.00631202	0.00629755	0.00671583	0.00634888	0.00613678	0.0063188	0.00644039	0.00650271	0.00638412		0.0414785	0.0612361	0.0702552	0.0676782	0.087084	0.053913	0.0752816	0.0522954	0.103715	0.0619985	0.0794773	0.0889518	0.0804649	0.0825207	0.0833388	0.0929951	0.0661263	0.0605486	0.0727421	11.3942	21_FDDAp.TXT_5	5.301	709.38	7030	81.0688:31;95.0859:25;97.1014:20;99.0446:25;105.0192:50;111.0865:25;123.1124:119;123.1169:47;129.1025:125;133.1088:62;135.1199:31;141.1239:62;141.1325:63;147.0780:50;163.0883:24;171.0818:25;171.1098:44;173.0824:22;173.0948:29;174.0826:89;179.1773:16;199.1102:50;205.1894:24;223.1524:33;225.1323:20;239.1281:23;243.2150:29;247.2217:54;253.2080:55;257.8410:18;259.0482:21;261.1259:25;263.1464:99;264.1…
02902	5.305	735.836				0.00631202	0.00629755	0.00671583	0.00634888	0.00613678	0.0063188	0.00644039	0.00650271	0.00638412		0.00735395	0.0125673	0.0154977	0.0153494	0.0184055	0.0137021	0.0165124	0.00972554	0.0208217	0.0156449	0.0191971	0.0191129	0.0182469	0.00932692	0.019149	0.0100347	0.0163599	0.0156896	0.0151499	2.37305	14_FDDAp.TXT_10	5.324	735.832	1016	247.2079:337;247.4648:16;349.2592:17;407.2914:94;409.3076:17;412.1191:23;426.2995:16;441.8931:20;479.2050:17;539.2590:53;709.3950:20;710.3868:21;710.6458:76;734.8218:64;736.3256:57;736.7933:49;762.3242:49;763.2999:25;765.2932:21;
02903	5.305	747.334				0.00631202	0.00629755	0.00671583	0.00634888	0.00613678	0.0063188	0.00644039	0.00650271	0.00638412		0.0070119	0.00796467	0.0110916	0.0119596	0.0127777	0.0101327	0.00624036	0.0132559	0.00635318	0.011309	0.00971011	0.0159274	0.0112814	0.00967236	0.00687466	0.00910604	0.0116472	0.0130508	0.0102981	1.61309	30_FDDAp.TXT_10	5.315	747.336	1952	703.2856:26;745.7809:27;747.3297:192;748.3482:48;749.3403:23;
02904	5.306	204.152				0.00631202	0.00629755	0.00671583	0.00634888	0.00613678	0.0063188	0.00644039	0.00650271	0.00638412		0.00771879	0.0117361	0.0138422	0.0137059	0.0160315	0.0112201	0.0128547	0.0115525	0.0159641	0.0117896	0.0151816	0.0168518	0.0148625	0.0142694	0.0142103	0.0141234	0.013263	0.0124139	0.0134217	2.10236
02905	5.306	323.239				0.00631202	0.00629755	0.00671583	0.00634888	0.00613678	0.0063188	0.00644039	0.00650271	0.00638412		0.00570073	0.00620301	0.00636716	0.00733719	0.00698236	0.00639689	0.00584303	0.00686832	0.00774439	0.00558747	0.00750273	0.00769351	0.0066901	0.00664311	0.00658493	0.00644903	0.00673247	0.00649942	0.00665699	1.04274
02909	5.307	127.04				0.00631202	0.00629755	0.00671583	0.00634888	0.00613678	0.0063188	0.00644039	0.00650271	0.00638412		0.010763	0.0123068	0.015052	0.0156282	0.0180005	0.0145081	0.0155191	0.01419	0.0186074	0.0145498	0.016931	0.0191698	0.016253	0.016156	0.0155404	0.0157872	0.0162791	0.0144937	0.0155408	2.4343
02912	5.307	425.305	PCE005:Petuniasterone G1/G2[M+H-2H20]+			0.00637514	0.00629755	0.00781722	0.0091043	0.00613678	0.00654627	0.0124686	0.00650271	0.00765607		0.1418	0.166141	0.24143	0.232383	0.283302	0.19508	0.227411	0.19914	0.262301	0.195103	0.2662	0.287831	0.260521	0.195174	0.252295	0.219564	0.231705	0.222397	0.226654	29.6045	18_FDDAp.TXT_3	5.325	425.305	15844	57.0710:34;95.0853:40;119.0890:19;129.0835:16;129.1000:129;130.0881:24;133.1043:21;141.1193:24;143.0854:28;147.0729:35;147.0813:78;161.0944:16;161.3126:16;163.1445:57;171.0788:147;173.0986:230;183.0769:28;199.1104:34;209.0948:29;211.1149:84;215.1425:17;225.1118:61;226.1302:20;233.1858:24;241.1866:54;247.2136:16;251.1443:27;263.1417:73;266.1596:57;267.1696:60;267.1841:49;269.1779:27;279.1789:16;29…
02914	5.308	147.079				0.00631202	0.00629755	0.00671583	0.00634888	0.00613678	0.0063188	0.00644039	0.00650271	0.00638412		0.00731974	0.00910602	0.0118047	0.0123998	0.0133642	0.00976165	0.0111251	0.00888761	0.0124165	0.00978924	0.0123637	0.0137374	0.0117929	0.0096325	0.0119451	0.0107312	0.0103815	0.0116859	0.0110136	1.72516
02915	5.308	171.079				0.00631202	0.00629755	0.00671583	0.00634888	0.00613678	0.0063188	0.00644039	0.00650271	0.00638412		0.00570073	0.00620301	0.00636716	0.00733719	0.00734545	0.00639689	0.00584303	0.00686832	0.00657346	0.00558747	0.00603506	0.00711045	0.00655893	0.00664311	0.00658493	0.00644903	0.00673247	0.00649942	0.00649089	1.01673
02918	5.308	263.142				0.00631202	0.00629755	0.00671583	0.00634888	0.00613678	0.0063188	0.00644039	0.00650271	0.00638412		0.00570073	0.00620301	0.00636716	0.00733719	0.00698236	0.00639689	0.00584303	0.00686832	0.0057967	0.00558747	0.00602332	0.00711045	0.00655893	0.00664311	0.00658493	0.00644903	0.00673247	0.00649942	0.00642692	1.0067
02921	5.308	407.295				0.00681698	0.00657464	0.00707848	0.0102471	0.00973293	0.00875785	0.0171057	0.00650271	0.00910205		0.181204	0.214723	0.31846	0.305711	0.383807	0.265752	0.306607	0.263991	0.349506	0.258253	0.352581	0.404798	0.353133	0.245875	0.328614	0.275541	0.31722	0.294099	0.301104	33.0809	14_FDDAp.TXT_2	5.314	407.293	18668	87.5725:111;107.0832:25;107.0927:61;119.0891:24;121.0640:20;122.1066:20;123.1125:17;124.1161:30;129.0841:28;133.1054:30;140.4809:28;141.1224:89;141.1319:25;142.1271:36;143.1356:36;147.0803:36;147.0872:66;147.1101:68;148.0821:51;152.0655:41;153.1273:73;155.0886:48;159.0855:114;159.1038:20;161.1001:35;161.1294:26;171.0754:110;171.0863:274;171.1194:23;173.0950:230;174.0955:43;185.0925:24;197.0994:37…
02924	5.308	637.338		DNPPetunia009:Acylsucroses; 2,3,4-Trihexanoyl		0.00631202	0.00629755	0.00671583	0.00634888	0.00613678	0.0063188	0.00644039	0.00650271	0.00638412		0.00570073	0.00620301	0.0101365	0.00790949	0.0114511	0.00685746	0.00791147	0.00686832	0.0109789	0.00783363	0.0120466	0.0118034	0.0102582	0.00664311	0.00966667	0.00812578	0.00849637	0.00714936	0.00866889	1.35788
02925	5.308	673.362				0.00631202	0.00629755	0.00671583	0.00634888	0.00613678	0.0063188	0.00644039	0.00650271	0.00638412		0.0379099	0.0515098	0.0664731	0.065976	0.080744	0.0535164	0.0684453	0.0499052	0.088504	0.053405	0.0786906	0.0842873	0.0744569	0.0624053	0.0726054	0.0710554	0.0641469	0.0601976	0.0657908	10.3054	15_FDDAp.TXT_4	5.295	673.362	2741	123.1247:63;147.0841:22;155.9933:29;173.0805:20;203.1763:21;203.1837:29;228.1421:37;229.1955:28;231.0441:19;255.1224:20;265.2213:19;268.0889:18;387.2047:23;399.7909:17;407.3042:110;430.3716:17;491.3013:16;673.3891:310;674.3567:38;
02931	5.309	389.284				0.00631202	0.00629755	0.00671583	0.00634888	0.00613678	0.0063188	0.00644039	0.00650271	0.00638412		0.0275916	0.0316478	0.0455888	0.0424383	0.0550908	0.0376009	0.0449329	0.0389983	0.0513124	0.0387547	0.0493724	0.0605668	0.0515925	0.0366699	0.048926	0.0400614	0.0477062	0.0435591	0.0440228	6.89568	23_FDDAp.TXT_8	5.305	389.286	3019	125.1321:33;135.0804:48;147.0893:71;172.0896:37;173.0849:29;201.1613:38;203.1834:18;208.1562:22;209.1378:27;220.0471:29;243.2085:24;249.1243:34;258.0917:20;263.1356:25;263.9830:36;320.1978:21;389.2813:208;390.2365:23;391.2946:53;
02932	5.309	691.37				0.00631202	0.00629755	0.00671583	0.00634888	0.00613678	0.0063188	0.00644039	0.00650271	0.00638412		0.0296438	0.0427884	0.0552542	0.0516832	0.0630926	0.0421683	0.0545973	0.037501	0.0774439	0.0465995	0.0607381	0.06772	0.0612079	0.0560014	0.0604628	0.0642195	0.049524	0.0456129	0.053681	8.40853	16_FDDAp.TXT_6	5.321	691.369	3378	123.1251:24;217.1919:24;251.1373:19;263.1270:26;284.1827:28;325.2095:59;326.2088:19;389.3011:26;407.3036:230;408.2949:33;443.3127:18;444.3071:39;658.3569:16;673.3231:43;673.3654:71;674.3702:23;691.3907:20;693.3854:28;
02934	5.309	1417.75				0.00631202	0.00629755	0.00671583	0.00634888	0.00613678	0.0063188	0.00644039	0.00650271	0.00638412		0.0103183	0.0190929	0.0344208	0.0291433	0.0472985	0.0182311	0.0335156	0.0196434	0.0553121	0.0223499	0.0467541	0.035083	0.0371891	0.0235033	0.0286839	0.0329933	0.0322754	0.0285584	0.0307981	4.82418	23_FDDAp.TXT_11	5.316	1417.75	1723	129.0959:36;141.1169:38;301.5573:69;389.2862:163;407.2651:21;407.2922:205;407.3076:380;425.3087:289;426.3225:24;431.3028:20;443.3049:43;555.2663:25;573.2769:33;673.3688:20;675.3702:23;691.3575:39;691.3994:114;710.3876:29;1015.5983:21;1016.4176:18;1417.6547:17;1417.7480:194;1418.6357:17;1418.7517:218;1419.1206:16;1419.6884:36;1419.7644:123;1421.7350:20;
02936	5.31	109.029				0.00631202	0.00629755	0.00671583	0.00634888	0.00613678	0.0063188	0.00644039	0.00650271	0.00638412		0.00570073	0.00620301	0.00636716	0.00733719	0.00754095	0.00639689	0.00584303	0.00686832	0.00658505	0.00579979	0.00587068	0.00803481	0.00713611	0.00664311	0.00658493	0.00644903	0.00673247	0.00649942	0.00658848	1.03201
02937	5.31	123.116				0.00631202	0.00629755	0.00671583	0.00634888	0.00613678	0.0063188	0.00644039	0.00650271	0.00638412		0.00570073	0.00620301	0.00776793	0.0083057	0.00941222	0.00683188	0.00814519	0.00803594	0.0100863	0.00668261	0.00926393	0.0106088	0.00922185	0.00745356	0.00892916	0.00728741	0.0082944	0.00802028	0.00812505	1.2727
02938	5.31	141.126				0.00631202	0.00629755	0.00671583	0.00634888	0.00613678	0.0063188	0.00644039	0.00650271	0.00638412		0.00588316	0.00620301	0.00976722	0.00855516	0.0103479	0.00881491	0.00868275	0.00842056	0.00963411	0.00845942	0.0106494	0.00968444	0.00931367	0.00702841	0.0099169	0.00838374	0.00974861	0.00971013	0.00884464	1.38541
02942	5.31	737.339				0.00631202	0.00629755	0.00671583	0.00634888	0.00613678	0.0063188	0.00644039	0.00650271	0.00638412		0.00575774	0.00620301	0.0107478	0.00733719	0.0101244	0.00665276	0.00918525	0.00686832	0.0110833	0.00754308	0.00830114	0.0110354	0.0104418	0.00734727	0.00658493	0.00813868	0.00673247	0.0066164	0.00815005	1.27661
[truncated: 647 more rows]
