# Supplementary material for: Induced production of specialized steroids by transcriptional reprogramming in Petunia hybrida
Source: PNAS Nexus. 2023 Oct 31;2(10):pgad326. doi: 10.1093/pnasnexus/pgad326 (PMC10619512; doi:10.1093/pnasnexus/pgad326)
Supplement: pgad326_Supplementary_Data [file pgad326_supplementary_data.zip › PNASNEXUS-PNASNEXUS-2023-00661RR-s05.xlsx]

## Sheet: Daraset_S6
Dataset S6. Summary of select peaks
										Peak area																															MS/MS
				Hits by parental ion m/z						Control										PhERF1 overexpression																						Precuorsor ions
Peak ID	Peaks marked in Figure 6c	Retention time	m/z	Plant, Cell and Environment (2016) 39, 2725–2739	DNP_Petunia	Chemical assignment	Chemical formula	Theoretical mass	Error [mDa]	control_1	control_2	control_3	control_4	control_5	control_6	control_7	control_8	Average		PhERF1 OX_1	PhERF1 OX_2	PhERF1 OX_3	PhERF1 OX_4	PhERF1 OX_5	PhERF1 OX_6	PhERF1 OX_7	PhERF1 OX_8	PhERF1 OX_9	PhERF1 OX_10	PhERF1 OX_11	PhERF1 OX_12	PhERF1 OX_13	PhERF1 OX_14	PhERF1 OX_15	PhERF1 OX_16	PhERF1 OX_17	PhERF1 OX_18	Average	Fold change (OX/control)		Filename	Reteintion time	m/z	Intensity	MS/MS spectra
02912		5.307	425.305	PCE005:Petuniasterone G1/G2[M+H-2H20]+		Petuniasterone G1/G2 + C9H12O8 [M+H-C9H12O8-2H2O]+	C28H41O3	425.306	-0.4	0.00637514	0.00629755	0.00781722	0.0091043	0.00613678	0.00654627	0.0124686	0.00650271	0.00765607		0.1418	0.166141	0.24143	0.232383	0.283302	0.19508	0.227411	0.19914	0.262301	0.195103	0.2662	0.287831	0.260521	0.195174	0.252295	0.219564	0.231705	0.222397	0.226654	29.6045		18_FDDAp.TXT_3	5.325	425.305	15844	57.0710:34;95.0853:40;119.0890:19;129.0835:16;129.1000:129;130.0881:24;133.1043:21;141.1193:24;143.0854:28;147.0729:35;147.0813:78;161.0944:16;161.3126:16;163.1445:57;171.0788:147;173.0986:230;183.0769:28;199.1104:34;209.0948:29;211.1149:84;215.1425:17;225.1118:61;226.1302:20;233.1858:24;241.1866:54;247.2136:16;251.1443:27;263.1417:73;266.1596:57;267.1696:60;267.1841:49;269.1779:27;279.1789:16;29…
02921	*	5.308	407.295			Petuniasterone G1/G2 + C9H12O8 [M+H-C9H12O8-3H2O]+	C28H39O2	407.295	-0.5	0.00681698	0.00657464	0.00707848	0.0102471	0.00973293	0.00875785	0.0171057	0.00650271	0.00910205		0.181204	0.214723	0.31846	0.305711	0.383807	0.265752	0.306607	0.263991	0.349506	0.258253	0.352581	0.404798	0.353133	0.245875	0.328614	0.275541	0.31722	0.294099	0.301104	33.0809		14_FDDAp.TXT_2	5.314	407.293	18668	87.5725:111;107.0832:25;107.0927:61;119.0891:24;121.0640:20;122.1066:20;123.1125:17;124.1161:30;129.0841:28;133.1054:30;140.4809:28;141.1224:89;141.1319:25;142.1271:36;143.1356:36;147.0803:36;147.0872:66;147.1101:68;148.0821:51;152.0655:41;153.1273:73;155.0886:48;159.0855:114;159.1038:20;161.1001:35;161.1294:26;171.0754:110;171.0863:274;171.1194:23;173.0950:230;174.0955:43;185.0925:24;197.0994:37…
03253	*	5.906	407.294			Petuniasterone F isomer + C9H12O8[M+H-C9H12O8-2H2O]+	C28H39O2	407.295	-0.6	0.0327972	0.0246108	0.0348148	0.0485436	0.0375693	0.0408952	0.0476847	0.0201324	0.035881		0.373421	0.439719	0.622109	0.493147	0.702258	0.520246	0.453676	0.450466	0.652813	0.455099	0.658702	0.66962	0.726506	0.509221	0.670411	0.48774	0.657237	0.504394	0.558155	15.5557		23_FDDAp.TXT_2	5.919	407.293	42641	59.0484:25;60.0562:18;68.9899:64;83.0882:56;87.0779:20;95.0923:73;101.6780:43;107.0849:39;109.0972:18;111.1193:17;116.0516:58;121.9104:27;123.1163:118;133.0988:18;141.1259:457;141.1488:16;145.0568:18;145.1086:27;147.0775:234;147.0869:80;147.1105:35;148.6277:17;159.0854:46;159.1319:46;161.0900:32;161.1289:18;163.1476:34;165.0635:20;171.0805:398;172.0825:21;173.0860:68;173.0973:151;173.1322:23;179.…
03254		5.906	425.306	PCE005:Petuniasterone G1/G2[M+H-2H20]+		Petuniasterone F isomer + C9H12O8 [M+H-C9H12O8-H2O]+	C28H41O3	425.306	0.4	0.0277476	0.0256184	0.0349089	0.0427915	0.0336909	0.0370281	0.0450055	0.0183507	0.0331427		0.309322	0.342865	0.47122	0.403105	0.520898	0.403631	0.36977	0.352881	0.487781	0.34668	0.503646	0.555838	0.580216	0.398759	0.527242	0.406444	0.499764	0.395671	0.437541	13.2017		21_FDDAp.TXT_3	5.898	425.306	19325	57.0678:16;83.0898:33;88.7969:16;93.0655:62;97.1029:78;107.0817:30;109.1006:17;109.1133:60;121.1100:54;123.1168:19;125.1227:126;126.6917:42;127.1194:131;129.0886:37;129.0927:16;131.0878:20;137.1345:20;141.1254:616;141.1360:136;142.1266:96;142.1382:22;145.1013:42;147.0809:353;147.1170:56;148.1282:28;150.4089:22;159.1128:18;159.1213:25;161.1358:16;163.0764:19;171.0789:101;171.0877:324;173.0980:173;…
03930	*	7.478	453.228			Unknown metabolite	C27H33O6	453.228	-0.1	0.0142147	0.00925739	0.00779036	0.0187038	0.0162256	0.017541	0.0192053	0.00650271	0.0136801		0.190085	0.226472	0.287643	0.335016	0.347149	0.205212	0.249533	0.157628	0.281488	0.188119	0.264392	0.202108	0.218517	0.238102	0.309623	0.20833	0.263468	0.208319	0.2434	17.7923		16_FDDAp.TXT_2	7.473	453.227	20670	55.0517:22;81.0716:17;109.0645:61;113.0237:19;113.0986:22;121.0700:78;121.0955:26;128.0565:16;133.0645:24;139.1057:75;145.0413:23;145.0636:24;145.0707:50;147.5296:20;152.0636:17;161.0594:20;165.1280:16;171.0730:41;179.0852:35;181.0998:56;183.1149:29;195.0660:25;201.0572:21;207.0703:25;207.1087:19;209.1075:35;211.1151:17;215.0686:25;215.0848:45;222.1060:23;223.1099:25;224.1096:30;237.1270:32;241.1…
04086	*	8.114	457.258			Unknown metabolite	C27H37O6	457.259	-0.7	0.00791527	0.00629755	0.00971109	0.0158595	0.0143355	0.0139266	0.0156759	0.00650271	0.011278		0.285926	0.413232	0.346029	0.275262	0.424276	0.321009	0.272063	0.236531	0.480175	0.337472	0.513532	0.458439	0.629408	0.446895	0.578775	0.435671	0.461133	0.456675	0.409584	36.317		28_FDDAp.TXT_2	8.119	457.258	29316	57.0770:50;95.0823:114;107.0850:21;109.0656:23;109.1015:47;110.1042:55;111.0817:21;121.0941:20;121.1020:80;123.1134:75;123.1209:57;127.1169:53;135.0426:25;137.0570:17;137.1379:45;143.0840:27;145.0618:21;145.0967:34;147.1174:20;149.0912:61;161.0542:19;161.0621:24;161.1315:46;162.1323:76;163.0723:27;163.0808:24;164.0779:16;170.1029:17;171.0752:45;173.1235:67;185.0941:20;185.1308:54;195.0773:30;195.…
04173	*	8.475	501.286	PCE007:Petuniolide C[M+H]+	DNPPetunia090:Petuniolide A; 12-Ketone	Petuniolide C [M+H]+	C29H41O7	501.285	0.8	0.0091398	0.0074437	0.0116049	0.0190213	0.021626	0.0125997	0.0212791	0.00650271	0.0136521		0.0610777	0.0785425	0.0798059	0.0616177	0.0850871	0.0675511	0.0587926	0.0588615	0.120015	0.0745703	0.121723	0.0970435	0.135311	0.101387	0.125956	0.0913183	0.100664	0.100013	0.0899632	6.58967		16_FDDAp.TXT_2	8.495	501.285	5580	69.9913:21;107.0844:23;149.1334:57;161.1346:20;169.0914:24;196.0927:17;201.0900:28;205.3519:20;211.1446:26;213.0859:29;223.0950:20;225.1290:22;235.1484:17;247.1594:36;249.1376:17;277.1585:28;305.1498:28;311.1649:21;313.1957:16;346.2190:20;349.1872:22;357.1651:23;423.2573:315;428.9457:17;441.2680:378;442.2518:36;501.2619:32;501.2834:126;502.2752:33;503.3002:26;
04290	*	9.177	425.269	PCE002:Petuniolide A[M+H-2AcOH]+		Petuniolide A [M+H-2AcOH]+	C27H37O4	425.269	-0.5	0.0151236	0.0218021	0.0214235	0.0337507	0.0277873	0.0273351	0.0319315	0.0110286	0.0237728		0.239739	0.290884	0.207391	0.135063	0.239397	0.191216	0.203302	0.244869	0.364891	0.229891	0.344844	0.272032	0.376941	0.327625	0.349357	0.288194	0.256251	0.284661	0.269253	11.3261		25_FDDAp.TXT_2	9.184	425.269	18266	68.3190:26;82.0713:17;99.0420:71;111.0760:113;111.0828:81;112.6362:16;133.1004:18;139.1135:57;140.1171:45;141.1242:24;143.0778:22;148.0793:17;152.0650:21;157.0583:16;160.1174:18;169.1044:56;171.1114:19;171.1275:34;175.0763:39;175.1114:20;183.0767:24;186.1683:39;187.1526:147;188.1191:20;193.1107:48;194.1075:16;197.0920:23;199.1163:42;199.1477:47;200.1144:45;207.1254:45;209.1285:44;212.1189:21;215.…
04296		9.183	485.289	PCE002:Petuniolide A[M+H-AcOH]+		Petuniolide A [M+H-AcOH]+	C29H41O6	485.29	-0.8	0.00631202	0.00629755	0.00671583	0.00634888	0.00613678	0.0063188	0.00644039	0.00650271	0.00638412		0.0330073	0.0421185	0.0318358	0.0283215	0.0363502	0.0329056	0.0381784	0.0329954	0.0657346	0.0343517	0.0467071	0.0422788	0.0535602	0.0560412	0.0563275	0.0516826	0.0491739	0.0414403	0.042945	6.72685		30_FDDAp.TXT_5	9.157	485.288	2184	111.0803:16;169.1107:62;170.0723:19;176.1394:85;207.1210:42;221.6015:17;225.1274:17;283.1769:26;285.1255:79;285.1469:20;286.1492:23;325.1764:17;343.1848:17;407.2846:34;425.2338:67;425.2685:409;425.6057:16;426.2560:20;
04322	*	9.219	405.279			12α-Acetoxypetuniasterone D 7-acetate [M+H-3AcOH]+	C28H37O2	405.279	-0.1	0.00631202	0.00629755	0.00671583	0.00634888	0.00613678	0.0063188	0.00644039	0.00650271	0.00638412		0.29141	0.478339	0.319275	0.333739	0.497228	0.275949	0.333193	0.39817	0.486946	0.37997	0.427069	0.465024	0.504604	0.599567	0.533695	0.447034	0.430932	0.495307	0.427636	66.9844		30_FDDAp.TXT_2	9.217	405.279	37648	59.0473:20;59.3069:22;63.3017:25;79.0550:35;109.1007:28;111.0796:290;112.0875:70;113.0894:43;114.9585:19;115.9666:28;119.0855:62;121.0594:29;122.0747:60;137.0995:52;139.1188:56;141.1318:16;143.0830:31;145.0931:42;145.1011:112;146.1017:43;147.0741:161;147.0831:38;147.1131:23;151.8661:20;158.0732:20;159.0616:33;159.0848:34;159.1121:27;161.1265:18;162.1351:21;169.0649:24;171.0688:16;171.0829:176;172…
04323		9.219	465.301			12α-Acetoxypetuniasterone D 7-acetate [M+H-2AcOH]+	C30H41O4	465.3	0.6	0.00631202	0.00629755	0.00671583	0.00634888	0.00613678	0.0063188	0.00644039	0.00650271	0.00638412		0.206424	0.334181	0.229727	0.230138	0.351394	0.200491	0.240464	0.284678	0.352474	0.263885	0.308481	0.327635	0.358878	0.418609	0.379239	0.312778	0.299258	0.348746	0.302638	47.4048		30_FDDAp.TXT_6	9.212	465.299	4945	105.0683:45;107.0822:20;111.0834:410;112.0897:22;113.0960:32;121.0776:60;123.1221:26;131.0836:25;135.1142:63;137.0898:35;137.1387:24;139.1084:25;141.1265:33;147.0785:92;147.1147:47;149.1382:25;157.1099:19;159.0838:37;159.1089:16;167.0653:70;167.0862:76;171.0717:31;171.0790:36;171.1024:20;173.0847:21;175.1148:19;175.1242:39;179.1453:33;183.1196:61;185.0906:30;185.1092:53;198.0882:27;203.1832:38;20…
04338		9.222	525.322			12α-Acetoxypetuniasterone D 7-acetate [M+H-AcOH]+	C32H45O6	525.322	0	0.00631202	0.00629755	0.00671583	0.00634888	0.00613678	0.0063188	0.00644039	0.00650271	0.00638412		0.19411	0.308166	0.208155	0.208948	0.327263	0.173074	0.208468	0.264774	0.309718	0.246743	0.290387	0.296477	0.329599	0.391996	0.348672	0.285357	0.275614	0.323762	0.277293	43.4349		27_FDDAp.TXT_6	9.239	525.322	17046	55.5265:17;59.0466:29;93.0749:36;94.0694:16;107.0869:19;109.0639:28;109.0971:17;111.0767:36;111.0843:60;122.0663:60;127.1123:46;133.0974:28;135.0831:33;135.1113:20;136.0772:25;139.1077:30;141.1240:33;141.1338:28;143.0813:21;145.0980:35;147.0814:92;148.0855:16;157.0955:19;157.1056:17;163.1514:63;167.3920:31;171.0791:150;171.1046:95;173.0937:35;177.1228:21;179.0683:32;185.0907:23;185.1389:60;197.13…
04339		9.222	585.344		DNPPetunia070:Petuniasterone D; 12alpha-Acetoxy, 7-Ac	12α-Acetoxypetuniasterone D 7-acetate [M+H]+	C34H49O8	585.343	0.9	0.00631202	0.00629755	0.00671583	0.00634888	0.00613678	0.0063188	0.00644039	0.00650271	0.00638412		0.218509	0.370518	0.252216	0.290024	0.375735	0.239205	0.286846	0.296519	0.417003	0.290392	0.342049	0.357826	0.387213	0.487365	0.437516	0.372883	0.377907	0.382062	0.343433	53.7948		25_FDDAp.TXT_4	9.207	585.341	18474	57.0735:66;95.0825:26;105.0688:33;107.0851:25;108.0833:27;109.0628:37;109.0952:32;109.1001:69;111.0806:456;111.0941:101;113.0929:27;113.0996:59;119.0844:31;121.0591:31;121.0694:42;121.0916:21;121.1018:23;123.1180:87;132.0856:16;133.0933:20;135.0801:25;135.0871:45;136.0851:25;139.1071:43;141.1126:24;141.1257:101;145.0970:22;147.0728:16;147.0869:112;147.1154:26;151.1506:54;157.0614:18;157.1006:177;…
04491	*	9.639	481.295			Petuniasterone L/R [M+H-C4H6O3S]+	C30H41O5	481.295	-0.8	0.00631202	0.00629755	0.00976481	0.00716154	0.0125804	0.0101101	0.00676241	0.00650271	0.00818644		0.226958	0.278466	0.128795	0.206234	0.293106	0.0960557	0.106974	0.158177	0.175002	0.150772	0.180887	0.227719	0.193278	0.377209	0.366043	0.218455	0.163168	0.224776	0.20956	25.5984		11_FDDAp.TXT_2	9.64	481.295	15608	95.0799:19;109.0641:53;121.0666:30;121.0955:54;125.0566:70;135.0773:41;135.1170:21;137.1379:21;149.1272:21;161.0786:30;163.1097:98;163.1182:75;164.1182:17;171.0847:45;173.0958:72;181.1171:22;187.1161:46;192.0971:21;209.8519:18;211.1067:20;225.1316:168;226.1266:60;237.1236:19;248.1097:46;249.1124:20;250.0684:107;250.1165:21;250.1387:28;251.1765:27;263.1421:183;264.1657:47;294.1924:23;302.1524:22;3…
04493		9.639	615.304	PCE009:Petuniasterone L/R[M+H]+	DNPPetunia087:Petuniasterone R; 16,17-Diepimer;DNPPetunia063:Petuniasterone A; 16-Oxo, 7-Ac;DNPPetunia086:Petuniasterone R	Petuniasterone L/R [M+H]+	C34H47O8S	615.299	4.8	0.00631202	0.00629755	0.00671583	0.00634888	0.00613678	0.0063188	0.00644039	0.00650271	0.00638412		0.0424363	0.0645113	0.0274297	0.0409122	0.0579676	0.0162481	0.0176343	0.0326245	0.0376785	0.0286525	0.0368209	0.0499154	0.0384747	0.0786145	0.0714333	0.0490127	0.033393	0.0508254	0.0430325	6.74055		11_FDDAp.TXT_10	9.645	615.3	2638	95.0558:20;113.0982:36;125.0543:20;135.1240:37;171.0820:57;173.0971:29;181.1167:16;193.1221:25;223.1130:18;225.1234:21;226.1285:16;247.1684:16;250.7346:18;263.1421:16;291.1769:54;300.1644:20;317.2025:28;335.2047:25;339.2067:72;341.1684:23;380.2483:26;381.2162:31;404.0732:174;405.2785:41;407.1717:24;407.4003:40;421.2320:17;422.2937:65;463.2769:24;464.2775:27;481.2928:458;482.2942:99;483.2904:18;54…
04629		10.073	427.285	PCE001:Petuniolide E[M+H-AcOH]+		Petuniolide E [M+H-AcOH]+	C27H39O4	427.285	0.1	0.00631202	0.00629755	0.0106244	0.0079615	0.0193431	0.00846719	0.00816642	0.00650271	0.00920937		0.0559128	0.0758628	0.0503642	0.0546034	0.0895697	0.0394048	0.035923	0.0603863	0.0861969	0.0576068	0.0799234	0.0815996	0.0930318	0.119297	0.130342	0.0691981	0.0752286	0.0793969	0.0741027	8.04644		25_FDDAp.TXT_3	10.058	427.285	3754	111.0865:54;123.1108:26;141.1261:18;142.1259:18;175.1499:40;207.1096:20;209.0934:43;210.1357:25;223.1081:30;225.0963:16;227.1106:61;237.6313:16;249.1284:17;291.2103:16;304.1694:17;391.2668:36;391.4582:19;427.2855:327;
04630	*	10.073	487.305	PCE001:Petuniolide E[M+H]+	DNPPetunia093:Petuniolide E	Petuniolide E [M+H]+	C29H43O6	487.306	-1.1	0.00718307	0.00629755	0.0134854	0.0110598	0.022657	0.0124986	0.0120564	0.00650271	0.0114676		0.0674511	0.0929707	0.0613412	0.0661374	0.110712	0.0486291	0.0471533	0.0779417	0.105488	0.0715419	0.0956921	0.100855	0.113863	0.144381	0.155878	0.0877198	0.0922617	0.100403	0.0911345	7.94716		30_FDDAp.TXT_2	10.079	487.305	8342	72.4170:81;78.9991:33;80.1540:23;100.5068:29;135.1171:18;136.2982:21;141.1205:37;145.0983:40;170.1100:43;171.0808:25;177.0020:29;179.1102:30;194.1111:16;199.1147:29;208.1275:21;209.0943:45;209.1042:68;210.1011:16;210.6827:16;211.1051:61;222.1411:46;223.1068:18;227.1055:117;249.1191:25;249.1285:17;250.1316:17;255.1647:30;261.1240:36;267.1306:33;268.1382:26;269.1558:33;283.1707:50;286.1606:27;286.4…
04700		10.209	615.3	PCE009:Petuniasterone L/R[M+H]+	DNPPetunia087:Petuniasterone R; 16,17-Diepimer;DNPPetunia063:Petuniasterone A; 16-Oxo, 7-Ac;DNPPetunia086:Petuniasterone R	Petuniasterone L/R [M+H]+	C34H47O8S	615.299	0.5	0.00631202	0.00629755	0.00671583	0.00634888	0.00613678	0.0063188	0.00644039	0.00650271	0.00638412		0.00570073	0.0118353	0.0074241	0.00733719	0.00698236	0.00704937	0.00599495	0.00686832	0.0057967	0.00558747	0.0070683	0.00711045	0.00655893	0.00686897	0.0106807	0.00644903	0.00970821	0.0077733	0.00737747	1.1556		27_FDDAp.TXT_4	10.211	615.301	1121	197.1344:16;245.0872:23;317.1995:41;380.2782:30;481.2929:25;511.5201:18;615.2994:117;
